# Supplementary material for: Loss of Parkinson’s susceptibility gene LRRK2 promotes carcinogen-induced lung tumorigenesis
Source: Sci Rep. 2021 Jan 22;11:2097. doi: 10.1038/s41598-021-81639-0 (PMC7822882; doi:10.1038/s41598-021-81639-0)
Supplement: Supplementary file 1 — Supplementary Table S1. [file 41598_2021_81639_MOESM1_ESM.xlsx]

## Sheet: Legend
Supplementary Table S1: Assembled clinical and molecular metadata for the TCGA LUAD cohort.

## Sheet: Table S1
	Derived in this study			TCGA Research Consortium																																			Chen et al. 2017	Liu et al. 2018
TCGAID	LRRK2_cutpoint	LRRK2cutpoint_expression_subtype	LRRK2_cutpoint_TRUvsNon-TRU	LRRK2 RSEM value	min_days_to_new_tumor_event_after_initial_treatment	slide_percent_necrosis	slide_percent_neutrophil_infiltration	slide_percent_normal_cells	slide_percent_tumor_cells	slide_percent_tumor_nuclei	percent_lymphocyte_infiltration	post_bronchodilator_fev1_fvc_percent	patient_number_pack_years_smoked	post_bronchodilator_fev1_percent	pre_bronchodilator_fev1_fvc_percent	pre_bronchodilator_fev1_percent	followup_treatment_success	gender	location_in_lung_parenchyma	measure_of_response	new_neoplasm_event_type	new_tumor_event_after_initial_treatment	pathologic_t_condensed	patient_race	person_neoplasm_cancer_status	primary_therapy_outcome_success	radiation_therapy	residual_tumor	pathological_stage_condensed	targeted_molecular_therapy	therapy_type	tumor_location_site_of_disease_description	pathologic_m	pathologic_n	pathologic_t	age	smoking_history_condensed	smoking_status Lower_exposure = NS+ LFS Higher_exposure = CS + SFS	tumor_differentiation_in_lung_adenocarcinoma	OS_time	OS	DSS_time	DSS	PFI	PFI_time	DFI	DFI_time
TCGA-05-4244-01	LRRK2-high	LRRK2-high.TRU	LRRK2-high.TRU	7351.08	NA	above_median	NA	above_median	below_median	above_median	NA	NA	below_median	NA	NA	NA	stable_remission_response	male	peripheral_lung	NA	NA	no	t2	NA	tumor_free	NA	no	NA	StageIV	no	NA	lower	m1	n2	t2	above_median	SFS	Higher_exposure	-0.659757	0	0	0	0	0	0	NA	NA
TCGA-05-4245-01	NA	NA	NA	NA	NA	NA	NA	NA	NA	NA	NA	NA	NA	NA	NA	NA	NA	NA	NA	NA	NA	NA	NA	NA	NA	NA	NA	NA	NA	NA	NA	NA	NA	NA	NA	NA	NA	NA	NA	730	0	730	0	1	334	NA	NA
TCGA-05-4249-01	LRRK2-high	LRRK2-high.TRU	LRRK2-high.TRU	1243.72	NA	below_median	NA	below_median	below_median	above_median	NA	NA	above_median	NA	NA	NA	stable_remission_response	male	peripheral_lung	NA	NA	no	t2	NA	tumor_free	NA	no	r0	StageI	no	NA	lower	m0	n0	t2	above_median	LFS	Lower_exposure	-1.65629	1523	0	1523	0	0	1523	NA	NA
TCGA-05-4250-01	LRRK2-high	LRRK2-high.PI	LRRK2-high.non-TRU	832.96	NA	above_median	NA	above_median	above_median	above_median	NA	NA	above_median	NA	NA	NA	stable_remission_response	female	NA	NA	NA	no	t3	NA	tumor_free	NA	no	r2	StageIII	no	NA	lower	m0	n1	t3	above_median	SFS	Higher_exposure	0.395202	121	1	121	NA	0	121	NA	NA
TCGA-05-4382-01	LRRK2-low	LRRK2-low.PI	LRRK2-low.non-TRU	190.965	below_median	above_median	NA	below_median	NA	below_median	NA	NA	above_median	NA	NA	NA	stable_remission_response	male	NA	complete_response	distant_metastasis	yes	t2	NA	tumor_free	non_progressive_disease	yes	r0	StageI	no	NA	upper	m0	n0	t2	above_median	SFS	Higher_exposure	-0.656611	607	0	607	0	1	334	1	334
TCGA-05-4384-01	LRRK2-high	LRRK2-high.TRU	LRRK2-high.TRU	4238.24	below_median	below_median	NA	above_median	below_median	below_median	below_median	NA	below_median	NA	NA	NA	progressive	male	NA	clinical_progressive_disease	distant_metastasis	yes	t2	NA	with_tumor	progressive_disease	yes	NA	StageIII	yes	chemotherapy	lower	m0	n2	t2	below_median	LFS	Lower_exposure	-1.80897	426	0	426	0	1	183	NA	NA
TCGA-05-4389-01	LRRK2-high	LRRK2-high.PP	LRRK2-high.non-TRU	1196.98	NA	above_median	NA	below_median	above_median	above_median	NA	NA	above_median	NA	NA	NA	stable_remission_response	male	NA	NA	NA	no	t1	NA	tumor_free	NA	no	r0	StageI	no	NA	upper	m0	n0	t1	above_median	LFS	Lower_exposure	-0.143564	1369	0	1369	0	0	1369	NA	NA
TCGA-05-4390-01	LRRK2-low	LRRK2-low.PP	LRRK2-low.non-TRU	64.5058	below_median	above_median	NA	below_median	below_median	above_median	above_median	NA	below_median	NA	NA	NA	stable_remission_response	female	NA	complete_response	NA	yes	t2	NA	tumor_free	progressive_disease	no	r0	StageI	yes	chemotherapy	upper	m0	n0	t2	below_median	SFS	Higher_exposure	0.358962	1126	0	1126	0	1	395	NA	NA
TCGA-05-4395-01	LRRK2-low	LRRK2-low.PI	LRRK2-low.non-TRU	49.3929	NA	below_median	NA	below_median	above_median	above_median	NA	NA	NA	NA	NA	NA	stable_remission_response	male	NA	NA	NA	no	t4	NA	tumor_free	NA	no	r0	StageIII	no	NA	upper	m0	n2	t4	above_median	LFS	Lower_exposure	1.1035	0	1	0	0	0	0	NA	NA
TCGA-05-4396-01	LRRK2-low	LRRK2-low.PP	LRRK2-low.non-TRU	514.784	NA	above_median	NA	below_median	NA	above_median	NA	NA	below_median	NA	NA	NA	stable_remission_response	male	NA	NA	NA	no	t4	NA	tumor_free	NA	no	r0	StageIII	no	NA	lower	m0	n1	t4	above_median	LFS	Lower_exposure	-1.09641	303	1	303	NA	0	303	NA	NA
TCGA-05-4397-01	LRRK2-low	LRRK2-low.PI	LRRK2-low.non-TRU	204.97	NA	above_median	NA	below_median	NA	above_median	NA	NA	above_median	NA	NA	NA	stable_remission_response	male	NA	NA	NA	no	t2	NA	tumor_free	NA	no	r0	StageII	no	NA	middle	m0	n1	t2	below_median	CS	Higher_exposure	0.400052	731	1	731	NA	0	731	NA	NA
TCGA-05-4398-01	LRRK2-low	LRRK2-low.PI	LRRK2-low.non-TRU	224.01	NA	above_median	NA	below_median	NA	below_median	NA	NA	above_median	NA	NA	NA	stable_remission_response	female	NA	complete_response	NA	no	t4	NA	tumor_free	non_progressive_disease	no	r0	StageIII	yes	chemotherapy	upper	m0	n3	t4	below_median	CS	Higher_exposure	0.0701381	1431	0	1431	0	0	1431	0	1431
TCGA-05-4402-01	LRRK2-low	LRRK2-low.TRU	LRRK2-low.TRU	489.052	NA	above_median	NA	above_median	NA	below_median	NA	NA	NA	NA	NA	NA	stable_remission_response	female	NA	complete_response	NA	no	t2	NA	tumor_free	non_progressive_disease	no	r2	StageIV	yes	chemotherapy	lower	m1	NA	t2	below_median	NS	Lower_exposure	-1.181	244	1	244	0	0	244	NA	NA
TCGA-05-4403-01	LRRK2-high	LRRK2-high.TRU	LRRK2-high.TRU	2009.73	NA	below_median	NA	above_median	below_median	below_median	NA	NA	NA	NA	NA	NA	stable_remission_response	male	NA	NA	NA	no	t2	NA	tumor_free	NA	no	r0	StageI	no	NA	upper	m0	n0	t2	above_median	LFS	Lower_exposure	-1.8039	578	0	578	0	0	578	NA	NA
TCGA-05-4405-01	LRRK2-high	LRRK2-high.TRU	LRRK2-high.TRU	1252.37	NA	below_median	NA	above_median	below_median	below_median	NA	NA	above_median	NA	NA	NA	stable_remission_response	female	NA	NA	NA	no	t2	NA	tumor_free	NA	no	r0	StageI	no	NA	lower	m0	n0	t2	above_median	SFS	Higher_exposure	-1.69825	610	0	610	0	0	610	NA	NA
TCGA-05-4410-01	LRRK2-high	LRRK2-high.TRU	LRRK2-high.TRU	1049.69	NA	above_median	NA	above_median	below_median	below_median	above_median	NA	above_median	NA	NA	NA	stable_remission_response	male	NA	NA	NA	no	t2	NA	tumor_free	NA	no	NA	StageI	no	NA	upper	m0	n0	t2	below_median	SFS	Higher_exposure	-1.29178	0	0	0	0	0	0	NA	NA
TCGA-05-4415-01	LRRK2-high	LRRK2-high.PP	LRRK2-high.non-TRU	667.111	NA	above_median	NA	below_median	above_median	above_median	NA	NA	below_median	NA	NA	NA	progressive	male	NA	NA	NA	yes	t4	NA	with_tumor	progressive_disease	no	r0	StageIII	no	NA	lower	m0	n2	t4	below_median	SFS	Higher_exposure	1.28217	91	1	91	1	1	60	NA	NA
TCGA-05-4417-01	LRRK2-high	LRRK2-high.PP	LRRK2-high.non-TRU	1054.73	NA	above_median	NA	above_median	below_median	below_median	NA	NA	above_median	NA	NA	NA	stable_remission_response	female	NA	NA	NA	no	t2	NA	tumor_free	non_progressive_disease	no	r0	StageI	no	NA	upper	m0	n0	t2	below_median	SFS	Higher_exposure	-1.02387	455	0	455	0	0	455	NA	NA
TCGA-05-4418-01	LRRK2-low	LRRK2-low.PP	LRRK2-low.non-TRU	405.484	NA	above_median	NA	below_median	NA	below_median	NA	NA	below_median	NA	NA	NA	stable_remission_response	male	NA	NA	NA	no	t3	NA	tumor_free	NA	no	r0	StageIII	no	NA	lower	m0	n2	t3	above_median	CS	Higher_exposure	0.778451	274	1	274	NA	0	274	NA	NA
TCGA-05-4420-01	LRRK2-low	LRRK2-low.PP	LRRK2-low.non-TRU	75.4667	NA	below_median	NA	below_median	above_median	above_median	NA	NA	below_median	NA	NA	NA	stable_remission_response	male	NA	NA	NA	no	t2	NA	tumor_free	non_progressive_disease	no	r0	StageI	no	NA	lower	m0	n0	t2	below_median	CS	Higher_exposure	0.575115	912	0	912	0	0	912	0	912
TCGA-05-4422-01	LRRK2-high	LRRK2-high.PP	LRRK2-high.non-TRU	683.105	NA	above_median	NA	below_median	above_median	below_median	NA	NA	above_median	NA	NA	NA	stable_remission_response	male	NA	NA	NA	no	t2	NA	tumor_free	NA	no	r0	StageI	no	NA	lower	m0	n0	t2	above_median	SFS	Higher_exposure	-0.843784	365	0	365	0	0	365	NA	NA
TCGA-05-4424-01	LRRK2-high	LRRK2-high.TRU	LRRK2-high.TRU	1776.45	below_median	above_median	NA	above_median	below_median	above_median	NA	NA	above_median	NA	NA	NA	stable_remission_response	male	NA	partial_response	distant_metastasis	yes	t3	NA	with_tumor	progressive_disease	yes	r1	StageII	yes	immunotherapy	upper	m0	n0	t3	above_median	SFS	Higher_exposure	-0.766385	913	0	913	0	1	153	NA	NA
TCGA-05-4425-01	LRRK2-high	LRRK2-high.PI	LRRK2-high.non-TRU	1064.91	NA	above_median	NA	below_median	below_median	below_median	above_median	NA	below_median	NA	NA	NA	stable_remission_response	female	NA	NA	NA	no	t2	NA	tumor_free	NA	no	r1	StageIV	no	chemotherapy	middle	m1	n0	t2	above_median	LFS	Lower_exposure	-1.26273	669	0	669	0	0	669	NA	NA
TCGA-05-4426-01	LRRK2-high	LRRK2-high.PI	LRRK2-high.non-TRU	2322.93	above_median	above_median	NA	below_median	above_median	above_median	NA	NA	below_median	NA	NA	NA	stable_remission_response	male	NA	NA	NA	yes	t2	NA	tumor_free	non_progressive_disease	no	r0	StageI	no	NA	lower	m0	n0	t2	above_median	LFS	Lower_exposure	-1.13885	791	0	791	0	1	457	1	457
TCGA-05-4427-01	LRRK2-high	LRRK2-high.PI	LRRK2-high.non-TRU	641.271	NA	above_median	NA	above_median	above_median	below_median	NA	NA	below_median	NA	NA	NA	stable_remission_response	female	NA	complete_response	NA	no	t2	NA	tumor_free	non_progressive_disease	no	r0	StageII	yes	chemotherapy	upper	m0	n1	t2	below_median	SFS	Higher_exposure	0.0417517	791	0	791	0	0	791	0	791
TCGA-05-4430-01	LRRK2-high	LRRK2-high.TRU	LRRK2-high.TRU	1336.84	NA	below_median	NA	above_median	below_median	below_median	NA	NA	above_median	NA	NA	NA	stable_remission_response	female	NA	NA	NA	no	t2	NA	tumor_free	NA	no	r0	StageI	no	NA	lower	m0	n0	t2	below_median	SFS	Higher_exposure	-1.1452	761	0	761	0	0	761	NA	NA
TCGA-05-4432-01	LRRK2-high	LRRK2-high.PP	LRRK2-high.non-TRU	603.692	NA	above_median	NA	below_median	above_median	above_median	NA	NA	above_median	NA	NA	NA	stable_remission_response	male	NA	complete_response	NA	no	t2	NA	tumor_free	non_progressive_disease	no	r0	StageII	yes	chemotherapy	upper	m0	n1	t2	below_median	CS	Higher_exposure	-0.316449	761	0	761	0	0	761	0	761
TCGA-05-4433-01	LRRK2-high	LRRK2-high.TRU	LRRK2-high.TRU	4252.07	NA	below_median	NA	above_median	below_median	below_median	NA	NA	below_median	NA	NA	NA	stable_remission_response	male	NA	NA	NA	no	t2	NA	tumor_free	NA	no	r0	StageI	no	NA	lower	m0	n0	t2	above_median	LFS	Lower_exposure	-1.9411	730	0	730	0	0	730	NA	NA
TCGA-05-4434-01	LRRK2-high	LRRK2-high.PI	LRRK2-high.non-TRU	1104.91	NA	above_median	NA	above_median	below_median	below_median	NA	NA	below_median	NA	NA	NA	stable_remission_response	female	NA	NA	NA	no	t4	NA	tumor_free	NA	no	r2	StageIV	no	NA	lower	m1	n1	t4	above_median	CS	Higher_exposure	-0.836084	457	1	457	NA	0	457	NA	NA
TCGA-05-5420-01	LRRK2-high	LRRK2-high.PI	LRRK2-high.non-TRU	2287.68	below_median	below_median	below_median	above_median	below_median	below_median	above_median	NA	below_median	NA	NA	NA	progressive	male	NA	NA	NA	yes	t2	NA	with_tumor	progressive_disease	no	r0	StageIII	no	NA	upper	m0	n2	t2	above_median	SFS	Higher_exposure	0.389732	457	0	457	0	1	245	NA	NA
TCGA-05-5423-01	LRRK2-high	LRRK2-high.TRU	LRRK2-high.TRU	5641.03	NA	below_median	below_median	below_median	above_median	above_median	above_median	NA	above_median	NA	NA	NA	stable_remission_response	male	NA	NA	NA	no	t2	NA	tumor_free	NA	no	r0	StageII	no	NA	upper	m0	n1	t2	below_median	LFS	Lower_exposure	-0.894011	151	0	151	0	0	151	NA	NA
TCGA-05-5425-01	LRRK2-high	LRRK2-high.PP	LRRK2-high.non-TRU	2839.37	above_median	above_median	above_median	above_median	below_median	below_median	above_median	NA	below_median	NA	NA	NA	progressive	male	NA	clinical_progressive_disease	NA	yes	t2	NA	with_tumor	NA	yes	r0	StageII	yes	chemotherapy	upper	m0	n1	t2b	above_median	LFS	Lower_exposure	0.10898	882	0	882	0	1	486	NA	NA
TCGA-05-5428-01	LRRK2-low	LRRK2-low.PI	LRRK2-low.non-TRU	135.165	NA	below_median	above_median	below_median	below_median	above_median	above_median	NA	below_median	NA	NA	NA	stable_remission_response	male	NA	complete_response	NA	no	t1	NA	tumor_free	non_progressive_disease	yes	r0	StageII	yes	chemotherapy	upper	m0	n1	t1b	below_median	LFS	Lower_exposure	0.80495	670	0	670	0	0	670	0	670
TCGA-05-5429-01	LRRK2-low	LRRK2-low.PP	LRRK2-low.non-TRU	19.3349	NA	below_median	above_median	below_median	above_median	above_median	below_median	NA	NA	NA	NA	NA	stable_remission_response	male	NA	NA	NA	no	t3	NA	tumor_free	NA	no	r0	StageIII	no	NA	upper	m0	n2	t3	below_median	NS	Lower_exposure	-0.698354	275	1	275	0	0	275	NA	NA
TCGA-05-5715-01	LRRK2-low	LRRK2-low.TRU	LRRK2-low.TRU	487.214	NA	below_median	above_median	above_median	above_median	below_median	below_median	NA	NA	NA	NA	NA	stable_remission_response	female	NA	NA	NA	no	t2	NA	tumor_free	NA	no	r0	StageI	no	NA	upper	m0	n0	t2a	above_median	NS	Lower_exposure	-1.41998	62	0	62	0	0	62	NA	NA
TCGA-35-3615-01	LRRK2-high	LRRK2-high.TRU	LRRK2-high.TRU	2708.9	NA	below_median	NA	below_median	below_median	above_median	NA	NA	NA	NA	NA	NA	stable_remission_response	male	peripheral_lung	NA	NA	no	t2	white	tumor_free	NA	no	r0	StageI	no	NA	upper	m0	n0	t2	below_median	NS	Lower_exposure	-0.720277	14	0	14	0	0	14	NA	NA
TCGA-35-4122-01	LRRK2-high	LRRK2-high.PI	LRRK2-high.non-TRU	590.452	NA	above_median	NA	above_median	above_median	above_median	NA	NA	above_median	NA	NA	NA	stable_remission_response	male	peripheral_lung	NA	NA	no	t1	white	tumor_free	NA	no	r0	StageI	no	NA	upper	m0	n0	t1	above_median	SFS	Higher_exposure	0.67734	225	0	225	0	0	225	NA	NA
TCGA-35-4123-01	LRRK2-low	LRRK2-low.PI	LRRK2-low.non-TRU	182.669	NA	above_median	NA	above_median	below_median	below_median	NA	NA	below_median	NA	NA	NA	stable_remission_response	male	peripheral_lung	NA	NA	no	t1	white	tumor_free	NA	no	r0	StageI	no	NA	upper	m0	n0	t1	below_median	SFS	Higher_exposure	0.765815	182	0	182	0	0	182	NA	NA
TCGA-35-5375-01	LRRK2-low	LRRK2-low.PI	LRRK2-low.non-TRU	86.5705	NA	above_median	above_median	below_median	above_median	below_median	above_median	NA	below_median	NA	NA	NA	stable_remission_response	male	peripheral_lung	NA	NA	no	t2	white	tumor_free	NA	no	r0	StageIII	no	NA	upper	m0	n2	t2	below_median	SFS	Higher_exposure	0.917222	264	0	264	0	0	264	NA	NA
TCGA-38-4625-01	LRRK2-high	LRRK2-high.PI	LRRK2-high.non-TRU	1317.38	NA	above_median	NA	above_median	above_median	above_median	NA	below_median	above_median	below_median	below_median	below_median	stable_remission_response	female	peripheral_lung	NA	NA	no	t2	white	tumor_free	non_progressive_disease	no	r0	StageI	no	NA	upper	m0	n0	t2a	below_median	CS	Higher_exposure	0.825656	2973	0	2973	0	0	2973	0	2973
TCGA-38-4625-normal	NA	NA	NA	6494.94	NA	NA	NA	NA	NA	NA	NA	NA	NA	NA	NA	NA	NA	NA	NA	NA	NA	NA	NA	NA	NA	NA	NA	NA	NA	NA	NA	NA	NA	NA	NA	NA	NA	NA	-1.89787	NA	NA	NA	NA	NA	NA	NA	NA
TCGA-38-4626-01	LRRK2-high	LRRK2-high.TRU	LRRK2-high.TRU	21215.1	above_median	below_median	NA	below_median	above_median	above_median	NA	below_median	below_median	above_median	below_median	above_median	stable_remission_response	female	central_lung	NA	new_primary_tumor_	yes	t2	white	tumor_free	non_progressive_disease	no	r0	NA	no	NA	upper	m0	n0	t2b	below_median	CS	Higher_exposure	-1.87114	3674	0	3674	0	1	2518	0	3674
TCGA-38-4626-normal	NA	NA	NA	6965.16	NA	NA	NA	NA	NA	NA	NA	NA	NA	NA	NA	NA	NA	NA	NA	NA	NA	NA	NA	NA	NA	NA	NA	NA	NA	NA	NA	NA	NA	NA	NA	NA	NA	NA	-1.72792	NA	NA	NA	NA	NA	NA	NA	NA
TCGA-38-4627-01	LRRK2-low	LRRK2-low.PI	LRRK2-low.non-TRU	306.093	NA	above_median	NA	above_median	below_median	below_median	NA	NA	NA	NA	NA	NA	stable_remission_response	female	central_lung	NA	NA	no	t1	white	tumor_free	non_progressive_disease	no	r0	StageII	no	NA	upper	m0	n1	t1b	below_median	SFS	Higher_exposure	-1.16268	1147	1	1147	NA	0	1147	0	1147
TCGA-38-4627-normal	NA	NA	NA	4440.79	NA	NA	NA	NA	NA	NA	NA	NA	NA	NA	NA	NA	NA	NA	NA	NA	NA	NA	NA	NA	NA	NA	NA	NA	NA	NA	NA	NA	NA	NA	NA	NA	NA	NA	-1.50158	NA	NA	NA	NA	NA	NA	NA	NA
TCGA-38-4628-01	LRRK2-low	LRRK2-low.PI	LRRK2-low.non-TRU	190.582	NA	above_median	NA	below_median	above_median	above_median	NA	below_median	NA	above_median	below_median	above_median	stable_remission_response	female	central_lung	NA	NA	yes	t2	white	with_tumor	non_progressive_disease	no	r0	StageII	no	chemotherapy	upper	m0	n1	t2	below_median	NS	Lower_exposure	-0.391861	1492	1	1492	1	1	1083	1	1083
TCGA-38-4629-01	LRRK2-low	LRRK2-low.PI	LRRK2-low.non-TRU	160.218	below_median	above_median	NA	above_median	below_median	below_median	NA	NA	above_median	NA	NA	NA	stable_remission_response	male	peripheral_lung	NA	NA	yes	t3	white	with_tumor	non_progressive_disease	no	r0	StageII	no	NA	upper	m0	n0	t3	above_median	SFS	Higher_exposure	0.635421	864	1	864	1	1	379	1	379
TCGA-38-4630-01	LRRK2-low	LRRK2-low.PI	LRRK2-low.non-TRU	35.01	above_median	above_median	NA	below_median	below_median	above_median	NA	NA	NA	NA	NA	NA	stable_remission_response	female	peripheral_lung	NA	NA	yes	t2	white	with_tumor	non_progressive_disease	yes	r1	StageI	no	NA	upper	m0	n0	t2	above_median	NS	Lower_exposure	0.766434	1073	1	1073	1	1	524	1	524
TCGA-38-4631-01	LRRK2-low	LRRK2-low.PP	LRRK2-low.non-TRU	358.635	NA	above_median	NA	below_median	above_median	above_median	NA	NA	below_median	NA	NA	NA	stable_remission_response	female	peripheral_lung	NA	NA	yes	t2	white	with_tumor	progressive_disease	yes	r0	StageI	no	NA	upper	m0	n0	t2	above_median	SFS	Higher_exposure	1.0524	354	1	354	1	1	354	NA	NA
TCGA-38-4632-01	LRRK2-low	LRRK2-low.PI	LRRK2-low.non-TRU	327.28	NA	above_median	NA	above_median	above_median	below_median	NA	NA	below_median	NA	NA	NA	progressive	male	peripheral_lung	complete_response	NA	yes	t2	non-white	with_tumor	non_progressive_disease	yes	r0	StageIV	no	chemotherapy	upper	m1	n1	t2	below_median	SFS	Higher_exposure	0.57427	1357	1	1357	1	1	680	NA	NA
TCGA-38-4632-normal	NA	NA	NA	10028.3	NA	NA	NA	NA	NA	NA	NA	NA	NA	NA	NA	NA	NA	NA	NA	NA	NA	NA	NA	NA	NA	NA	NA	NA	NA	NA	NA	NA	NA	NA	NA	NA	NA	NA	-1.30882	NA	NA	NA	NA	NA	NA	NA	NA
TCGA-38-6178-01	LRRK2-low	LRRK2-low.TRU	LRRK2-low.TRU	427.457	NA	below_median	NA	below_median	below_median	below_median	NA	NA	NA	NA	NA	NA	stable_remission_response	female	central_lung	NA	NA	no	t2	white	with_tumor	non_progressive_disease	no	r1	StageIII	yes	chemotherapy	upper	NA	n2	t2b	above_median	NS	Lower_exposure	-1.21777	448	0	448	0	0	448	NA	NA
TCGA-38-7271-01	LRRK2-high	LRRK2-high.TRU	LRRK2-high.TRU	3352.32	NA	above_median	below_median	below_median	below_median	below_median	below_median	below_median	below_median	below_median	below_median	below_median	progressive	female	NA	NA	NA	yes	t1	white	with_tumor	non_progressive_disease	yes	r0	StageI	no	chemotherapy	upper	m0	n0	t1	above_median	SFS	Higher_exposure	-1.96415	800	1	800	1	1	304	1	304
TCGA-38-A44F-01	LRRK2-high	LRRK2-high.TRU	LRRK2-high.TRU	1502.28	NA	below_median	above_median	above_median	below_median	above_median	below_median	below_median	below_median	NA	below_median	below_median	stable_remission_response	male	peripheral_lung	NA	NA	no	t2	white	tumor_free	non_progressive_disease	no	r0	StageI	no	NA	upper	m0	n0	t2a	above_median	LFS	Lower_exposure	-2.15666	133	0	133	0	0	133	0	133
TCGA-44-2655-01	LRRK2-high	LRRK2-high.TRU	LRRK2-high.TRU	2390	NA	below_median	NA	above_median	below_median	below_median	above_median	NA	below_median	NA	above_median	above_median	stable_remission_response	female	NA	NA	new_primary_tumor_	yes	t1	white	tumor_free	non_progressive_disease	no	r0	StageI	no	NA	upper	m0	n0	t1	below_median	LFS	Lower_exposure	-1.17255	1324	0	1324	0	1	1009	0	1324
TCGA-44-2655-normal	NA	NA	NA	4679.82	NA	NA	NA	NA	NA	NA	NA	NA	NA	NA	NA	NA	NA	NA	NA	NA	NA	NA	NA	NA	NA	NA	NA	NA	NA	NA	NA	NA	NA	NA	NA	NA	NA	NA	-2.20767	NA	NA	NA	NA	NA	NA	NA	NA
TCGA-44-2656-01	LRRK2-high	LRRK2-high.PI	LRRK2-high.non-TRU	9893.52	above_median	above_median	above_median	above_median	below_median	below_median	below_median	above_median	below_median	above_median	above_median	below_median	stable_remission_response	male	NA	NA	new_primary_tumor_	yes	t2	white	tumor_free	non_progressive_disease	yes	NA	StageI	no	NA	upper	m0	n0	t2	below_median	SFS	Higher_exposure	-0.689057	1429	0	1429	0	1	568	0	1429
TCGA-44-2657-01	LRRK2-high	LRRK2-high.TRU	LRRK2-high.TRU	692.617	NA	below_median	NA	above_median	above_median	below_median	above_median	above_median	below_median	above_median	below_median	above_median	stable_remission_response	female	NA	NA	NA	no	t2	white	tumor_free	non_progressive_disease	no	r0	StageI	no	NA	upper	m0	NA	t2	above_median	SFS	Higher_exposure	-1.96444	1351	0	1351	0	0	1351	0	1351
TCGA-44-2657-normal	NA	NA	NA	7996.59	NA	NA	NA	NA	NA	NA	NA	NA	NA	NA	NA	NA	NA	NA	NA	NA	NA	NA	NA	NA	NA	NA	NA	NA	NA	NA	NA	NA	NA	NA	NA	NA	NA	NA	-2.29732	NA	NA	NA	NA	NA	NA	NA	NA
TCGA-44-2659-01	LRRK2-high	LRRK2-high.TRU	LRRK2-high.TRU	3126.51	above_median	below_median	NA	above_median	below_median	below_median	below_median	above_median	above_median	below_median	below_median	below_median	stable_remission_response	female	NA	NA	locoregional_recurrence_	yes	t1	white	with_tumor	non_progressive_disease	no	r0	StageII	yes	chemotherapy	lower	m0	n1	t1	below_median	SFS	Higher_exposure	-1.5841	1367	0	1367	0	1	1146	1	1146
TCGA-44-2661-01	LRRK2-high	LRRK2-high.TRU	LRRK2-high.TRU	1003.84	NA	below_median	NA	above_median	above_median	below_median	above_median	NA	NA	NA	NA	NA	stable_remission_response	female	NA	NA	NA	no	t1	white	tumor_free	non_progressive_disease	no	r0	StageI	no	NA	upper	m0	n0	t1	above_median	NS	Lower_exposure	-1.42661	1159	0	1159	0	0	1159	0	1159
TCGA-44-2661-normal	NA	NA	NA	2693.03	NA	NA	NA	NA	NA	NA	NA	NA	NA	NA	NA	NA	NA	NA	NA	NA	NA	NA	NA	NA	NA	NA	NA	NA	NA	NA	NA	NA	NA	NA	NA	NA	NA	NA	-2.24632	NA	NA	NA	NA	NA	NA	NA	NA
TCGA-44-2662-01	LRRK2-low	LRRK2-low.PI	LRRK2-low.non-TRU	321.752	below_median	above_median	below_median	below_median	below_median	above_median	above_median	above_median	above_median	below_median	above_median	below_median	stable_remission_response	male	NA	NA	NA	yes	t2	white	with_tumor	progressive_disease	yes	r0	StageI	yes	chemotherapy	upper	m0	n0	t2	below_median	LFS	Lower_exposure	0.428813	1280	0	1280	0	1	245	NA	NA
TCGA-44-2662-normal	NA	NA	NA	7845.28	NA	NA	NA	NA	NA	NA	NA	NA	NA	NA	NA	NA	NA	NA	NA	NA	NA	NA	NA	NA	NA	NA	NA	NA	NA	NA	NA	NA	NA	NA	NA	NA	NA	NA	-2.19439	NA	NA	NA	NA	NA	NA	NA	NA
TCGA-44-2664-01	NA	NA	NA	NA	NA	NA	NA	NA	NA	NA	NA	NA	NA	NA	NA	NA	NA	NA	NA	NA	NA	NA	NA	NA	NA	NA	NA	NA	NA	NA	NA	NA	NA	NA	NA	NA	NA	NA	NA	1251	0	1251	0	1	813	1	813
TCGA-44-2665-01	LRRK2-high	LRRK2-high.PI	LRRK2-high.non-TRU	685.484	NA	above_median	below_median	above_median	below_median	above_median	below_median	below_median	NA	above_median	below_median	above_median	stable_remission_response	female	NA	NA	NA	no	t2	white	tumor_free	non_progressive_disease	no	r0	StageII	yes	chemotherapy	upper	m0	n1	t2	below_median	NS	Lower_exposure	-0.900477	1301	0	1301	0	0	1301	NA	NA
TCGA-44-2665-normal	NA	NA	NA	7713.59	NA	NA	NA	NA	NA	NA	NA	NA	NA	NA	NA	NA	NA	NA	NA	NA	NA	NA	NA	NA	NA	NA	NA	NA	NA	NA	NA	NA	NA	NA	NA	NA	NA	NA	-2.15481	NA	NA	NA	NA	NA	NA	NA	NA
TCGA-44-2666-01	LRRK2-high	LRRK2-high.TRU	LRRK2-high.TRU	3356.06	NA	above_median	above_median	above_median	below_median	below_median	below_median	NA	below_median	NA	above_median	above_median	stable_remission_response	male	NA	NA	NA	no	t2	white	with_tumor	NA	no	r0	StageI	no	NA	upper	m0	n0	t2	below_median	CS	Higher_exposure	-1.67211	97	1	97	1	1	97	NA	NA
TCGA-44-2668-01	LRRK2-low	LRRK2-low.PI	LRRK2-low.non-TRU	489.116	above_median	above_median	above_median	below_median	below_median	below_median	above_median	NA	above_median	NA	above_median	below_median	progressive	male	NA	NA	NA	yes	t2	white	with_tumor	non_progressive_disease	yes	r0	StageI	no	NA	upper	m0	n0	t2	below_median	SFS	Higher_exposure	0.609216	761	1	761	1	1	433	1	433
TCGA-44-2668-normal	NA	NA	NA	10238.1	NA	NA	NA	NA	NA	NA	NA	NA	NA	NA	NA	NA	NA	NA	NA	NA	NA	NA	NA	NA	NA	NA	NA	NA	NA	NA	NA	NA	NA	NA	NA	NA	NA	NA	-1.89911	NA	NA	NA	NA	NA	NA	NA	NA
TCGA-44-3396-01	LRRK2-low	LRRK2-low.PI	LRRK2-low.non-TRU	357.798	NA	above_median	NA	above_median	below_median	below_median	above_median	NA	above_median	NA	above_median	above_median	stable_remission_response	female	NA	NA	NA	no	t2	white	tumor_free	non_progressive_disease	no	r0	StageIII	yes	chemotherapy	upper	m0	n2	t2	above_median	CS	Higher_exposure	-0.3542	1130	0	1130	0	0	1130	0	1130
TCGA-44-3396-normal	NA	NA	NA	6726.16	NA	NA	NA	NA	NA	NA	NA	NA	NA	NA	NA	NA	NA	NA	NA	NA	NA	NA	NA	NA	NA	NA	NA	NA	NA	NA	NA	NA	NA	NA	NA	NA	NA	NA	-2.16989	NA	NA	NA	NA	NA	NA	NA	NA
TCGA-44-3398-01	LRRK2-high	LRRK2-high.PI	LRRK2-high.non-TRU	2844.54	NA	above_median	NA	above_median	below_median	above_median	NA	above_median	above_median	above_median	above_median	above_median	stable_remission_response	female	NA	NA	NA	no	t1	white	tumor_free	non_progressive_disease	no	r0	StageI	no	NA	lower	m0	n0	t1b	above_median	SFS	Higher_exposure	-0.581501	1163	0	1163	0	0	1163	0	1163
TCGA-44-3398-normal	NA	NA	NA	5493.79	NA	NA	NA	NA	NA	NA	NA	NA	NA	NA	NA	NA	NA	NA	NA	NA	NA	NA	NA	NA	NA	NA	NA	NA	NA	NA	NA	NA	NA	NA	NA	NA	NA	NA	-2.18978	NA	NA	NA	NA	NA	NA	NA	NA
TCGA-44-3917-01	NA	NA	NA	NA	NA	NA	NA	NA	NA	NA	NA	NA	NA	NA	NA	NA	NA	NA	NA	NA	NA	NA	NA	NA	NA	NA	NA	NA	NA	NA	NA	NA	NA	NA	NA	NA	NA	NA	NA	1183	0	1183	0	0	1183	0	1183
TCGA-44-3918-01	LRRK2-high	LRRK2-high.PI	LRRK2-high.non-TRU	3150.27	above_median	above_median	above_median	below_median	below_median	below_median	above_median	NA	NA	NA	above_median	above_median	stable_remission_response	female	NA	NA	locoregional_recurrence_	yes	t1	white	with_tumor	non_progressive_disease	yes	r0	StageI	no	chemotherapy	upper	m0	n0	t1	below_median	LFS	Lower_exposure	0.0271982	1036	0	1036	0	1	511	1	511
TCGA-44-3919-01	LRRK2-high	LRRK2-high.TRU	LRRK2-high.TRU	3830.57	above_median	below_median	NA	NA	above_median	above_median	below_median	NA	below_median	NA	NA	NA	progressive	female	NA	NA	locoregional_recurrence_	yes	t1	white	with_tumor	non_progressive_disease	yes	r0	StageI	no	NA	upper	m0	n0	t1	above_median	NS	Lower_exposure	-1.54033	1026	1	1026	1	1	921	1	921
TCGA-44-4112-01	LRRK2-high	LRRK2-high.PI	LRRK2-high.non-TRU	3088.35	above_median	above_median	above_median	above_median	below_median	below_median	NA	NA	below_median	NA	above_median	below_median	stable_remission_response	female	NA	NA	NA	yes	t2	white	with_tumor	non_progressive_disease	yes	r0	StageI	yes	chemotherapy	upper	m0	n0	t2a	below_median	LFS	Lower_exposure	-0.205534	808	1	808	1	1	619	1	619
TCGA-44-5643-01	LRRK2-low	LRRK2-low.PI	LRRK2-low.non-TRU	203.38	NA	above_median	NA	above_median	below_median	above_median	NA	NA	below_median	NA	above_median	below_median	stable_remission_response	male	NA	NA	NA	no	t2	non-white	with_tumor	NA	yes	NA	StageIII	yes	chemotherapy	lower	m0	n2	t2b	below_median	CS	Higher_exposure	0.733885	1013	0	1013	0	0	1013	NA	NA
TCGA-44-5644-01	LRRK2-low	LRRK2-low.PP	LRRK2-low.non-TRU	35.9102	NA	above_median	NA	below_median	below_median	above_median	above_median	NA	below_median	NA	above_median	above_median	stable_remission_response	female	NA	NA	NA	no	t2	white	tumor_free	non_progressive_disease	no	NA	StageI	no	NA	lower	NA	n0	t2a	below_median	CS	Higher_exposure	0.228916	863	0	863	0	0	863	0	863
TCGA-44-5645-01	LRRK2-high	LRRK2-high.TRU	LRRK2-high.TRU	905.909	NA	above_median	above_median	above_median	below_median	below_median	above_median	above_median	above_median	above_median	below_median	below_median	stable_remission_response	female	NA	NA	NA	no	t1	non-white	tumor_free	non_progressive_disease	no	NA	StageI	no	NA	upper	NA	NA	t1	below_median	LFS	Lower_exposure	-2.13101	852	0	852	0	0	852	0	852
TCGA-44-5645-normal	NA	NA	NA	3357.53	NA	NA	NA	NA	NA	NA	NA	NA	NA	NA	NA	NA	NA	NA	NA	NA	NA	NA	NA	NA	NA	NA	NA	NA	NA	NA	NA	NA	NA	NA	NA	NA	NA	NA	-2.22249	NA	NA	NA	NA	NA	NA	NA	NA
TCGA-44-6144-01	NA	NA	NA	NA	NA	NA	NA	NA	NA	NA	NA	NA	NA	NA	NA	NA	NA	NA	NA	NA	NA	NA	NA	NA	NA	NA	NA	NA	NA	NA	NA	NA	NA	NA	NA	NA	NA	NA	NA	723	0	723	0	1	399	1	399
TCGA-44-6144-normal	NA	NA	NA	13198.8	NA	NA	NA	NA	NA	NA	NA	NA	NA	NA	NA	NA	NA	NA	NA	NA	NA	NA	NA	NA	NA	NA	NA	NA	NA	NA	NA	NA	NA	NA	NA	NA	NA	NA	-2.15222	NA	NA	NA	NA	NA	NA	NA	NA
TCGA-44-6145-01	LRRK2-high	LRRK2-high.PP	LRRK2-high.non-TRU	1327.23	NA	below_median	above_median	above_median	above_median	below_median	above_median	NA	NA	NA	above_median	above_median	stable_remission_response	female	NA	NA	NA	no	t1	white	tumor_free	non_progressive_disease	no	NA	StageI	no	NA	upper	m0	n0	t1	below_median	SFS	Higher_exposure	-0.742525	595	0	595	0	0	595	0	595
TCGA-44-6145-normal	NA	NA	NA	10768.3	NA	NA	NA	NA	NA	NA	NA	NA	NA	NA	NA	NA	NA	NA	NA	NA	NA	NA	NA	NA	NA	NA	NA	NA	NA	NA	NA	NA	NA	NA	NA	NA	NA	NA	-2.0434	NA	NA	NA	NA	NA	NA	NA	NA
TCGA-44-6146-01	LRRK2-high	LRRK2-high.TRU	LRRK2-high.TRU	2244.58	above_median	above_median	above_median	above_median	below_median	below_median	above_median	above_median	above_median	below_median	above_median	below_median	stable_remission_response	male	NA	NA	locoregional_recurrence_	yes	t3	white	tumor_free	non_progressive_disease	no	NA	StageII	yes	chemotherapy	lower	m0	n0	t3	below_median	LFS	Lower_exposure	-1.86322	728	0	728	0	1	631	1	631
TCGA-44-6146-normal	NA	NA	NA	8851.91	NA	NA	NA	NA	NA	NA	NA	NA	NA	NA	NA	NA	NA	NA	NA	NA	NA	NA	NA	NA	NA	NA	NA	NA	NA	NA	NA	NA	NA	NA	NA	NA	NA	NA	-2.18425	NA	NA	NA	NA	NA	NA	NA	NA
TCGA-44-6147-01	LRRK2-high	LRRK2-high.TRU	LRRK2-high.TRU	838.251	NA	above_median	above_median	above_median	below_median	below_median	above_median	NA	below_median	NA	above_median	above_median	stable_remission_response	female	NA	NA	NA	no	t1	white	tumor_free	non_progressive_disease	no	NA	StageI	no	NA	upper	m0	NA	t1b	above_median	LFS	Lower_exposure	-2.03986	845	0	845	0	0	845	0	845
TCGA-44-6147-normal	NA	NA	NA	9434.91	NA	NA	NA	NA	NA	NA	NA	NA	NA	NA	NA	NA	NA	NA	NA	NA	NA	NA	NA	NA	NA	NA	NA	NA	NA	NA	NA	NA	NA	NA	NA	NA	NA	NA	-1.68252	NA	NA	NA	NA	NA	NA	NA	NA
TCGA-44-6148-01	LRRK2-high	LRRK2-high.TRU	LRRK2-high.TRU	1873.84	NA	below_median	below_median	above_median	above_median	above_median	above_median	above_median	below_median	below_median	above_median	below_median	stable_remission_response	male	NA	NA	NA	no	t1	white	tumor_free	non_progressive_disease	no	NA	StageI	no	NA	lower	m0	n0	t1b	below_median	LFS	Lower_exposure	-2.26136	704	0	704	0	0	704	0	704
TCGA-44-6148-normal	NA	NA	NA	7303.2	NA	NA	NA	NA	NA	NA	NA	NA	NA	NA	NA	NA	NA	NA	NA	NA	NA	NA	NA	NA	NA	NA	NA	NA	NA	NA	NA	NA	NA	NA	NA	NA	NA	NA	-2.21667	NA	NA	NA	NA	NA	NA	NA	NA
TCGA-44-6774-01	LRRK2-low	LRRK2-low.PI	LRRK2-low.non-TRU	193.309	NA	above_median	above_median	below_median	below_median	below_median	below_median	above_median	above_median	below_median	above_median	below_median	stable_remission_response	female	NA	NA	NA	no	t1	white	tumor_free	non_progressive_disease	yes	NA	StageIII	yes	chemotherapy	lower	m0	n2	t1	below_median	CS	Higher_exposure	-0.736287	658	0	658	0	0	658	0	658
TCGA-44-6775-01	LRRK2-low	LRRK2-low.PI	LRRK2-low.non-TRU	317.516	above_median	above_median	above_median	above_median	below_median	below_median	above_median	below_median	above_median	below_median	below_median	below_median	progressive	female	NA	NA	locoregional_recurrence_	yes	t2	white	with_tumor	non_progressive_disease	no	NA	StageI	no	NA	upper	NA	n0	t2a	above_median	SFS	Higher_exposure	-1.38091	705	0	705	0	1	684	1	684
TCGA-44-6776-01	LRRK2-high	LRRK2-high.TRU	LRRK2-high.TRU	6759.34	NA	below_median	below_median	below_median	above_median	above_median	above_median	NA	below_median	NA	above_median	below_median	stable_remission_response	female	NA	NA	NA	no	t1	white	tumor_free	non_progressive_disease	no	NA	StageI	no	NA	upper	NA	n0	t1	below_median	SFS	Higher_exposure	-1.79892	2616	0	2616	0	0	2616	0	2616
TCGA-44-6776-normal	NA	NA	NA	20324.8	NA	NA	NA	NA	NA	NA	NA	NA	NA	NA	NA	NA	NA	NA	NA	NA	NA	NA	NA	NA	NA	NA	NA	NA	NA	NA	NA	NA	NA	NA	NA	NA	NA	NA	-2.09602	NA	NA	NA	NA	NA	NA	NA	NA
TCGA-44-6777-01	LRRK2-high	LRRK2-high.PI	LRRK2-high.non-TRU	8740.66	NA	above_median	below_median	above_median	below_median	below_median	below_median	above_median	below_median	below_median	above_median	below_median	stable_remission_response	female	NA	NA	NA	no	t2	white	tumor_free	non_progressive_disease	yes	NA	StageI	no	NA	upper	NA	NA	t2	above_median	SFS	Higher_exposure	-1.25358	987	1	987	0	0	987	0	987
TCGA-44-6777-normal	NA	NA	NA	9419.22	NA	NA	NA	NA	NA	NA	NA	NA	NA	NA	NA	NA	NA	NA	NA	NA	NA	NA	NA	NA	NA	NA	NA	NA	NA	NA	NA	NA	NA	NA	NA	NA	NA	NA	-2.22704	NA	NA	NA	NA	NA	NA	NA	NA
TCGA-44-6778-01	LRRK2-high	LRRK2-high.TRU	LRRK2-high.TRU	5901.65	NA	above_median	above_median	above_median	below_median	below_median	NA	below_median	below_median	below_median	below_median	below_median	stable_remission_response	male	NA	NA	NA	no	t1	non-white	tumor_free	non_progressive_disease	no	NA	StageI	no	NA	other	NA	n0	t1	below_median	SFS	Higher_exposure	-0.823298	1864	0	1864	0	0	1864	0	1864
TCGA-44-6778-normal	NA	NA	NA	6523	NA	NA	NA	NA	NA	NA	NA	NA	NA	NA	NA	NA	NA	NA	NA	NA	NA	NA	NA	NA	NA	NA	NA	NA	NA	NA	NA	NA	NA	NA	NA	NA	NA	NA	-1.95431	NA	NA	NA	NA	NA	NA	NA	NA
TCGA-44-6779-01	LRRK2-low	LRRK2-low.PI	LRRK2-low.non-TRU	102.012	below_median	below_median	above_median	below_median	above_median	above_median	NA	above_median	above_median	above_median	above_median	below_median	stable_remission_response	female	NA	NA	NA	yes	t2	white	with_tumor	progressive_disease	no	NA	StageII	yes	chemotherapy	other	NA	n1	t2	below_median	SFS	Higher_exposure	-0.216962	500	1	500	1	1	232	NA	NA
TCGA-44-7659-01	LRRK2-high	LRRK2-high.TRU	LRRK2-high.TRU	19180.1	NA	below_median	NA	below_median	below_median	below_median	NA	above_median	below_median	below_median	above_median	below_median	stable_remission_response	male	NA	NA	NA	no	t1	white	tumor_free	non_progressive_disease	no	NA	StageI	no	NA	upper	NA	n0	t1b	above_median	CS	Higher_exposure	-1.74183	691	0	691	0	0	691	0	691
TCGA-44-7660-01	LRRK2-low	LRRK2-low.PI	LRRK2-low.non-TRU	257.807	below_median	below_median	NA	below_median	below_median	below_median	NA	below_median	above_median	below_median	below_median	below_median	progressive	male	NA	clinical_progressive_disease	locoregional_recurrence_	yes	t2	white	with_tumor	progressive_disease	no	NA	StageI	yes	vaccine	upper	NA	n0	t2	above_median	CS	Higher_exposure	0.636492	592	0	592	0	1	253	NA	NA
TCGA-44-7661-01	LRRK2-high	LRRK2-high.PI	LRRK2-high.non-TRU	2398.19	below_median	above_median	NA	above_median	below_median	below_median	NA	NA	above_median	NA	above_median	below_median	progressive	female	peripheral_lung	NA	locoregional_recurrence_	yes	t2	white	with_tumor	non_progressive_disease	yes	NA	StageI	no	NA	lower	m0	n0	t2a	above_median	LFS	Lower_exposure	-0.389751	557	1	557	1	1	335	1	335
TCGA-44-7662-01	LRRK2-low	LRRK2-low.PI	LRRK2-low.non-TRU	87.9023	NA	above_median	NA	above_median	below_median	below_median	NA	above_median	below_median	below_median	below_median	below_median	stable_remission_response	male	NA	NA	NA	no	t2	white	tumor_free	non_progressive_disease	no	NA	StageI	no	NA	upper	NA	n0	t2a	below_median	CS	Higher_exposure	0.0966167	218	0	218	0	0	218	0	218
TCGA-44-7667-01	LRRK2-low	LRRK2-low.PP	LRRK2-low.non-TRU	12.9846	NA	above_median	NA	below_median	above_median	above_median	above_median	above_median	below_median	below_median	above_median	below_median	stable_remission_response	female	NA	NA	NA	no	t3	white	tumor_free	non_progressive_disease	no	NA	StageII	no	NA	lower	NA	n0	t3	below_median	CS	Higher_exposure	1.2751	1097	0	1097	0	0	1097	0	1097
TCGA-44-7669-01	LRRK2-high	LRRK2-high.PP	LRRK2-high.non-TRU	2338.17	NA	above_median	NA	above_median	below_median	below_median	NA	above_median	NA	below_median	above_median	below_median	progressive	male	NA	NA	NA	yes	t1	non-white	with_tumor	non_progressive_disease	yes	NA	StageII	yes	chemotherapy	upper	NA	n1	t1b	below_median	CS	Higher_exposure	0.426978	574	1	574	1	1	390	1	390
TCGA-44-7670-01	LRRK2-low	LRRK2-low.PP	LRRK2-low.non-TRU	462.787	NA	above_median	NA	below_median	above_median	above_median	above_median	NA	below_median	NA	above_median	above_median	stable_remission_response	female	NA	NA	NA	no	t1	white	tumor_free	non_progressive_disease	no	NA	StageII	yes	chemotherapy	upper	m0	n1	t1b	below_median	CS	Higher_exposure	0.136316	882	0	882	0	0	882	0	882
TCGA-44-7671-01	LRRK2-low	LRRK2-low.PP	LRRK2-low.non-TRU	232.217	above_median	below_median	NA	NA	above_median	above_median	below_median	above_median	above_median	below_median	above_median	below_median	stable_remission_response	male	NA	NA	locoregional_recurrence_	yes	t2	non-white	with_tumor	non_progressive_disease	no	NA	StageI	no	NA	middle	m0	n0	t2a	below_median	LFS	Lower_exposure	-1.32156	889	0	889	0	1	883	1	883
TCGA-44-7672-01	LRRK2-low	LRRK2-low.PI	LRRK2-low.non-TRU	529.481	NA	below_median	above_median	NA	above_median	below_median	below_median	below_median	above_median	below_median	below_median	below_median	stable_remission_response	female	NA	NA	NA	no	t1	white	tumor_free	non_progressive_disease	no	NA	StageI	no	NA	upper	m0	n0	t1b	below_median	CS	Higher_exposure	-1.20966	719	0	719	0	0	719	0	719
TCGA-44-8117-01	LRRK2-high	LRRK2-high.PI	LRRK2-high.non-TRU	767.163	NA	above_median	below_median	below_median	above_median	above_median	below_median	above_median	below_median	above_median	above_median	above_median	stable_remission_response	female	NA	complete_response	NA	no	t2	white	tumor_free	non_progressive_disease	no	NA	StageI	yes	chemotherapy	upper	m0	n0	t2a	below_median	SFS	Higher_exposure	-0.455351	385	0	385	0	0	385	0	385
TCGA-44-8119-01	LRRK2-low	LRRK2-low.PP	LRRK2-low.non-TRU	229.631	NA	above_median	below_median	below_median	below_median	below_median	above_median	NA	below_median	NA	above_median	above_median	stable_remission_response	male	NA	NA	NA	no	t3	white	tumor_free	non_progressive_disease	no	NA	StageII	no	NA	upper	m0	n0	t3	above_median	CS	Higher_exposure	0.197303	285	0	285	0	0	285	0	285
TCGA-44-8120-01	LRRK2-high	LRRK2-high.TRU	LRRK2-high.TRU	894.574	NA	below_median	below_median	below_median	below_median	below_median	below_median	NA	above_median	NA	NA	NA	stable_remission_response	male	NA	NA	NA	no	t2	non-white	tumor_free	non_progressive_disease	no	NA	StageI	no	NA	upper	m0	n0	t2a	below_median	NA	NA	-1.31162	260	0	260	0	0	260	0	260
TCGA-44-A479-01	LRRK2-low	LRRK2-low.PP	LRRK2-low.non-TRU	387.628	above_median	below_median	below_median	below_median	above_median	below_median	below_median	above_median	below_median	above_median	above_median	above_median	stable_remission_response	female	NA	NA	new_primary_tumor_	yes	t2	non-white	tumor_free	non_progressive_disease	no	r0	StageI	no	NA	upper	NA	n0	t2	above_median	SFS	Higher_exposure	-0.27062	486	0	486	0	1	437	0	486
TCGA-44-A47A-01	LRRK2-high	LRRK2-high.TRU	LRRK2-high.TRU	4179.12	below_median	below_median	below_median	below_median	above_median	above_median	below_median	NA	below_median	NA	above_median	above_median	progressive	female	NA	NA	distant_metastasis	yes	t2	white	with_tumor	non_progressive_disease	yes	r0	StageI	no	NA	upper	NA	n0	t2a	above_median	SFS	Higher_exposure	-1.36128	466	0	466	0	1	397	1	397
TCGA-44-A47B-01	LRRK2-high	LRRK2-high.PP	LRRK2-high.non-TRU	1210.03	NA	below_median	below_median	below_median	below_median	above_median	below_median	above_median	above_median	below_median	above_median	below_median	stable_remission_response	male	NA	NA	NA	no	t2	white	tumor_free	non_progressive_disease	no	r0	StageI	no	NA	upper	m0	n0	t2a	above_median	LFS	Lower_exposure	-0.978675	287	0	287	0	0	287	0	287
TCGA-44-A47F-01	NA	NA	NA	NA	NA	NA	NA	NA	NA	NA	NA	NA	NA	NA	NA	NA	NA	NA	NA	NA	NA	NA	NA	NA	NA	NA	NA	NA	NA	NA	NA	NA	NA	NA	NA	NA	NA	NA	NA	337	0	337	0	0	337	0	337
TCGA-44-A47G-01	LRRK2-high	LRRK2-high.PI	LRRK2-high.non-TRU	1681.24	NA	below_median	below_median	above_median	below_median	above_median	NA	below_median	below_median	above_median	below_median	above_median	stable_remission_response	female	NA	NA	NA	no	t1	white	tumor_free	non_progressive_disease	no	r0	StageI	no	NA	upper	m0	n0	t1	above_median	SFS	Higher_exposure	-1.48965	351	0	351	0	0	351	0	351
TCGA-44-A4SS-01	LRRK2-low	LRRK2-low.PI	LRRK2-low.non-TRU	321.783	NA	below_median	below_median	above_median	below_median	below_median	NA	NA	below_median	NA	NA	NA	stable_remission_response	male	NA	NA	NA	no	t1	white	tumor_free	non_progressive_disease	no	NA	StageI	no	NA	upper	m0	n0	t1b	above_median	SFS	Higher_exposure	-0.675806	415	0	415	0	0	415	0	415
TCGA-44-A4SU-01	LRRK2-low	LRRK2-low.TRU	LRRK2-low.TRU	506.163	NA	below_median	below_median	below_median	below_median	below_median	NA	NA	NA	NA	NA	NA	progressive	female	NA	NA	locoregional_recurrence_	yes	t1	white	with_tumor	non_progressive_disease	no	r0	StageI	no	NA	lower	NA	n0	t1a	above_median	SFS	Higher_exposure	-1.84302	409	1	409	1	1	260	1	260
TCGA-49-4486-01	LRRK2-high	LRRK2-high.TRU	LRRK2-high.TRU	5534.63	NA	above_median	NA	below_median	above_median	above_median	NA	NA	below_median	NA	NA	NA	progressive	male	NA	NA	distant_metastasis	yes	t1	white	with_tumor	non_progressive_disease	no	r0	StageI	no	NA	lower	m0	n0	t1	above_median	LFS	Lower_exposure	-0.761247	2318	1	2318	1	1	2045	1	2045
TCGA-49-4487-01	LRRK2-high	LRRK2-high.PI	LRRK2-high.non-TRU	893.85	above_median	above_median	NA	below_median	above_median	below_median	NA	NA	above_median	NA	NA	NA	progressive	female	NA	NA	NA	yes	t1	white	with_tumor	non_progressive_disease	yes	r0	StageI	no	NA	upper	m0	n0	t1	above_median	SFS	Higher_exposure	0.0235704	855	1	855	1	1	697	1	697
TCGA-49-4488-01	LRRK2-low	LRRK2-low.PI	LRRK2-low.non-TRU	124.748	above_median	below_median	NA	above_median	above_median	below_median	NA	NA	NA	NA	NA	NA	stable_remission_response	female	NA	NA	NA	yes	t1	white	tumor_free	NA	yes	r0	StageI	no	NA	lower	NA	n0	t1	above_median	LFS	Lower_exposure	-0.0347597	869	1	869	NA	1	634	NA	NA
TCGA-49-4490-01	LRRK2-low	LRRK2-low.TRU	LRRK2-low.TRU	175.044	NA	below_median	NA	below_median	below_median	below_median	NA	NA	above_median	NA	NA	NA	stable_remission_response	female	NA	NA	NA	no	t3	white	with_tumor	NA	yes	NA	StageIII	yes	chemotherapy	upper	m0	n2	t3	below_median	LFS	Lower_exposure	-1.49436	385	1	385	1	1	385	NA	NA
TCGA-49-4490-normal	NA	NA	NA	4341.04	NA	NA	NA	NA	NA	NA	NA	NA	NA	NA	NA	NA	NA	NA	NA	NA	NA	NA	NA	NA	NA	NA	NA	NA	NA	NA	NA	NA	NA	NA	NA	NA	NA	NA	-1.29193	NA	NA	NA	NA	NA	NA	NA	NA
TCGA-49-4494-01	LRRK2-low	LRRK2-low.PP	LRRK2-low.non-TRU	552.85	NA	above_median	NA	above_median	below_median	below_median	NA	NA	above_median	NA	NA	NA	stable_remission_response	male	NA	NA	NA	no	t3	white	with_tumor	non_progressive_disease	no	r0	StageIII	no	NA	upper	m0	n2	t3	above_median	LFS	Lower_exposure	0.0449357	1081	1	1081	1	1	1081	NA	NA
TCGA-49-4501-01	LRRK2-high	LRRK2-high.TRU	LRRK2-high.TRU	4732.36	above_median	below_median	NA	below_median	below_median	below_median	NA	NA	above_median	NA	NA	NA	progressive	female	NA	NA	NA	yes	t2	white	with_tumor	non_progressive_disease	no	r0	StageI	no	chemotherapy	upper	m0	n0	t2	above_median	NS	Lower_exposure	-1.50152	1421	1	1421	1	1	545	1	545
TCGA-49-4505-01	LRRK2-high	LRRK2-high.TRU	LRRK2-high.TRU	2035.36	below_median	below_median	NA	below_median	above_median	below_median	NA	NA	above_median	NA	NA	NA	stable_remission_response	female	NA	NA	distant_metastasis	yes	t2	white	with_tumor	non_progressive_disease	no	r0	StageII	no	NA	lower	m0	n1	t2	below_median	SFS	Higher_exposure	-1.18612	428	1	428	1	1	417	1	417
TCGA-49-4506-01	LRRK2-low	LRRK2-low.PP	LRRK2-low.non-TRU	118.993	above_median	below_median	NA	below_median	above_median	below_median	NA	NA	NA	NA	NA	NA	progressive	female	peripheral_lung	NA	locoregional_recurrence_	yes	t2	white	with_tumor	non_progressive_disease	yes	r1	StageII	yes	NA	upper	m0	n1	t2	above_median	CS	Higher_exposure	0.962258	999	1	999	NA	1	692	1	692
TCGA-49-4507-01	LRRK2-low	LRRK2-low.PI	LRRK2-low.non-TRU	45.313	below_median	below_median	NA	below_median	above_median	below_median	NA	NA	above_median	NA	NA	NA	progressive	female	NA	NA	NA	yes	t3	white	with_tumor	progressive_disease	yes	r0	StageIII	yes	chemotherapy	NA	m0	n1	t3	above_median	SFS	Higher_exposure	0.748516	268	1	268	1	1	158	NA	NA
TCGA-49-4510-01	LRRK2-high	LRRK2-high.TRU	LRRK2-high.TRU	3328.54	NA	below_median	NA	below_median	above_median	above_median	NA	NA	below_median	NA	NA	NA	stable_remission_response	female	NA	NA	distant_metastasis	yes	t2	non-white	with_tumor	non_progressive_disease	yes	r0	StageII	yes	NA	upper	m0	n1	t2	below_median	CS	Higher_exposure	-1.20291	896	1	896	1	1	502	NA	NA
TCGA-49-4512-01	LRRK2-high	LRRK2-high.TRU	LRRK2-high.TRU	4950.04	NA	below_median	NA	above_median	above_median	below_median	NA	NA	above_median	NA	NA	NA	stable_remission_response	female	NA	NA	NA	no	t2	white	with_tumor	progressive_disease	no	r1	StageIII	yes	chemotherapy	middle	NA	n2	t2	above_median	NS	Lower_exposure	-1.43757	905	1	905	1	1	905	NA	NA
TCGA-49-4512-normal	NA	NA	NA	5355.61	NA	NA	NA	NA	NA	NA	NA	NA	NA	NA	NA	NA	NA	NA	NA	NA	NA	NA	NA	NA	NA	NA	NA	NA	NA	NA	NA	NA	NA	NA	NA	NA	NA	NA	-1.33644	NA	NA	NA	NA	NA	NA	NA	NA
TCGA-49-4514-01	LRRK2-low	LRRK2-low.PP	LRRK2-low.non-TRU	114.766	NA	below_median	NA	above_median	above_median	below_median	NA	NA	below_median	NA	NA	NA	stable_remission_response	female	NA	NA	NA	no	t1	white	tumor_free	non_progressive_disease	no	r0	StageI	no	NA	upper	m0	n0	t1	above_median	LFS	Lower_exposure	0.0167088	1700	0	1700	0	0	1700	0	1700
TCGA-49-6742-01	LRRK2-high	LRRK2-high.PP	LRRK2-high.non-TRU	2515.29	below_median	below_median	NA	above_median	below_median	below_median	NA	NA	below_median	NA	NA	NA	progressive	male	NA	NA	distant_metastasis	yes	t2	white	with_tumor	progressive_disease	no	r0	StageII	yes	chemotherapy	upper	m0	n1	t2a	above_median	LFS	Lower_exposure	-0.653977	488	1	488	1	1	214	NA	NA
TCGA-49-6742-normal	NA	NA	NA	8860.29	NA	NA	NA	NA	NA	NA	NA	NA	NA	NA	NA	NA	NA	NA	NA	NA	NA	NA	NA	NA	NA	NA	NA	NA	NA	NA	NA	NA	NA	NA	NA	NA	NA	NA	-2.15191	NA	NA	NA	NA	NA	NA	NA	NA
TCGA-49-6743-01	LRRK2-high	LRRK2-high.PP	LRRK2-high.non-TRU	989.691	NA	above_median	NA	above_median	below_median	above_median	NA	below_median	above_median	below_median	below_median	below_median	stable_remission_response	female	NA	NA	NA	no	t1	white	tumor_free	non_progressive_disease	no	NA	StageIII	yes	chemotherapy	upper	NA	n2	t1	above_median	SFS	Higher_exposure	0.141792	1621	0	1621	0	0	1621	0	1621
TCGA-49-6743-normal	NA	NA	NA	6820.73	NA	NA	NA	NA	NA	NA	NA	NA	NA	NA	NA	NA	NA	NA	NA	NA	NA	NA	NA	NA	NA	NA	NA	NA	NA	NA	NA	NA	NA	NA	NA	NA	NA	NA	-1.88029	NA	NA	NA	NA	NA	NA	NA	NA
TCGA-49-6744-01	LRRK2-high	LRRK2-high.TRU	LRRK2-high.TRU	1531.57	NA	below_median	NA	above_median	below_median	above_median	above_median	NA	below_median	NA	NA	NA	stable_remission_response	female	NA	NA	NA	no	t2	white	tumor_free	non_progressive_disease	no	r0	StageII	yes	chemotherapy	upper	NA	n1	t2a	below_median	SFS	Higher_exposure	-1.81993	1683	0	1683	0	0	1683	0	1683
TCGA-49-6744-normal	NA	NA	NA	11756.8	NA	NA	NA	NA	NA	NA	NA	NA	NA	NA	NA	NA	NA	NA	NA	NA	NA	NA	NA	NA	NA	NA	NA	NA	NA	NA	NA	NA	NA	NA	NA	NA	NA	NA	-2.05327	NA	NA	NA	NA	NA	NA	NA	NA
TCGA-49-6745-01	LRRK2-high	LRRK2-high.PI	LRRK2-high.non-TRU	2864.86	NA	below_median	NA	above_median	below_median	above_median	below_median	below_median	NA	below_median	below_median	above_median	stable_remission_response	male	NA	NA	NA	no	t2	white	tumor_free	NA	no	NA	StageIII	yes	chemotherapy	upper	m0	n2	t2a	above_median	SFS	Higher_exposure	-0.47115	522	0	522	0	0	522	NA	NA
TCGA-49-6745-normal	NA	NA	NA	5081.92	NA	NA	NA	NA	NA	NA	NA	NA	NA	NA	NA	NA	NA	NA	NA	NA	NA	NA	NA	NA	NA	NA	NA	NA	NA	NA	NA	NA	NA	NA	NA	NA	NA	NA	-1.5984	NA	NA	NA	NA	NA	NA	NA	NA
TCGA-49-6761-01	LRRK2-high	LRRK2-high.PI	LRRK2-high.non-TRU	684.143	NA	above_median	NA	below_median	below_median	below_median	below_median	above_median	below_median	below_median	below_median	above_median	stable_remission_response	female	NA	NA	NA	no	t1	white	tumor_free	non_progressive_disease	no	r0	StageIII	no	NA	upper	NA	n2	t1	above_median	SFS	Higher_exposure	0.14526	354	0	354	0	0	354	0	354
TCGA-49-6761-normal	NA	NA	NA	10993.8	NA	NA	NA	NA	NA	NA	NA	NA	NA	NA	NA	NA	NA	NA	NA	NA	NA	NA	NA	NA	NA	NA	NA	NA	NA	NA	NA	NA	NA	NA	NA	NA	NA	NA	-2.10135	NA	NA	NA	NA	NA	NA	NA	NA
TCGA-49-6767-01	LRRK2-low	LRRK2-low.PI	LRRK2-low.non-TRU	52.071	NA	below_median	below_median	above_median	above_median	above_median	below_median	below_median	NA	below_median	below_median	below_median	stable_remission_response	female	NA	NA	NA	no	t3	white	tumor_free	NA	no	r0	StageII	no	NA	middle	NA	n0	t3	below_median	CS	Higher_exposure	1.04306	677	0	677	0	0	677	NA	NA
TCGA-49-AAQV-01	LRRK2-high	LRRK2-high.PP	LRRK2-high.non-TRU	3021.8	NA	above_median	below_median	above_median	below_median	below_median	below_median	NA	NA	NA	NA	NA	stable_remission_response	female	NA	NA	distant_metastasis	yes	t1	non-white	tumor_free	non_progressive_disease	yes	r0	StageII	no	NA	lower	NA	n1	t1	below_median	NS	Lower_exposure	-0.500905	677	1	677	0	1	509	1	509
TCGA-49-AAR0-01	LRRK2-high	LRRK2-high.TRU	LRRK2-high.TRU	1738.72	NA	below_median	below_median	above_median	below_median	below_median	below_median	below_median	below_median	above_median	above_median	above_median	stable_remission_response	male	NA	NA	NA	no	t1	non-white	tumor_free	non_progressive_disease	no	r0	StageI	no	NA	upper	NA	n0	t1	below_median	CS	Higher_exposure	-1.17977	4765	0	4765	0	0	4765	0	4765
TCGA-49-AAR2-01	LRRK2-low	LRRK2-low.PP	LRRK2-low.non-TRU	216.544	NA	above_median	above_median	above_median	below_median	below_median	above_median	NA	NA	NA	NA	NA	stable_remission_response	male	NA	complete_response	NA	no	t2	non-white	tumor_free	non_progressive_disease	no	r0	StageI	yes	chemotherapy	lower	NA	n0	t2	below_median	SFS	Higher_exposure	-0.752434	2224	0	2224	0	0	2224	0	2224
TCGA-49-AAR3-01	LRRK2-low	LRRK2-low.PI	LRRK2-low.non-TRU	128.049	above_median	above_median	above_median	above_median	below_median	below_median	below_median	below_median	below_median	below_median	above_median	below_median	stable_remission_response	male	NA	NA	locoregional_recurrence_	yes	t2	non-white	with_tumor	non_progressive_disease	no	r0	StageII	yes	NA	upper	NA	n1	t2	above_median	NA	NA	0.306138	1893	0	1893	0	1	1893	1	1893
TCGA-49-AAR4-01	LRRK2-low	LRRK2-low.PI	LRRK2-low.non-TRU	135.561	NA	above_median	above_median	above_median	below_median	below_median	below_median	above_median	NA	above_median	above_median	above_median	stable_remission_response	male	NA	partial_response	NA	no	t2	non-white	with_tumor	non_progressive_disease	yes	r0	StageIII	yes	chemotherapy	upper	NA	n2	t2	below_median	CS	Higher_exposure	-1.27075	879	1	879	1	1	879	NA	NA
TCGA-49-AAR9-01	LRRK2-low	LRRK2-low.PI	LRRK2-low.non-TRU	107.848	NA	above_median	above_median	above_median	below_median	below_median	below_median	above_median	NA	above_median	above_median	below_median	stable_remission_response	male	NA	NA	NA	no	t3	non-white	with_tumor	progressive_disease	no	r0	StageII	no	NA	other	NA	n0	t3	below_median	CS	Higher_exposure	0.827698	260	1	260	1	1	260	NA	NA
TCGA-49-AARE-01	LRRK2-low	LRRK2-low.PP	LRRK2-low.non-TRU	116.522	below_median	below_median	below_median	above_median	below_median	below_median	below_median	below_median	above_median	below_median	above_median	below_median	stable_remission_response	female	NA	NA	locoregional_recurrence_	yes	t1	non-white	with_tumor	non_progressive_disease	yes	r0	StageI	no	NA	upper	NA	n0	t1	below_median	SFS	Higher_exposure	-0.25722	1229	1	1229	1	1	388	1	388
TCGA-49-AARN-01	LRRK2-low	LRRK2-low.TRU	LRRK2-low.TRU	439.552	NA	above_median	below_median	above_median	below_median	below_median	below_median	below_median	NA	below_median	below_median	below_median	stable_remission_response	female	NA	NA	NA	no	t1	non-white	tumor_free	non_progressive_disease	no	r0	StageI	no	NA	lower	NA	n0	t1	below_median	NA	NA	-1.81972	1135	1	1135	NA	0	1135	0	1135
TCGA-49-AARO-01	LRRK2-low	LRRK2-low.PI	LRRK2-low.non-TRU	249.063	above_median	above_median	above_median	above_median	below_median	below_median	below_median	NA	below_median	NA	NA	NA	stable_remission_response	female	NA	NA	locoregional_recurrence_	yes	t1	non-white	with_tumor	non_progressive_disease	yes	r0	StageI	yes	NA	upper	NA	n0	t1a	below_median	CS	Higher_exposure	-1.47801	3759	0	3759	0	1	1144	1	1144
TCGA-49-AARQ-01	LRRK2-low	LRRK2-low.PP	LRRK2-low.non-TRU	264.045	NA	below_median	above_median	above_median	below_median	below_median	NA	NA	NA	NA	NA	NA	stable_remission_response	female	NA	NA	NA	no	t2	non-white	tumor_free	non_progressive_disease	no	r0	StageI	no	NA	upper	NA	n0	t2	below_median	SFS	Higher_exposure	-0.4802	6732	0	6732	0	0	6732	0	6732
TCGA-49-AARR-01	LRRK2-high	LRRK2-high.TRU	LRRK2-high.TRU	3958.67	NA	below_median	above_median	above_median	below_median	below_median	NA	NA	NA	NA	NA	NA	stable_remission_response	male	NA	NA	locoregional_recurrence_	yes	t1	non-white	with_tumor	non_progressive_disease	no	r0	StageI	no	NA	upper	NA	n0	t1	above_median	LFS	Lower_exposure	-2.31578	4992	0	4992	0	1	1099	1	4812
TCGA-4B-A93V-01	LRRK2-low	LRRK2-low.PP	LRRK2-low.non-TRU	72.1651	below_median	above_median	below_median	below_median	below_median	above_median	NA	NA	NA	NA	NA	NA	progressive	female	peripheral_lung	radiographic_progressive_disease	distant_metastasis	yes	t1	non-white	with_tumor	progressive_disease	yes	r0	StageI	no	NA	lower	m0	n0	t1b	below_median	SFS	Higher_exposure	0.138393	300	1	300	1	1	251	NA	NA
TCGA-50-5044-01	LRRK2-high	LRRK2-high.PI	LRRK2-high.non-TRU	1879.22	above_median	below_median	NA	above_median	below_median	above_median	NA	NA	below_median	NA	NA	NA	progressive	female	NA	NA	distant_metastasis	yes	t4	white	with_tumor	progressive_disease	yes	NA	StageIII	no	NA	lower	m0	n1	t4	above_median	NA	NA	-0.127209	624	1	624	1	1	483	NA	NA
TCGA-50-5045-01	LRRK2-high	LRRK2-high.PI	LRRK2-high.non-TRU	963.198	above_median	below_median	NA	above_median	below_median	below_median	NA	NA	NA	NA	NA	NA	progressive	female	NA	NA	locoregional_recurrence_	yes	t2	non-white	with_tumor	progressive_disease	yes	NA	NA	no	NA	lower	m0	n1	t2	below_median	NA	NA	-0.689798	2174	1	2174	1	1	1433	NA	NA
TCGA-50-5049-01	LRRK2-high	LRRK2-high.PI	LRRK2-high.non-TRU	773.438	above_median	above_median	NA	above_median	below_median	below_median	above_median	NA	NA	NA	NA	NA	stable_remission_response	male	NA	partial_response	locoregional_recurrence_	yes	t2	white	with_tumor	progressive_disease	yes	NA	StageI	no	NA	upper	m0	n0	t2	above_median	NA	NA	-0.56308	3094	0	3094	0	1	1568	NA	NA
TCGA-50-5051-01	LRRK2-low	LRRK2-low.PP	LRRK2-low.non-TRU	515.105	below_median	below_median	NA	above_median	above_median	above_median	NA	NA	NA	NA	NA	NA	progressive	female	NA	partial_response	distant_metastasis	yes	t2	white	with_tumor	progressive_disease	yes	r0	StageIII	yes	chemotherapy	upper	m0	n2	t2	below_median	SFS	Higher_exposure	-0.740649	478	1	478	1	1	184	NA	NA
TCGA-50-5055-01	LRRK2-low	LRRK2-low.TRU	LRRK2-low.TRU	386.213	above_median	below_median	NA	above_median	below_median	below_median	NA	NA	NA	NA	NA	NA	progressive	female	NA	clinical_progressive_disease	locoregional_recurrence_	yes	t1	white	with_tumor	non_progressive_disease	yes	r0	StageII	no	chemotherapy	lower	m0	n1	t1	above_median	NA	NA	-1.37878	1830	1	1830	1	1	771	NA	NA
TCGA-50-5066-01	LRRK2-high	LRRK2-high.PI	LRRK2-high.non-TRU	629.791	above_median	above_median	below_median	below_median	above_median	below_median	NA	NA	below_median	NA	NA	NA	progressive	male	NA	stable_disease	distant_metastasis	yes	t2	non-white	with_tumor	non_progressive_disease	no	r0	StageI	yes	chemotherapy	upper	m0	n0	t2	above_median	NS	Lower_exposure	0.700614	1442	0	1442	0	1	477	1	477
TCGA-50-5066-02A	LRRK2-low	LRRK2-low.PP	LRRK2-low.non-TRU	429.476	NA	NA	NA	NA	NA	NA	above_median	NA	NA	NA	NA	NA	stable_remission_response	NA	NA	NA	NA	no	NA	NA	tumor_free	NA	no	NA	NA	no	NA	NA	NA	NA	NA	NA	NA	NA	NA	NA	NA	NA	NA	NA	NA	NA	NA
TCGA-50-5068-01	LRRK2-high	LRRK2-high.PI	LRRK2-high.non-TRU	1882.88	above_median	above_median	NA	below_median	below_median	below_median	above_median	NA	below_median	NA	NA	NA	progressive	female	NA	clinical_progressive_disease	distant_metastasis	yes	t2	white	with_tumor	progressive_disease	no	NA	StageII	yes	chemotherapy	lower	NA	n1	t2	below_median	NA	NA	-0.180842	1499	1	1499	1	1	686	NA	NA
TCGA-50-5072-01	LRRK2-high	LRRK2-high.PP	LRRK2-high.non-TRU	2162.12	below_median	above_median	NA	above_median	below_median	above_median	above_median	NA	NA	NA	NA	NA	progressive	male	NA	clinical_progressive_disease	distant_metastasis	yes	t2	white	with_tumor	progressive_disease	yes	NA	StageIII	yes	chemotherapy	upper	m0	n2	t2	above_median	LFS	Lower_exposure	0.667407	250	1	250	1	1	213	NA	NA
TCGA-50-5930-01	LRRK2-low	LRRK2-low.PP	LRRK2-low.non-TRU	426.305	below_median	above_median	above_median	above_median	above_median	below_median	above_median	NA	NA	NA	NA	NA	progressive	male	NA	clinical_progressive_disease	distant_metastasis	yes	t2	white	with_tumor	progressive_disease	yes	NA	StageIII	yes	chemotherapy	lower	m0	n2	t2	below_median	NA	NA	-0.547365	282	1	282	1	1	177	NA	NA
TCGA-50-5930-normal	NA	NA	NA	12927.1	NA	NA	NA	NA	NA	NA	NA	NA	NA	NA	NA	NA	NA	NA	NA	NA	NA	NA	NA	NA	NA	NA	NA	NA	NA	NA	NA	NA	NA	NA	NA	NA	NA	NA	-2.06245	NA	NA	NA	NA	NA	NA	NA	NA
TCGA-50-5931-01	LRRK2-low	LRRK2-low.PP	LRRK2-low.non-TRU	65.0253	below_median	above_median	above_median	below_median	above_median	above_median	below_median	NA	NA	NA	NA	NA	progressive	female	central_lung	NA	distant_metastasis	yes	t2	white	with_tumor	progressive_disease	no	r0	StageI	no	NA	upper	m0	n0	t2	above_median	SFS	Higher_exposure	0.725835	434	1	434	1	1	425	NA	NA
TCGA-50-5931-normal	NA	NA	NA	5813.36	NA	NA	NA	NA	NA	NA	NA	NA	NA	NA	NA	NA	NA	NA	NA	NA	NA	NA	NA	NA	NA	NA	NA	NA	NA	NA	NA	NA	NA	NA	NA	NA	NA	NA	-2.00743	NA	NA	NA	NA	NA	NA	NA	NA
TCGA-50-5932-01	LRRK2-high	LRRK2-high.PP	LRRK2-high.non-TRU	1199.92	NA	below_median	below_median	above_median	above_median	above_median	above_median	NA	NA	NA	NA	NA	progressive	male	central_lung	NA	locoregional_recurrence_	yes	t2	white	with_tumor	progressive_disease	no	NA	StageII	no	NA	upper	m0	n1	t2	above_median	NA	NA	-1.01316	1235	1	1235	1	1	1090	NA	NA
TCGA-50-5932-normal	NA	NA	NA	7115.26	NA	NA	NA	NA	NA	NA	NA	NA	NA	NA	NA	NA	NA	NA	NA	NA	NA	NA	NA	NA	NA	NA	NA	NA	NA	NA	NA	NA	NA	NA	NA	NA	NA	NA	-2.16053	NA	NA	NA	NA	NA	NA	NA	NA
TCGA-50-5933-01	LRRK2-high	LRRK2-high.PI	LRRK2-high.non-TRU	680.18	NA	above_median	above_median	below_median	above_median	below_median	above_median	NA	below_median	NA	NA	NA	stable_remission_response	male	central_lung	complete_response	NA	no	t4	white	tumor_free	non_progressive_disease	yes	NA	StageIII	yes	chemotherapy	lower	m0	n2	t4	above_median	NA	NA	0.324556	2393	1	2393	0	0	2393	0	2393
TCGA-50-5933-normal	NA	NA	NA	11214.1	NA	NA	NA	NA	NA	NA	NA	NA	NA	NA	NA	NA	NA	NA	NA	NA	NA	NA	NA	NA	NA	NA	NA	NA	NA	NA	NA	NA	NA	NA	NA	NA	NA	NA	-1.86421	NA	NA	NA	NA	NA	NA	NA	NA
TCGA-50-5935-01	LRRK2-high	LRRK2-high.TRU	LRRK2-high.TRU	3454.4	NA	below_median	above_median	below_median	above_median	above_median	above_median	NA	below_median	NA	NA	NA	stable_remission_response	female	NA	NA	NA	no	t1	white	tumor_free	non_progressive_disease	yes	NA	StageI	no	NA	upper	m0	n0	t1	above_median	NA	NA	-1.74429	653	1	653	0	0	653	0	653
TCGA-50-5935-normal	NA	NA	NA	10452.8	NA	NA	NA	NA	NA	NA	NA	NA	NA	NA	NA	NA	NA	NA	NA	NA	NA	NA	NA	NA	NA	NA	NA	NA	NA	NA	NA	NA	NA	NA	NA	NA	NA	NA	-2.14489	NA	NA	NA	NA	NA	NA	NA	NA
TCGA-50-5936-01	LRRK2-high	LRRK2-high.PP	LRRK2-high.non-TRU	1964.91	NA	above_median	above_median	below_median	above_median	above_median	below_median	NA	below_median	NA	NA	NA	progressive	male	NA	clinical_progressive_disease	NA	yes	t2	white	with_tumor	progressive_disease	no	NA	StageIII	no	chemotherapy	lower	m0	n2	t2	below_median	NA	NA	0.0527003	257	1	257	1	1	150	NA	NA
TCGA-50-5936-normal	NA	NA	NA	13974.1	NA	NA	NA	NA	NA	NA	NA	NA	NA	NA	NA	NA	NA	NA	NA	NA	NA	NA	NA	NA	NA	NA	NA	NA	NA	NA	NA	NA	NA	NA	NA	NA	NA	NA	-2.14937	NA	NA	NA	NA	NA	NA	NA	NA
TCGA-50-5939-01	LRRK2-high	LRRK2-high.PI	LRRK2-high.non-TRU	1249.19	NA	above_median	above_median	above_median	below_median	below_median	below_median	NA	NA	NA	NA	NA	stable_remission_response	male	NA	NA	NA	no	t2	white	tumor_free	non_progressive_disease	no	NA	StageI	no	NA	upper	m0	n0	t2	above_median	LFS	Lower_exposure	-0.254168	460	1	460	0	0	460	0	460
TCGA-50-5939-normal	NA	NA	NA	8122.25	NA	NA	NA	NA	NA	NA	NA	NA	NA	NA	NA	NA	NA	NA	NA	NA	NA	NA	NA	NA	NA	NA	NA	NA	NA	NA	NA	NA	NA	NA	NA	NA	NA	NA	-2.12382	NA	NA	NA	NA	NA	NA	NA	NA
TCGA-50-5941-01	LRRK2-high	LRRK2-high.PI	LRRK2-high.non-TRU	3844.23	NA	above_median	above_median	above_median	above_median	below_median	below_median	NA	NA	NA	NA	NA	stable_remission_response	female	NA	complete_response	NA	no	t2	white	tumor_free	non_progressive_disease	no	NA	StageIII	yes	chemotherapy	upper	m0	n2	t2a	below_median	CS	Higher_exposure	-0.942265	1474	0	1474	0	0	1474	0	1474
TCGA-50-5942-01	LRRK2-high	LRRK2-high.TRU	LRRK2-high.TRU	5751.88	above_median	below_median	below_median	below_median	above_median	above_median	NA	NA	NA	NA	NA	NA	stable_remission_response	female	NA	radiographic_progressive_disease	locoregional_recurrence_	yes	t1	white	with_tumor	non_progressive_disease	yes	r0	StageI	no	NA	upper	m0	n0	t1	above_median	SFS	Higher_exposure	-2.1379	1847	0	1847	0	1	1378	NA	NA
TCGA-50-5944-01	LRRK2-high	LRRK2-high.TRU	LRRK2-high.TRU	5012.35	NA	below_median	below_median	below_median	above_median	above_median	NA	NA	above_median	NA	NA	NA	stable_remission_response	female	NA	NA	NA	no	t1	white	tumor_free	non_progressive_disease	no	r0	StageI	no	NA	upper	m0	n0	t1	above_median	NA	NA	-1.79462	1750	0	1750	0	0	1750	0	1750
TCGA-50-5946-01	LRRK2-low	LRRK2-low.PP	LRRK2-low.non-TRU	44.0656	below_median	above_median	above_median	above_median	above_median	above_median	NA	NA	NA	NA	NA	NA	progressive	male	NA	NA	distant_metastasis	yes	t1	white	with_tumor	progressive_disease	yes	NA	StageI	no	NA	upper	NA	n0	t1	below_median	SFS	Higher_exposure	0.13978	1617	0	1617	0	1	221	NA	NA
TCGA-50-5946-02A	LRRK2-low	LRRK2-low.PI	LRRK2-low.non-TRU	344.664	NA	NA	NA	NA	NA	NA	NA	NA	NA	NA	NA	NA	stable_remission_response	NA	NA	NA	NA	no	NA	NA	tumor_free	NA	no	NA	NA	no	NA	NA	NA	NA	NA	NA	NA	NA	NA	NA	NA	NA	NA	NA	NA	NA	NA
TCGA-50-6590-01	LRRK2-low	LRRK2-low.PI	LRRK2-low.non-TRU	111.413	NA	below_median	NA	below_median	below_median	above_median	NA	NA	NA	NA	NA	NA	stable_remission_response	female	NA	complete_response	NA	no	t2	white	tumor_free	non_progressive_disease	no	NA	StageI	yes	chemotherapy	upper	m0	n0	t2	above_median	SFS	Higher_exposure	0.905875	1288	1	1288	0	0	1288	0	1288
TCGA-50-6591-01	LRRK2-low	LRRK2-low.PP	LRRK2-low.non-TRU	12.5448	NA	above_median	NA	below_median	below_median	above_median	NA	NA	NA	NA	NA	NA	progressive	female	NA	NA	NA	no	t2	white	with_tumor	progressive_disease	no	NA	StageIV	no	NA	lower	m1	n0	t2	below_median	NS	Lower_exposure	0.705768	119	1	119	1	1	119	NA	NA
TCGA-50-6592-01	LRRK2-low	LRRK2-low.PI	LRRK2-low.non-TRU	311.688	NA	above_median	NA	below_median	below_median	above_median	NA	NA	NA	NA	NA	NA	progressive	female	NA	radiographic_progressive_disease	NA	no	t2	white	with_tumor	progressive_disease	yes	NA	StageI	no	NA	lower	m0	n0	t2	above_median	SFS	Higher_exposure	0.450754	777	1	777	1	1	777	NA	NA
TCGA-50-6593-01	LRRK2-low	LRRK2-low.TRU	LRRK2-low.TRU	577.935	below_median	below_median	NA	above_median	below_median	above_median	NA	NA	NA	NA	NA	NA	progressive	female	NA	radiographic_progressive_disease	distant_metastasis	yes	t1	white	with_tumor	progressive_disease	yes	r0	StageIII	no	NA	upper	m0	n2	t1	below_median	SFS	Higher_exposure	-1.18681	336	1	336	1	1	266	NA	NA
TCGA-50-6594-01	LRRK2-low	LRRK2-low.PI	LRRK2-low.non-TRU	267.606	below_median	above_median	NA	below_median	below_median	above_median	NA	NA	NA	NA	NA	NA	progressive	female	NA	radiographic_progressive_disease	distant_metastasis	yes	t3	non-white	with_tumor	progressive_disease	yes	NA	StageIII	no	NA	upper	m0	n2	t3	above_median	SFS	Higher_exposure	0.621852	370	1	370	1	1	285	NA	NA
TCGA-50-6595-01	LRRK2-low	LRRK2-low.PI	LRRK2-low.non-TRU	52.7331	below_median	above_median	NA	below_median	above_median	above_median	below_median	NA	above_median	NA	NA	NA	progressive	female	NA	clinical_progressive_disease	distant_metastasis	yes	t2	white	with_tumor	progressive_disease	yes	NA	StageIII	yes	chemotherapy	upper	m0	n2	t2	above_median	LFS	Lower_exposure	0.532278	189	1	189	1	1	182	NA	NA
TCGA-50-6595-normal	NA	NA	NA	7263.63	NA	NA	NA	NA	NA	NA	NA	NA	NA	NA	NA	NA	NA	NA	NA	NA	NA	NA	NA	NA	NA	NA	NA	NA	NA	NA	NA	NA	NA	NA	NA	NA	NA	NA	-2.18368	NA	NA	NA	NA	NA	NA	NA	NA
TCGA-50-6597-01	LRRK2-low	LRRK2-low.TRU	LRRK2-low.TRU	308.2	NA	below_median	NA	below_median	above_median	above_median	NA	NA	below_median	NA	NA	NA	stable_remission_response	female	NA	NA	NA	no	t2	white	tumor_free	non_progressive_disease	no	r0	StageI	no	NA	lower	m0	n0	t2	above_median	NS	Lower_exposure	-1.11673	1268	1	1268	0	0	1268	NA	NA
TCGA-50-6673-01	LRRK2-high	LRRK2-high.TRU	LRRK2-high.TRU	655.076	NA	above_median	NA	above_median	below_median	below_median	above_median	NA	below_median	NA	below_median	below_median	stable_remission_response	female	NA	radiographic_progressive_disease	NA	no	t1	white	tumor_free	NA	yes	r0	StageI	no	NA	upper	m0	n0	t1	above_median	NS	Lower_exposure	-1.36624	22	1	22	NA	0	22	NA	NA
TCGA-50-7109-01	LRRK2-low	LRRK2-low.PP	LRRK2-low.non-TRU	479.002	below_median	above_median	below_median	above_median	below_median	below_median	NA	NA	NA	NA	NA	NA	progressive	male	NA	NA	distant_metastasis	yes	t1	white	with_tumor	progressive_disease	no	NA	StageI	no	NA	lower	m0	n0	t1	below_median	CS	Higher_exposure	-0.0791895	308	1	308	1	1	15	NA	NA
TCGA-50-8457-01	LRRK2-high	LRRK2-high.TRU	LRRK2-high.TRU	3305.37	NA	below_median	NA	above_median	below_median	below_median	NA	NA	above_median	NA	NA	NA	stable_remission_response	female	NA	NA	NA	no	t1	non-white	tumor_free	non_progressive_disease	no	NA	StageI	no	NA	upper	m0	n0	t1a	below_median	SFS	Higher_exposure	-2.2615	1125	0	1125	0	0	1125	0	1125
TCGA-50-8459-01	LRRK2-low	LRRK2-low.PI	LRRK2-low.non-TRU	347.449	above_median	below_median	NA	above_median	above_median	below_median	NA	NA	below_median	NA	NA	NA	progressive	male	NA	complete_response	locoregional_recurrence_	yes	t3	white	with_tumor	progressive_disease	no	NA	StageII	yes	chemotherapy	lower	m0	n0	t3	above_median	CS	Higher_exposure	-1.8424	1119	0	1119	0	1	432	NA	NA
TCGA-50-8460-01	LRRK2-high	LRRK2-high.TRU	LRRK2-high.TRU	6844.49	NA	below_median	NA	below_median	above_median	above_median	above_median	below_median	below_median	above_median	below_median	above_median	stable_remission_response	male	NA	complete_response	NA	no	t1	white	tumor_free	non_progressive_disease	yes	r0	StageI	no	NA	upper	m0	n0	t1a	above_median	NA	NA	-1.81036	829	0	829	0	0	829	0	829
TCGA-53-7624-01	LRRK2-low	LRRK2-low.PI	LRRK2-low.non-TRU	70.2679	NA	above_median	NA	below_median	below_median	above_median	below_median	below_median	below_median	below_median	below_median	below_median	progressive	female	peripheral_lung	clinical_progressive_disease	distant_metastasis	yes	t2	white	with_tumor	progressive_disease	yes	r0	StageIV	yes	chemotherapy	upper	m1	n0	t2	below_median	CS	Higher_exposure	0.883797	1043	1	1043	1	1	400	NA	NA
TCGA-53-7626-01	LRRK2-high	LRRK2-high.TRU	LRRK2-high.TRU	3330.24	above_median	above_median	NA	above_median	below_median	below_median	NA	NA	NA	NA	NA	NA	progressive	female	peripheral_lung	clinical_progressive_disease	locoregional_recurrence_	yes	t1	white	with_tumor	progressive_disease	no	r0	StageII	yes	chemotherapy	upper	m0	n1	t1	above_median	SFS	Higher_exposure	-1.98823	929	1	929	1	1	865	NA	NA
TCGA-53-7813-01	LRRK2-high	LRRK2-high.PP	LRRK2-high.non-TRU	602.261	NA	below_median	above_median	above_median	above_median	below_median	NA	NA	NA	NA	NA	NA	stable_remission_response	female	NA	stable_disease	NA	no	t4	white	tumor_free	progressive_disease	no	NA	StageIII	yes	chemotherapy	upper	m0	n0	t4	below_median	SFS	Higher_exposure	0.453469	424	0	424	0	0	424	NA	NA
TCGA-53-A4EZ-01	LRRK2-low	LRRK2-low.PP	LRRK2-low.non-TRU	45.2444	NA	above_median	below_median	below_median	below_median	above_median	NA	NA	NA	NA	NA	NA	stable_remission_response	male	peripheral_lung	complete_response	NA	no	t2	white	tumor_free	non_progressive_disease	yes	NA	StageII	yes	chemotherapy	upper	NA	n1	t2a	below_median	LFS	Lower_exposure	0.225639	1071	0	1071	0	0	1071	NA	NA
TCGA-55-1592-01	LRRK2-high	LRRK2-high.TRU	LRRK2-high.TRU	1819.03	above_median	above_median	NA	below_median	below_median	above_median	below_median	NA	above_median	NA	NA	NA	progressive	male	NA	NA	NA	yes	t2	white	with_tumor	non_progressive_disease	no	r0	StageI	no	NA	upper	m0	n0	t2	below_median	SFS	Higher_exposure	-1.32672	701	1	701	1	1	452	1	452
TCGA-55-1594-01	LRRK2-low	LRRK2-low.PP	LRRK2-low.non-TRU	525.157	NA	above_median	NA	above_median	below_median	above_median	above_median	NA	NA	NA	NA	NA	stable_remission_response	male	NA	NA	NA	no	t2	white	tumor_free	NA	no	r0	StageIII	no	NA	lower	m0	n2	t2	above_median	CS	Higher_exposure	0.484613	1178	0	1178	0	0	1178	NA	NA
TCGA-55-1595-01	LRRK2-high	LRRK2-high.PP	LRRK2-high.non-TRU	2327.46	NA	below_median	NA	above_median	above_median	above_median	NA	NA	above_median	NA	NA	NA	stable_remission_response	female	NA	NA	NA	no	t1	non-white	tumor_free	non_progressive_disease	no	NA	StageI	no	NA	lower	m0	n0	t1	above_median	SFS	Higher_exposure	-0.652963	1479	0	1479	0	0	1479	0	1479
TCGA-55-1596-01	LRRK2-low	LRRK2-low.PP	LRRK2-low.non-TRU	255.773	NA	above_median	NA	below_median	below_median	above_median	NA	NA	NA	NA	NA	NA	stable_remission_response	male	NA	complete_response	NA	no	t2	non-white	tumor_free	non_progressive_disease	no	r0	StageII	yes	chemotherapy	upper	m0	n1	t2	below_median	CS	Higher_exposure	0.633067	2065	0	2065	0	0	2065	0	2065
TCGA-55-5899-01	LRRK2-low	LRRK2-low.PP	LRRK2-low.non-TRU	67.4382	NA	above_median	below_median	below_median	below_median	above_median	above_median	NA	NA	NA	NA	NA	stable_remission_response	male	NA	complete_response	NA	no	t1	white	tumor_free	non_progressive_disease	no	r0	NA	yes	chemotherapy	upper	m0	n1	t1a	below_median	CS	Higher_exposure	0.614413	930	0	930	0	0	930	0	930
TCGA-55-6543-01	LRRK2-low	LRRK2-low.TRU	LRRK2-low.TRU	554.626	NA	below_median	NA	above_median	above_median	above_median	NA	NA	NA	NA	NA	NA	stable_remission_response	female	peripheral_lung	NA	NA	no	t1	white	tumor_free	non_progressive_disease	no	NA	StageI	no	NA	upper	NA	n0	t1b	below_median	SFS	Higher_exposure	-1.70152	435	0	435	0	0	435	0	435
TCGA-55-6642-01	LRRK2-low	LRRK2-low.PP	LRRK2-low.non-TRU	220.184	NA	below_median	NA	below_median	below_median	above_median	above_median	NA	NA	NA	NA	NA	stable_remission_response	male	NA	NA	NA	no	t2	white	tumor_free	non_progressive_disease	no	r0	StageI	no	NA	lower	NA	n0	t2	below_median	CS	Higher_exposure	-0.707076	2449	0	2449	0	0	2449	0	2449
TCGA-55-6712-01	LRRK2-low	LRRK2-low.PI	LRRK2-low.non-TRU	152.364	NA	below_median	below_median	below_median	above_median	below_median	below_median	NA	NA	NA	NA	NA	progressive	male	NA	clinical_progressive_disease	NA	no	t2	white	with_tumor	progressive_disease	no	r1	StageII	yes	chemotherapy	upper	NA	n1	t2a	above_median	SFS	Higher_exposure	-0.749343	171	1	171	1	1	171	NA	NA
TCGA-55-6968-01	LRRK2-low	LRRK2-low.PI	LRRK2-low.non-TRU	171.723	NA	above_median	NA	below_median	above_median	below_median	above_median	NA	above_median	NA	NA	NA	stable_remission_response	male	NA	stable_disease	NA	no	t1	white	with_tumor	non_progressive_disease	yes	NA	StageIV	yes	chemotherapy	lower	m1	n0	t1	below_median	CS	Higher_exposure	0.828539	1293	1	1293	1	1	1293	NA	NA
TCGA-55-6968-normal	NA	NA	NA	10774	NA	NA	NA	NA	NA	NA	NA	NA	NA	NA	NA	NA	NA	NA	NA	NA	NA	NA	NA	NA	NA	NA	NA	NA	NA	NA	NA	NA	NA	NA	NA	NA	NA	NA	-2.14776	NA	NA	NA	NA	NA	NA	NA	NA
TCGA-55-6969-01	LRRK2-low	LRRK2-low.PI	LRRK2-low.non-TRU	192.137	NA	above_median	above_median	below_median	above_median	above_median	below_median	NA	NA	NA	NA	NA	stable_remission_response	male	NA	NA	NA	no	t2	white	tumor_free	NA	no	NA	StageI	no	NA	upper	m0	n0	t2	below_median	SFS	Higher_exposure	0.516084	1239	0	1239	0	0	1239	NA	NA
TCGA-55-6969-normal	NA	NA	NA	12085.6	NA	NA	NA	NA	NA	NA	NA	NA	NA	NA	NA	NA	NA	NA	NA	NA	NA	NA	NA	NA	NA	NA	NA	NA	NA	NA	NA	NA	NA	NA	NA	NA	NA	NA	-2.33201	NA	NA	NA	NA	NA	NA	NA	NA
TCGA-55-6970-01	LRRK2-high	LRRK2-high.PP	LRRK2-high.non-TRU	5539.35	above_median	below_median	below_median	above_median	below_median	above_median	NA	NA	NA	NA	NA	NA	progressive	female	NA	stable_disease	locoregional_recurrence_	yes	t2	white	with_tumor	non_progressive_disease	yes	r1	StageIII	yes	chemotherapy	upper	NA	n2	t2	above_median	SFS	Higher_exposure	-0.203808	464	1	464	1	1	457	NA	NA
TCGA-55-6970-normal	NA	NA	NA	14545.9	NA	NA	NA	NA	NA	NA	NA	NA	NA	NA	NA	NA	NA	NA	NA	NA	NA	NA	NA	NA	NA	NA	NA	NA	NA	NA	NA	NA	NA	NA	NA	NA	NA	NA	-2.03914	NA	NA	NA	NA	NA	NA	NA	NA
TCGA-55-6971-01	LRRK2-high	LRRK2-high.TRU	LRRK2-high.TRU	3327.2	NA	above_median	above_median	above_median	above_median	below_median	above_median	NA	NA	NA	NA	NA	stable_remission_response	female	NA	NA	NA	no	t2	white	tumor_free	non_progressive_disease	no	r0	StageI	no	NA	lower	NA	n0	t2	below_median	SFS	Higher_exposure	-1.20863	1400	0	1400	0	0	1400	0	1400
TCGA-55-6971-normal	NA	NA	NA	11742	NA	NA	NA	NA	NA	NA	NA	NA	NA	NA	NA	NA	NA	NA	NA	NA	NA	NA	NA	NA	NA	NA	NA	NA	NA	NA	NA	NA	NA	NA	NA	NA	NA	NA	-2.20564	NA	NA	NA	NA	NA	NA	NA	NA
TCGA-55-6972-01	LRRK2-low	LRRK2-low.PP	LRRK2-low.non-TRU	495.434	NA	above_median	NA	below_median	above_median	above_median	NA	NA	NA	NA	NA	NA	stable_remission_response	male	NA	NA	NA	no	t2	white	tumor_free	non_progressive_disease	no	r0	StageI	no	NA	upper	m0	n0	t2	above_median	CS	Higher_exposure	-0.442098	1632	1	1632	0	0	1632	0	1632
TCGA-55-6972-normal	NA	NA	NA	8481.1	NA	NA	NA	NA	NA	NA	NA	NA	NA	NA	NA	NA	NA	NA	NA	NA	NA	NA	NA	NA	NA	NA	NA	NA	NA	NA	NA	NA	NA	NA	NA	NA	NA	NA	-2.23679	NA	NA	NA	NA	NA	NA	NA	NA
TCGA-55-6975-01	LRRK2-low	LRRK2-low.PI	LRRK2-low.non-TRU	43.5876	NA	above_median	NA	below_median	above_median	below_median	NA	NA	NA	NA	NA	NA	progressive	male	NA	NA	NA	no	t2	white	with_tumor	progressive_disease	no	NA	StageII	no	NA	lower	m0	n1	t2	below_median	SFS	Higher_exposure	0.599779	118	1	118	1	1	118	NA	NA
TCGA-55-6975-normal	NA	NA	NA	16058.5	NA	NA	NA	NA	NA	NA	NA	NA	NA	NA	NA	NA	NA	NA	NA	NA	NA	NA	NA	NA	NA	NA	NA	NA	NA	NA	NA	NA	NA	NA	NA	NA	NA	NA	-2.21388	NA	NA	NA	NA	NA	NA	NA	NA
TCGA-55-6978-01	LRRK2-low	LRRK2-low.PI	LRRK2-low.non-TRU	432.306	below_median	above_median	above_median	below_median	above_median	below_median	above_median	NA	NA	NA	NA	NA	progressive	male	NA	radiographic_progressive_disease	NA	yes	t2	white	with_tumor	progressive_disease	yes	NA	StageII	no	NA	middle	NA	n0	t2b	above_median	NS	Lower_exposure	0.431467	176	1	176	1	1	42	NA	NA
TCGA-55-6978-normal	NA	NA	NA	6873.52	NA	NA	NA	NA	NA	NA	NA	NA	NA	NA	NA	NA	NA	NA	NA	NA	NA	NA	NA	NA	NA	NA	NA	NA	NA	NA	NA	NA	NA	NA	NA	NA	NA	NA	-2.17039	NA	NA	NA	NA	NA	NA	NA	NA
TCGA-55-6979-01	LRRK2-high	LRRK2-high.PI	LRRK2-high.non-TRU	1208.55	below_median	above_median	NA	below_median	below_median	below_median	NA	NA	NA	NA	NA	NA	progressive	female	NA	clinical_progressive_disease	distant_metastasis	yes	t2	white	with_tumor	progressive_disease	yes	NA	StageII	yes	chemotherapy	upper	m0	n1	t2	below_median	LFS	Lower_exposure	-0.934786	237	1	237	1	1	195	NA	NA
TCGA-55-6979-normal	NA	NA	NA	7246.9	NA	NA	NA	NA	NA	NA	NA	NA	NA	NA	NA	NA	NA	NA	NA	NA	NA	NA	NA	NA	NA	NA	NA	NA	NA	NA	NA	NA	NA	NA	NA	NA	NA	NA	-2.12807	NA	NA	NA	NA	NA	NA	NA	NA
TCGA-55-6980-01	LRRK2-low	LRRK2-low.TRU	LRRK2-low.TRU	569.408	NA	below_median	NA	below_median	below_median	below_median	NA	NA	above_median	NA	NA	NA	stable_remission_response	male	NA	NA	NA	no	t1	white	tumor_free	non_progressive_disease	no	r0	StageI	no	NA	lower	m0	n0	t1	below_median	NS	Lower_exposure	-1.72242	2109	0	2109	0	0	2109	0	2109
TCGA-55-6980-normal	NA	NA	NA	8991.6	NA	NA	NA	NA	NA	NA	NA	NA	NA	NA	NA	NA	NA	NA	NA	NA	NA	NA	NA	NA	NA	NA	NA	NA	NA	NA	NA	NA	NA	NA	NA	NA	NA	NA	-2.30605	NA	NA	NA	NA	NA	NA	NA	NA
TCGA-55-6981-01	LRRK2-low	LRRK2-low.PI	LRRK2-low.non-TRU	267.544	NA	below_median	above_median	below_median	above_median	below_median	NA	NA	NA	NA	NA	NA	stable_remission_response	female	NA	complete_response	NA	no	t1	white	tumor_free	non_progressive_disease	yes	r0	StageIII	yes	chemotherapy	upper	m0	n2	t1	below_median	LFS	Lower_exposure	-1.05128	1379	1	1379	0	0	1379	0	1379
TCGA-55-6981-normal	NA	NA	NA	7283.3	NA	NA	NA	NA	NA	NA	NA	NA	NA	NA	NA	NA	NA	NA	NA	NA	NA	NA	NA	NA	NA	NA	NA	NA	NA	NA	NA	NA	NA	NA	NA	NA	NA	NA	-2.19264	NA	NA	NA	NA	NA	NA	NA	NA
TCGA-55-6982-01	LRRK2-high	LRRK2-high.PI	LRRK2-high.non-TRU	1192.9	below_median	below_median	NA	below_median	above_median	below_median	NA	NA	above_median	NA	NA	NA	progressive	female	NA	clinical_progressive_disease	distant_metastasis	yes	t2	white	with_tumor	progressive_disease	yes	NA	StageII	no	chemotherapy	lower	m0	n1	t2	above_median	NS	Lower_exposure	-0.72115	995	1	995	1	1	183	NA	NA
TCGA-55-6982-normal	NA	NA	NA	4683.42	NA	NA	NA	NA	NA	NA	NA	NA	NA	NA	NA	NA	NA	NA	NA	NA	NA	NA	NA	NA	NA	NA	NA	NA	NA	NA	NA	NA	NA	NA	NA	NA	NA	NA	-2.18795	NA	NA	NA	NA	NA	NA	NA	NA
TCGA-55-6983-01	LRRK2-high	LRRK2-high.TRU	LRRK2-high.TRU	708.865	NA	below_median	NA	below_median	below_median	below_median	NA	NA	NA	NA	NA	NA	stable_remission_response	male	NA	complete_response	NA	no	t2	white	tumor_free	non_progressive_disease	no	r0	StageII	yes	chemotherapy	lower	m0	n1	t2	above_median	SFS	Higher_exposure	-1.65373	2823	0	2823	0	0	2823	0	2823
TCGA-55-6983-normal	NA	NA	NA	25046.8	NA	NA	NA	NA	NA	NA	NA	NA	NA	NA	NA	NA	NA	NA	NA	NA	NA	NA	NA	NA	NA	NA	NA	NA	NA	NA	NA	NA	NA	NA	NA	NA	NA	NA	-2.09215	NA	NA	NA	NA	NA	NA	NA	NA
TCGA-55-6984-01	LRRK2-low	LRRK2-low.PP	LRRK2-low.non-TRU	557.587	above_median	above_median	NA	above_median	below_median	above_median	NA	NA	NA	NA	NA	NA	progressive	female	NA	clinical_progressive_disease	NA	yes	t2	white	with_tumor	non_progressive_disease	no	NA	StageII	yes	chemotherapy	lower	m0	n1	t2	above_median	NA	NA	-1.27353	760	1	760	1	1	724	1	724
TCGA-55-6984-normal	NA	NA	NA	8050.71	NA	NA	NA	NA	NA	NA	NA	NA	NA	NA	NA	NA	NA	NA	NA	NA	NA	NA	NA	NA	NA	NA	NA	NA	NA	NA	NA	NA	NA	NA	NA	NA	NA	NA	-2.12007	NA	NA	NA	NA	NA	NA	NA	NA
TCGA-55-6985-01	LRRK2-high	LRRK2-high.PI	LRRK2-high.non-TRU	1394.78	NA	below_median	NA	below_median	below_median	below_median	NA	NA	NA	NA	NA	NA	stable_remission_response	female	NA	NA	NA	no	t2	white	tumor_free	non_progressive_disease	no	r0	StageI	no	NA	upper	NA	n0	t2	below_median	SFS	Higher_exposure	-1.63171	1233	0	1233	0	0	1233	0	1233
TCGA-55-6985-normal	NA	NA	NA	9818.43	NA	NA	NA	NA	NA	NA	NA	NA	NA	NA	NA	NA	NA	NA	NA	NA	NA	NA	NA	NA	NA	NA	NA	NA	NA	NA	NA	NA	NA	NA	NA	NA	NA	NA	-2.16114	NA	NA	NA	NA	NA	NA	NA	NA
TCGA-55-6986-01	LRRK2-high	LRRK2-high.TRU	LRRK2-high.TRU	1712.21	NA	below_median	NA	above_median	above_median	above_median	NA	NA	below_median	NA	NA	NA	stable_remission_response	female	NA	NA	NA	no	t2	white	tumor_free	non_progressive_disease	no	NA	StageI	no	NA	lower	m0	n0	t2	above_median	NS	Lower_exposure	-1.31078	3261	0	3261	0	0	3261	0	3261
TCGA-55-6986-normal	NA	NA	NA	2784.88	NA	NA	NA	NA	NA	NA	NA	NA	NA	NA	NA	NA	NA	NA	NA	NA	NA	NA	NA	NA	NA	NA	NA	NA	NA	NA	NA	NA	NA	NA	NA	NA	NA	NA	-2.22485	NA	NA	NA	NA	NA	NA	NA	NA
TCGA-55-6987-01	LRRK2-high	LRRK2-high.PI	LRRK2-high.non-TRU	3122.88	NA	above_median	NA	below_median	above_median	below_median	NA	NA	below_median	NA	above_median	below_median	stable_remission_response	male	NA	NA	NA	no	t1	white	tumor_free	non_progressive_disease	no	NA	StageI	no	NA	lower	m0	n0	t1	above_median	SFS	Higher_exposure	-0.201081	2137	0	2137	0	0	2137	0	2137
TCGA-55-7227-01	LRRK2-high	LRRK2-high.TRU	LRRK2-high.TRU	1543.88	below_median	below_median	NA	below_median	above_median	below_median	below_median	above_median	NA	below_median	above_median	below_median	progressive	male	NA	stable_disease	locoregional_recurrence_	yes	t3	white	with_tumor	non_progressive_disease	no	r0	StageIII	no	chemotherapy	lower	NA	n1	t3	above_median	LFS	Lower_exposure	-1.79858	952	1	952	1	1	255	1	255
TCGA-55-7281-01	LRRK2-high	LRRK2-high.TRU	LRRK2-high.TRU	663.818	below_median	above_median	NA	below_median	above_median	below_median	NA	NA	NA	NA	NA	NA	stable_remission_response	female	NA	clinical_progressive_disease	distant_metastasis	yes	t1	white	with_tumor	non_progressive_disease	yes	r0	StageI	no	chemotherapy	middle	m0	n0	t1b	above_median	SFS	Higher_exposure	-1.53465	872	0	872	0	1	339	1	339
TCGA-55-7283-01	LRRK2-high	LRRK2-high.TRU	LRRK2-high.TRU	2039.1	NA	below_median	NA	below_median	above_median	below_median	NA	above_median	NA	above_median	above_median	above_median	stable_remission_response	female	central_lung	partial_response	NA	no	t3	white	with_tumor	non_progressive_disease	no	NA	StageIII	yes	chemotherapy	upper	NA	n2	t3	above_median	LFS	Lower_exposure	-1.48925	609	0	609	0	0	609	NA	NA
TCGA-55-7284-01	LRRK2-high	LRRK2-high.TRU	LRRK2-high.TRU	5122.52	below_median	below_median	below_median	above_median	above_median	above_median	NA	NA	below_median	NA	NA	NA	progressive	male	NA	NA	distant_metastasis	yes	t3	white	with_tumor	non_progressive_disease	no	r0	StageII	no	NA	NA	NA	n0	t3	above_median	LFS	Lower_exposure	-2.17223	243	1	243	1	1	231	1	231
TCGA-55-7570-01	LRRK2-low	LRRK2-low.PP	LRRK2-low.non-TRU	171.678	NA	above_median	NA	below_median	above_median	below_median	NA	NA	NA	NA	NA	NA	stable_remission_response	male	NA	NA	NA	no	t1	non-white	tumor_free	non_progressive_disease	no	r0	StageI	no	NA	upper	NA	n0	t1a	below_median	CS	Higher_exposure	1.28656	824	0	824	0	0	824	0	824
TCGA-55-7573-01	LRRK2-high	LRRK2-high.TRU	LRRK2-high.TRU	4608.49	NA	below_median	NA	above_median	below_median	below_median	NA	NA	above_median	NA	below_median	below_median	stable_remission_response	female	central_lung	NA	NA	no	t1	white	tumor_free	non_progressive_disease	no	NA	StageI	no	NA	upper	NA	n0	t1b	above_median	LFS	Lower_exposure	-2.19254	487	0	487	0	0	487	0	487
TCGA-55-7574-01	LRRK2-high	LRRK2-high.TRU	LRRK2-high.TRU	6494.94	above_median	below_median	NA	above_median	below_median	below_median	NA	above_median	below_median	below_median	above_median	below_median	progressive	female	NA	partial_response	distant_metastasis	yes	t2	white	with_tumor	non_progressive_disease	yes	r1	StageI	yes	chemotherapy	upper	m0	n0	t2a	below_median	SFS	Higher_exposure	-1.77877	995	1	995	1	1	478	1	478
TCGA-55-7576-01	LRRK2-high	LRRK2-high.PI	LRRK2-high.non-TRU	1070.66	NA	below_median	NA	below_median	below_median	below_median	NA	below_median	below_median	below_median	below_median	below_median	stable_remission_response	male	NA	complete_response	NA	no	t2	non-white	tumor_free	non_progressive_disease	no	r0	StageI	yes	chemotherapy	upper	m0	n0	t2a	below_median	CS	Higher_exposure	-0.600653	670	0	670	0	0	670	0	670
TCGA-55-7724-01	LRRK2-high	LRRK2-high.TRU	LRRK2-high.TRU	4703.41	NA	above_median	NA	NA	NA	below_median	NA	below_median	NA	below_median	below_median	below_median	stable_remission_response	female	NA	NA	NA	no	t2	white	tumor_free	non_progressive_disease	no	r0	StageI	no	NA	upper	NA	n0	t2a	above_median	SFS	Higher_exposure	-0.427037	705	0	705	0	0	705	0	705
TCGA-55-7725-01	LRRK2-high	LRRK2-high.TRU	LRRK2-high.TRU	9075.63	NA	below_median	NA	below_median	above_median	below_median	NA	NA	below_median	below_median	NA	below_median	stable_remission_response	female	central_lung	NA	NA	no	t1	white	tumor_free	non_progressive_disease	no	r0	StageI	no	NA	lower	NA	n0	t1a	above_median	LFS	Lower_exposure	-0.812755	442	0	442	0	0	442	0	442
TCGA-55-7726-01	LRRK2-low	LRRK2-low.PI	LRRK2-low.non-TRU	206.744	NA	below_median	NA	above_median	above_median	below_median	above_median	NA	NA	below_median	NA	below_median	stable_remission_response	female	NA	NA	NA	no	t1	white	tumor_free	non_progressive_disease	no	r0	StageI	no	NA	lower	NA	n0	t1b	above_median	LFS	Lower_exposure	0.579927	652	0	652	0	0	652	0	652
TCGA-55-7727-01	LRRK2-high	LRRK2-high.PP	LRRK2-high.non-TRU	6202.75	NA	above_median	NA	below_median	above_median	below_median	above_median	NA	NA	NA	NA	NA	stable_remission_response	male	NA	NA	NA	no	t1	white	tumor_free	non_progressive_disease	no	r0	StageIII	yes	NA	upper	NA	n2	t1a	above_median	CS	Higher_exposure	-0.153865	119	0	119	0	0	119	0	119
TCGA-55-7728-01	LRRK2-high	LRRK2-high.TRU	LRRK2-high.TRU	799.778	NA	below_median	NA	below_median	above_median	below_median	NA	NA	below_median	NA	below_median	below_median	stable_remission_response	female	NA	NA	NA	no	t2	white	tumor_free	non_progressive_disease	no	r0	StageI	no	NA	upper	NA	n0	t2a	below_median	SFS	Higher_exposure	-2.08707	704	0	704	0	0	704	0	704
TCGA-55-7815-01	LRRK2-high	LRRK2-high.PP	LRRK2-high.non-TRU	2047.09	above_median	above_median	NA	NA	NA	above_median	NA	above_median	above_median	above_median	below_median	below_median	progressive	male	NA	clinical_progressive_disease	distant_metastasis	yes	t2	NA	with_tumor	non_progressive_disease	yes	r0	StageI	no	chemotherapy	lower	NA	n0	t2a	above_median	NS	Lower_exposure	0.235138	773	0	773	0	1	466	1	466
TCGA-55-7816-01	LRRK2-high	LRRK2-high.PI	LRRK2-high.non-TRU	1718.28	NA	below_median	NA	below_median	above_median	below_median	NA	above_median	below_median	above_median	above_median	above_median	progressive	female	NA	NA	NA	no	tx	white	with_tumor	progressive_disease	no	NA	StageIV	no	NA	upper	NA	NA	NA	below_median	NS	Lower_exposure	-1.46044	468	1	468	1	1	468	NA	NA
TCGA-55-7903-01	LRRK2-high	LRRK2-high.PP	LRRK2-high.non-TRU	4534.63	NA	above_median	NA	below_median	below_median	above_median	NA	NA	above_median	above_median	NA	below_median	stable_remission_response	male	NA	NA	NA	no	t1	white	tumor_free	non_progressive_disease	no	r0	StageI	no	NA	lower	NA	n0	t1b	below_median	CS	Higher_exposure	-0.272819	567	0	567	0	0	567	0	567
TCGA-55-7907-01	LRRK2-low	LRRK2-low.PI	LRRK2-low.non-TRU	147.772	below_median	below_median	NA	below_median	below_median	below_median	NA	NA	below_median	NA	NA	NA	progressive	male	NA	NA	distant_metastasis	yes	t2	white	with_tumor	non_progressive_disease	no	r0	StageII	no	NA	upper	NA	n1	t2a	above_median	LFS	Lower_exposure	-0.794091	343	1	343	1	1	294	1	294
TCGA-55-7910-01	LRRK2-low	LRRK2-low.PP	LRRK2-low.non-TRU	383.333	NA	above_median	NA	above_median	below_median	above_median	NA	NA	below_median	NA	above_median	below_median	stable_remission_response	female	peripheral_lung	complete_response	NA	yes	t2	non-white	with_tumor	non_progressive_disease	yes	r0	StageII	yes	chemotherapy	lower	m0	n0	t2b	below_median	SFS	Higher_exposure	0.148309	1040	0	1040	0	1	1018	1	1018
TCGA-55-7911-01	LRRK2-high	LRRK2-high.PI	LRRK2-high.non-TRU	10346	above_median	below_median	NA	below_median	above_median	above_median	NA	NA	below_median	NA	NA	NA	stable_remission_response	female	NA	complete_response	new_primary_tumor_	yes	t1	white	tumor_free	non_progressive_disease	yes	r0	StageI	no	NA	middle	NA	n0	t1a	above_median	LFS	Lower_exposure	-0.279639	537	0	537	0	1	515	0	537
TCGA-55-7913-01	LRRK2-low	LRRK2-low.PP	LRRK2-low.non-TRU	76.0456	NA	above_median	NA	below_median	above_median	above_median	NA	NA	above_median	NA	below_median	below_median	progressive	female	central_lung	NA	distant_metastasis	yes	t1	non-white	with_tumor	non_progressive_disease	yes	r0	StageI	no	NA	NA	NA	n0	t1b	below_median	CS	Higher_exposure	0.373997	561	1	561	1	1	480	1	480
TCGA-55-7914-01	LRRK2-high	LRRK2-high.TRU	LRRK2-high.TRU	2065.97	NA	below_median	NA	below_median	above_median	below_median	NA	below_median	NA	below_median	below_median	below_median	progressive	female	central_lung	clinical_progressive_disease	NA	no	t1	white	with_tumor	progressive_disease	no	r0	StageII	yes	chemotherapy	upper	NA	n1	t1b	above_median	CS	Higher_exposure	-0.710313	187	1	187	1	1	187	NA	NA
TCGA-55-7994-01	LRRK2-low	LRRK2-low.PI	LRRK2-low.non-TRU	274.502	NA	above_median	NA	above_median	below_median	below_median	NA	NA	NA	NA	NA	above_median	stable_remission_response	male	NA	complete_response	NA	no	t3	white	tumor_free	non_progressive_disease	no	r0	StageII	yes	chemotherapy	upper	NA	n0	t3	above_median	CS	Higher_exposure	-0.0906899	603	0	603	0	0	603	0	603
TCGA-55-7995-01	LRRK2-high	LRRK2-high.PI	LRRK2-high.non-TRU	1022.14	above_median	above_median	NA	below_median	above_median	below_median	NA	NA	above_median	NA	above_median	below_median	stable_remission_response	female	peripheral_lung	complete_response	locoregional_recurrence_	yes	t1	white	tumor_free	non_progressive_disease	yes	r0	StageI	no	chemotherapy	upper	m0	n0	t1b	above_median	SFS	Higher_exposure	-0.814843	889	0	889	0	1	468	1	468
TCGA-55-8085-01	LRRK2-high	LRRK2-high.PP	LRRK2-high.non-TRU	723.034	NA	below_median	NA	below_median	below_median	above_median	NA	below_median	NA	below_median	above_median	below_median	stable_remission_response	male	NA	NA	NA	no	t1	white	tumor_free	non_progressive_disease	no	r0	StageI	no	NA	lower	m0	n0	t1b	below_median	CS	Higher_exposure	0.230006	904	0	904	0	0	904	0	904
TCGA-55-8087-01	LRRK2-high	LRRK2-high.TRU	LRRK2-high.TRU	1974.52	NA	below_median	NA	below_median	below_median	below_median	NA	NA	NA	NA	below_median	below_median	stable_remission_response	female	NA	NA	NA	no	t2	white	tumor_free	non_progressive_disease	no	r0	StageI	no	NA	upper	NA	n0	t2a	below_median	NS	Lower_exposure	-2.086	462	0	462	0	0	462	0	462
TCGA-55-8089-01	LRRK2-high	LRRK2-high.PI	LRRK2-high.non-TRU	2456.29	NA	above_median	NA	below_median	above_median	below_median	NA	below_median	below_median	below_median	below_median	below_median	stable_remission_response	male	peripheral_lung	NA	NA	no	t1	white	tumor_free	non_progressive_disease	no	r0	StageI	no	NA	upper	m0	n0	t1a	below_median	CS	Higher_exposure	-0.116219	702	1	702	0	0	702	0	702
TCGA-55-8090-01	LRRK2-high	LRRK2-high.TRU	LRRK2-high.TRU	1764.01	above_median	above_median	NA	above_median	below_median	above_median	NA	NA	above_median	NA	NA	NA	progressive	male	NA	NA	distant_metastasis	yes	t1	white	with_tumor	non_progressive_disease	no	r0	StageI	no	NA	lower	m0	n0	t1a	above_median	CS	Higher_exposure	-1.56463	598	1	598	1	1	548	1	548
TCGA-55-8091-01	LRRK2-high	LRRK2-high.PI	LRRK2-high.non-TRU	1283.69	NA	above_median	NA	below_median	below_median	above_median	NA	NA	above_median	NA	below_median	below_median	stable_remission_response	male	NA	NA	NA	no	t2	white	tumor_free	non_progressive_disease	no	r0	StageI	no	NA	lower	NA	n0	t2	above_median	LFS	Lower_exposure	-1.48628	600	0	600	0	0	600	0	600
TCGA-55-8092-01	LRRK2-high	LRRK2-high.PI	LRRK2-high.non-TRU	881.272	below_median	below_median	NA	below_median	below_median	below_median	NA	NA	below_median	above_median	NA	below_median	progressive	male	NA	NA	locoregional_recurrence_	yes	t3	white	with_tumor	non_progressive_disease	no	r0	StageII	no	NA	upper	NA	n0	t3	above_median	SFS	Higher_exposure	-0.363459	154	1	154	1	1	127	1	127
TCGA-55-8094-01	LRRK2-low	LRRK2-low.PP	LRRK2-low.non-TRU	521.532	NA	above_median	NA	below_median	below_median	above_median	NA	below_median	above_median	below_median	below_median	below_median	stable_remission_response	male	peripheral_lung	NA	NA	no	t2	white	with_tumor	progressive_disease	yes	r0	StageIV	yes	NA	upper	m1b	n0	t2b	below_median	SFS	Higher_exposure	0.35685	541	0	541	0	0	541	NA	NA
TCGA-55-8096-01	LRRK2-low	LRRK2-low.PI	LRRK2-low.non-TRU	168.399	above_median	above_median	NA	below_median	below_median	below_median	NA	NA	NA	NA	above_median	above_median	progressive	female	central_lung	radiographic_progressive_disease	distant_metastasis	yes	t2	white	with_tumor	non_progressive_disease	yes	NA	StageI	no	NA	upper	NA	n0	t2a	above_median	CS	Higher_exposure	-1.57608	719	1	719	1	1	566	1	566
TCGA-55-8097-01	LRRK2-high	LRRK2-high.TRU	LRRK2-high.TRU	5493.66	NA	below_median	NA	above_median	above_median	below_median	NA	NA	below_median	NA	below_median	below_median	stable_remission_response	female	NA	NA	NA	no	t1	white	tumor_free	non_progressive_disease	no	r0	StageI	no	NA	upper	NA	n0	t1a	below_median	SFS	Higher_exposure	-2.22685	476	0	476	0	0	476	0	476
TCGA-55-8203-01	LRRK2-low	LRRK2-low.PP	LRRK2-low.non-TRU	502.275	NA	below_median	NA	below_median	above_median	above_median	NA	NA	NA	NA	above_median	above_median	stable_remission_response	female	NA	NA	NA	no	t1	white	tumor_free	non_progressive_disease	no	r0	StageI	no	NA	lower	m0	n0	t1b	above_median	CS	Higher_exposure	-0.778688	547	0	547	0	0	547	0	547
TCGA-55-8204-01	LRRK2-low	LRRK2-low.PI	LRRK2-low.non-TRU	190.987	NA	above_median	NA	below_median	below_median	below_median	NA	above_median	NA	below_median	above_median	above_median	stable_remission_response	female	NA	NA	NA	no	t2	white	tumor_free	non_progressive_disease	no	r0	StageI	no	NA	upper	NA	n0	t2a	above_median	LFS	Lower_exposure	-0.00596537	515	0	515	0	0	515	0	515
TCGA-55-8205-01	LRRK2-high	LRRK2-high.PI	LRRK2-high.non-TRU	1750.67	above_median	above_median	NA	below_median	below_median	above_median	NA	below_median	above_median	above_median	below_median	above_median	progressive	female	central_lung	complete_response	distant_metastasis	yes	t2	white	with_tumor	progressive_disease	yes	r0	StageII	yes	chemotherapy	lower	m0	n0	t2b	above_median	SFS	Higher_exposure	0.26108	599	0	599	0	1	495	NA	NA
TCGA-55-8206-01	LRRK2-high	LRRK2-high.TRU	LRRK2-high.TRU	2772	NA	below_median	NA	below_median	below_median	below_median	NA	NA	below_median	NA	below_median	below_median	stable_remission_response	male	NA	NA	NA	no	t1	white	tumor_free	non_progressive_disease	no	r0	StageI	no	NA	upper	m0	n0	t1b	below_median	NS	Lower_exposure	-2.20934	888	0	888	0	0	888	0	888
TCGA-55-8207-01	LRRK2-high	LRRK2-high.TRU	LRRK2-high.TRU	6608.06	NA	below_median	NA	below_median	below_median	above_median	NA	NA	above_median	NA	NA	NA	stable_remission_response	male	NA	NA	NA	no	t2	white	tumor_free	non_progressive_disease	no	r0	StageI	no	NA	lower	NA	n0	t2a	above_median	LFS	Lower_exposure	-1.81409	977	0	977	0	0	977	0	977
TCGA-55-8208-01	LRRK2-high	LRRK2-high.PI	LRRK2-high.non-TRU	1600.31	above_median	below_median	NA	below_median	below_median	below_median	below_median	NA	above_median	NA	NA	NA	stable_remission_response	female	peripheral_lung	NA	distant_metastasis	yes	t1	white	with_tumor	non_progressive_disease	yes	r0	StageI	no	NA	upper	m0	n0	t1b	above_median	CS	Higher_exposure	-1.02376	674	0	674	0	1	511	1	511
TCGA-55-8299-01	LRRK2-high	LRRK2-high.PI	LRRK2-high.non-TRU	4862.26	below_median	below_median	NA	below_median	above_median	below_median	above_median	NA	NA	NA	NA	NA	progressive	female	NA	radiographic_progressive_disease	distant_metastasis	yes	t1	white	with_tumor	non_progressive_disease	yes	r0	StageI	no	NA	upper	NA	n0	t1b	below_median	SFS	Higher_exposure	-1.02963	469	1	469	1	1	274	1	274
TCGA-55-8301-01	LRRK2-high	LRRK2-high.PI	LRRK2-high.non-TRU	613.333	below_median	below_median	NA	below_median	below_median	below_median	NA	NA	NA	NA	NA	NA	stable_remission_response	male	NA	partial_response	locoregional_recurrence_	yes	t2	white	with_tumor	non_progressive_disease	yes	r0	StageI	no	chemotherapy	lower	NA	n0	t2a	below_median	CS	Higher_exposure	-0.4531	534	0	534	0	1	238	1	238
TCGA-55-8302-01	LRRK2-high	LRRK2-high.PI	LRRK2-high.non-TRU	915.409	NA	above_median	below_median	below_median	above_median	above_median	NA	NA	above_median	NA	NA	NA	stable_remission_response	male	NA	NA	NA	no	t2	white	tumor_free	non_progressive_disease	no	r0	StageI	no	NA	lower	NA	n0	t2	below_median	CS	Higher_exposure	-0.605642	478	0	478	0	0	478	0	478
TCGA-55-8505-01	LRRK2-low	LRRK2-low.PP	LRRK2-low.non-TRU	111.962	NA	above_median	above_median	above_median	below_median	below_median	NA	NA	NA	NA	NA	NA	stable_remission_response	male	NA	complete_response	NA	no	t1	white	tumor_free	non_progressive_disease	no	r0	StageIII	yes	chemotherapy	lower	NA	n2	t1a	below_median	NS	Lower_exposure	-0.471003	440	0	440	0	0	440	0	440
TCGA-55-8506-01	LRRK2-high	LRRK2-high.PI	LRRK2-high.non-TRU	2263.51	NA	above_median	NA	below_median	above_median	above_median	NA	above_median	NA	below_median	above_median	below_median	stable_remission_response	female	peripheral_lung	NA	NA	no	t3	white	tumor_free	NA	no	r0	StageII	no	NA	upper	NA	n0	t3	below_median	CS	Higher_exposure	-0.819067	11	0	11	0	0	11	NA	NA
TCGA-55-8507-01	LRRK2-high	LRRK2-high.PP	LRRK2-high.non-TRU	2869.05	NA	below_median	NA	above_median	above_median	above_median	NA	NA	above_median	NA	above_median	below_median	stable_remission_response	male	peripheral_lung	NA	NA	no	t1	white	tumor_free	non_progressive_disease	no	r0	StageI	no	NA	upper	NA	n0	t1a	below_median	CS	Higher_exposure	-0.870812	418	0	418	0	0	418	0	418
TCGA-55-8508-01	LRRK2-low	LRRK2-low.PP	LRRK2-low.non-TRU	109.638	NA	below_median	NA	NA	NA	below_median	NA	NA	below_median	NA	NA	NA	stable_remission_response	female	central_lung	complete_response	NA	no	t2	non-white	tumor_free	non_progressive_disease	no	r0	StageII	yes	chemotherapy	upper	NA	n1	t2a	below_median	CS	Higher_exposure	-0.991624	617	0	617	0	0	617	0	617
TCGA-55-8510-01	LRRK2-high	LRRK2-high.TRU	LRRK2-high.TRU	1485.92	NA	below_median	NA	NA	NA	above_median	NA	NA	NA	NA	above_median	above_median	stable_remission_response	female	NA	NA	NA	no	t2	white	tumor_free	non_progressive_disease	no	r0	StageI	no	NA	lower	NA	n0	t2a	below_median	CS	Higher_exposure	-1.80561	539	0	539	0	0	539	0	539
TCGA-55-8511-01	LRRK2-low	LRRK2-low.PI	LRRK2-low.non-TRU	331.75	NA	below_median	NA	NA	NA	above_median	NA	NA	below_median	NA	above_median	above_median	progressive	female	NA	NA	NA	yes	t2	white	with_tumor	non_progressive_disease	no	r0	StageI	no	NA	upper	NA	n0	t2a	above_median	CS	Higher_exposure	-0.554517	552	0	552	0	1	460	1	460
TCGA-55-8512-01	LRRK2-high	LRRK2-high.TRU	LRRK2-high.TRU	3970.6	NA	below_median	NA	NA	NA	above_median	NA	NA	below_median	NA	NA	above_median	progressive	male	NA	NA	NA	no	t1	white	with_tumor	progressive_disease	no	r0	StageIV	no	NA	lower	m1b	n1	t1a	below_median	CS	Higher_exposure	-2.30442	607	1	607	1	1	607	NA	NA
TCGA-55-8513-01	LRRK2-high	LRRK2-high.TRU	LRRK2-high.TRU	11864.2	below_median	below_median	NA	below_median	above_median	above_median	NA	NA	above_median	NA	NA	above_median	stable_remission_response	female	NA	clinical_progressive_disease	distant_metastasis	yes	t3	white	with_tumor	non_progressive_disease	no	r0	StageII	no	chemotherapy	lower	NA	n0	t3	above_median	NS	Lower_exposure	-2.37967	791	0	791	0	1	317	1	317
TCGA-55-8514-01	LRRK2-low	LRRK2-low.TRU	LRRK2-low.TRU	532.903	NA	below_median	NA	below_median	above_median	below_median	below_median	NA	NA	NA	NA	NA	stable_remission_response	female	NA	NA	NA	no	t2	non-white	tumor_free	non_progressive_disease	no	r0	StageI	no	NA	upper	NA	n0	t2a	above_median	SFS	Higher_exposure	-1.64151	520	0	520	0	0	520	0	520
TCGA-55-8614-01	LRRK2-high	LRRK2-high.PI	LRRK2-high.non-TRU	890.775	NA	above_median	NA	above_median	below_median	above_median	NA	NA	NA	NA	NA	NA	stable_remission_response	male	NA	NA	NA	no	t2	white	tumor_free	non_progressive_disease	no	r0	StageI	no	NA	upper	NA	n0	t2a	above_median	LFS	Lower_exposure	-1.22961	536	0	536	0	0	536	0	536
TCGA-55-8615-01	LRRK2-low	LRRK2-low.PP	LRRK2-low.non-TRU	24.0642	below_median	above_median	NA	NA	NA	above_median	above_median	NA	above_median	NA	below_median	below_median	progressive	male	NA	clinical_progressive_disease	distant_metastasis	yes	t3	white	with_tumor	non_progressive_disease	yes	r0	StageIII	yes	chemotherapy	middle	NA	n2	t3	above_median	CS	Higher_exposure	-0.785318	446	0	446	0	1	224	1	224
TCGA-55-8616-01	LRRK2-low	LRRK2-low.TRU	LRRK2-low.TRU	280.987	NA	below_median	below_median	below_median	above_median	above_median	above_median	above_median	below_median	above_median	above_median	above_median	stable_remission_response	female	NA	NA	NA	no	t2	white	tumor_free	NA	no	r0	StageI	no	NA	upper	m0	n0	t2a	below_median	SFS	Higher_exposure	-1.48405	48	0	48	0	0	48	NA	NA
TCGA-55-8619-01	LRRK2-high	LRRK2-high.TRU	LRRK2-high.TRU	5196.85	NA	above_median	NA	above_median	below_median	below_median	below_median	NA	below_median	NA	NA	below_median	stable_remission_response	female	NA	NA	NA	no	t3	white	tumor_free	non_progressive_disease	no	r0	StageII	no	NA	lower	NA	n0	t3	above_median	NS	Lower_exposure	-2.44471	416	0	416	0	0	416	0	416
TCGA-55-8620-01	LRRK2-low	LRRK2-low.PP	LRRK2-low.non-TRU	303.021	NA	above_median	above_median	below_median	above_median	above_median	below_median	NA	above_median	NA	NA	below_median	progressive	male	central_lung	radiographic_progressive_disease	NA	no	t1	white	with_tumor	progressive_disease	yes	r0	StageIV	no	NA	upper	m1b	n1	t1a	below_median	SFS	Higher_exposure	0.110789	375	1	375	1	1	375	NA	NA
TCGA-55-8621-01	LRRK2-high	LRRK2-high.TRU	LRRK2-high.TRU	6610.42	NA	below_median	above_median	below_median	above_median	below_median	below_median	NA	below_median	NA	above_median	above_median	stable_remission_response	female	NA	NA	NA	no	t1	white	tumor_free	non_progressive_disease	no	r0	StageI	no	NA	lower	NA	n0	t1a	above_median	SFS	Higher_exposure	-2.17329	515	0	515	0	0	515	0	515
TCGA-55-A48X-01	LRRK2-high	LRRK2-high.TRU	LRRK2-high.TRU	1965.79	above_median	below_median	below_median	below_median	below_median	below_median	below_median	NA	below_median	NA	below_median	below_median	stable_remission_response	female	NA	complete_response	new_primary_tumor_	yes	t1	white	tumor_free	non_progressive_disease	no	r0	StageII	yes	chemotherapy	lower	m0	n1	t1b	below_median	SFS	Higher_exposure	-2.23631	689	0	689	0	1	615	0	689
TCGA-55-A48Y-01	LRRK2-high	LRRK2-high.PP	LRRK2-high.non-TRU	638.13	NA	below_median	below_median	below_median	above_median	below_median	below_median	below_median	above_median	below_median	below_median	below_median	stable_remission_response	male	NA	complete_response	NA	no	t2	white	tumor_free	non_progressive_disease	no	r0	StageII	yes	chemotherapy	lower	m0	n0	t2b	above_median	CS	Higher_exposure	0.229462	630	0	630	0	0	630	0	630
TCGA-55-A48Z-01	LRRK2-low	LRRK2-low.PI	LRRK2-low.non-TRU	195.099	above_median	above_median	below_median	below_median	above_median	below_median	below_median	NA	below_median	above_median	NA	above_median	stable_remission_response	female	central_lung	stable_disease	distant_metastasis	yes	t1	white	with_tumor	non_progressive_disease	yes	r0	StageIII	yes	chemotherapy	upper	NA	n3	t1a	below_median	SFS	Higher_exposure	-1.19946	651	0	651	0	1	536	NA	NA
TCGA-55-A490-01	LRRK2-low	LRRK2-low.PP	LRRK2-low.non-TRU	143.176	NA	above_median	below_median	below_median	above_median	above_median	above_median	below_median	above_median	below_median	below_median	below_median	stable_remission_response	male	peripheral_lung	NA	NA	no	t2	white	tumor_free	NA	no	r0	StageII	yes	chemotherapy	upper	NA	n0	t2b	above_median	LFS	Lower_exposure	-0.449882	99	1	99	0	0	99	NA	NA
TCGA-55-A491-01	LRRK2-low	LRRK2-low.PI	LRRK2-low.non-TRU	119.111	NA	above_median	below_median	below_median	below_median	below_median	below_median	NA	below_median	NA	above_median	below_median	stable_remission_response	female	NA	NA	NA	no	t1	white	tumor_free	non_progressive_disease	no	r0	StageI	no	NA	lower	NA	n0	t1b	above_median	LFS	Lower_exposure	-0.969654	626	0	626	0	0	626	0	626
TCGA-55-A492-01	LRRK2-high	LRRK2-high.TRU	LRRK2-high.TRU	3619.71	NA	below_median	below_median	below_median	below_median	below_median	below_median	NA	above_median	below_median	NA	below_median	stable_remission_response	female	NA	NA	NA	no	t1	white	tumor_free	non_progressive_disease	no	r0	StageI	no	NA	upper	NA	n0	t1a	above_median	LFS	Lower_exposure	-1.25917	596	0	596	0	0	596	0	596
TCGA-55-A493-01	LRRK2-low	LRRK2-low.PI	LRRK2-low.non-TRU	195.36	NA	above_median	above_median	below_median	above_median	above_median	below_median	NA	above_median	NA	below_median	NA	stable_remission_response	female	NA	NA	NA	no	t2	white	tumor_free	NA	no	r0	StageI	no	NA	upper	m0	n0	t2a	below_median	CS	Higher_exposure	0.395598	28	0	28	0	0	28	NA	NA
TCGA-55-A494-01	LRRK2-low	LRRK2-low.PP	LRRK2-low.non-TRU	47.0062	NA	above_median	below_median	below_median	below_median	above_median	below_median	NA	NA	NA	above_median	above_median	stable_remission_response	female	peripheral_lung	NA	NA	no	t2	white	tumor_free	non_progressive_disease	no	r0	StageI	no	NA	lower	NA	n0	t2a	below_median	LFS	Lower_exposure	-0.742123	481	0	481	0	0	481	0	481
TCGA-55-A4DF-01	LRRK2-high	LRRK2-high.PP	LRRK2-high.non-TRU	1034.67	above_median	below_median	below_median	below_median	above_median	below_median	below_median	NA	NA	NA	below_median	above_median	progressive	male	NA	radiographic_progressive_disease	distant_metastasis	yes	t1	white	with_tumor	non_progressive_disease	yes	r0	StageI	no	NA	lower	NA	n0	t1b	above_median	LFS	Lower_exposure	0.351351	614	1	614	1	1	515	1	515
TCGA-55-A4DG-01	LRRK2-high	LRRK2-high.TRU	LRRK2-high.TRU	1852.32	NA	below_median	below_median	below_median	below_median	below_median	below_median	NA	NA	NA	above_median	above_median	stable_remission_response	male	NA	NA	NA	no	t1	white	tumor_free	non_progressive_disease	no	r0	StageI	no	NA	upper	NA	n0	t1b	above_median	SFS	Higher_exposure	-1.89488	608	0	608	0	0	608	0	608
TCGA-55-A57B-01	LRRK2-high	LRRK2-high.TRU	LRRK2-high.TRU	3192.88	NA	below_median	below_median	below_median	below_median	above_median	above_median	NA	NA	NA	below_median	above_median	stable_remission_response	female	peripheral_lung	NA	NA	no	t1	non-white	tumor_free	non_progressive_disease	no	r0	StageI	no	NA	upper	m0	n0	t1b	above_median	NS	Lower_exposure	-1.97208	546	0	546	0	0	546	0	546
TCGA-62-8394-01	LRRK2-low	LRRK2-low.PP	LRRK2-low.non-TRU	396.299	NA	above_median	below_median	below_median	below_median	above_median	above_median	NA	below_median	NA	below_median	below_median	stable_remission_response	female	central_lung	NA	NA	no	t4	white	tumor_free	non_progressive_disease	no	r0	StageIII	yes	chemotherapy	lower	m0	n2	t4	below_median	NS	Lower_exposure	-0.973055	139	1	139	0	0	139	0	139
TCGA-62-8395-01	LRRK2-high	LRRK2-high.TRU	LRRK2-high.TRU	1628.14	below_median	above_median	NA	below_median	above_median	above_median	above_median	NA	above_median	NA	below_median	below_median	progressive	female	central_lung	NA	locoregional_recurrence_	yes	t3	white	with_tumor	non_progressive_disease	no	r0	StageII	no	NA	upper	m0	n0	t3	above_median	NS	Lower_exposure	-1.92273	1216	0	1216	0	1	395	1	395
TCGA-62-8397-01	LRRK2-high	LRRK2-high.TRU	LRRK2-high.TRU	4091.97	NA	below_median	NA	above_median	above_median	below_median	above_median	NA	NA	NA	below_median	above_median	stable_remission_response	female	peripheral_lung	NA	NA	no	t3	white	tumor_free	non_progressive_disease	no	r0	StageII	no	NA	lower	m0	n0	t3	above_median	NS	Lower_exposure	-1.83664	1289	0	1289	0	0	1289	0	1289
TCGA-62-8398-01	LRRK2-high	LRRK2-high.PP	LRRK2-high.non-TRU	1388.33	NA	above_median	NA	below_median	above_median	below_median	below_median	NA	above_median	NA	below_median	above_median	stable_remission_response	male	central_lung	complete_response	NA	no	t2	white	tumor_free	non_progressive_disease	no	r0	StageIII	yes	chemotherapy	lower	m0	n2	t2	below_median	SFS	Higher_exposure	-0.118674	444	1	444	0	0	444	0	444
TCGA-62-8399-01	LRRK2-high	LRRK2-high.PP	LRRK2-high.non-TRU	920.197	NA	above_median	NA	below_median	below_median	below_median	below_median	NA	below_median	NA	below_median	below_median	stable_remission_response	male	peripheral_lung	NA	NA	no	t2	white	tumor_free	non_progressive_disease	no	r0	StageIII	no	NA	upper	m0	n2	t2	below_median	SFS	Higher_exposure	-0.633368	2696	0	2696	0	0	2696	0	2696
TCGA-62-8402-01	LRRK2-low	LRRK2-low.PI	LRRK2-low.non-TRU	207.415	above_median	above_median	below_median	below_median	above_median	below_median	above_median	NA	below_median	NA	below_median	below_median	progressive	female	peripheral_lung	complete_response	distant_metastasis	yes	t2	white	with_tumor	non_progressive_disease	yes	r0	StageIII	no	NA	upper	m0	n2	t2	above_median	NS	Lower_exposure	0.126975	1498	1	1498	1	1	772	1	772
TCGA-62-A46O-01	LRRK2-low	LRRK2-low.PP	LRRK2-low.non-TRU	222.965	above_median	above_median	below_median	below_median	above_median	above_median	below_median	NA	below_median	NA	below_median	below_median	stable_remission_response	female	central_lung	NA	locoregional_recurrence_	yes	t2	white	with_tumor	non_progressive_disease	no	r0	StageI	no	NA	lower	m0	n0	t2	below_median	CS	Higher_exposure	1.18406	1454	1	1454	1	1	943	1	943
TCGA-62-A46P-01	LRRK2-low	LRRK2-low.PP	LRRK2-low.non-TRU	212.782	below_median	below_median	below_median	below_median	above_median	below_median	above_median	NA	NA	NA	above_median	above_median	stable_remission_response	male	central_lung	NA	distant_metastasis	yes	t2	white	tumor_free	non_progressive_disease	no	r0	StageI	no	NA	upper	m0	n0	t2	below_median	SFS	Higher_exposure	-1.32157	594	1	594	0	1	267	1	267
TCGA-62-A46R-01	LRRK2-high	LRRK2-high.PI	LRRK2-high.non-TRU	1196.02	NA	below_median	below_median	below_median	above_median	below_median	below_median	NA	NA	NA	below_median	above_median	stable_remission_response	female	central_lung	NA	NA	no	t2	white	tumor_free	non_progressive_disease	no	r0	StageI	no	NA	lower	m0	n0	t2	below_median	SFS	Higher_exposure	-0.742514	1725	1	1725	0	0	1725	0	1725
TCGA-62-A46S-01	LRRK2-high	LRRK2-high.TRU	LRRK2-high.TRU	1449.45	above_median	below_median	below_median	below_median	above_median	above_median	below_median	NA	NA	NA	above_median	above_median	stable_remission_response	male	peripheral_lung	NA	locoregional_recurrence_	yes	t2	white	with_tumor	non_progressive_disease	no	r0	StageI	yes	targetedmoleculartherapy	upper	m0	n0	t2	above_median	SFS	Higher_exposure	-1.4945	1653	1	1653	1	1	527	1	527
TCGA-62-A46U-01	LRRK2-high	LRRK2-high.PI	LRRK2-high.non-TRU	6852.45	NA	above_median	below_median	below_median	above_median	below_median	below_median	NA	below_median	NA	below_median	above_median	stable_remission_response	female	central_lung	complete_response	NA	no	t2	white	tumor_free	non_progressive_disease	no	r0	StageII	yes	chemotherapy	lower	m0	n1	t2	above_median	NS	Lower_exposure	-0.59809	2067	0	2067	0	0	2067	0	2067
TCGA-62-A46V-01	LRRK2-high	LRRK2-high.TRU	LRRK2-high.TRU	27552.4	NA	below_median	below_median	below_median	above_median	above_median	below_median	NA	below_median	NA	below_median	above_median	stable_remission_response	female	peripheral_lung	NA	NA	no	t2	white	tumor_free	non_progressive_disease	no	r0	StageI	no	NA	lower	m0	n0	t2	above_median	LFS	Lower_exposure	-0.848263	2199	0	2199	0	0	2199	0	2199
TCGA-62-A46Y-01	LRRK2-high	LRRK2-high.TRU	LRRK2-high.TRU	4245.11	below_median	below_median	below_median	below_median	above_median	above_median	below_median	NA	above_median	NA	below_median	above_median	stable_remission_response	female	peripheral_lung	complete_response	distant_metastasis	yes	t2	white	with_tumor	non_progressive_disease	yes	r0	StageIII	yes	chemotherapy	lower	m0	n2	t2	above_median	NS	Lower_exposure	-1.37357	414	1	414	1	1	314	1	314
TCGA-62-A470-01	LRRK2-high	LRRK2-high.PP	LRRK2-high.non-TRU	3419.95	above_median	above_median	below_median	below_median	above_median	above_median	NA	NA	above_median	NA	NA	NA	stable_remission_response	male	central_lung	NA	locoregional_recurrence_	yes	t2	white	with_tumor	non_progressive_disease	yes	r0	StageI	no	NA	upper	m0	n0	t2	above_median	LFS	Lower_exposure	-0.779264	1194	1	1194	1	1	539	1	539
TCGA-62-A471-01	LRRK2-low	LRRK2-low.PP	LRRK2-low.non-TRU	232.225	NA	below_median	below_median	above_median	below_median	below_median	NA	NA	above_median	NA	NA	NA	stable_remission_response	male	peripheral_lung	complete_response	NA	no	t2	white	tumor_free	non_progressive_disease	no	r0	StageII	yes	chemotherapy	upper	m0	n1	t2b	below_median	SFS	Higher_exposure	0.786871	1246	0	1246	0	0	1246	0	1246
TCGA-62-A472-01	LRRK2-high	LRRK2-high.PI	LRRK2-high.non-TRU	4535.71	NA	below_median	below_median	above_median	above_median	below_median	NA	NA	below_median	NA	NA	NA	stable_remission_response	male	central_lung	NA	locoregional_recurrence_	yes	t3	white	with_tumor	non_progressive_disease	yes	r0	StageII	no	NA	lower	m0	n0	t3	above_median	CS	Higher_exposure	-0.115082	910	0	910	0	1	290	1	290
TCGA-64-1676-01	LRRK2-high	LRRK2-high.PI	LRRK2-high.non-TRU	688.707	NA	above_median	NA	above_median	below_median	above_median	NA	NA	below_median	NA	NA	NA	stable_remission_response	male	central_lung	NA	NA	no	t1	white	tumor_free	non_progressive_disease	no	r0	StageI	no	NA	lower	m0	n0	t1a	below_median	CS	Higher_exposure	0.405814	1728	0	1728	0	0	1728	0	1728
TCGA-64-1677-01	LRRK2-low	LRRK2-low.PP	LRRK2-low.non-TRU	346.827	NA	above_median	NA	above_median	above_median	above_median	NA	NA	above_median	NA	NA	NA	stable_remission_response	female	NA	NA	NA	yes	t2	white	tumor_free	NA	yes	r0	StageIII	yes	chemotherapy	lower	m0	n2	t2	above_median	CS	Higher_exposure	0.878373	628	1	628	NA	1	360	NA	NA
TCGA-64-1678-01	LRRK2-low	LRRK2-low.PP	LRRK2-low.non-TRU	44.9543	NA	above_median	NA	below_median	below_median	above_median	above_median	NA	NA	NA	NA	NA	stable_remission_response	female	NA	NA	NA	no	t2	white	tumor_free	non_progressive_disease	no	r0	NA	yes	chemotherapy	middle	m0	n0	t2b	above_median	LFS	Lower_exposure	1.03767	1189	0	1189	0	0	1189	0	1189
TCGA-64-1679-01	LRRK2-low	LRRK2-low.PI	LRRK2-low.non-TRU	107.661	NA	above_median	NA	below_median	below_median	below_median	NA	NA	above_median	NA	below_median	below_median	stable_remission_response	female	NA	NA	NA	no	t1	white	tumor_free	non_progressive_disease	no	r0	StageIII	yes	chemotherapy	upper	m0	n2	t1	below_median	CS	Higher_exposure	-0.806692	2488	0	2488	0	0	2488	0	2488
TCGA-64-1680-01	LRRK2-high	LRRK2-high.TRU	LRRK2-high.TRU	12295.2	NA	above_median	NA	below_median	below_median	above_median	NA	NA	above_median	NA	NA	NA	stable_remission_response	male	NA	NA	NA	no	t2	white	tumor_free	non_progressive_disease	yes	r0	StageIV	yes	chemotherapy	middle	m1	n2	t2a	below_median	LFS	Lower_exposure	-1.08214	1126	0	1126	0	0	1126	NA	NA
TCGA-64-1681-01	LRRK2-high	LRRK2-high.TRU	LRRK2-high.TRU	1341.65	above_median	above_median	above_median	below_median	below_median	below_median	above_median	NA	above_median	NA	NA	NA	stable_remission_response	female	NA	NA	NA	yes	t1	white	tumor_free	NA	yes	r0	StageI	no	chemotherapy	upper	m0	n0	t1	below_median	LFS	Lower_exposure	-1.82456	1167	1	1167	NA	1	439	NA	NA
TCGA-64-5774-01	LRRK2-low	LRRK2-low.PP	LRRK2-low.non-TRU	15.9102	below_median	above_median	NA	below_median	above_median	above_median	above_median	NA	below_median	NA	above_median	above_median	stable_remission_response	male	central_lung	NA	distant_metastasis	yes	t2	white	tumor_free	non_progressive_disease	yes	r0	StageI	no	NA	NA	m0	n0	t2	below_median	SFS	Higher_exposure	0.514832	2676	0	2676	0	1	246	1	246
TCGA-64-5775-01	LRRK2-low	LRRK2-low.PI	LRRK2-low.non-TRU	20.4208	NA	above_median	NA	above_median	above_median	above_median	above_median	NA	below_median	NA	below_median	below_median	progressive	male	NA	NA	NA	no	t4	white	with_tumor	progressive_disease	no	r0	StageIII	no	chemotherapy	upper	m0	n0	t4	above_median	CS	Higher_exposure	0.992063	62	1	62	1	1	62	NA	NA
TCGA-64-5778-01	LRRK2-low	LRRK2-low.TRU	LRRK2-low.TRU	489.364	above_median	below_median	below_median	below_median	above_median	above_median	NA	NA	below_median	NA	below_median	above_median	progressive	male	central_lung	clinical_progressive_disease	distant_metastasis	yes	t2	white	with_tumor	non_progressive_disease	yes	r0	StageI	no	chemotherapy	upper	m0	n0	t2	below_median	SFS	Higher_exposure	-0.379166	1305	0	1305	0	1	962	1	962
TCGA-64-5779-01	LRRK2-low	LRRK2-low.PP	LRRK2-low.non-TRU	165.303	above_median	above_median	below_median	below_median	below_median	above_median	NA	NA	NA	NA	NA	NA	stable_remission_response	male	central_lung	complete_response	distant_metastasis	yes	t2	white	tumor_free	non_progressive_disease	yes	r0	StageIII	yes	chemotherapy	lower	m0	n2	t2	below_median	SFS	Higher_exposure	-0.25123	864	0	864	0	1	795	NA	NA
TCGA-64-5781-01	LRRK2-low	LRRK2-low.PI	LRRK2-low.non-TRU	41.8006	below_median	above_median	below_median	below_median	above_median	above_median	NA	NA	NA	NA	NA	NA	stable_remission_response	female	central_lung	complete_response	distant_metastasis	yes	t2	white	tumor_free	progressive_disease	no	r0	StageI	no	chemotherapy	upper	m0	n0	t2	below_median	SFS	Higher_exposure	0.640758	1559	0	1559	0	1	96	NA	NA
TCGA-64-5815-01	LRRK2-high	LRRK2-high.PI	LRRK2-high.non-TRU	1125.69	NA	above_median	NA	above_median	below_median	above_median	NA	NA	NA	NA	NA	NA	stable_remission_response	male	central_lung	complete_response	NA	no	t2	white	tumor_free	non_progressive_disease	no	r0	StageII	yes	chemotherapy	upper	m0	n1	t2	above_median	LFS	Lower_exposure	-1.03044	866	0	866	0	0	866	0	866
TCGA-67-3770-01	LRRK2-high	LRRK2-high.TRU	LRRK2-high.TRU	6888.16	NA	above_median	NA	above_median	above_median	above_median	NA	NA	NA	NA	NA	NA	stable_remission_response	female	central_lung	NA	NA	no	t1	white	tumor_free	NA	no	r0	StageI	no	NA	upper	m0	n0	t1	above_median	LFS	Lower_exposure	-1.02742	610	0	610	0	0	610	NA	NA
TCGA-67-3771-01	LRRK2-low	LRRK2-low.PP	LRRK2-low.non-TRU	296.417	NA	above_median	NA	above_median	NA	above_median	NA	NA	NA	NA	NA	NA	stable_remission_response	female	central_lung	NA	NA	no	t1	non-white	tumor_free	NA	no	r0	StageI	no	NA	upper	m0	n0	t1	above_median	SFS	Higher_exposure	-0.0330663	610	0	610	0	0	610	NA	NA
TCGA-67-3772-01	LRRK2-low	LRRK2-low.TRU	LRRK2-low.TRU	437.734	NA	above_median	NA	below_median	below_median	below_median	NA	NA	NA	NA	NA	NA	stable_remission_response	female	NA	NA	NA	no	t2	white	tumor_free	NA	no	NA	StageI	no	NA	upper	m0	n0	t2	above_median	NS	Lower_exposure	-1.20812	573	0	573	0	0	573	NA	NA
TCGA-67-3773-01	LRRK2-high	LRRK2-high.TRU	LRRK2-high.TRU	11982.5	NA	below_median	NA	below_median	above_median	above_median	NA	NA	NA	NA	NA	NA	stable_remission_response	female	central_lung	NA	NA	no	t2	white	tumor_free	NA	no	r0	StageI	no	NA	lower	m0	n0	t2	above_median	LFS	Lower_exposure	-1.24082	427	0	427	0	0	427	NA	NA
TCGA-67-3774-01	LRRK2-high	LRRK2-high.TRU	LRRK2-high.TRU	3989.78	NA	below_median	NA	above_median	above_median	above_median	NA	NA	NA	NA	NA	NA	stable_remission_response	female	NA	NA	NA	no	t2	white	tumor_free	NA	no	NA	StageI	no	NA	lower	m0	n0	t2	above_median	LFS	Lower_exposure	-1.77235	385	0	385	0	0	385	NA	NA
TCGA-67-3776-01	NA	NA	NA	NA	NA	NA	NA	NA	NA	NA	NA	NA	NA	NA	NA	NA	NA	NA	NA	NA	NA	NA	NA	NA	NA	NA	NA	NA	NA	NA	NA	NA	NA	NA	NA	NA	NA	NA	NA	61	0	61	0	0	61	NA	NA
TCGA-67-4679-01	LRRK2-high	LRRK2-high.TRU	LRRK2-high.TRU	23005.6	NA	below_median	NA	above_median	above_median	above_median	NA	NA	NA	NA	NA	NA	stable_remission_response	male	central_lung	NA	NA	no	t3	white	tumor_free	NA	no	r0	NA	no	NA	lower	m0	n0	t3	above_median	SFS	Higher_exposure	-2.14111	448	0	448	0	0	448	NA	NA
TCGA-67-6215-01	LRRK2-high	LRRK2-high.TRU	LRRK2-high.TRU	15029.9	NA	below_median	NA	below_median	above_median	above_median	NA	NA	NA	NA	above_median	below_median	stable_remission_response	female	central_lung	NA	NA	no	t2	white	tumor_free	non_progressive_disease	no	r0	StageI	yes	chemotherapy	lower	m0	n0	t2a	below_median	NS	Lower_exposure	-1.34465	174	0	174	0	0	174	0	174
TCGA-67-6216-01	LRRK2-high	LRRK2-high.TRU	LRRK2-high.TRU	1958.45	NA	below_median	NA	above_median	below_median	below_median	above_median	NA	below_median	NA	above_median	above_median	stable_remission_response	female	central_lung	NA	NA	no	t1	white	tumor_free	non_progressive_disease	no	r0	StageI	no	NA	middle	m0	n0	t1a	below_median	NS	Lower_exposure	-1.64669	141	0	141	0	0	141	0	141
TCGA-67-6217-01	LRRK2-high	LRRK2-high.TRU	LRRK2-high.TRU	3517.16	below_median	below_median	NA	above_median	below_median	below_median	below_median	NA	below_median	NA	above_median	above_median	progressive	female	central_lung	NA	NA	yes	t2	white	with_tumor	progressive_disease	no	r0	StageII	no	chemotherapy	upper	m0	n1	t2a	above_median	LFS	Lower_exposure	-1.9631	422	0	422	0	1	296	NA	NA
TCGA-69-7760-01	LRRK2-high	LRRK2-high.PP	LRRK2-high.non-TRU	1560.9	NA	above_median	NA	below_median	below_median	below_median	above_median	NA	below_median	NA	above_median	above_median	stable_remission_response	male	peripheral_lung	NA	NA	no	t3	white	tumor_free	NA	no	NA	StageII	yes	chemotherapy	lower	m0	n0	t3	above_median	NS	Lower_exposure	0.192697	202	0	202	0	0	202	NA	NA
TCGA-69-7761-01	LRRK2-low	LRRK2-low.PI	LRRK2-low.non-TRU	411.225	NA	below_median	NA	below_median	above_median	below_median	above_median	NA	NA	NA	above_median	above_median	stable_remission_response	male	peripheral_lung	NA	NA	no	t2	white	tumor_free	NA	no	NA	StageI	yes	chemotherapy	lower	NA	n0	t2a	above_median	LFS	Lower_exposure	-1.15511	186	0	186	0	0	186	NA	NA
TCGA-69-7763-01	LRRK2-high	LRRK2-high.TRU	LRRK2-high.TRU	6099.01	NA	below_median	NA	above_median	below_median	below_median	below_median	NA	below_median	NA	NA	NA	stable_remission_response	male	peripheral_lung	NA	NA	no	t1	white	tumor_free	NA	no	NA	StageI	no	NA	middle	m0	n0	t1b	above_median	SFS	Higher_exposure	-1.64624	690	0	690	0	0	690	NA	NA
TCGA-69-7764-01	LRRK2-high	LRRK2-high.TRU	LRRK2-high.TRU	1905.84	NA	below_median	below_median	above_median	above_median	above_median	below_median	NA	below_median	NA	below_median	below_median	stable_remission_response	male	peripheral_lung	NA	NA	no	t1	white	tumor_free	NA	no	NA	StageI	no	NA	upper	m0	n0	t1b	above_median	LFS	Lower_exposure	-1.50078	414	0	414	0	0	414	NA	NA
TCGA-69-7765-01	LRRK2-high	LRRK2-high.PI	LRRK2-high.non-TRU	1190.39	NA	below_median	NA	below_median	below_median	below_median	NA	above_median	above_median	below_median	above_median	below_median	stable_remission_response	male	peripheral_lung	NA	NA	no	t4	non-white	tumor_free	NA	no	NA	NA	yes	chemotherapy	upper	NA	n0	t4	below_median	SFS	Higher_exposure	-0.915706	165	0	165	0	0	165	NA	NA
TCGA-69-7973-01	LRRK2-high	LRRK2-high.PP	LRRK2-high.non-TRU	2258.38	NA	above_median	below_median	below_median	above_median	above_median	above_median	below_median	below_median	below_median	below_median	below_median	stable_remission_response	female	central_lung	complete_response	NA	no	t2	white	tumor_free	non_progressive_disease	no	NA	StageI	yes	chemotherapy	middle	m0	n0	t2a	below_median	SFS	Higher_exposure	-0.356597	230	0	230	0	0	230	0	230
TCGA-69-7974-01	LRRK2-high	LRRK2-high.PI	LRRK2-high.non-TRU	2595.55	NA	below_median	below_median	below_median	above_median	above_median	below_median	NA	above_median	NA	above_median	above_median	progressive	female	peripheral_lung	clinical_progressive_disease	NA	no	t2	white	with_tumor	progressive_disease	yes	NA	StageIII	yes	chemotherapy	upper	NA	n2	t2a	below_median	SFS	Higher_exposure	-0.943089	184	0	184	0	0	184	NA	NA
TCGA-69-7978-01	LRRK2-low	LRRK2-low.PI	LRRK2-low.non-TRU	565.904	NA	above_median	NA	below_median	below_median	above_median	NA	NA	below_median	NA	NA	above_median	stable_remission_response	male	peripheral_lung	NA	NA	no	t2	white	with_tumor	NA	no	NA	StageII	no	NA	upper	NA	n1	t2b	below_median	CS	Higher_exposure	-0.708873	134	0	134	0	0	134	NA	NA
TCGA-69-7979-01	LRRK2-low	LRRK2-low.PP	LRRK2-low.non-TRU	424.181	NA	below_median	above_median	below_median	above_median	below_median	NA	NA	below_median	NA	NA	below_median	stable_remission_response	female	NA	NA	NA	no	t2	white	tumor_free	non_progressive_disease	no	NA	StageI	no	NA	upper	NA	n0	t2a	above_median	CS	Higher_exposure	-0.369077	408	0	408	0	0	408	NA	NA
TCGA-69-7980-01	LRRK2-low	LRRK2-low.TRU	LRRK2-low.TRU	438.797	NA	below_median	below_median	below_median	above_median	above_median	NA	NA	below_median	below_median	NA	below_median	stable_remission_response	female	NA	NA	NA	no	t1	white	tumor_free	non_progressive_disease	no	NA	StageI	no	NA	upper	m0	n0	t1b	above_median	SFS	Higher_exposure	-1.46573	411	0	411	0	0	411	0	411
TCGA-69-8253-01	LRRK2-high	LRRK2-high.TRU	LRRK2-high.TRU	2007.41	NA	below_median	NA	below_median	above_median	below_median	above_median	above_median	below_median	above_median	above_median	above_median	stable_remission_response	female	NA	NA	NA	no	t1	non-white	tumor_free	non_progressive_disease	no	NA	StageII	yes	chemotherapy	lower	NA	n1	t1a	below_median	SFS	Higher_exposure	-1.24043	426	0	426	0	0	426	0	426
TCGA-69-8254-01	LRRK2-high	LRRK2-high.TRU	LRRK2-high.TRU	3037.1	NA	below_median	NA	below_median	below_median	below_median	below_median	NA	below_median	above_median	NA	above_median	stable_remission_response	male	NA	NA	NA	no	t2	white	tumor_free	non_progressive_disease	no	NA	NA	no	NA	lower	NA	NA	t2b	above_median	LFS	Lower_exposure	-2.21974	409	0	409	0	0	409	0	409
TCGA-69-8255-01	LRRK2-high	LRRK2-high.PP	LRRK2-high.non-TRU	875.451	NA	below_median	NA	below_median	above_median	below_median	NA	NA	NA	NA	NA	NA	stable_remission_response	male	NA	NA	NA	no	t1	white	tumor_free	NA	no	NA	StageI	no	NA	upper	m0	n0	t1a	above_median	CS	Higher_exposure	0.883363	129	0	129	0	0	129	NA	NA
TCGA-69-8453-01	LRRK2-high	LRRK2-high.TRU	LRRK2-high.TRU	5855.75	below_median	below_median	below_median	above_median	above_median	below_median	NA	NA	NA	NA	NA	NA	stable_remission_response	male	peripheral_lung	NA	locoregional_recurrence_	yes	t3	white	with_tumor	non_progressive_disease	yes	NA	StageII	yes	chemotherapy	lower	NA	n0	t3	above_median	LFS	Lower_exposure	-2.2388	813	0	813	0	1	344	NA	NA
TCGA-69-A59K-01	LRRK2-high	LRRK2-high.PI	LRRK2-high.non-TRU	816.728	NA	below_median	below_median	below_median	above_median	above_median	NA	NA	below_median	NA	NA	NA	stable_remission_response	female	NA	stable_disease	NA	no	t3	non-white	tumor_free	non_progressive_disease	no	NA	StageII	yes	chemotherapy	upper	m0	n0	t3	below_median	SFS	Higher_exposure	-0.179782	591	0	591	0	0	591	NA	NA
TCGA-71-6725-01	LRRK2-high	LRRK2-high.TRU	LRRK2-high.TRU	810.955	below_median	above_median	NA	above_median	above_median	above_median	NA	NA	below_median	NA	NA	NA	progressive	female	NA	clinical_progressive_disease	locoregional_recurrence_	yes	t2	non-white	with_tumor	progressive_disease	yes	NA	StageI	yes	chemotherapy	upper	m0	n0	t2	below_median	CS	Higher_exposure	-0.97546	256	0	256	0	1	164	NA	NA
TCGA-71-8520-01	LRRK2-low	LRRK2-low.PI	LRRK2-low.non-TRU	531.331	below_median	below_median	NA	above_median	above_median	above_median	above_median	NA	below_median	NA	above_median	above_median	progressive	female	NA	radiographic_progressive_disease	locoregional_recurrence_	yes	t2	non-white	with_tumor	non_progressive_disease	yes	r0	StageI	no	NA	upper	m0	n0	t2	below_median	NS	Lower_exposure	-1.48097	210	1	210	1	1	179	1	179
TCGA-73-4658-01	LRRK2-high	LRRK2-high.PI	LRRK2-high.non-TRU	724.396	NA	below_median	NA	below_median	below_median	below_median	NA	NA	below_median	NA	NA	NA	stable_remission_response	female	central_lung	NA	NA	no	t2	white	tumor_free	non_progressive_disease	no	r0	StageI	no	NA	lower	m0	n0	t2	above_median	LFS	Lower_exposure	-1.05577	1600	1	1600	0	0	1600	0	1600
TCGA-73-4659-01	LRRK2-high	LRRK2-high.PP	LRRK2-high.non-TRU	4644.51	below_median	below_median	NA	above_median	below_median	above_median	NA	NA	above_median	NA	NA	NA	progressive	male	central_lung	NA	locoregional_recurrence_	yes	t2	white	with_tumor	progressive_disease	yes	r0	StageIII	no	targetedmoleculartherapy	upper	m0	n2	t2	below_median	LFS	Lower_exposure	-0.633034	711	1	711	1	1	35	NA	NA
TCGA-73-4662-01	LRRK2-high	LRRK2-high.TRU	LRRK2-high.TRU	3610.15	below_median	above_median	NA	below_median	below_median	above_median	NA	NA	below_median	NA	NA	NA	stable_remission_response	female	peripheral_lung	NA	NA	yes	t1	white	tumor_free	non_progressive_disease	yes	r0	StageI	no	NA	upper	m0	n0	t1	below_median	LFS	Lower_exposure	-1.48401	2515	0	2515	0	1	21	1	21
TCGA-73-4666-01	LRRK2-high	LRRK2-high.PI	LRRK2-high.non-TRU	619.757	NA	above_median	NA	above_median	above_median	above_median	NA	NA	above_median	NA	below_median	below_median	stable_remission_response	female	central_lung	NA	NA	yes	t1	white	tumor_free	non_progressive_disease	yes	r0	StageIV	yes	chemotherapy	upper	m1	n0	t1	below_median	SFS	Higher_exposure	0.656225	800	0	800	0	0	800	NA	NA
TCGA-73-4668-01	LRRK2-high	LRRK2-high.PI	LRRK2-high.non-TRU	724.477	below_median	above_median	NA	below_median	above_median	above_median	NA	NA	above_median	NA	below_median	below_median	stable_remission_response	female	peripheral_lung	NA	NA	yes	t2	non-white	with_tumor	non_progressive_disease	yes	r0	StageII	yes	chemotherapy	upper	m0	n1	t2	below_median	SFS	Higher_exposure	-0.0837532	467	0	467	0	1	236	1	236
TCGA-73-4670-01	LRRK2-low	LRRK2-low.PP	LRRK2-low.non-TRU	238.076	NA	above_median	NA	below_median	above_median	above_median	NA	NA	NA	NA	NA	NA	stable_remission_response	female	peripheral_lung	NA	NA	no	t2	white	with_tumor	non_progressive_disease	no	r0	StageIV	yes	chemotherapy	upper	m1	n0	t2	above_median	SFS	Higher_exposure	1.19929	131	0	131	0	0	131	NA	NA
TCGA-73-4675-01	LRRK2-low	LRRK2-low.PP	LRRK2-low.non-TRU	69.083	below_median	below_median	NA	below_median	below_median	above_median	below_median	above_median	below_median	below_median	above_median	below_median	progressive	male	peripheral_lung	complete_response	locoregional_recurrence_	yes	t3	white	tumor_free	progressive_disease	no	NA	StageIII	yes	chemotherapy	lower	m0	n1	t3	below_median	SFS	Higher_exposure	-1.39002	922	1	922	0	1	361	NA	NA
TCGA-73-4676-01	LRRK2-low	LRRK2-low.PI	LRRK2-low.non-TRU	588.918	NA	above_median	NA	below_median	below_median	above_median	above_median	NA	NA	NA	above_median	above_median	stable_remission_response	male	peripheral_lung	NA	NA	no	t2	white	with_tumor	NA	yes	r0	StageII	yes	chemotherapy	upper	m0	n1	t2a	below_median	SFS	Higher_exposure	0.632801	281	1	281	1	1	281	NA	NA
TCGA-73-4676-normal	NA	NA	NA	4969.47	NA	NA	NA	NA	NA	NA	NA	NA	NA	NA	NA	NA	NA	NA	NA	NA	NA	NA	NA	NA	NA	NA	NA	NA	NA	NA	NA	NA	NA	NA	NA	NA	NA	NA	-1.72679	NA	NA	NA	NA	NA	NA	NA	NA
TCGA-73-4677-01	LRRK2-high	LRRK2-high.TRU	LRRK2-high.TRU	2030.79	NA	below_median	NA	below_median	below_median	above_median	above_median	above_median	below_median	below_median	above_median	below_median	stable_remission_response	male	peripheral_lung	NA	NA	no	t2	white	with_tumor	non_progressive_disease	no	r0	NA	no	NA	upper	m0	n0	t2a	above_median	LFS	Lower_exposure	-1.49248	38	1	38	1	1	38	NA	NA
TCGA-73-7498-01	LRRK2-high	LRRK2-high.TRU	LRRK2-high.TRU	2950.4	NA	below_median	above_median	below_median	above_median	above_median	NA	NA	below_median	NA	NA	NA	stable_remission_response	female	peripheral_lung	complete_response	NA	no	t1	white	tumor_free	non_progressive_disease	no	r0	StageI	yes	chemotherapy	lower	m0	n0	t1b	below_median	SFS	Higher_exposure	-2.10983	1189	0	1189	0	0	1189	0	1189
TCGA-73-7499-01	LRRK2-low	LRRK2-low.PI	LRRK2-low.non-TRU	242.077	above_median	below_median	above_median	above_median	below_median	below_median	NA	NA	below_median	NA	NA	NA	stable_remission_response	female	peripheral_lung	NA	distant_metastasis	yes	t2	white	tumor_free	non_progressive_disease	no	r0	StageI	no	NA	upper	m0	n0	t2a	above_median	NS	Lower_exposure	0.207893	1531	1	1531	0	1	1447	1	1447
TCGA-73-A9RS-01	LRRK2-low	LRRK2-low.PP	LRRK2-low.non-TRU	324.824	NA	below_median	below_median	above_median	below_median	above_median	NA	NA	below_median	NA	NA	NA	progressive	male	peripheral_lung	clinical_progressive_disease	locoregional_recurrence_	yes	t3	non-white	with_tumor	progressive_disease	yes	r0	StageII	no	chemotherapy	upper	m0	n0	t3	below_median	CS	Higher_exposure	0.711365	340	1	340	1	1	107	NA	NA
TCGA-75-5122-01	LRRK2-low	LRRK2-low.PI	LRRK2-low.non-TRU	515.337	NA	below_median	NA	below_median	above_median	below_median	NA	NA	NA	NA	NA	NA	progressive	male	peripheral_lung	NA	NA	yes	t2	NA	with_tumor	non_progressive_disease	no	r0	StageI	no	NA	upper	m0	n0	t2	NA	LFS	Lower_exposure	-0.335758	NA	1	NA	1	1	NA	NA	NA
TCGA-75-5125-01	LRRK2-high	LRRK2-high.PI	LRRK2-high.non-TRU	1236.08	above_median	above_median	NA	below_median	above_median	above_median	NA	NA	NA	NA	NA	NA	progressive	male	peripheral_lung	NA	NA	yes	t2	NA	with_tumor	non_progressive_disease	yes	r0	StageII	no	NA	upper	m0	n1	t2	NA	LFS	Lower_exposure	0.522643	2027	1	2027	1	1	1752	1	1752
TCGA-75-5126-01	LRRK2-high	LRRK2-high.PI	LRRK2-high.non-TRU	3370.22	NA	above_median	NA	above_median	below_median	below_median	below_median	NA	NA	NA	NA	NA	progressive	female	peripheral_lung	NA	NA	yes	t3	NA	with_tumor	non_progressive_disease	no	r2	StageIII	no	NA	upper	m0	n2	t3	NA	SFS	Higher_exposure	-0.40549	NA	0	NA	0	0	NA	NA	NA
TCGA-75-5146-01	LRRK2-high	LRRK2-high.TRU	LRRK2-high.TRU	762.58	above_median	below_median	NA	below_median	above_median	below_median	above_median	NA	NA	NA	NA	NA	stable_remission_response	male	peripheral_lung	NA	new_primary_tumor_	yes	t2	NA	tumor_free	non_progressive_disease	no	r0	StageI	no	NA	lower	m0	n0	t2	NA	LFS	Lower_exposure	-1.13875	2368	0	2368	0	1	1773	0	2368
TCGA-75-5147-01	LRRK2-low	LRRK2-low.PP	LRRK2-low.non-TRU	126.806	NA	above_median	NA	below_median	below_median	below_median	above_median	NA	below_median	NA	NA	NA	stable_remission_response	female	peripheral_lung	NA	NA	no	t2	NA	tumor_free	non_progressive_disease	no	r0	StageI	no	NA	upper	m0	n0	t2	NA	NS	Lower_exposure	-0.077757	1333	0	1333	0	0	1333	0	1333
TCGA-75-6203-01	LRRK2-high	LRRK2-high.TRU	LRRK2-high.TRU	4808.12	NA	below_median	below_median	above_median	below_median	above_median	above_median	NA	below_median	NA	NA	NA	stable_remission_response	female	NA	NA	NA	no	t2	NA	tumor_free	non_progressive_disease	no	r0	StageIII	yes	chemotherapy	lower	m0	n2	t2	NA	NS	Lower_exposure	-2.21907	NA	0	NA	0	0	NA	0	NA
TCGA-75-6205-01	LRRK2-low	LRRK2-low.PI	LRRK2-low.non-TRU	338.136	NA	below_median	below_median	below_median	below_median	below_median	above_median	NA	below_median	NA	NA	NA	stable_remission_response	female	peripheral_lung	NA	NA	yes	t2	NA	with_tumor	non_progressive_disease	no	r0	StageI	no	NA	upper	m0	n0	t2a	NA	NS	Lower_exposure	-0.718975	NA	1	NA	1	1	NA	NA	NA
TCGA-75-6206-01	LRRK2-high	LRRK2-high.TRU	LRRK2-high.TRU	3181.88	NA	below_median	below_median	below_median	above_median	above_median	above_median	NA	NA	NA	NA	NA	stable_remission_response	male	peripheral_lung	NA	NA	no	t2	NA	tumor_free	non_progressive_disease	no	r0	StageI	no	NA	upper	m0	n0	t2	NA	LFS	Lower_exposure	-1.64645	2590	0	2590	0	0	2590	0	2590
TCGA-75-6207-01	LRRK2-high	LRRK2-high.PI	LRRK2-high.non-TRU	698.462	NA	above_median	below_median	above_median	above_median	above_median	above_median	NA	below_median	NA	NA	NA	stable_remission_response	male	peripheral_lung	NA	NA	no	t2	NA	tumor_free	non_progressive_disease	no	r0	StageIII	no	NA	other	m0	n2	t2	NA	LFS	Lower_exposure	0.150315	NA	1	NA	NA	0	NA	0	NA
TCGA-75-6211-01	LRRK2-low	LRRK2-low.PP	LRRK2-low.non-TRU	88.0999	NA	below_median	above_median	below_median	above_median	below_median	NA	NA	NA	NA	NA	NA	progressive	female	NA	NA	NA	yes	t2	NA	with_tumor	non_progressive_disease	yes	r0	StageI	no	NA	other	m0	n0	t2	NA	CS	Higher_exposure	0.33492	NA	1	NA	1	1	NA	NA	NA
TCGA-75-6212-01	LRRK2-high	LRRK2-high.TRU	LRRK2-high.TRU	13699.6	NA	below_median	above_median	below_median	above_median	above_median	NA	NA	above_median	NA	NA	NA	progressive	female	peripheral_lung	NA	new_primary_tumor_	yes	t2	NA	with_tumor	non_progressive_disease	no	r0	StageII	yes	chemotherapy	lower	m0	n1	t2	NA	NS	Lower_exposure	-1.55918	1516	1	1516	1	1	1340	0	1516
TCGA-75-6214-01	LRRK2-low	LRRK2-low.PP	LRRK2-low.non-TRU	59.8284	below_median	above_median	NA	below_median	above_median	below_median	NA	NA	NA	NA	NA	NA	progressive	female	peripheral_lung	NA	distant_metastasis	yes	t2	NA	with_tumor	non_progressive_disease	yes	r0	StageIII	no	NA	upper	m0	n2	t2	NA	CS	Higher_exposure	0.152851	1115	1	1115	1	1	419	1	419
TCGA-75-7025-01	LRRK2-high	LRRK2-high.TRU	LRRK2-high.TRU	916.793	above_median	above_median	NA	above_median	below_median	above_median	above_median	NA	below_median	NA	NA	NA	stable_remission_response	male	peripheral_lung	NA	locoregional_recurrence_	yes	t2	NA	tumor_free	non_progressive_disease	no	r0	StageI	no	NA	lower	m0	n0	t2	NA	LFS	Lower_exposure	-2.30449	3305	0	3305	0	1	1481	1	1481
TCGA-75-7027-01	LRRK2-low	LRRK2-low.PP	LRRK2-low.non-TRU	230.168	above_median	above_median	NA	below_median	below_median	below_median	NA	NA	NA	NA	NA	NA	stable_remission_response	male	peripheral_lung	NA	locoregional_recurrence_	yes	t2	NA	tumor_free	non_progressive_disease	yes	r0	StageI	no	NA	lower	m0	n0	t2	NA	CS	Higher_exposure	0.680583	3059	0	3059	0	1	2949	1	2949
TCGA-75-7030-01	LRRK2-high	LRRK2-high.TRU	LRRK2-high.TRU	1898.96	NA	above_median	NA	above_median	below_median	below_median	NA	NA	below_median	NA	NA	NA	stable_remission_response	male	peripheral_lung	NA	NA	no	t3	NA	tumor_free	non_progressive_disease	no	r0	StageII	yes	chemotherapy	lower	m0	n0	t3	NA	NS	Lower_exposure	-2.17267	NA	0	NA	0	0	NA	0	NA
TCGA-75-7031-01	LRRK2-high	LRRK2-high.PP	LRRK2-high.non-TRU	1421.51	NA	above_median	below_median	above_median	below_median	below_median	NA	NA	below_median	NA	NA	NA	stable_remission_response	female	peripheral_lung	NA	NA	no	t2	NA	tumor_free	NA	no	r0	StageI	no	NA	upper	m0	n0	t2	NA	LFS	Lower_exposure	-0.2149	NA	0	NA	0	0	NA	NA	NA
TCGA-78-7143-01	LRRK2-high	LRRK2-high.TRU	LRRK2-high.TRU	1096.45	NA	above_median	NA	above_median	above_median	below_median	NA	NA	above_median	NA	NA	NA	stable_remission_response	female	central_lung	NA	NA	yes	t2	white	with_tumor	NA	no	r0	StageI	no	NA	upper	m0	n0	t2	below_median	NS	Lower_exposure	-1.37958	4961	1	4961	NA	1	1500	NA	NA
TCGA-78-7145-01	LRRK2-high	LRRK2-high.PI	LRRK2-high.non-TRU	1936.05	below_median	above_median	NA	below_median	below_median	above_median	NA	NA	above_median	NA	NA	NA	progressive	female	peripheral_lung	NA	NA	yes	t4	white	with_tumor	NA	yes	r1	StageIV	yes	chemotherapy	middle	m1	n1	t4	below_median	SFS	Higher_exposure	0.235503	826	1	826	1	1	422	NA	NA
TCGA-78-7146-01	LRRK2-low	LRRK2-low.PI	LRRK2-low.non-TRU	109.95	NA	above_median	NA	below_median	below_median	above_median	NA	NA	above_median	NA	NA	NA	stable_remission_response	female	peripheral_lung	NA	NA	no	t2	white	tumor_free	NA	no	r0	StageIII	no	NA	lower	m0	n2	t2	above_median	SFS	Higher_exposure	1.14006	173	1	173	NA	0	173	NA	NA
TCGA-78-7147-01	LRRK2-low	LRRK2-low.TRU	LRRK2-low.TRU	85.6834	above_median	above_median	NA	below_median	above_median	above_median	NA	NA	below_median	NA	NA	NA	progressive	female	peripheral_lung	NA	NA	yes	t2	white	with_tumor	NA	no	r0	StageII	no	NA	upper	m0	n1	t2	above_median	CS	Higher_exposure	-0.854477	586	1	586	1	1	578	NA	NA
TCGA-78-7148-01	LRRK2-high	LRRK2-high.PP	LRRK2-high.non-TRU	2314.28	below_median	below_median	NA	below_median	above_median	below_median	NA	NA	below_median	NA	NA	NA	stable_remission_response	male	peripheral_lung	NA	NA	yes	t2	white	tumor_free	NA	no	r0	StageII	no	NA	upper	m0	n1	t2	above_median	CS	Higher_exposure	-0.655086	626	1	626	NA	1	182	NA	NA
TCGA-78-7149-01	LRRK2-low	LRRK2-low.PP	LRRK2-low.non-TRU	151.089	NA	above_median	NA	below_median	below_median	above_median	NA	NA	below_median	NA	NA	NA	stable_remission_response	male	central_lung	NA	NA	no	t4	white	tumor_free	non_progressive_disease	no	r0	StageIII	no	NA	lower	m0	n0	t4	above_median	CS	Higher_exposure	-1.19597	3940	0	3940	0	0	3940	0	3940
TCGA-78-7150-01	LRRK2-low	LRRK2-low.PP	LRRK2-low.non-TRU	257.602	below_median	above_median	NA	below_median	below_median	above_median	NA	NA	above_median	NA	NA	NA	stable_remission_response	male	central_lung	NA	NA	yes	t2	white	with_tumor	NA	yes	r0	StageII	no	chemotherapy	lower	m0	n1	t2	below_median	SFS	Higher_exposure	0.850939	666	1	666	1	1	139	NA	NA
TCGA-78-7152-01	LRRK2-high	LRRK2-high.TRU	LRRK2-high.TRU	1197.77	NA	above_median	NA	below_median	below_median	below_median	NA	NA	above_median	NA	NA	NA	progressive	male	peripheral_lung	NA	distant_metastasis	yes	t2	white	with_tumor	non_progressive_disease	yes	r0	StageI	no	NA	upper	m0	n0	t2	below_median	SFS	Higher_exposure	-1.22108	1215	1	1215	1	1	1202	1	1202
TCGA-78-7153-01	LRRK2-low	LRRK2-low.PP	LRRK2-low.non-TRU	269.574	NA	above_median	NA	below_median	above_median	below_median	NA	NA	above_median	NA	NA	NA	stable_remission_response	female	peripheral_lung	NA	NA	no	t2	white	tumor_free	non_progressive_disease	no	r0	StageI	no	NA	upper	m0	n0	t2	below_median	SFS	Higher_exposure	-0.668416	3635	0	3635	0	0	3635	0	3635
TCGA-78-7154-01	LRRK2-high	LRRK2-high.PP	LRRK2-high.non-TRU	789.999	NA	above_median	NA	above_median	below_median	above_median	NA	NA	below_median	NA	NA	NA	stable_remission_response	male	peripheral_lung	NA	NA	no	t3	white	tumor_free	NA	no	r0	StageIII	no	NA	upper	m0	n2	t3	above_median	SFS	Higher_exposure	0.382507	593	1	593	NA	0	593	NA	NA
TCGA-78-7155-01	LRRK2-low	LRRK2-low.PI	LRRK2-low.non-TRU	46.2963	NA	above_median	NA	below_median	below_median	above_median	NA	NA	below_median	NA	NA	NA	progressive	male	peripheral_lung	NA	NA	yes	t2	white	tumor_free	NA	yes	r0	StageI	no	chemotherapy	upper	m0	n0	t2	above_median	SFS	Higher_exposure	1.03448	1171	1	1171	NA	1	209	NA	NA
TCGA-78-7156-01	LRRK2-high	LRRK2-high.PP	LRRK2-high.non-TRU	1878.11	NA	below_median	NA	below_median	above_median	above_median	NA	NA	above_median	NA	NA	NA	stable_remission_response	male	peripheral_lung	NA	NA	no	t4	white	tumor_free	NA	no	r0	StageIV	no	NA	other	m1	n1	t4	below_median	LFS	Lower_exposure	-1.18289	976	1	976	NA	0	976	NA	NA
TCGA-78-7158-01	LRRK2-high	LRRK2-high.TRU	LRRK2-high.TRU	4686.72	below_median	below_median	NA	below_median	above_median	above_median	NA	NA	below_median	NA	NA	NA	stable_remission_response	female	peripheral_lung	NA	NA	yes	t4	white	with_tumor	progressive_disease	no	r1	StageIII	yes	chemotherapy	lower	m0	n2	t4	below_median	SFS	Higher_exposure	-0.920295	179	1	179	1	1	132	NA	NA
TCGA-78-7159-01	LRRK2-low	LRRK2-low.PP	LRRK2-low.non-TRU	136.639	NA	above_median	NA	below_median	below_median	below_median	NA	NA	below_median	NA	NA	NA	stable_remission_response	female	peripheral_lung	NA	NA	no	t1	white	tumor_free	non_progressive_disease	no	r0	StageI	no	NA	upper	m0	NA	t1	below_median	SFS	Higher_exposure	0.0823247	1974	0	1974	0	0	1974	0	1974
TCGA-78-7160-01	LRRK2-high	LRRK2-high.PP	LRRK2-high.non-TRU	2814.51	NA	below_median	NA	below_median	above_median	below_median	above_median	NA	above_median	NA	NA	NA	stable_remission_response	male	central_lung	NA	NA	no	t4	white	tumor_free	non_progressive_disease	no	r0	StageIV	yes	chemotherapy	lower	m1	n2	t4	below_median	SFS	Higher_exposure	-0.952657	697	1	697	NA	0	697	NA	NA
TCGA-78-7161-01	LRRK2-low	LRRK2-low.PP	LRRK2-low.non-TRU	317.09	below_median	below_median	NA	below_median	above_median	above_median	NA	NA	below_median	NA	NA	NA	progressive	female	peripheral_lung	NA	locoregional_recurrence_	yes	t3	white	with_tumor	progressive_disease	no	r1	StageII	yes	chemotherapy	upper	m0	n0	t3	above_median	SFS	Higher_exposure	-0.951678	291	1	291	1	1	162	NA	NA
TCGA-78-7162-01	LRRK2-high	LRRK2-high.TRU	LRRK2-high.TRU	6559.09	above_median	below_median	NA	above_median	below_median	below_median	NA	NA	above_median	NA	NA	NA	stable_remission_response	male	peripheral_lung	NA	NA	yes	t1	white	tumor_free	NA	yes	r0	StageI	no	NA	upper	m0	n0	t1	above_median	CS	Higher_exposure	-1.85057	3169	1	3169	NA	1	2218	NA	NA
TCGA-78-7163-01	LRRK2-low	LRRK2-low.TRU	LRRK2-low.TRU	6.1628	NA	below_median	below_median	below_median	below_median	above_median	NA	NA	below_median	NA	NA	NA	stable_remission_response	male	peripheral_lung	NA	NA	no	t2	white	tumor_free	non_progressive_disease	no	r0	StageI	no	NA	lower	m0	n0	t2	below_median	SFS	Higher_exposure	-1.00936	7248	0	7248	0	0	7248	0	7248
TCGA-78-7166-01	LRRK2-low	LRRK2-low.PP	LRRK2-low.non-TRU	114.579	NA	above_median	NA	below_median	below_median	below_median	below_median	NA	below_median	NA	NA	NA	stable_remission_response	male	central_lung	NA	NA	no	t2	white	tumor_free	NA	yes	r0	StageII	no	NA	lower	m0	n1	t2	above_median	LFS	Lower_exposure	-0.0509009	258	1	258	NA	0	258	NA	NA
TCGA-78-7167-01	LRRK2-high	LRRK2-high.TRU	LRRK2-high.TRU	802.377	above_median	below_median	NA	below_median	above_median	above_median	below_median	NA	above_median	NA	NA	NA	progressive	male	peripheral_lung	NA	NA	yes	t2	white	with_tumor	NA	no	r0	StageIV	no	NA	other	m1	n0	t2	above_median	CS	Higher_exposure	-1.36598	2681	1	2681	1	1	726	NA	NA
TCGA-78-7220-01	LRRK2-high	LRRK2-high.PP	LRRK2-high.non-TRU	652.168	above_median	above_median	NA	above_median	above_median	above_median	above_median	NA	below_median	NA	NA	NA	stable_remission_response	female	peripheral_lung	NA	NA	yes	t2	white	with_tumor	NA	yes	r0	StageIII	no	NA	upper	m0	n2	t2	below_median	CS	Higher_exposure	0.637996	807	1	807	1	1	531	NA	NA
TCGA-78-7535-01	LRRK2-high	LRRK2-high.TRU	LRRK2-high.TRU	606.64	NA	below_median	below_median	below_median	above_median	above_median	above_median	NA	below_median	NA	NA	NA	progressive	male	NA	NA	NA	yes	t2	white	with_tumor	non_progressive_disease	no	r0	StageI	yes	chemotherapy	upper	m0	n0	t2	below_median	CS	Higher_exposure	-1.02013	949	1	949	1	1	809	NA	NA
TCGA-78-7536-01	LRRK2-low	LRRK2-low.PP	LRRK2-low.non-TRU	93.9169	below_median	below_median	above_median	below_median	above_median	above_median	below_median	NA	NA	NA	NA	NA	progressive	male	NA	NA	NA	yes	t2	white	with_tumor	progressive_disease	yes	r0	StageIII	no	NA	upper	m0	n2	t2	above_median	SFS	Higher_exposure	0.914958	244	1	244	1	1	231	NA	NA
TCGA-78-7537-01	LRRK2-high	LRRK2-high.TRU	LRRK2-high.TRU	1149.79	NA	below_median	below_median	above_median	above_median	above_median	below_median	NA	above_median	NA	NA	NA	stable_remission_response	male	NA	NA	NA	no	t2	NA	tumor_free	NA	no	r0	StageI	no	NA	upper	m0	n0	t2	above_median	LFS	Lower_exposure	-1.67008	1622	1	1622	NA	0	1622	NA	NA
TCGA-78-7539-01	LRRK2-high	LRRK2-high.TRU	LRRK2-high.TRU	1397.94	above_median	below_median	below_median	below_median	above_median	above_median	NA	NA	above_median	NA	NA	above_median	stable_remission_response	female	NA	NA	distant_metastasis	yes	t2	white	tumor_free	non_progressive_disease	yes	r0	StageII	yes	chemotherapy	upper	m0	n0	t2b	above_median	LFS	Lower_exposure	-1.49436	791	0	791	0	1	688	1	688
TCGA-78-7540-01	LRRK2-high	LRRK2-high.TRU	LRRK2-high.TRU	734.714	NA	below_median	below_median	below_median	above_median	above_median	NA	NA	above_median	NA	below_median	below_median	stable_remission_response	female	NA	NA	NA	no	t2	white	tumor_free	non_progressive_disease	no	r0	StageI	no	NA	lower	m0	n0	t2	below_median	NS	Lower_exposure	-1.89327	1197	1	1197	NA	0	1197	0	1197
TCGA-78-7542-01	LRRK2-high	LRRK2-high.PI	LRRK2-high.non-TRU	977.201	NA	above_median	below_median	below_median	below_median	above_median	NA	NA	above_median	NA	above_median	below_median	stable_remission_response	male	NA	NA	NA	no	t2	white	tumor_free	NA	no	r0	StageI	no	NA	upper	m0	n0	t2	below_median	CS	Higher_exposure	0.556725	321	1	321	NA	0	321	NA	NA
TCGA-78-7633-01	LRRK2-high	LRRK2-high.PP	LRRK2-high.non-TRU	3429.85	NA	below_median	NA	above_median	above_median	above_median	NA	NA	below_median	NA	below_median	above_median	progressive	male	NA	NA	locoregional_recurrence_	yes	t2	white	with_tumor	non_progressive_disease	no	r0	StageI	no	NA	upper	m0	n0	t2	above_median	SFS	Higher_exposure	-1.26923	1528	1	1528	1	1	1450	1	1450
TCGA-78-8640-01	LRRK2-high	LRRK2-high.PP	LRRK2-high.non-TRU	1010.07	NA	above_median	NA	NA	NA	below_median	NA	NA	below_median	NA	below_median	above_median	stable_remission_response	male	peripheral_lung	NA	NA	no	t1	NA	tumor_free	non_progressive_disease	no	r0	StageII	no	NA	upper	m0	n1	t1	below_median	CS	Higher_exposure	0.249157	7062	0	7062	0	0	7062	0	7062
TCGA-78-8648-01	LRRK2-high	LRRK2-high.PI	LRRK2-high.non-TRU	3895.34	NA	below_median	NA	below_median	above_median	above_median	NA	NA	above_median	NA	below_median	above_median	stable_remission_response	female	peripheral_lung	NA	locoregional_recurrence_	yes	t3	NA	tumor_free	NA	no	r0	StageII	no	NA	upper	m0	n0	t3	below_median	CS	Higher_exposure	-1.77077	1209	1	1209	NA	1	720	NA	NA
TCGA-78-8655-01	LRRK2-high	LRRK2-high.TRU	LRRK2-high.TRU	1315.39	NA	below_median	NA	below_median	below_median	below_median	above_median	NA	below_median	NA	NA	NA	stable_remission_response	female	peripheral_lung	NA	NA	no	t1	NA	tumor_free	non_progressive_disease	no	r0	StageI	no	NA	lower	m0	n0	t1	above_median	SFS	Higher_exposure	-1.65607	2360	0	2360	0	0	2360	0	2360
TCGA-78-8660-01	LRRK2-high	LRRK2-high.PI	LRRK2-high.non-TRU	2314.59	below_median	below_median	NA	below_median	above_median	below_median	below_median	NA	below_median	NA	NA	NA	stable_remission_response	male	peripheral_lung	radiographic_progressive_disease	distant_metastasis	yes	t2	NA	with_tumor	NA	yes	r0	StageII	no	NA	lower	m0	n1	t2	above_median	SFS	Higher_exposure	-0.283958	321	1	321	1	1	242	NA	NA
TCGA-78-8662-01	LRRK2-low	LRRK2-low.PP	LRRK2-low.non-TRU	158.835	NA	below_median	NA	above_median	below_median	above_median	NA	NA	above_median	NA	NA	NA	stable_remission_response	female	peripheral_lung	NA	locoregional_recurrence_	yes	t2	NA	tumor_free	non_progressive_disease	yes	r0	StageI	no	NA	upper	m0	n0	t2	below_median	CS	Higher_exposure	-0.0561111	3361	1	3361	NA	1	3044	1	3044
TCGA-80-5607-01	LRRK2-high	LRRK2-high.TRU	LRRK2-high.TRU	2772.99	NA	below_median	NA	below_median	below_median	below_median	NA	NA	above_median	NA	NA	NA	stable_remission_response	female	peripheral_lung	NA	NA	yes	t2	NA	with_tumor	NA	no	r0	StageII	no	NA	upper	m0	n1	t2	NA	LFS	Lower_exposure	-1.42366	NA	0	NA	0	0	NA	NA	NA
TCGA-80-5608-01	LRRK2-high	LRRK2-high.PP	LRRK2-high.non-TRU	1762.57	NA	below_median	NA	below_median	above_median	above_median	NA	NA	NA	NA	NA	NA	stable_remission_response	female	peripheral_lung	NA	NA	no	t1	NA	tumor_free	non_progressive_disease	no	r0	StageI	no	NA	upper	m0	n0	t1	NA	CS	Higher_exposure	-0.921934	2832	0	2832	0	0	2832	0	2832
TCGA-80-5611-01	LRRK2-low	LRRK2-low.PI	LRRK2-low.non-TRU	217.949	NA	above_median	NA	below_median	above_median	above_median	NA	NA	above_median	NA	NA	NA	stable_remission_response	male	peripheral_lung	NA	NA	no	t2	NA	tumor_free	non_progressive_disease	no	r0	StageI	no	NA	upper	m0	n0	t2	NA	SFS	Higher_exposure	0.594268	2595	0	2595	0	0	2595	0	2595
TCGA-83-5908-01	LRRK2-low	LRRK2-low.PI	LRRK2-low.non-TRU	290.65	NA	above_median	NA	below_median	above_median	below_median	below_median	NA	NA	NA	NA	NA	stable_remission_response	female	NA	NA	NA	no	t1	white	tumor_free	non_progressive_disease	no	r0	StageI	no	NA	upper	m0	n0	t1	below_median	SFS	Higher_exposure	0.707914	824	0	824	0	0	824	NA	NA
TCGA-86-6562-01	LRRK2-high	LRRK2-high.PI	LRRK2-high.non-TRU	884.899	below_median	above_median	NA	above_median	below_median	above_median	below_median	NA	above_median	NA	NA	NA	progressive	male	central_lung	NA	NA	yes	t2	white	with_tumor	progressive_disease	no	r0	StageII	yes	chemotherapy	upper	m0	n1	t2a	below_median	NS	Lower_exposure	-1.42885	376	1	376	1	1	274	NA	NA
TCGA-86-6851-01	LRRK2-low	LRRK2-low.PI	LRRK2-low.non-TRU	542.865	NA	below_median	NA	below_median	above_median	above_median	above_median	NA	NA	NA	NA	NA	stable_remission_response	female	NA	NA	NA	no	t1	white	tumor_free	non_progressive_disease	no	NA	StageII	no	NA	upper	m0	n1	t1b	above_median	CS	Higher_exposure	-1.34552	179	0	179	0	0	179	0	179
TCGA-86-7701-01	LRRK2-low	LRRK2-low.PP	LRRK2-low.non-TRU	419.389	below_median	above_median	NA	above_median	below_median	below_median	above_median	NA	above_median	NA	NA	NA	progressive	male	peripheral_lung	complete_response	distant_metastasis	yes	t2	white	with_tumor	non_progressive_disease	yes	r0	StageIV	yes	chemotherapy	upper	m1	n0	t2	below_median	NS	Lower_exposure	-0.00576532	947	0	947	0	1	424	NA	NA
TCGA-86-7711-01	LRRK2-low	LRRK2-low.PI	LRRK2-low.non-TRU	288.405	NA	below_median	above_median	below_median	above_median	below_median	NA	NA	NA	NA	NA	NA	progressive	male	peripheral_lung	complete_response	NA	no	t2	white	with_tumor	progressive_disease	no	r0	StageII	yes	chemotherapy	lower	m0	n1	t2a	above_median	CS	Higher_exposure	0.882297	1046	1	1046	1	1	1046	NA	NA
TCGA-86-7713-01	LRRK2-high	LRRK2-high.PP	LRRK2-high.non-TRU	1558.11	NA	below_median	below_median	below_median	above_median	below_median	NA	NA	below_median	NA	NA	NA	stable_remission_response	male	peripheral_lung	complete_response	NA	no	t2	white	tumor_free	non_progressive_disease	no	r0	StageII	yes	chemotherapy	middle	m0	n0	t2b	above_median	NS	Lower_exposure	-0.161081	1157	0	1157	0	0	1157	0	1157
TCGA-86-7714-01	LRRK2-high	LRRK2-high.TRU	LRRK2-high.TRU	15770.7	NA	below_median	below_median	below_median	above_median	above_median	above_median	NA	NA	NA	NA	NA	progressive	female	peripheral_lung	NA	NA	no	t1	non-white	with_tumor	non_progressive_disease	no	r0	StageIII	no	NA	lower	m0	n2	t1b	below_median	CS	Higher_exposure	-1.84789	625	1	625	1	1	625	NA	NA
TCGA-86-7953-01	LRRK2-low	LRRK2-low.PI	LRRK2-low.non-TRU	307.556	NA	above_median	NA	below_median	below_median	above_median	below_median	NA	below_median	NA	NA	NA	stable_remission_response	female	peripheral_lung	NA	NA	no	t1	white	tumor_free	non_progressive_disease	no	NA	StageI	no	NA	upper	m0	n0	t1b	above_median	NS	Lower_exposure	-0.132503	997	0	997	0	0	997	0	997
TCGA-86-7954-01	LRRK2-high	LRRK2-high.PI	LRRK2-high.non-TRU	929.097	NA	above_median	NA	above_median	below_median	below_median	above_median	NA	above_median	NA	NA	NA	stable_remission_response	female	peripheral_lung	complete_response	NA	no	t2	white	tumor_free	non_progressive_disease	no	r0	StageI	yes	chemotherapy	lower	m0	n0	t2	above_median	LFS	Lower_exposure	-0.724662	605	0	605	0	0	605	0	605
TCGA-86-7955-01	LRRK2-low	LRRK2-low.PP	LRRK2-low.non-TRU	116.876	NA	above_median	NA	below_median	above_median	above_median	below_median	NA	below_median	NA	NA	NA	stable_remission_response	male	peripheral_lung	complete_response	locoregional_recurrence_	yes	t2	white	tumor_free	non_progressive_disease	yes	NA	StageI	yes	chemotherapy	lower	m0	n0	t2a	below_median	NS	Lower_exposure	0.717515	1072	0	1072	0	1	820	1	820
TCGA-86-8054-01	LRRK2-high	LRRK2-high.PP	LRRK2-high.non-TRU	1425.03	NA	above_median	NA	above_median	below_median	above_median	below_median	NA	below_median	NA	NA	NA	stable_remission_response	male	central_lung	complete_response	NA	no	t2	white	tumor_free	non_progressive_disease	no	r0	StageII	yes	chemotherapy	upper	m0	n1	t2b	below_median	CS	Higher_exposure	0.852065	1148	0	1148	0	0	1148	0	1148
TCGA-86-8055-01	LRRK2-low	LRRK2-low.PI	LRRK2-low.non-TRU	292.327	NA	above_median	NA	above_median	below_median	below_median	below_median	NA	below_median	NA	NA	NA	stable_remission_response	male	peripheral_lung	NA	NA	no	t2	white	tumor_free	non_progressive_disease	no	r0	StageII	no	NA	upper	m0	n1	t2a	above_median	CS	Higher_exposure	-0.96115	124	1	124	0	0	124	0	124
TCGA-86-8056-01	LRRK2-high	LRRK2-high.TRU	LRRK2-high.TRU	1871.82	NA	above_median	NA	above_median	above_median	above_median	below_median	NA	NA	NA	NA	NA	stable_remission_response	female	peripheral_lung	NA	NA	no	t4	white	tumor_free	non_progressive_disease	no	r0	StageIII	no	NA	upper	m0	n0	t4	below_median	LFS	Lower_exposure	-1.79389	139	0	139	0	0	139	0	139
TCGA-86-8073-01	LRRK2-high	LRRK2-high.PP	LRRK2-high.non-TRU	956.865	NA	above_median	above_median	above_median	below_median	above_median	NA	NA	NA	NA	NA	NA	stable_remission_response	male	peripheral_lung	NA	NA	no	t2	white	tumor_free	non_progressive_disease	no	r0	StageI	no	NA	upper	m0	n0	t2a	below_median	CS	Higher_exposure	-0.82913	740	0	740	0	0	740	0	740
TCGA-86-8074-01	LRRK2-low	LRRK2-low.PI	LRRK2-low.non-TRU	194.425	NA	above_median	above_median	above_median	above_median	above_median	NA	NA	NA	NA	NA	NA	stable_remission_response	female	peripheral_lung	NA	NA	no	t1	white	tumor_free	NA	no	r0	StageII	no	NA	lower	m0	n1	t1b	below_median	CS	Higher_exposure	-0.512418	24	0	24	0	0	24	NA	NA
TCGA-86-8075-01	LRRK2-low	LRRK2-low.PI	LRRK2-low.non-TRU	383.659	below_median	below_median	below_median	below_median	above_median	above_median	NA	NA	NA	NA	NA	NA	stable_remission_response	female	peripheral_lung	complete_response	locoregional_recurrence_	yes	t2	white	tumor_free	non_progressive_disease	no	r0	StageI	no	chemotherapy	upper	m0	n0	t2	below_median	NS	Lower_exposure	-1.05933	694	1	694	0	1	199	1	199
TCGA-86-8076-01	LRRK2-high	LRRK2-high.TRU	LRRK2-high.TRU	2193.72	NA	above_median	NA	below_median	below_median	below_median	NA	NA	NA	NA	NA	NA	stable_remission_response	male	peripheral_lung	complete_response	NA	no	t1	white	tumor_free	non_progressive_disease	no	r0	StageI	yes	chemotherapy	upper	m0	n0	t1	below_median	NS	Lower_exposure	-1.41194	993	0	993	0	0	993	0	993
TCGA-86-8278-01	LRRK2-high	LRRK2-high.PI	LRRK2-high.non-TRU	623.582	below_median	below_median	NA	below_median	above_median	above_median	NA	NA	below_median	NA	NA	NA	stable_remission_response	female	peripheral_lung	stable_disease	NA	yes	t2	white	with_tumor	non_progressive_disease	no	r0	StageII	no	chemotherapy	lower	m0	n1	t2	below_median	NS	Lower_exposure	-1.60748	944	0	944	0	1	29	1	29
TCGA-86-8279-01	LRRK2-high	LRRK2-high.PI	LRRK2-high.non-TRU	5490.37	NA	above_median	NA	below_median	below_median	above_median	NA	NA	below_median	NA	NA	NA	stable_remission_response	male	peripheral_lung	complete_response	NA	no	t2	white	tumor_free	non_progressive_disease	yes	r0	StageII	yes	chemotherapy	upper	m0	n1	t2a	below_median	NS	Lower_exposure	-0.819666	949	0	949	0	0	949	0	949
TCGA-86-8280-01	LRRK2-high	LRRK2-high.TRU	LRRK2-high.TRU	2338.42	NA	below_median	NA	below_median	above_median	below_median	NA	NA	below_median	NA	NA	NA	stable_remission_response	female	peripheral_lung	complete_response	NA	no	t2	white	tumor_free	non_progressive_disease	no	r0	StageII	yes	chemotherapy	lower	m0	n0	t2b	below_median	NS	Lower_exposure	-2.04854	701	0	701	0	0	701	0	701
TCGA-86-8281-01	LRRK2-high	LRRK2-high.PP	LRRK2-high.non-TRU	2229.11	NA	below_median	NA	above_median	above_median	above_median	NA	NA	NA	NA	NA	NA	stable_remission_response	male	peripheral_lung	NA	NA	no	t1	white	tumor_free	non_progressive_disease	no	NA	StageI	no	NA	lower	m0	NA	t1	above_median	LFS	Lower_exposure	-1.35689	0	0	0	0	0	0	0	0
TCGA-86-8358-01	LRRK2-low	LRRK2-low.PP	LRRK2-low.non-TRU	133.286	NA	above_median	NA	below_median	below_median	above_median	above_median	NA	NA	NA	NA	NA	stable_remission_response	male	peripheral_lung	NA	NA	no	t2	white	tumor_free	non_progressive_disease	no	r0	StageI	no	NA	upper	m0	n0	t2a	below_median	CS	Higher_exposure	0.59068	653	0	653	0	0	653	0	653
TCGA-86-8359-01	LRRK2-low	LRRK2-low.PP	LRRK2-low.non-TRU	164.034	NA	below_median	NA	below_median	above_median	below_median	above_median	NA	above_median	NA	NA	NA	stable_remission_response	male	peripheral_lung	NA	NA	no	t3	white	tumor_free	NA	no	r0	StageIII	no	NA	lower	m0	n2	t3	below_median	CS	Higher_exposure	-0.748313	444	1	444	0	0	444	NA	NA
TCGA-86-8585-01	LRRK2-high	LRRK2-high.PI	LRRK2-high.non-TRU	684.848	NA	above_median	NA	below_median	below_median	above_median	above_median	NA	NA	NA	NA	NA	stable_remission_response	male	peripheral_lung	NA	NA	no	t2	white	tumor_free	non_progressive_disease	no	r0	StageI	no	NA	upper	m0	n0	t2a	below_median	NS	Lower_exposure	-0.201657	353	0	353	0	0	353	0	353
TCGA-86-8668-01	LRRK2-high	LRRK2-high.TRU	LRRK2-high.TRU	4409.97	NA	below_median	above_median	below_median	above_median	below_median	above_median	NA	NA	NA	NA	NA	stable_remission_response	female	peripheral_lung	NA	NA	no	t1	white	tumor_free	non_progressive_disease	no	r0	StageI	no	NA	lower	m0	n0	t1b	below_median	NS	Lower_exposure	-2.18528	423	0	423	0	0	423	0	423
TCGA-86-8669-01	LRRK2-high	LRRK2-high.PP	LRRK2-high.non-TRU	1000	above_median	below_median	below_median	below_median	above_median	above_median	above_median	NA	above_median	NA	NA	NA	stable_remission_response	male	peripheral_lung	complete_response	distant_metastasis	yes	t1	white	tumor_free	non_progressive_disease	no	r0	StageI	no	chemotherapy	upper	m0	n0	t1b	below_median	CS	Higher_exposure	-1.11694	938	0	938	0	1	849	1	849
TCGA-86-8671-01	LRRK2-high	LRRK2-high.TRU	LRRK2-high.TRU	3052.21	NA	below_median	below_median	above_median	below_median	below_median	above_median	NA	below_median	NA	NA	NA	stable_remission_response	female	peripheral_lung	complete_response	NA	no	t2	white	with_tumor	non_progressive_disease	no	r0	StageII	yes	chemotherapy	upper	m0	n1	t2b	above_median	NS	Lower_exposure	-2.20815	839	0	839	0	0	839	0	839
TCGA-86-8672-01	LRRK2-low	LRRK2-low.PI	LRRK2-low.non-TRU	106.029	NA	above_median	below_median	below_median	above_median	below_median	below_median	NA	NA	NA	NA	NA	stable_remission_response	male	central_lung	NA	NA	no	t3	white	tumor_free	non_progressive_disease	no	r0	StageII	no	NA	upper	m0	n0	t3	below_median	NS	Lower_exposure	0.475634	19	1	19	0	0	19	0	19
TCGA-86-8673-01	LRRK2-high	LRRK2-high.PP	LRRK2-high.non-TRU	672.728	above_median	above_median	above_median	below_median	below_median	below_median	below_median	NA	NA	NA	NA	NA	stable_remission_response	male	NA	NA	locoregional_recurrence_	yes	t2	white	tumor_free	non_progressive_disease	no	r0	StageI	no	NA	upper	m0	n0	t2	below_median	CS	Higher_exposure	-0.301162	862	0	862	0	1	636	1	636
TCGA-86-8674-01	LRRK2-low	LRRK2-low.PP	LRRK2-low.non-TRU	343.451	below_median	below_median	above_median	above_median	above_median	below_median	below_median	NA	NA	NA	NA	NA	progressive	male	peripheral_lung	clinical_progressive_disease	locoregional_recurrence_	yes	t2	white	with_tumor	non_progressive_disease	no	r0	StageII	yes	chemotherapy	middle	m0	n1	t2a	below_median	SFS	Higher_exposure	-0.540008	806	0	806	0	1	334	1	334
TCGA-86-A456-01	LRRK2-high	LRRK2-high.TRU	LRRK2-high.TRU	3449.95	NA	below_median	below_median	below_median	below_median	above_median	below_median	NA	NA	NA	NA	NA	stable_remission_response	female	peripheral_lung	NA	NA	no	t1	non-white	tumor_free	non_progressive_disease	no	r0	StageI	no	NA	upper	m0	n0	t1a	above_median	SFS	Higher_exposure	-1.53683	896	0	896	0	0	896	0	896
TCGA-86-A4D0-01	LRRK2-low	LRRK2-low.PP	LRRK2-low.non-TRU	68.4039	NA	above_median	below_median	below_median	above_median	above_median	below_median	below_median	NA	above_median	below_median	above_median	stable_remission_response	male	NA	complete_response	NA	no	t2	white	tumor_free	non_progressive_disease	no	r0	StageII	yes	chemotherapy	upper	m0	n0	t2b	below_median	CS	Higher_exposure	0.94896	116	1	116	0	0	116	0	116
TCGA-86-A4JF-01	LRRK2-high	LRRK2-high.PI	LRRK2-high.non-TRU	3439.84	above_median	above_median	below_median	below_median	above_median	above_median	NA	NA	NA	NA	NA	below_median	progressive	male	central_lung	complete_response	distant_metastasis	yes	t3	white	with_tumor	non_progressive_disease	no	r0	StageII	yes	chemotherapy	upper	m0	n0	t3	below_median	SFS	Higher_exposure	-0.294278	737	1	737	1	1	436	1	436
TCGA-86-A4P7-01	LRRK2-high	LRRK2-high.TRU	LRRK2-high.TRU	5602.94	NA	below_median	below_median	below_median	above_median	below_median	NA	NA	above_median	NA	NA	NA	stable_remission_response	female	peripheral_lung	NA	NA	no	t2	white	tumor_free	non_progressive_disease	no	r0	StageI	no	NA	lower	m0	n0	t2a	below_median	NS	Lower_exposure	-2.20475	415	0	415	0	0	415	0	415
TCGA-86-A4P8-01	LRRK2-high	LRRK2-high.TRU	LRRK2-high.TRU	6360.53	NA	below_median	below_median	above_median	below_median	below_median	NA	NA	below_median	NA	NA	NA	stable_remission_response	female	NA	complete_response	NA	no	t1	white	tumor_free	non_progressive_disease	yes	NA	StageIII	yes	chemotherapy	lower	NA	n2	t1b	below_median	NS	Lower_exposure	-2.25554	805	0	805	0	0	805	0	805
TCGA-91-6828-01	LRRK2-high	LRRK2-high.PP	LRRK2-high.non-TRU	1934.34	NA	below_median	NA	above_median	above_median	below_median	NA	NA	NA	NA	NA	NA	stable_remission_response	male	NA	NA	NA	no	t1	white	tumor_free	non_progressive_disease	no	r0	StageI	no	NA	lower	m0	n0	t1a	above_median	LFS	Lower_exposure	-1.1459	323	0	323	0	0	323	0	323
TCGA-91-6828-normal	NA	NA	NA	13810.9	NA	NA	NA	NA	NA	NA	NA	NA	NA	NA	NA	NA	NA	NA	NA	NA	NA	NA	NA	NA	NA	NA	NA	NA	NA	NA	NA	NA	NA	NA	NA	NA	NA	NA	-2.04031	NA	NA	NA	NA	NA	NA	NA	NA
TCGA-91-6829-01	LRRK2-low	LRRK2-low.PI	LRRK2-low.non-TRU	242.127	NA	above_median	NA	below_median	below_median	above_median	NA	NA	below_median	above_median	NA	below_median	progressive	male	NA	NA	NA	no	t2	white	tumor_free	progressive_disease	no	r0	StageI	no	NA	lower	NA	n0	t2	above_median	SFS	Higher_exposure	-0.59326	1258	1	1258	0	0	1258	NA	NA
TCGA-91-6829-normal	NA	NA	NA	8917.52	NA	NA	NA	NA	NA	NA	NA	NA	NA	NA	NA	NA	NA	NA	NA	NA	NA	NA	NA	NA	NA	NA	NA	NA	NA	NA	NA	NA	NA	NA	NA	NA	NA	NA	-2.02308	NA	NA	NA	NA	NA	NA	NA	NA
TCGA-91-6830-01	LRRK2-high	LRRK2-high.TRU	LRRK2-high.TRU	1753.26	below_median	above_median	NA	below_median	below_median	above_median	NA	above_median	above_median	above_median	NA	above_median	stable_remission_response	female	NA	NA	distant_metastasis	yes	t1	white	with_tumor	NA	yes	NA	StageII	no	NA	upper	NA	n1	t1	below_median	SFS	Higher_exposure	-1.18347	60	0	60	0	1	18	NA	NA
TCGA-91-6831-01	LRRK2-low	LRRK2-low.PP	LRRK2-low.non-TRU	145.862	NA	above_median	NA	below_median	below_median	above_median	NA	NA	above_median	NA	NA	NA	stable_remission_response	male	NA	NA	NA	no	t2	white	tumor_free	non_progressive_disease	no	NA	StageI	no	NA	middle	NA	n0	t2	below_median	CS	Higher_exposure	0.884494	310	0	310	0	0	310	0	310
TCGA-91-6831-normal	NA	NA	NA	10380.7	NA	NA	NA	NA	NA	NA	NA	NA	NA	NA	NA	NA	NA	NA	NA	NA	NA	NA	NA	NA	NA	NA	NA	NA	NA	NA	NA	NA	NA	NA	NA	NA	NA	NA	-1.78579	NA	NA	NA	NA	NA	NA	NA	NA
TCGA-91-6835-01	LRRK2-high	LRRK2-high.TRU	LRRK2-high.TRU	1175.17	NA	above_median	NA	below_median	above_median	below_median	NA	NA	NA	NA	NA	NA	stable_remission_response	female	NA	NA	NA	no	t1	white	tumor_free	non_progressive_disease	no	r0	StageI	no	NA	lower	m0	n0	t1	above_median	LFS	Lower_exposure	-1.63406	79	0	79	0	0	79	0	79
TCGA-91-6835-normal	NA	NA	NA	3153.43	NA	NA	NA	NA	NA	NA	NA	NA	NA	NA	NA	NA	NA	NA	NA	NA	NA	NA	NA	NA	NA	NA	NA	NA	NA	NA	NA	NA	NA	NA	NA	NA	NA	NA	-2.27638	NA	NA	NA	NA	NA	NA	NA	NA
TCGA-91-6836-01	LRRK2-low	LRRK2-low.PI	LRRK2-low.non-TRU	149.096	NA	above_median	NA	below_median	above_median	above_median	NA	NA	NA	NA	NA	NA	stable_remission_response	female	NA	NA	NA	no	t2	white	tumor_free	non_progressive_disease	no	NA	StageI	no	NA	upper	NA	n0	t2	below_median	CS	Higher_exposure	1.10472	417	0	417	0	0	417	0	417
TCGA-91-6836-normal	NA	NA	NA	13483.9	NA	NA	NA	NA	NA	NA	NA	NA	NA	NA	NA	NA	NA	NA	NA	NA	NA	NA	NA	NA	NA	NA	NA	NA	NA	NA	NA	NA	NA	NA	NA	NA	NA	NA	-2.0803	NA	NA	NA	NA	NA	NA	NA	NA
TCGA-91-6840-01	LRRK2-low	LRRK2-low.PP	LRRK2-low.non-TRU	212.413	NA	below_median	NA	above_median	below_median	above_median	NA	below_median	below_median	above_median	below_median	above_median	stable_remission_response	female	NA	NA	NA	no	t1	white	tumor_free	non_progressive_disease	no	r0	StageI	no	NA	upper	m0	n0	t1b	below_median	LFS	Lower_exposure	-0.556971	372	0	372	0	0	372	0	372
TCGA-91-6847-01	LRRK2-low	LRRK2-low.PP	LRRK2-low.non-TRU	4.7978	above_median	above_median	NA	below_median	below_median	below_median	above_median	NA	above_median	NA	NA	NA	stable_remission_response	female	NA	stable_disease	distant_metastasis	yes	t2	white	with_tumor	progressive_disease	yes	NA	StageI	no	NA	lower	NA	n0	t2	below_median	LFS	Lower_exposure	0.712781	842	0	842	0	1	772	NA	NA
TCGA-91-6847-normal	NA	NA	NA	6920.36	NA	NA	NA	NA	NA	NA	NA	NA	NA	NA	NA	NA	NA	NA	NA	NA	NA	NA	NA	NA	NA	NA	NA	NA	NA	NA	NA	NA	NA	NA	NA	NA	NA	NA	-2.22032	NA	NA	NA	NA	NA	NA	NA	NA
TCGA-91-6848-01	LRRK2-low	LRRK2-low.PI	LRRK2-low.non-TRU	307.353	NA	above_median	NA	below_median	above_median	above_median	NA	NA	NA	NA	NA	NA	stable_remission_response	male	NA	complete_response	NA	no	t2	white	tumor_free	non_progressive_disease	no	NA	StageIII	yes	chemotherapy	upper	NA	n2	t2	below_median	SFS	Higher_exposure	0.723239	224	0	224	0	0	224	0	224
TCGA-91-6849-01	LRRK2-high	LRRK2-high.TRU	LRRK2-high.TRU	1324.81	NA	above_median	NA	below_median	above_median	above_median	NA	NA	NA	NA	NA	NA	stable_remission_response	female	NA	NA	NA	no	t2	non-white	tumor_free	NA	no	NA	StageIII	no	NA	upper	NA	n2	t2	above_median	LFS	Lower_exposure	-1.64606	35	0	35	0	0	35	NA	NA
TCGA-91-6849-normal	NA	NA	NA	6085.9	NA	NA	NA	NA	NA	NA	NA	NA	NA	NA	NA	NA	NA	NA	NA	NA	NA	NA	NA	NA	NA	NA	NA	NA	NA	NA	NA	NA	NA	NA	NA	NA	NA	NA	-2.18296	NA	NA	NA	NA	NA	NA	NA	NA
TCGA-91-7771-01	LRRK2-high	LRRK2-high.TRU	LRRK2-high.TRU	1468	NA	below_median	above_median	below_median	above_median	below_median	NA	below_median	above_median	NA	NA	NA	stable_remission_response	male	NA	complete_response	NA	no	t3	white	tumor_free	non_progressive_disease	no	NA	StageII	yes	chemotherapy	upper	NA	n0	t3	below_median	SFS	Higher_exposure	-1.42898	492	0	492	0	0	492	0	492
TCGA-91-8496-01	LRRK2-high	LRRK2-high.TRU	LRRK2-high.TRU	3353.19	NA	below_median	NA	above_median	below_median	below_median	below_median	NA	below_median	below_median	NA	NA	stable_remission_response	female	NA	NA	NA	no	t2	white	tumor_free	non_progressive_disease	no	NA	StageI	no	NA	lower	NA	NA	t2a	below_median	NS	Lower_exposure	-1.51655	505	0	505	0	0	505	0	505
TCGA-91-8497-01	LRRK2-high	LRRK2-high.TRU	LRRK2-high.TRU	1637.6	NA	below_median	NA	below_median	above_median	below_median	below_median	below_median	NA	above_median	NA	NA	stable_remission_response	female	NA	NA	NA	no	t1	white	tumor_free	non_progressive_disease	no	NA	StageI	no	NA	upper	NA	n0	t1a	above_median	NS	Lower_exposure	-2.39139	434	1	434	0	0	434	0	434
TCGA-91-8499-01	LRRK2-low	LRRK2-low.PI	LRRK2-low.non-TRU	187.269	NA	above_median	NA	below_median	below_median	below_median	above_median	below_median	below_median	above_median	below_median	above_median	stable_remission_response	female	NA	NA	NA	no	t1	white	tumor_free	NA	no	NA	StageI	no	NA	lower	NA	n0	t1b	above_median	CS	Higher_exposure	0.971034	36	0	36	0	0	36	NA	NA
TCGA-91-A4BC-01	LRRK2-low	LRRK2-low.PI	LRRK2-low.non-TRU	131.854	NA	below_median	above_median	below_median	below_median	below_median	NA	NA	above_median	NA	NA	NA	stable_remission_response	male	NA	NA	NA	no	t2	white	tumor_free	NA	no	NA	StageII	no	NA	upper	NA	n0	t2b	below_median	SFS	Higher_exposure	-0.277238	44	0	44	0	0	44	NA	NA
TCGA-91-A4BD-01	LRRK2-high	LRRK2-high.TRU	LRRK2-high.TRU	20584.4	NA	below_median	below_median	above_median	above_median	above_median	NA	above_median	below_median	above_median	above_median	above_median	stable_remission_response	male	NA	NA	NA	no	t1	white	tumor_free	non_progressive_disease	no	NA	StageII	no	NA	lower	NA	n1	t1b	above_median	LFS	Lower_exposure	-1.40494	603	0	603	0	0	603	0	603
TCGA-93-7347-01	LRRK2-high	LRRK2-high.TRU	LRRK2-high.TRU	8524.48	NA	below_median	NA	above_median	below_median	below_median	below_median	NA	below_median	NA	NA	NA	stable_remission_response	female	central_lung	NA	NA	no	t1	white	tumor_free	non_progressive_disease	no	r0	StageI	no	NA	upper	NA	n0	t1a	above_median	LFS	Lower_exposure	-2.09574	683	0	683	0	0	683	0	683
TCGA-93-7348-01	LRRK2-low	LRRK2-low.TRU	LRRK2-low.TRU	588.461	NA	below_median	NA	above_median	below_median	below_median	above_median	above_median	above_median	above_median	above_median	above_median	stable_remission_response	female	central_lung	NA	NA	no	t1	white	tumor_free	non_progressive_disease	no	r0	StageI	no	NA	upper	NA	n0	t1a	above_median	SFS	Higher_exposure	-2.06391	531	0	531	0	0	531	0	531
TCGA-93-8067-01	LRRK2-high	LRRK2-high.PP	LRRK2-high.non-TRU	760.236	NA	above_median	NA	NA	NA	above_median	below_median	NA	NA	NA	NA	NA	stable_remission_response	male	peripheral_lung	NA	NA	no	t2	non-white	tumor_free	non_progressive_disease	no	NA	StageI	no	NA	lower	NA	n0	t2a	above_median	SFS	Higher_exposure	-0.123646	186	0	186	0	0	186	0	186
TCGA-93-A4JN-01	LRRK2-high	LRRK2-high.PI	LRRK2-high.non-TRU	1792.6	NA	below_median	above_median	below_median	below_median	above_median	below_median	above_median	NA	above_median	above_median	above_median	stable_remission_response	male	NA	stable_disease	NA	no	t2	white	with_tumor	non_progressive_disease	no	NA	StageIV	yes	chemotherapy	upper	m1a	n0	t2a	above_median	LFS	Lower_exposure	-1.68684	718	0	718	0	0	718	NA	NA
TCGA-93-A4JO-01	LRRK2-high	LRRK2-high.TRU	LRRK2-high.TRU	1001.05	NA	below_median	above_median	below_median	below_median	below_median	NA	NA	below_median	NA	NA	NA	stable_remission_response	male	NA	NA	NA	no	t1	white	tumor_free	NA	no	NA	StageI	no	NA	lower	NA	n0	t1a	above_median	SFS	Higher_exposure	-1.76084	33	1	33	0	0	33	NA	NA
TCGA-93-A4JP-01	LRRK2-high	LRRK2-high.TRU	LRRK2-high.TRU	4257.63	above_median	below_median	above_median	above_median	below_median	below_median	NA	NA	below_median	NA	NA	NA	progressive	male	NA	partial_response	distant_metastasis	yes	tx	non-white	with_tumor	non_progressive_disease	yes	NA	StageIV	yes	chemotherapy	lower	m1b	NA	NA	below_median	NS	Lower_exposure	-2.11963	578	0	578	0	1	497	NA	NA
TCGA-93-A4JQ-01	LRRK2-high	LRRK2-high.PI	LRRK2-high.non-TRU	969.922	NA	below_median	above_median	below_median	below_median	above_median	NA	below_median	below_median	above_median	below_median	below_median	stable_remission_response	male	NA	NA	NA	no	t1	white	tumor_free	non_progressive_disease	no	NA	StageI	no	NA	upper	NA	n0	t1b	below_median	LFS	Lower_exposure	-1.38181	526	0	526	0	0	526	0	526
TCGA-95-7039-01	LRRK2-high	LRRK2-high.PI	LRRK2-high.non-TRU	1042.86	above_median	above_median	NA	above_median	below_median	above_median	NA	NA	NA	NA	NA	NA	progressive	female	NA	NA	locoregional_recurrence_	yes	t3	white	with_tumor	non_progressive_disease	no	NA	StageII	no	NA	upper	NA	n0	t3	below_median	CS	Higher_exposure	-0.775382	1272	0	1272	0	1	1258	1	1258
TCGA-95-7043-01	LRRK2-low	LRRK2-low.PP	LRRK2-low.non-TRU	42.328	NA	above_median	NA	below_median	above_median	below_median	above_median	NA	above_median	above_median	NA	above_median	progressive	female	NA	NA	NA	no	t1	white	with_tumor	non_progressive_disease	no	NA	StageI	yes	NA	upper	NA	n0	t1a	below_median	SFS	Higher_exposure	0.0147354	503	1	503	1	1	503	NA	NA
TCGA-95-7562-01	LRRK2-low	LRRK2-low.PI	LRRK2-low.non-TRU	263.914	NA	above_median	NA	below_median	below_median	below_median	below_median	NA	above_median	below_median	NA	below_median	stable_remission_response	male	NA	NA	NA	no	t2	non-white	tumor_free	NA	no	NA	StageII	yes	chemotherapy	lower	m0	n1	t2a	above_median	LFS	Lower_exposure	0.57773	87	1	87	0	0	87	NA	NA
TCGA-95-7567-01	LRRK2-low	LRRK2-low.PI	LRRK2-low.non-TRU	111.955	NA	above_median	NA	below_median	below_median	below_median	above_median	NA	below_median	below_median	NA	below_median	stable_remission_response	male	NA	NA	NA	no	t2	white	tumor_free	non_progressive_disease	no	NA	StageII	yes	chemotherapy	upper	m0	n1	t2b	below_median	SFS	Higher_exposure	-0.0799937	568	0	568	0	0	568	NA	NA
TCGA-95-7944-01	LRRK2-high	LRRK2-high.PI	LRRK2-high.non-TRU	1785.51	NA	below_median	NA	below_median	above_median	below_median	NA	below_median	NA	below_median	below_median	below_median	stable_remission_response	male	NA	NA	NA	no	t1	white	tumor_free	non_progressive_disease	no	r0	StageI	no	NA	lower	m0	n0	t1a	above_median	CS	Higher_exposure	0.37073	377	0	377	0	0	377	NA	NA
TCGA-95-7947-01	LRRK2-high	LRRK2-high.PP	LRRK2-high.non-TRU	1172.26	NA	above_median	below_median	above_median	below_median	above_median	NA	NA	NA	NA	NA	NA	stable_remission_response	male	NA	NA	NA	no	t1	white	tumor_free	non_progressive_disease	no	r0	StageI	no	NA	upper	m0	n0	t1a	above_median	SFS	Higher_exposure	-0.889119	477	0	477	0	0	477	0	477
TCGA-95-7948-01	LRRK2-low	LRRK2-low.PI	LRRK2-low.non-TRU	343.421	NA	below_median	above_median	below_median	below_median	below_median	below_median	below_median	above_median	above_median	below_median	above_median	stable_remission_response	female	NA	NA	NA	no	t2	white	tumor_free	non_progressive_disease	no	r0	StageI	no	NA	lower	m0	n0	t2a	below_median	LFS	Lower_exposure	-0.908071	476	0	476	0	0	476	0	476
TCGA-95-8039-01	LRRK2-high	LRRK2-high.TRU	LRRK2-high.TRU	1729.48	below_median	above_median	NA	NA	NA	below_median	below_median	below_median	above_median	below_median	below_median	below_median	stable_remission_response	male	NA	NA	locoregional_recurrence_	yes	t1	white	tumor_free	non_progressive_disease	yes	NA	StageI	no	NA	upper	NA	n0	t1	above_median	NS	Lower_exposure	-1.78209	830	0	830	0	1	228	1	228
TCGA-95-8494-01	LRRK2-high	LRRK2-high.PI	LRRK2-high.non-TRU	1521.99	NA	below_median	NA	below_median	above_median	above_median	below_median	NA	below_median	NA	NA	NA	stable_remission_response	male	NA	NA	NA	no	t2	white	tumor_free	non_progressive_disease	no	NA	StageII	no	NA	middle	m0	n1	t2a	above_median	NA	NA	0.0300206	84	0	84	0	0	84	0	84
TCGA-95-A4VK-01	LRRK2-high	LRRK2-high.PP	LRRK2-high.non-TRU	772.572	above_median	above_median	above_median	below_median	above_median	above_median	above_median	above_median	below_median	above_median	above_median	above_median	stable_remission_response	female	NA	stable_disease	distant_metastasis	yes	t2	white	with_tumor	non_progressive_disease	yes	NA	StageIII	yes	chemotherapy	upper	m0	n2	t2b	above_median	LFS	Lower_exposure	-1.46995	651	0	651	0	1	496	NA	NA
TCGA-95-A4VN-01	LRRK2-high	LRRK2-high.PI	LRRK2-high.non-TRU	1874.48	NA	below_median	below_median	below_median	above_median	above_median	above_median	above_median	below_median	above_median	above_median	above_median	stable_remission_response	female	NA	NA	NA	no	t2	white	tumor_free	non_progressive_disease	no	r0	StageII	no	NA	lower	m0	n1	t2a	below_median	SFS	Higher_exposure	-0.252529	553	0	553	0	0	553	NA	NA
TCGA-95-A4VP-01	LRRK2-high	LRRK2-high.PP	LRRK2-high.non-TRU	1746.56	below_median	below_median	above_median	below_median	above_median	below_median	above_median	NA	below_median	NA	above_median	below_median	stable_remission_response	female	NA	stable_disease	distant_metastasis	yes	t2	white	with_tumor	non_progressive_disease	yes	NA	StageIII	yes	chemotherapy	lower	m0	n2	t2b	below_median	SFS	Higher_exposure	-1.46235	605	0	605	0	1	216	NA	NA
TCGA-97-7546-01	LRRK2-high	LRRK2-high.TRU	LRRK2-high.TRU	3213.47	above_median	above_median	NA	above_median	above_median	below_median	above_median	below_median	below_median	above_median	below_median	above_median	stable_remission_response	female	NA	NA	new_primary_tumor_	yes	t1	white	with_tumor	progressive_disease	yes	r0	StageI	yes	chemotherapy	upper	NA	n0	t1	above_median	LFS	Lower_exposure	-1.80383	1285	0	1285	0	1	1255	NA	NA
TCGA-97-7547-01	LRRK2-low	LRRK2-low.TRU	LRRK2-low.TRU	405.734	above_median	below_median	NA	NA	above_median	below_median	above_median	below_median	below_median	below_median	below_median	below_median	progressive	female	NA	NA	locoregional_recurrence_	yes	t2	white	with_tumor	progressive_disease	no	NA	StageI	yes	chemotherapy	upper	NA	n0	t2	above_median	LFS	Lower_exposure	-1.91047	1965	0	1965	0	1	775	NA	NA
TCGA-97-7552-01	LRRK2-high	LRRK2-high.TRU	LRRK2-high.TRU	3725.85	above_median	below_median	NA	above_median	below_median	below_median	below_median	NA	below_median	NA	below_median	above_median	stable_remission_response	male	NA	NA	new_primary_tumor_	yes	t2	white	tumor_free	non_progressive_disease	no	NA	StageI	no	NA	lower	NA	n0	t2	above_median	LFS	Lower_exposure	-2.13563	1932	0	1932	0	1	798	NA	NA
TCGA-97-7553-01	LRRK2-high	LRRK2-high.TRU	LRRK2-high.TRU	10991.5	NA	below_median	NA	above_median	above_median	below_median	above_median	below_median	below_median	below_median	below_median	below_median	stable_remission_response	female	central_lung	NA	NA	no	t1	white	tumor_free	non_progressive_disease	no	NA	StageI	no	NA	lower	NA	n0	t1	below_median	CS	Higher_exposure	-1.7981	1870	0	1870	0	0	1870	0	1870
TCGA-97-7554-01	LRRK2-high	LRRK2-high.PI	LRRK2-high.non-TRU	838.919	NA	below_median	NA	above_median	above_median	below_median	below_median	above_median	below_median	above_median	above_median	above_median	stable_remission_response	female	NA	NA	NA	no	t2	white	tumor_free	non_progressive_disease	no	r0	StageIII	yes	chemotherapy	lower	m0	n2	t2a	above_median	LFS	Lower_exposure	-1.19524	775	0	775	0	0	775	0	775
TCGA-97-7937-01	LRRK2-high	LRRK2-high.PI	LRRK2-high.non-TRU	1018.88	NA	below_median	below_median	below_median	above_median	below_median	NA	below_median	above_median	above_median	below_median	above_median	stable_remission_response	male	NA	NA	NA	no	t2	white	tumor_free	non_progressive_disease	no	NA	StageI	no	NA	upper	NA	n0	t2a	below_median	LFS	Lower_exposure	-0.267672	564	0	564	0	0	564	NA	NA
TCGA-97-7938-01	LRRK2-high	LRRK2-high.TRU	LRRK2-high.TRU	10507.6	NA	below_median	below_median	above_median	below_median	below_median	above_median	above_median	below_median	above_median	above_median	above_median	stable_remission_response	female	NA	NA	NA	no	t1	white	tumor_free	non_progressive_disease	no	r0	StageI	no	NA	upper	NA	n0	t1a	above_median	LFS	Lower_exposure	-1.70576	18	1	18	0	0	18	0	18
TCGA-97-7941-01	LRRK2-high	LRRK2-high.TRU	LRRK2-high.TRU	1642.86	NA	below_median	below_median	above_median	above_median	above_median	below_median	above_median	below_median	above_median	above_median	above_median	stable_remission_response	female	NA	NA	NA	no	t1	white	tumor_free	non_progressive_disease	no	r0	StageI	no	NA	upper	NA	n0	t1b	above_median	LFS	Lower_exposure	-2.36725	484	0	484	0	0	484	0	484
TCGA-97-8171-01	LRRK2-high	LRRK2-high.TRU	LRRK2-high.TRU	1241.12	above_median	above_median	NA	below_median	above_median	above_median	above_median	NA	NA	NA	NA	NA	progressive	male	NA	NA	distant_metastasis	yes	t2	non-white	with_tumor	progressive_disease	no	NA	StageIV	yes	targetedmoleculartherapy	other	m1a	n2	t2a	above_median	CS	Higher_exposure	-0.640479	568	0	568	0	1	441	NA	NA
TCGA-97-8172-01	LRRK2-high	LRRK2-high.TRU	LRRK2-high.TRU	3228.9	NA	below_median	below_median	below_median	above_median	below_median	above_median	below_median	below_median	above_median	below_median	above_median	stable_remission_response	female	NA	NA	NA	no	t2	white	tumor_free	non_progressive_disease	no	NA	StageI	no	NA	upper	m0	n0	t2a	above_median	LFS	Lower_exposure	-2.28234	545	0	545	0	0	545	0	545
TCGA-97-8174-01	LRRK2-high	LRRK2-high.TRU	LRRK2-high.TRU	8092.26	NA	below_median	below_median	below_median	above_median	above_median	above_median	above_median	NA	above_median	below_median	above_median	stable_remission_response	male	NA	NA	NA	no	t2	white	tumor_free	NA	no	NA	StageII	yes	chemotherapy	upper	m0	n0	t2b	above_median	LFS	Lower_exposure	-2.02677	164	1	164	NA	0	164	NA	NA
TCGA-97-8175-01	LRRK2-high	LRRK2-high.PI	LRRK2-high.non-TRU	698.087	below_median	below_median	above_median	below_median	above_median	below_median	NA	above_median	above_median	above_median	above_median	above_median	stable_remission_response	female	peripheral_lung	complete_response	locoregional_recurrence_	yes	t2	white	tumor_free	non_progressive_disease	yes	NA	StageI	no	chemotherapy	upper	m0	n0	t2a	below_median	LFS	Lower_exposure	-0.658093	551	0	551	0	1	294	1	294
TCGA-97-8176-01	LRRK2-high	LRRK2-high.PP	LRRK2-high.non-TRU	1475.84	below_median	below_median	below_median	below_median	above_median	above_median	above_median	NA	NA	NA	NA	above_median	progressive	male	NA	partial_response	distant_metastasis	yes	t3	white	tumor_free	non_progressive_disease	yes	r0	StageIII	yes	chemotherapy	lower	m0	n1	t3	below_median	SFS	Higher_exposure	-0.0587758	468	1	468	0	1	39	NA	NA
TCGA-97-8177-01	LRRK2-high	LRRK2-high.TRU	LRRK2-high.TRU	2700.55	NA	below_median	NA	below_median	above_median	above_median	above_median	NA	NA	NA	below_median	above_median	stable_remission_response	female	NA	NA	NA	no	t2	white	tumor_free	non_progressive_disease	no	NA	StageI	yes	chemotherapy	lower	m0	n0	t2a	below_median	NS	Lower_exposure	-1.70847	499	0	499	0	0	499	NA	NA
TCGA-97-8179-01	LRRK2-high	LRRK2-high.PP	LRRK2-high.non-TRU	2334.5	NA	below_median	NA	below_median	above_median	above_median	above_median	above_median	above_median	above_median	above_median	above_median	stable_remission_response	male	NA	NA	NA	no	t1	white	tumor_free	non_progressive_disease	no	NA	StageI	no	NA	upper	m0	n0	t1a	above_median	LFS	Lower_exposure	-1.05515	435	0	435	0	0	435	0	435
TCGA-97-8547-01	LRRK2-low	LRRK2-low.PI	LRRK2-low.non-TRU	176.952	NA	below_median	below_median	below_median	above_median	below_median	below_median	NA	below_median	NA	above_median	above_median	stable_remission_response	female	NA	complete_response	NA	no	t2	NA	tumor_free	non_progressive_disease	no	NA	StageIII	yes	chemotherapy	lower	NA	n2	t2a	above_median	NS	Lower_exposure	-1.47045	657	0	657	0	0	657	0	657
TCGA-97-8552-01	LRRK2-high	LRRK2-high.TRU	LRRK2-high.TRU	9141.46	NA	below_median	below_median	below_median	above_median	above_median	above_median	above_median	below_median	above_median	above_median	above_median	stable_remission_response	female	NA	NA	NA	no	t1	white	tumor_free	non_progressive_disease	no	NA	StageI	no	NA	lower	NA	n0	t1a	below_median	NS	Lower_exposure	-2.3857	626	0	626	0	0	626	0	626
TCGA-97-A4LX-01	LRRK2-high	LRRK2-high.PI	LRRK2-high.non-TRU	11027.7	NA	below_median	below_median	below_median	above_median	below_median	above_median	above_median	above_median	above_median	above_median	above_median	stable_remission_response	male	NA	NA	NA	no	t2	white	tumor_free	non_progressive_disease	no	NA	StageI	no	NA	other	m0	n0	t2a	above_median	LFS	Lower_exposure	-1.39118	614	0	614	0	0	614	0	614
TCGA-97-A4M0-01	LRRK2-high	LRRK2-high.TRU	LRRK2-high.TRU	17305.7	NA	below_median	below_median	below_median	above_median	below_median	below_median	below_median	below_median	below_median	below_median	below_median	stable_remission_response	female	NA	NA	NA	no	t2	white	tumor_free	non_progressive_disease	no	NA	StageI	no	NA	upper	m0	n0	t2a	below_median	SFS	Higher_exposure	-1.84073	652	0	652	0	0	652	0	652
TCGA-97-A4M1-01	LRRK2-high	LRRK2-high.TRU	LRRK2-high.TRU	1888.4	NA	below_median	below_median	below_median	above_median	below_median	below_median	above_median	below_median	above_median	above_median	above_median	stable_remission_response	female	NA	NA	NA	no	t1	white	tumor_free	non_progressive_disease	no	NA	StageI	no	NA	upper	m0	n0	t1a	below_median	LFS	Lower_exposure	-2.29893	601	0	601	0	0	601	0	601
TCGA-97-A4M2-01	LRRK2-high	LRRK2-high.TRU	LRRK2-high.TRU	7239.94	NA	above_median	above_median	below_median	above_median	below_median	below_median	above_median	NA	above_median	above_median	above_median	stable_remission_response	male	NA	NA	NA	no	t1	white	tumor_free	non_progressive_disease	no	r0	StageI	no	NA	middle	m0	n0	t1a	below_median	CS	Higher_exposure	-2.27114	624	0	624	0	0	624	0	624
TCGA-97-A4M3-01	LRRK2-low	LRRK2-low.PP	LRRK2-low.non-TRU	515.427	below_median	below_median	above_median	below_median	above_median	above_median	above_median	above_median	below_median	above_median	below_median	above_median	stable_remission_response	female	NA	NA	new_primary_tumor_	yes	t1	white	tumor_free	non_progressive_disease	no	NA	StageI	no	NA	upper	m0	n0	t1b	above_median	LFS	Lower_exposure	-1.23415	540	0	540	0	1	54	0	540
TCGA-97-A4M5-01	LRRK2-high	LRRK2-high.TRU	LRRK2-high.TRU	2222.36	NA	above_median	above_median	above_median	below_median	above_median	NA	NA	above_median	NA	NA	NA	stable_remission_response	male	NA	NA	NA	no	t1	white	tumor_free	non_progressive_disease	no	NA	StageI	no	NA	upper	m0	n0	t1b	above_median	LFS	Lower_exposure	-2.08014	634	0	634	0	0	634	0	634
TCGA-97-A4M6-01	LRRK2-high	LRRK2-high.TRU	LRRK2-high.TRU	1011.08	NA	above_median	above_median	above_median	below_median	above_median	NA	NA	below_median	NA	NA	above_median	stable_remission_response	female	NA	NA	NA	no	t1	white	tumor_free	non_progressive_disease	no	NA	StageI	no	NA	lower	m0	n0	t1a	below_median	NS	Lower_exposure	-2.04415	568	0	568	0	0	568	0	568
TCGA-97-A4M7-01	LRRK2-high	LRRK2-high.TRU	LRRK2-high.TRU	1936.83	NA	above_median	below_median	below_median	below_median	above_median	NA	above_median	below_median	above_median	above_median	above_median	stable_remission_response	male	NA	NA	NA	no	t1	white	tumor_free	non_progressive_disease	no	r0	StageI	no	NA	middle	m0	n0	t1b	above_median	LFS	Lower_exposure	-2.17129	629	0	629	0	0	629	0	629
TCGA-99-7458-01	LRRK2-high	LRRK2-high.TRU	LRRK2-high.TRU	5060.99	NA	below_median	NA	above_median	below_median	below_median	NA	NA	above_median	NA	below_median	below_median	stable_remission_response	female	NA	NA	NA	no	t4	white	with_tumor	non_progressive_disease	no	r0	StageIII	yes	chemotherapy	lower	m0	n0	t4	above_median	SFS	Higher_exposure	-1.61532	747	0	747	0	0	747	NA	NA
TCGA-99-8025-01	LRRK2-low	LRRK2-low.PP	LRRK2-low.non-TRU	148.284	NA	below_median	NA	NA	NA	below_median	NA	NA	NA	NA	NA	NA	stable_remission_response	female	central_lung	NA	NA	no	t3	non-white	tumor_free	non_progressive_disease	no	r0	StageIII	yes	chemotherapy	upper	m0	n2	t3	above_median	SFS	Higher_exposure	-0.827538	1060	0	1060	0	0	1060	0	1060
TCGA-99-8028-01	LRRK2-high	LRRK2-high.PI	LRRK2-high.non-TRU	1703.27	NA	below_median	NA	below_median	above_median	below_median	above_median	NA	above_median	NA	below_median	below_median	stable_remission_response	female	NA	NA	NA	no	t1	non-white	tumor_free	non_progressive_disease	no	r0	StageI	no	NA	upper	m0	n0	t1a	below_median	SFS	Higher_exposure	-1.25728	1118	0	1118	0	0	1118	0	1118
TCGA-99-8032-01	LRRK2-low	LRRK2-low.PP	LRRK2-low.non-TRU	576.122	NA	above_median	NA	above_median	below_median	below_median	above_median	above_median	NA	above_median	above_median	below_median	stable_remission_response	male	NA	NA	NA	no	t1	white	tumor_free	non_progressive_disease	no	r0	StageI	no	NA	upper	m0	n0	t1a	below_median	CS	Higher_exposure	-0.507769	44	0	44	0	0	44	0	44
TCGA-99-8033-01	LRRK2-high	LRRK2-high.PP	LRRK2-high.non-TRU	998.828	NA	above_median	NA	below_median	below_median	below_median	above_median	below_median	below_median	below_median	below_median	below_median	stable_remission_response	female	peripheral_lung	NA	NA	no	tx	white	with_tumor	progressive_disease	yes	r0	StageIV	yes	chemotherapy	upper	m1	NA	NA	above_median	NS	Lower_exposure	0.68133	656	1	656	1	1	656	NA	NA
TCGA-99-AA5R-01	LRRK2-high	LRRK2-high.TRU	LRRK2-high.TRU	3855.59	NA	below_median	above_median	below_median	below_median	below_median	below_median	NA	above_median	NA	NA	below_median	stable_remission_response	female	NA	NA	NA	no	t1	non-white	tumor_free	non_progressive_disease	no	r0	StageI	no	NA	lower	m0	n0	t1a	above_median	CS	Higher_exposure	-2.29945	658	0	658	0	0	658	0	658
TCGA-J2-8192-01	LRRK2-high	LRRK2-high.PI	LRRK2-high.non-TRU	953.543	above_median	above_median	below_median	below_median	above_median	above_median	below_median	NA	NA	NA	below_median	above_median	stable_remission_response	female	NA	NA	locoregional_recurrence_	yes	t2	white	tumor_free	progressive_disease	no	NA	StageII	yes	chemotherapy	upper	NA	n1	t2a	below_median	NS	Lower_exposure	-1.70448	739	0	739	0	1	482	NA	NA
TCGA-J2-8194-01	LRRK2-high	LRRK2-high.PP	LRRK2-high.non-TRU	2736.15	NA	below_median	above_median	below_median	above_median	below_median	below_median	NA	below_median	NA	NA	NA	stable_remission_response	female	NA	clinical_progressive_disease	distant_metastasis	yes	t3	white	with_tumor	progressive_disease	yes	NA	StageII	yes	chemotherapy	lower	NA	n0	t3	above_median	LFS	Lower_exposure	-0.814485	724	0	724	0	1	470	NA	NA
TCGA-J2-A4AD-01	LRRK2-low	LRRK2-low.PP	LRRK2-low.non-TRU	233.455	above_median	below_median	below_median	above_median	below_median	below_median	below_median	above_median	below_median	below_median	above_median	below_median	stable_remission_response	female	NA	NA	locoregional_recurrence_	yes	t1	white	with_tumor	NA	no	NA	StageI	no	NA	upper	NA	n0	t1a	below_median	CS	Higher_exposure	-0.520739	550	1	550	1	1	524	NA	NA
TCGA-J2-A4AE-01	LRRK2-high	LRRK2-high.TRU	LRRK2-high.TRU	4524.23	NA	below_median	below_median	below_median	above_median	below_median	below_median	above_median	below_median	above_median	above_median	below_median	stable_remission_response	female	NA	NA	NA	no	t1	white	tumor_free	non_progressive_disease	no	r0	StageI	no	NA	upper	NA	n0	t1a	above_median	NS	Lower_exposure	-1.99608	1079	0	1079	0	0	1079	0	1079
TCGA-J2-A4AG-01	LRRK2-high	LRRK2-high.TRU	LRRK2-high.TRU	1147.04	NA	below_median	above_median	below_median	above_median	below_median	below_median	below_median	above_median	below_median	NA	NA	stable_remission_response	female	NA	NA	NA	no	t1	white	tumor_free	non_progressive_disease	no	r0	StageI	no	NA	upper	NA	n0	t1b	below_median	LFS	Lower_exposure	-1.89165	988	0	988	0	0	988	0	988
TCGA-L4-A4E5-01	LRRK2-low	LRRK2-low.PP	LRRK2-low.non-TRU	370.876	NA	below_median	below_median	below_median	above_median	above_median	above_median	below_median	below_median	below_median	below_median	below_median	stable_remission_response	female	central_lung	NA	NA	no	t1	white	tumor_free	non_progressive_disease	no	r0	StageI	no	NA	upper	m0	n0	t1	below_median	SFS	Higher_exposure	-0.0149893	578	0	578	0	0	578	0	578
TCGA-L4-A4E6-01	LRRK2-high	LRRK2-high.TRU	LRRK2-high.TRU	15810.9	NA	below_median	below_median	below_median	above_median	above_median	below_median	NA	below_median	NA	above_median	below_median	stable_remission_response	male	peripheral_lung	NA	NA	no	t1	white	tumor_free	non_progressive_disease	no	r0	StageI	no	NA	upper	m0	n0	t1	above_median	LFS	Lower_exposure	-2.10838	435	0	435	0	0	435	0	435
TCGA-L9-A443-01	LRRK2-high	LRRK2-high.TRU	LRRK2-high.TRU	4923.21	NA	above_median	below_median	below_median	below_median	below_median	below_median	NA	NA	NA	NA	NA	stable_remission_response	female	central_lung	NA	NA	no	t1	white	tumor_free	non_progressive_disease	no	r0	StageI	no	NA	lower	NA	n0	t1a	below_median	SFS	Higher_exposure	-1.24293	193	1	193	0	0	193	0	193
TCGA-L9-A444-01	LRRK2-low	LRRK2-low.PI	LRRK2-low.non-TRU	533.03	NA	above_median	above_median	below_median	below_median	below_median	above_median	above_median	above_median	below_median	above_median	above_median	stable_remission_response	female	central_lung	NA	NA	no	t1	white	tumor_free	non_progressive_disease	no	r0	StageI	no	NA	upper	NA	n0	t1a	below_median	CS	Higher_exposure	-1.28097	307	0	307	0	0	307	0	307
TCGA-L9-A50W-01	LRRK2-high	LRRK2-high.TRU	LRRK2-high.TRU	1762.8	below_median	below_median	below_median	below_median	below_median	above_median	above_median	below_median	above_median	below_median	below_median	below_median	progressive	male	NA	NA	distant_metastasis	yes	t1	non-white	with_tumor	non_progressive_disease	no	r0	StageII	no	NA	lower	NA	n1	t1b	above_median	LFS	Lower_exposure	-1.99841	442	1	442	1	1	389	1	389
TCGA-L9-A5IP-01	LRRK2-low	LRRK2-low.PP	LRRK2-low.non-TRU	54.3383	below_median	above_median	below_median	below_median	below_median	above_median	above_median	below_median	below_median	below_median	below_median	below_median	stable_remission_response	female	NA	NA	locoregional_recurrence_	yes	t3	non-white	with_tumor	progressive_disease	no	r1	StageIV	no	NA	upper	m1b	n2	t3	below_median	SFS	Higher_exposure	0.661883	58	1	58	1	1	49	NA	NA
TCGA-L9-A743-01	LRRK2-high	LRRK2-high.TRU	LRRK2-high.TRU	1505.19	NA	below_median	above_median	below_median	below_median	above_median	below_median	NA	NA	NA	below_median	above_median	stable_remission_response	male	central_lung	complete_response	NA	no	t2	non-white	tumor_free	non_progressive_disease	no	r0	StageII	yes	chemotherapy	upper	m0	n1	t2a	below_median	CS	Higher_exposure	-1.65983	664	0	664	0	0	664	0	664
TCGA-L9-A7SV-01	LRRK2-high	LRRK2-high.PP	LRRK2-high.non-TRU	591.475	NA	above_median	above_median	below_median	below_median	above_median	below_median	below_median	NA	below_median	below_median	below_median	stable_remission_response	male	NA	complete_response	NA	no	t2	non-white	tumor_free	non_progressive_disease	no	r0	StageII	yes	chemotherapy	lower	m0	n1	t2a	above_median	LFS	Lower_exposure	-0.288107	565	0	565	0	0	565	0	565
TCGA-L9-A8F4-01	LRRK2-low	LRRK2-low.PI	LRRK2-low.non-TRU	233.808	NA	above_median	above_median	below_median	below_median	below_median	below_median	NA	NA	NA	below_median	above_median	stable_remission_response	female	NA	NA	NA	no	t2	non-white	tumor_free	NA	yes	r0	StageI	no	NA	upper	NA	n0	t2a	below_median	CS	Higher_exposure	-0.368965	476	0	476	0	0	476	NA	NA
TCGA-MN-A4N1-01	LRRK2-low	LRRK2-low.PP	LRRK2-low.non-TRU	270.074	NA	below_median	below_median	above_median	below_median	below_median	below_median	NA	above_median	below_median	NA	below_median	stable_remission_response	male	NA	NA	NA	no	t2	non-white	tumor_free	non_progressive_disease	no	r0	StageII	no	NA	upper	m0	n1	t2a	below_median	CS	Higher_exposure	-0.577457	827	0	827	0	0	827	0	827
TCGA-MN-A4N4-01	LRRK2-low	LRRK2-low.PI	LRRK2-low.non-TRU	98.0151	NA	below_median	below_median	below_median	above_median	below_median	below_median	NA	below_median	above_median	NA	above_median	stable_remission_response	male	NA	NA	NA	no	t1	white	tumor_free	non_progressive_disease	no	r0	StageI	no	NA	upper	m0	n0	t1b	below_median	CS	Higher_exposure	-0.857668	1175	0	1175	0	0	1175	0	1175
TCGA-MN-A4N5-01	LRRK2-high	LRRK2-high.PI	LRRK2-high.non-TRU	1525.2	NA	below_median	below_median	below_median	above_median	above_median	below_median	NA	below_median	below_median	NA	below_median	stable_remission_response	male	NA	NA	NA	no	t1	white	tumor_free	non_progressive_disease	no	r0	StageI	no	NA	upper	m0	n0	t1a	below_median	SFS	Higher_exposure	-1.08049	84	0	84	0	0	84	0	84
TCGA-MP-A4SV-01	LRRK2-high	LRRK2-high.PP	LRRK2-high.non-TRU	1646	NA	below_median	below_median	below_median	below_median	below_median	below_median	NA	above_median	above_median	NA	above_median	stable_remission_response	male	NA	NA	NA	no	t2	NA	tumor_free	non_progressive_disease	no	r0	StageI	no	NA	lower	m0	n0	t2	above_median	CS	Higher_exposure	-0.358399	2620	1	2620	NA	0	2620	0	2620
TCGA-MP-A4SW-01	LRRK2-high	LRRK2-high.TRU	LRRK2-high.TRU	3127.5	NA	below_median	below_median	above_median	below_median	below_median	below_median	NA	above_median	below_median	NA	below_median	stable_remission_response	male	NA	NA	NA	no	t2	white	tumor_free	non_progressive_disease	no	r0	StageII	no	NA	upper	m0	n1	t2	below_median	LFS	Lower_exposure	-1.81001	1778	1	1778	NA	0	1778	0	1778
TCGA-MP-A4SY-01	LRRK2-high	LRRK2-high.PI	LRRK2-high.non-TRU	2378.51	above_median	below_median	below_median	below_median	above_median	below_median	below_median	NA	above_median	above_median	NA	above_median	stable_remission_response	male	central_lung	NA	locoregional_recurrence_	yes	t2	white	tumor_free	non_progressive_disease	no	r0	StageII	no	NA	lower	m0	n1	t2	below_median	SFS	Higher_exposure	-0.659316	1501	1	1501	0	1	489	1	489
TCGA-MP-A4T2-01	NA	NA	NA	NA	NA	NA	NA	NA	NA	NA	NA	NA	NA	NA	NA	NA	NA	NA	NA	NA	NA	NA	NA	NA	NA	NA	NA	NA	NA	NA	NA	NA	NA	NA	NA	NA	NA	NA	NA	1136	1	1136	1	1	575	1	575
TCGA-MP-A4T4-01	LRRK2-low	LRRK2-low.PI	LRRK2-low.non-TRU	366.844	NA	below_median	below_median	below_median	above_median	below_median	below_median	NA	below_median	above_median	NA	above_median	stable_remission_response	female	NA	NA	NA	no	t2	white	tumor_free	non_progressive_disease	no	r0	StageII	no	NA	lower	m0	n1	t2	above_median	CS	Higher_exposure	-0.860949	2617	1	2617	NA	0	2617	0	2617
TCGA-MP-A4T6-01	LRRK2-high	LRRK2-high.TRU	LRRK2-high.TRU	888.198	NA	below_median	below_median	below_median	below_median	above_median	below_median	NA	above_median	below_median	NA	below_median	stable_remission_response	female	peripheral_lung	NA	NA	no	t1	white	tumor_free	non_progressive_disease	no	r0	StageIII	no	NA	lower	NA	n2	t1	above_median	LFS	Lower_exposure	-1.98318	1790	1	1790	0	0	1790	0	1790
TCGA-MP-A4T7-01	LRRK2-high	LRRK2-high.PP	LRRK2-high.non-TRU	4816.08	NA	below_median	below_median	below_median	above_median	below_median	below_median	NA	above_median	below_median	NA	below_median	stable_remission_response	female	NA	NA	NA	no	t2	NA	tumor_free	NA	no	r0	StageIV	no	NA	lower	m1	n0	t2	above_median	SFS	Higher_exposure	-1.22993	167	1	167	NA	0	167	NA	NA
TCGA-MP-A4T8-01	LRRK2-low	LRRK2-low.PP	LRRK2-low.non-TRU	60.8924	NA	above_median	above_median	below_median	below_median	above_median	above_median	NA	below_median	above_median	NA	above_median	stable_remission_response	male	NA	NA	NA	no	t2	NA	tumor_free	NA	no	r0	StageIII	yes	chemotherapy	upper	m0	n2	t2	above_median	LFS	Lower_exposure	0.161483	161	1	161	NA	0	161	NA	NA
TCGA-MP-A4T9-01	LRRK2-high	LRRK2-high.TRU	LRRK2-high.TRU	3666.27	below_median	below_median	below_median	above_median	below_median	above_median	below_median	NA	below_median	NA	NA	NA	progressive	female	NA	complete_response	distant_metastasis	yes	t2	white	with_tumor	non_progressive_disease	yes	NA	StageIII	yes	chemotherapy	upper	NA	n2	t2	below_median	SFS	Higher_exposure	-1.73379	1265	1	1265	1	1	341	1	341
TCGA-MP-A4TA-01	LRRK2-low	LRRK2-low.PP	LRRK2-low.non-TRU	206.417	above_median	above_median	below_median	below_median	above_median	above_median	below_median	NA	below_median	above_median	NA	above_median	stable_remission_response	female	peripheral_lung	NA	distant_metastasis	yes	t1	white	with_tumor	non_progressive_disease	yes	r0	StageI	no	NA	upper	m0	n0	t1	above_median	SFS	Higher_exposure	0.392748	950	1	950	1	1	725	1	725
TCGA-MP-A4TC-01	LRRK2-low	LRRK2-low.PI	LRRK2-low.non-TRU	247.043	NA	below_median	below_median	above_median	above_median	below_median	above_median	above_median	below_median	above_median	above_median	above_median	stable_remission_response	male	NA	complete_response	NA	no	t1	white	tumor_free	non_progressive_disease	no	r0	StageIII	yes	chemotherapy	middle	m0	n2	t1	above_median	LFS	Lower_exposure	-0.54702	74	1	74	0	0	74	0	74
TCGA-MP-A4TD-01	LRRK2-low	LRRK2-low.PP	LRRK2-low.non-TRU	231.641	below_median	below_median	below_median	below_median	below_median	above_median	below_median	NA	below_median	NA	NA	NA	stable_remission_response	male	peripheral_lung	complete_response	locoregional_recurrence_	yes	t2	white	tumor_free	non_progressive_disease	no	NA	StageIII	yes	chemotherapy	lower	m0	n2	t2	above_median	LFS	Lower_exposure	-1.63752	307	1	307	NA	1	226	1	226
TCGA-MP-A4TE-01	LRRK2-low	LRRK2-low.PP	LRRK2-low.non-TRU	25.1101	below_median	above_median	below_median	below_median	below_median	above_median	below_median	below_median	NA	below_median	below_median	below_median	progressive	male	peripheral_lung	NA	distant_metastasis	yes	t2	white	with_tumor	non_progressive_disease	no	NA	StageII	no	NA	lower	NA	n0	t2b	below_median	SFS	Higher_exposure	-0.112427	896	1	896	1	1	226	1	226
TCGA-MP-A4TF-01	LRRK2-high	LRRK2-high.PP	LRRK2-high.non-TRU	1160.69	below_median	above_median	below_median	below_median	above_median	above_median	below_median	NA	below_median	below_median	NA	below_median	stable_remission_response	female	peripheral_lung	partial_response	distant_metastasis	yes	t2	white	with_tumor	non_progressive_disease	yes	r0	StageII	yes	chemotherapy	upper	m0	n0	t2b	below_median	SFS	Higher_exposure	0.371607	336	1	336	1	1	195	NA	NA
TCGA-MP-A4TH-01	LRRK2-high	LRRK2-high.TRU	LRRK2-high.TRU	1607.47	NA	below_median	below_median	below_median	below_median	below_median	above_median	NA	below_median	above_median	NA	above_median	stable_remission_response	female	peripheral_lung	NA	NA	no	t1	white	tumor_free	non_progressive_disease	no	r0	StageI	no	NA	lower	m0	n0	t1a	above_median	LFS	Lower_exposure	-2.21825	741	0	741	0	0	741	0	741
TCGA-MP-A4TI-01	LRRK2-high	LRRK2-high.PI	LRRK2-high.non-TRU	1685.27	below_median	below_median	below_median	below_median	above_median	below_median	below_median	above_median	below_median	above_median	above_median	below_median	stable_remission_response	male	NA	NA	locoregional_recurrence_	yes	t2	white	with_tumor	NA	yes	r0	StageII	no	NA	lower	m0	n1	t2a	above_median	LFS	Lower_exposure	-0.633257	429	1	429	1	1	84	NA	NA
TCGA-MP-A4TJ-01	LRRK2-high	LRRK2-high.TRU	LRRK2-high.TRU	3124.02	NA	below_median	below_median	above_median	below_median	below_median	below_median	NA	above_median	NA	NA	NA	stable_remission_response	female	central_lung	NA	NA	no	t1	NA	tumor_free	non_progressive_disease	no	r0	StageI	no	NA	upper	m0	n0	t1	below_median	CS	Higher_exposure	-1.60875	339	1	339	NA	0	339	0	339
TCGA-MP-A4TK-01	LRRK2-low	LRRK2-low.PI	LRRK2-low.non-TRU	458.643	below_median	below_median	below_median	below_median	above_median	below_median	below_median	NA	below_median	above_median	NA	above_median	progressive	female	NA	NA	distant_metastasis	yes	t2	NA	with_tumor	non_progressive_disease	yes	r0	StageII	no	NA	lower	NA	n1	t2	below_median	SFS	Higher_exposure	-1.22614	582	1	582	1	1	397	1	397
TCGA-MP-A5C7-01	LRRK2-low	LRRK2-low.PP	LRRK2-low.non-TRU	462.704	NA	above_median	above_median	above_median	below_median	above_median	below_median	NA	above_median	NA	NA	NA	stable_remission_response	female	central_lung	NA	NA	no	t2	white	tumor_free	non_progressive_disease	no	r0	StageI	no	NA	upper	m0	n0	t2	above_median	LFS	Lower_exposure	-1.36093	2248	0	2248	0	0	2248	0	2248
TCGA-NJ-A4YF-01	LRRK2-low	LRRK2-low.PP	LRRK2-low.non-TRU	11.5431	NA	below_median	below_median	below_median	below_median	above_median	above_median	NA	below_median	NA	NA	NA	stable_remission_response	female	NA	NA	NA	no	t1	non-white	tumor_free	non_progressive_disease	no	NA	StageI	no	NA	upper	m0	n0	t1	below_median	LFS	Lower_exposure	0.413286	2161	0	2161	0	0	2161	NA	NA
TCGA-NJ-A4YG-01	LRRK2-high	LRRK2-high.TRU	LRRK2-high.TRU	1452.08	NA	below_median	below_median	below_median	below_median	above_median	below_median	NA	below_median	NA	NA	NA	stable_remission_response	male	NA	NA	NA	no	t2	white	tumor_free	non_progressive_disease	no	NA	StageI	no	NA	upper	m0	n0	t2	below_median	SFS	Higher_exposure	-1.6939	2261	0	2261	0	0	2261	NA	NA
TCGA-NJ-A4YI-01	LRRK2-high	LRRK2-high.TRU	LRRK2-high.TRU	13581.1	NA	below_median	below_median	below_median	above_median	below_median	below_median	NA	below_median	NA	NA	NA	stable_remission_response	female	NA	NA	NA	no	t2	white	tumor_free	NA	no	NA	StageIII	no	NA	upper	m0	n2	t2	above_median	LFS	Lower_exposure	-1.71363	4	1	4	NA	0	4	NA	NA
TCGA-NJ-A4YP-01	LRRK2-low	LRRK2-low.PP	LRRK2-low.non-TRU	273.628	NA	above_median	above_median	below_median	above_median	below_median	below_median	NA	below_median	NA	NA	NA	stable_remission_response	male	NA	NA	NA	no	t2	white	tumor_free	non_progressive_disease	no	NA	StageI	no	NA	lower	m0	n0	t2a	below_median	NA	NA	-0.603121	50	0	50	0	0	50	NA	NA
TCGA-NJ-A4YQ-01	LRRK2-high	LRRK2-high.PI	LRRK2-high.non-TRU	686.755	NA	below_median	below_median	below_median	above_median	below_median	below_median	NA	NA	NA	NA	NA	stable_remission_response	female	NA	NA	NA	no	t1	white	tumor_free	non_progressive_disease	no	NA	StageI	no	NA	upper	m0	n0	t1b	above_median	SFS	Higher_exposure	-0.536623	1432	0	1432	0	0	1432	NA	NA
TCGA-NJ-A55A-01	LRRK2-high	LRRK2-high.TRU	LRRK2-high.TRU	3747.71	NA	below_median	below_median	above_median	below_median	below_median	below_median	NA	above_median	NA	NA	NA	stable_remission_response	female	NA	NA	NA	no	t2	white	tumor_free	non_progressive_disease	no	NA	StageI	no	NA	lower	m0	n0	t2	above_median	LFS	Lower_exposure	-2.23233	15	0	15	0	0	15	NA	NA
TCGA-NJ-A55O-01	LRRK2-high	LRRK2-high.TRU	LRRK2-high.TRU	7063.01	NA	below_median	below_median	below_median	above_median	above_median	below_median	above_median	above_median	below_median	below_median	below_median	stable_remission_response	female	NA	NA	NA	no	t1	white	tumor_free	non_progressive_disease	no	NA	StageII	no	NA	upper	m0	n1	t1b	below_median	SFS	Higher_exposure	-1.91476	13	0	13	0	0	13	NA	NA
TCGA-NJ-A55R-01	LRRK2-low	LRRK2-low.PP	LRRK2-low.non-TRU	479.846	NA	below_median	above_median	below_median	below_median	above_median	NA	NA	NA	NA	NA	NA	stable_remission_response	male	NA	NA	NA	no	t1	white	tumor_free	non_progressive_disease	no	NA	StageI	no	NA	upper	NA	n0	t1b	above_median	LFS	Lower_exposure	-1.26294	603	0	603	0	0	603	NA	NA
TCGA-NJ-A7XG-01	LRRK2-high	LRRK2-high.TRU	LRRK2-high.TRU	11799.4	NA	above_median	above_median	below_median	below_median	above_median	NA	NA	NA	NA	NA	NA	stable_remission_response	male	NA	stable_disease	NA	no	t4	non-white	with_tumor	non_progressive_disease	no	NA	StageIII	yes	chemotherapy	upper	m0	n1	t4	below_median	LFS	Lower_exposure	-1.64703	617	0	617	0	0	617	NA	NA
TCGA-O1-A52J-01	LRRK2-high	LRRK2-high.TRU	LRRK2-high.TRU	18245.9	above_median	below_median	below_median	below_median	above_median	above_median	NA	NA	NA	NA	NA	NA	stable_remission_response	female	NA	NA	locoregional_recurrence_	yes	t1	white	with_tumor	NA	no	NA	StageI	no	NA	lower	NA	n0	t1	above_median	LFS	Lower_exposure	-1.75809	1798	1	1798	1	1	898	NA	NA
TCGA-S2-AA1A-01	LRRK2-low	LRRK2-low.TRU	LRRK2-low.TRU	276.492	NA	below_median	below_median	below_median	above_median	below_median	NA	NA	NA	NA	NA	NA	stable_remission_response	female	NA	NA	NA	no	t1	non-white	tumor_free	non_progressive_disease	no	r0	StageI	no	NA	upper	m0	n0	t1b	above_median	LFS	Lower_exposure	-2.24146	513	0	513	0	0	513	0	513
