# Supplementary material for: Loss of Parkinson’s susceptibility gene LRRK2 promotes carcinogen-induced lung tumorigenesis
Source: Sci Rep. 2021 Jan 22;11:2097. doi: 10.1038/s41598-021-81639-0 (PMC7822882; doi:10.1038/s41598-021-81639-0)
Supplement: Supplementary file 3 — Supplementary Table S3. [file 41598_2021_81639_MOESM3_ESM.xlsx]

## Sheet: Legend
Supplementary Table S3: Gene-level somatic copy number alterations (SCNAs) associated with LRRK2 status in proximal-inflammatory lung adenocarcinoma.
Genes altered in at least 5% of tumors with high-level copy number alterations were tested for association with tumors, grouped by their combined status for LRRK2 cutpoint and expression subtype (n=2458 genes; pairwise Fisher’s exact test with BH adjP < 0.05).

## Sheet: Enrichment statistics
rowID	gene	comparison	p	adjP	chromosome/scaffold name	gene_start_bp	gene_end_bp	karyotype_band	LRRK2-low_associated	total_count_altered_patients
1	C5orf28	LRRK2-high.PI : LRRK2-low.PI	0.00654	0.049	NA	NA	NA	NA	Y	48
2	C5orf42	LRRK2-high.PI : LRRK2-low.PI	0.00373	0.028	NA	NA	NA	NA	Y	55
3	C5orf55	LRRK2-high.PI : LRRK2-low.PI	0.00304	0.0228	NA	NA	NA	NA	Y	88
4	FYB	LRRK2-high.PI : LRRK2-low.PI	0.00153	0.0115	NA	NA	NA	NA	Y	53
5	NIM1	LRRK2-high.PI : LRRK2-low.PI	0.00654	0.049	NA	NA	NA	NA	Y	48
6	SNORA57|ENSG00000212567.1	LRRK2-high.PI : LRRK2-low.PI	0.00174	0.0102	NA	NA	NA	NA	Y	52
7	SNORA63|ENSG00000199552.1	LRRK2-high.PI : LRRK2-low.PI	0.00174	0.013	NA	NA	NA	NA	Y	51
8	CEP72	LRRK2-high.PI : LRRK2-low.PI	0.00304	0.0228	CHR_HSCHR5_5_CTG1	614020	626253	NA	Y	88
9	SLC9A3	LRRK2-high.PI : LRRK2-low.PI	0.00304	0.0228	CHR_HSCHR5_5_CTG1	524112	524332	NA	Y	88
10	LPCAT1	LRRK2-high.PI : LRRK2-low.PI	0.00851	0.0337	CHR_HSCHR5_3_CTG1	1460716	1505839	NA	Y	86
11	SLC6A3	LRRK2-high.PI : LRRK2-low.PI	0.00497	0.0248	CHR_HSCHR5_3_CTG1	1392790	1449666	NA	Y	87
12	CLPTM1L	LRRK2-high.PI : LRRK2-low.PI	0.00595	0.0298	CHR_HSCHR5_3_CTG1	1318299	1345099	NA	Y	89
13	ZNF536	LRRK2-high.PI : LRRK2-low.PI	0.0095	0.0475	19	30228290	30713538	q12	Y	28
14	RN7SL383P	LRRK2-high.PI : LRRK2-low.PI	0.0096	0.049	5	44716193	44716486	p12	Y	47
15	FGF10	LRRK2-high.PI : LRRK2-low.PI	0.0096	0.049	5	44303544	44389706	p12	Y	47
16	CCL28	LRRK2-high.PI : LRRK2-low.PI	0.00654	0.049	5	43376645	43412391	p12	Y	48
17	HMGCS1	LRRK2-high.PI : LRRK2-low.PI	0.00654	0.049	5	43287470	43313512	p12	Y	48
18	CARD6	LRRK2-high.PI : LRRK2-low.PI	0.00328	0.0164	5	40841308	40860175	p13.1	Y	52
19	SNORD72	LRRK2-high.PI : LRRK2-low.PI	0.00174	0.0102	5	40832656	40832735	p13.1	Y	52
20	RPL37	LRRK2-high.PI : LRRK2-low.PI	0.00174	0.0102	5	40825262	40835222	p13.1	Y	52
21	PRKAA1	LRRK2-high.PI : LRRK2-low.PI	0.00174	0.0102	5	40759379	40798374	p13.1	Y	52
22	PTGER4	LRRK2-high.PI : LRRK2-low.PI	0.00174	0.0102	5	40679915	40693735	p13.1	Y	52
23	TTC33	LRRK2-high.PI : LRRK2-low.PI	0.00174	0.0102	5	40512333	40755963	p13.1	Y	52
24	LINC00604	LRRK2-high.PI : LRRK2-low.PI	0.00174	0.013	5	40240173	40267657	p13.1	Y	51
25	LINC00603	LRRK2-high.PI : LRRK2-low.PI	0.00174	0.013	5	39892138	40053324	p13.1	Y	51
26	DAB2	LRRK2-high.PI : LRRK2-low.PI	0.00124	0.0093	5	39371675	39462300	p13.1	Y	52
27	C9	LRRK2-high.PI : LRRK2-low.PI	0.00153	0.0115	5	39284140	39424868	p13.1	Y	52
28	RICTOR	LRRK2-high.PI : LRRK2-low.PI	0.00286	0.0165	5	38937920	39074399	p13.1	Y	53
29	OSMR	LRRK2-high.PI : LRRK2-low.PI	0.00286	0.0165	5	38845858	38945596	p13.1	Y	53
30	MIR3650	LRRK2-high.PI : LRRK2-low.PI	0.00167	0.0125	5	38557502	38557561	p13.1	Y	52
31	LIFR	LRRK2-high.PI : LRRK2-low.PI	0.00167	0.0125	5	38474668	38608354	p13.1	Y	52
32	EGFLAM	LRRK2-high.PI : LRRK2-low.PI	0.00286	0.0214	5	38258409	38465480	p13.2	Y	52
33	GDNF	LRRK2-high.PI : LRRK2-low.PI	0.00159	0.0119	5	37812677	37840041	p13.2	Y	54
34	WDR70	LRRK2-high.PI : LRRK2-low.PI	0.00159	0.0119	5	37379212	37753435	p13.2	Y	54
35	NUP155	LRRK2-high.PI : LRRK2-low.PI	0.00286	0.0214	5	37288137	37371106	p13.2	Y	54
36	RN7SL37P	LRRK2-high.PI : LRRK2-low.PI	0.00286	0.0214	5	37246173	37246479	p13.2	Y	54
37	NIPBL	LRRK2-high.PI : LRRK2-low.PI	0.00373	0.028	5	36876769	37066413	p13.2	Y	55
38	SLC1A3	LRRK2-high.PI : LRRK2-low.PI	0.00373	0.0216	5	36606355	36688334	p13.2	Y	56
39	RNA5SP181	LRRK2-high.PI : LRRK2-low.PI	0.00674	0.0337	5	36485343	36485440	p13.2	Y	56
40	RANBP3L	LRRK2-high.PI : LRRK2-low.PI	0.00674	0.0337	5	36248434	36302114	p13.2	Y	57
41	NADK2	LRRK2-high.PI : LRRK2-low.PI	0.00674	0.0337	5	36192589	36242279	p13.2	Y	58
42	SKP2	LRRK2-high.PI : LRRK2-low.PI	0.00674	0.0337	5	36151989	36184319	p13.2	Y	58
43	MIR580	LRRK2-high.PI : LRRK2-low.PI	0.00674	0.0337	5	36147892	36147988	p13.2	Y	57
44	LMBRD2	LRRK2-high.PI : LRRK2-low.PI	0.00674	0.0337	5	36098407	36151887	p13.2	Y	57
45	UGT3A2	LRRK2-high.PI : LRRK2-low.PI	0.00674	0.0337	5	36035021	36071358	p13.2	Y	57
46	UGT3A1	LRRK2-high.PI : LRRK2-low.PI	0.00674	0.0337	5	35951010	36001028	p13.2	Y	56
47	CAPSL	LRRK2-high.PI : LRRK2-low.PI	0.00674	0.0337	5	35904288	35938779	p13.2	Y	56
48	IL7R	LRRK2-high.PI : LRRK2-low.PI	0.00724	0.0362	5	35852695	35879603	p13.2	Y	55
49	AGXT2	LRRK2-high.PI : LRRK2-low.PI	0.0096	0.048	5	34998101	35048135	p13.2	Y	51
50	CMBL	LRRK2-high.PI : LRRK2-low.PI	0.00846	0.0423	5	10275875	10307902	p15.2	Y	69
51	IRX4	LRRK2-high.PI : LRRK2-low.PI	0.00851	0.0337	5	1877413	1887236	p15.33	Y	86
52	NDUFS6	LRRK2-high.PI : LRRK2-low.PI	0.00851	0.0337	5	1801400	1816605	p15.33	Y	86
53	MRPL36	LRRK2-high.PI : LRRK2-low.PI	0.00851	0.0337	5	1798385	1801366	p15.33	Y	86
54	MIR4277	LRRK2-high.PI : LRRK2-low.PI	0.00851	0.0337	5	1708785	1708868	p15.33	Y	86
55	SDHAP3	LRRK2-high.PI : LRRK2-low.PI	0.00851	0.0337	5	1567495	1594620	p15.33	Y	86
56	LPCAT1	LRRK2-high.PI : LRRK2-low.PI	0.00851	0.0337	5	1456480	1523962	p15.33	Y	86
57	SLC6A3	LRRK2-high.PI : LRRK2-low.PI	0.00497	0.0248	5	1392794	1445440	p15.33	Y	87
58	CLPTM1L	LRRK2-high.PI : LRRK2-low.PI	0.00595	0.0298	5	1317752	1345099	p15.33	Y	89
59	MIR4457	LRRK2-high.PI : LRRK2-low.PI	0.0113	0.0442	5	1309310	1309377	p15.33	Y	89
60	TERT	LRRK2-high.PI : LRRK2-low.PI	0.00951	0.0379	5	1253147	1295069	p15.33	Y	88
61	TRIP13	LRRK2-high.PI : LRRK2-low.PI	0.00304	0.0228	5	892884	919357	p15.33	Y	88
62	BRD9	LRRK2-high.PI : LRRK2-low.PI	0.00304	0.0228	5	850291	892801	p15.33	Y	88
63	ZDHHC11	LRRK2-high.PI : LRRK2-low.PI	0.00304	0.0228	5	795606	850986	p15.33	Y	88
64	ZDHHC11B	LRRK2-high.PI : LRRK2-low.PI	0.00304	0.0228	5	710355	784729	p15.33	Y	88
65	TPPP	LRRK2-high.PI : LRRK2-low.PI	0.00304	0.0228	5	659862	693352	p15.33	Y	88
66	CEP72	LRRK2-high.PI : LRRK2-low.PI	0.00304	0.0228	5	612340	667168	p15.33	Y	88
67	MIR4456	LRRK2-high.PI : LRRK2-low.PI	0.00304	0.0228	5	535840	535882	p15.33	Y	88
68	SLC9A3	LRRK2-high.PI : LRRK2-low.PI	0.00304	0.0228	5	470458	524332	p15.33	Y	88
69	EXOC3	LRRK2-high.PI : LRRK2-low.PI	0.00304	0.0228	5	443175	471937	p15.33	Y	88
70	AHRR	LRRK2-high.PI : LRRK2-low.PI	0.00304	0.0228	5	321759	435110	p15.33	Y	88
71	AHRR	LRRK2-high.PI : LRRK2-low.PI	0.00304	0.0228	5	271670	438291	p15.33	Y	88
72	PDCD6	LRRK2-high.PI : LRRK2-low.PI	0.00304	0.0228	5	271621	314974	p15.33	Y	88
73	SDHA	LRRK2-high.PI : LRRK2-low.PI	0.00304	0.0228	5	218241	257082	p15.33	Y	88
74	CCDC127	LRRK2-high.PI : LRRK2-low.PI	0.00304	0.0228	5	196871	218215	p15.33	Y	88
75	LRRC14B	LRRK2-high.PI : LRRK2-low.PI	0.00304	0.0228	5	191495	196334	p15.33	Y	88
76	PLEKHG4B	LRRK2-high.PI : LRRK2-low.PI	0.00304	0.0228	5	92151	189972	p15.33	Y	88

## Sheet: Freq per tumor group
rowID	tumor group	CNA WT (0) or altered (1)	row_frequency	gene
1	LRRK2-high.PI	0	0.72973	UBQLN4
2	LRRK2-high.PP	0	0.153846	UBQLN4
3	LRRK2-high.TRU	0	0.825397	UBQLN4
4	LRRK2-low.PI	0	0.682927	UBQLN4
5	LRRK2-low.PP	0	0.607143	UBQLN4
6	LRRK2-low.TRU	0	0.75	UBQLN4
7	LRRK2-high.PI	1	0.27027	UBQLN4
8	LRRK2-high.PP	1	0.846154	UBQLN4
9	LRRK2-high.TRU	1	0.174603	UBQLN4
10	LRRK2-low.PI	1	0.317073	UBQLN4
11	LRRK2-low.PP	1	0.392857	UBQLN4
12	LRRK2-low.TRU	1	0.25	UBQLN4
13	LRRK2-high.PI	0	0.72973	LAMTOR2
14	LRRK2-high.PP	0	0.153846	LAMTOR2
15	LRRK2-high.TRU	0	0.825397	LAMTOR2
16	LRRK2-low.PI	0	0.682927	LAMTOR2
17	LRRK2-low.PP	0	0.607143	LAMTOR2
18	LRRK2-low.TRU	0	0.75	LAMTOR2
19	LRRK2-high.PI	1	0.27027	LAMTOR2
20	LRRK2-high.PP	1	0.846154	LAMTOR2
21	LRRK2-high.TRU	1	0.174603	LAMTOR2
22	LRRK2-low.PI	1	0.317073	LAMTOR2
23	LRRK2-low.PP	1	0.392857	LAMTOR2
24	LRRK2-low.TRU	1	0.25	LAMTOR2
25	LRRK2-high.PI	0	0.72973	RAB25
26	LRRK2-high.PP	0	0.153846	RAB25
27	LRRK2-high.TRU	0	0.825397	RAB25
28	LRRK2-low.PI	0	0.682927	RAB25
29	LRRK2-low.PP	0	0.607143	RAB25
30	LRRK2-low.TRU	0	0.75	RAB25
31	LRRK2-high.PI	1	0.27027	RAB25
32	LRRK2-high.PP	1	0.846154	RAB25
33	LRRK2-high.TRU	1	0.174603	RAB25
34	LRRK2-low.PI	1	0.317073	RAB25
35	LRRK2-low.PP	1	0.392857	RAB25
36	LRRK2-low.TRU	1	0.25	RAB25
37	LRRK2-high.PI	0	0.72973	MEF2D
38	LRRK2-high.PP	0	0.153846	MEF2D
39	LRRK2-high.TRU	0	0.825397	MEF2D
40	LRRK2-low.PI	0	0.725	MEF2D
41	LRRK2-low.PP	0	0.62069	MEF2D
42	LRRK2-low.TRU	0	0.75	MEF2D
43	LRRK2-high.PI	1	0.27027	MEF2D
44	LRRK2-high.PP	1	0.846154	MEF2D
45	LRRK2-high.TRU	1	0.174603	MEF2D
46	LRRK2-low.PI	1	0.275	MEF2D
47	LRRK2-low.PP	1	0.37931	MEF2D
48	LRRK2-low.TRU	1	0.25	MEF2D
49	LRRK2-high.PI	0	0.72973	IQGAP3
50	LRRK2-high.PP	0	0.153846	IQGAP3
51	LRRK2-high.TRU	0	0.825397	IQGAP3
52	LRRK2-low.PI	0	0.725	IQGAP3
53	LRRK2-low.PP	0	0.642857	IQGAP3
54	LRRK2-low.TRU	0	0.75	IQGAP3
55	LRRK2-high.PI	1	0.27027	IQGAP3
56	LRRK2-high.PP	1	0.846154	IQGAP3
57	LRRK2-high.TRU	1	0.174603	IQGAP3
58	LRRK2-low.PI	1	0.275	IQGAP3
59	LRRK2-low.PP	1	0.357143	IQGAP3
60	LRRK2-low.TRU	1	0.25	IQGAP3
61	LRRK2-high.PI	0	0.72973	snoU13|ENSG00000238843.1
62	LRRK2-high.PP	0	0.153846	snoU13|ENSG00000238843.1
63	LRRK2-high.TRU	0	0.825397	snoU13|ENSG00000238843.1
64	LRRK2-low.PI	0	0.725	snoU13|ENSG00000238843.1
65	LRRK2-low.PP	0	0.642857	snoU13|ENSG00000238843.1
66	LRRK2-low.TRU	0	0.75	snoU13|ENSG00000238843.1
67	LRRK2-high.PI	1	0.27027	snoU13|ENSG00000238843.1
68	LRRK2-high.PP	1	0.846154	snoU13|ENSG00000238843.1
69	LRRK2-high.TRU	1	0.174603	snoU13|ENSG00000238843.1
70	LRRK2-low.PI	1	0.275	snoU13|ENSG00000238843.1
71	LRRK2-low.PP	1	0.357143	snoU13|ENSG00000238843.1
72	LRRK2-low.TRU	1	0.25	snoU13|ENSG00000238843.1
73	LRRK2-high.PI	0	0.72973	TTC24
74	LRRK2-high.PP	0	0.153846	TTC24
75	LRRK2-high.TRU	0	0.825397	TTC24
76	LRRK2-low.PI	0	0.725	TTC24
77	LRRK2-low.PP	0	0.642857	TTC24
78	LRRK2-low.TRU	0	0.75	TTC24
79	LRRK2-high.PI	1	0.27027	TTC24
80	LRRK2-high.PP	1	0.846154	TTC24
81	LRRK2-high.TRU	1	0.174603	TTC24
82	LRRK2-low.PI	1	0.275	TTC24
83	LRRK2-low.PP	1	0.357143	TTC24
84	LRRK2-low.TRU	1	0.25	TTC24
85	LRRK2-high.PI	0	0.72973	APOA1BP
86	LRRK2-high.PP	0	0.153846	APOA1BP
87	LRRK2-high.TRU	0	0.825397	APOA1BP
88	LRRK2-low.PI	0	0.74359	APOA1BP
89	LRRK2-low.PP	0	0.642857	APOA1BP
90	LRRK2-low.TRU	0	0.75	APOA1BP
91	LRRK2-high.PI	1	0.27027	APOA1BP
92	LRRK2-high.PP	1	0.846154	APOA1BP
93	LRRK2-high.TRU	1	0.174603	APOA1BP
94	LRRK2-low.PI	1	0.25641	APOA1BP
95	LRRK2-low.PP	1	0.357143	APOA1BP
96	LRRK2-low.TRU	1	0.25	APOA1BP
97	LRRK2-high.PI	0	0.72973	GPATCH4
98	LRRK2-high.PP	0	0.153846	GPATCH4
99	LRRK2-high.TRU	0	0.825397	GPATCH4
100	LRRK2-low.PI	0	0.74359	GPATCH4
101	LRRK2-low.PP	0	0.642857	GPATCH4
102	LRRK2-low.TRU	0	0.75	GPATCH4
103	LRRK2-high.PI	1	0.27027	GPATCH4
104	LRRK2-high.PP	1	0.846154	GPATCH4
105	LRRK2-high.TRU	1	0.174603	GPATCH4
106	LRRK2-low.PI	1	0.25641	GPATCH4
107	LRRK2-low.PP	1	0.357143	GPATCH4
108	LRRK2-low.TRU	1	0.25	GPATCH4
109	LRRK2-high.PI	0	0.72973	HAPLN2
110	LRRK2-high.PP	0	0.153846	HAPLN2
111	LRRK2-high.TRU	0	0.83871	HAPLN2
112	LRRK2-low.PI	0	0.74359	HAPLN2
113	LRRK2-low.PP	0	0.642857	HAPLN2
114	LRRK2-low.TRU	0	0.75	HAPLN2
115	LRRK2-high.PI	1	0.27027	HAPLN2
116	LRRK2-high.PP	1	0.846154	HAPLN2
117	LRRK2-high.TRU	1	0.16129	HAPLN2
118	LRRK2-low.PI	1	0.25641	HAPLN2
119	LRRK2-low.PP	1	0.357143	HAPLN2
120	LRRK2-low.TRU	1	0.25	HAPLN2
121	LRRK2-high.PI	0	0.72973	BCAN
122	LRRK2-high.PP	0	0.153846	BCAN
123	LRRK2-high.TRU	0	0.83871	BCAN
124	LRRK2-low.PI	0	0.75	BCAN
125	LRRK2-low.PP	0	0.642857	BCAN
126	LRRK2-low.TRU	0	0.75	BCAN
127	LRRK2-high.PI	1	0.27027	BCAN
128	LRRK2-high.PP	1	0.846154	BCAN
129	LRRK2-high.TRU	1	0.16129	BCAN
130	LRRK2-low.PI	1	0.25	BCAN
131	LRRK2-low.PP	1	0.357143	BCAN
132	LRRK2-low.TRU	1	0.25	BCAN
133	LRRK2-high.PI	0	0.72973	NES
134	LRRK2-high.PP	0	0.153846	NES
135	LRRK2-high.TRU	0	0.83871	NES
136	LRRK2-low.PI	0	0.75	NES
137	LRRK2-low.PP	0	0.655172	NES
138	LRRK2-low.TRU	0	1	NES
139	LRRK2-high.PI	1	0.27027	NES
140	LRRK2-high.PP	1	0.846154	NES
141	LRRK2-high.TRU	1	0.16129	NES
142	LRRK2-low.PI	1	0.25	NES
143	LRRK2-low.PP	1	0.344828	NES
144	LRRK2-low.TRU	1	0	NES
145	LRRK2-high.PI	0	0.72973	CRABP2
146	LRRK2-high.PP	0	0.153846	CRABP2
147	LRRK2-high.TRU	0	0.83871	CRABP2
148	LRRK2-low.PI	0	0.769231	CRABP2
149	LRRK2-low.PP	0	0.655172	CRABP2
150	LRRK2-low.TRU	0	1	CRABP2
151	LRRK2-high.PI	1	0.27027	CRABP2
152	LRRK2-high.PP	1	0.846154	CRABP2
153	LRRK2-high.TRU	1	0.16129	CRABP2
154	LRRK2-low.PI	1	0.230769	CRABP2
155	LRRK2-low.PP	1	0.344828	CRABP2
156	LRRK2-low.TRU	1	0	CRABP2
157	LRRK2-high.PI	0	0.72973	ISG20L2
158	LRRK2-high.PP	0	0.153846	ISG20L2
159	LRRK2-high.TRU	0	0.83871	ISG20L2
160	LRRK2-low.PI	0	0.769231	ISG20L2
161	LRRK2-low.PP	0	0.655172	ISG20L2
162	LRRK2-low.TRU	0	1	ISG20L2
163	LRRK2-high.PI	1	0.27027	ISG20L2
164	LRRK2-high.PP	1	0.846154	ISG20L2
165	LRRK2-high.TRU	1	0.16129	ISG20L2
166	LRRK2-low.PI	1	0.230769	ISG20L2
167	LRRK2-low.PP	1	0.344828	ISG20L2
168	LRRK2-low.TRU	1	0	ISG20L2
169	LRRK2-high.PI	0	0.72973	RRNAD1
170	LRRK2-high.PP	0	0.181818	RRNAD1
171	LRRK2-high.TRU	0	0.83871	RRNAD1
172	LRRK2-low.PI	0	0.789474	RRNAD1
173	LRRK2-low.PP	0	0.655172	RRNAD1
174	LRRK2-low.TRU	0	1	RRNAD1
175	LRRK2-high.PI	1	0.27027	RRNAD1
176	LRRK2-high.PP	1	0.818182	RRNAD1
177	LRRK2-high.TRU	1	0.16129	RRNAD1
178	LRRK2-low.PI	1	0.210526	RRNAD1
179	LRRK2-low.PP	1	0.344828	RRNAD1
180	LRRK2-low.TRU	1	0	RRNAD1
181	LRRK2-high.PI	0	0.72973	MRPL24
182	LRRK2-high.PP	0	0.181818	MRPL24
183	LRRK2-high.TRU	0	0.83871	MRPL24
184	LRRK2-low.PI	0	0.789474	MRPL24
185	LRRK2-low.PP	0	0.655172	MRPL24
186	LRRK2-low.TRU	0	1	MRPL24
187	LRRK2-high.PI	1	0.27027	MRPL24
188	LRRK2-high.PP	1	0.818182	MRPL24
189	LRRK2-high.TRU	1	0.16129	MRPL24
190	LRRK2-low.PI	1	0.210526	MRPL24
191	LRRK2-low.PP	1	0.344828	MRPL24
192	LRRK2-low.TRU	1	0	MRPL24
193	LRRK2-high.PI	0	0.72973	HDGF
194	LRRK2-high.PP	0	0.181818	HDGF
195	LRRK2-high.TRU	0	0.83871	HDGF
196	LRRK2-low.PI	0	0.789474	HDGF
197	LRRK2-low.PP	0	0.655172	HDGF
198	LRRK2-low.TRU	0	1	HDGF
199	LRRK2-high.PI	1	0.27027	HDGF
200	LRRK2-high.PP	1	0.818182	HDGF
201	LRRK2-high.TRU	1	0.16129	HDGF
202	LRRK2-low.PI	1	0.210526	HDGF
203	LRRK2-low.PP	1	0.344828	HDGF
204	LRRK2-low.TRU	1	0	HDGF
205	LRRK2-high.PI	0	0.75	FCRL5
206	LRRK2-high.PP	0	0.166667	FCRL5
207	LRRK2-high.TRU	0	0.83871	FCRL5
208	LRRK2-low.PI	0	0.789474	FCRL5
209	LRRK2-low.PP	0	0.655172	FCRL5
210	LRRK2-low.TRU	0	1	FCRL5
211	LRRK2-high.PI	1	0.25	FCRL5
212	LRRK2-high.PP	1	0.833333	FCRL5
213	LRRK2-high.TRU	1	0.16129	FCRL5
214	LRRK2-low.PI	1	0.210526	FCRL5
215	LRRK2-low.PP	1	0.344828	FCRL5
216	LRRK2-low.TRU	1	0	FCRL5
217	LRRK2-high.PI	0	0.75	FCRL4
218	LRRK2-high.PP	0	0.166667	FCRL4
219	LRRK2-high.TRU	0	0.83871	FCRL4
220	LRRK2-low.PI	0	0.789474	FCRL4
221	LRRK2-low.PP	0	0.655172	FCRL4
222	LRRK2-low.TRU	0	1	FCRL4
223	LRRK2-high.PI	1	0.25	FCRL4
224	LRRK2-high.PP	1	0.833333	FCRL4
225	LRRK2-high.TRU	1	0.16129	FCRL4
226	LRRK2-low.PI	1	0.210526	FCRL4
227	LRRK2-low.PP	1	0.344828	FCRL4
228	LRRK2-low.TRU	1	0	FCRL4
229	LRRK2-high.PI	0	0.75	FCRL3
230	LRRK2-high.PP	0	0.166667	FCRL3
231	LRRK2-high.TRU	0	0.83871	FCRL3
232	LRRK2-low.PI	0	0.789474	FCRL3
233	LRRK2-low.PP	0	0.689655	FCRL3
234	LRRK2-low.TRU	0	1	FCRL3
235	LRRK2-high.PI	1	0.25	FCRL3
236	LRRK2-high.PP	1	0.833333	FCRL3
237	LRRK2-high.TRU	1	0.16129	FCRL3
238	LRRK2-low.PI	1	0.210526	FCRL3
239	LRRK2-low.PP	1	0.310345	FCRL3
240	LRRK2-low.TRU	1	0	FCRL3
241	LRRK2-high.PI	0	0.75	FCRL2
242	LRRK2-high.PP	0	0.166667	FCRL2
243	LRRK2-high.TRU	0	0.83871	FCRL2
244	LRRK2-low.PI	0	0.789474	FCRL2
245	LRRK2-low.PP	0	0.7	FCRL2
246	LRRK2-low.TRU	0	1	FCRL2
247	LRRK2-high.PI	1	0.25	FCRL2
248	LRRK2-high.PP	1	0.833333	FCRL2
249	LRRK2-high.TRU	1	0.16129	FCRL2
250	LRRK2-low.PI	1	0.210526	FCRL2
251	LRRK2-low.PP	1	0.3	FCRL2
252	LRRK2-low.TRU	1	0	FCRL2
253	LRRK2-high.PI	0	0.75	FCRL1
254	LRRK2-high.PP	0	0.166667	FCRL1
255	LRRK2-high.TRU	0	0.83871	FCRL1
256	LRRK2-low.PI	0	0.789474	FCRL1
257	LRRK2-low.PP	0	0.7	FCRL1
258	LRRK2-low.TRU	0	1	FCRL1
259	LRRK2-high.PI	1	0.25	FCRL1
260	LRRK2-high.PP	1	0.833333	FCRL1
261	LRRK2-high.TRU	1	0.16129	FCRL1
262	LRRK2-low.PI	1	0.210526	FCRL1
263	LRRK2-low.PP	1	0.3	FCRL1
264	LRRK2-low.TRU	1	0	FCRL1
265	LRRK2-high.PI	0	0.75	CD5L
266	LRRK2-high.PP	0	0.181818	CD5L
267	LRRK2-high.TRU	0	0.83871	CD5L
268	LRRK2-low.PI	0	0.810811	CD5L
269	LRRK2-low.PP	0	0.7	CD5L
270	LRRK2-low.TRU	0	1	CD5L
271	LRRK2-high.PI	1	0.25	CD5L
272	LRRK2-high.PP	1	0.818182	CD5L
273	LRRK2-high.TRU	1	0.16129	CD5L
274	LRRK2-low.PI	1	0.189189	CD5L
275	LRRK2-low.PP	1	0.3	CD5L
276	LRRK2-low.TRU	1	0	CD5L
277	LRRK2-high.PI	0	0.75	KIRREL
278	LRRK2-high.PP	0	0.181818	KIRREL
279	LRRK2-high.TRU	0	0.83871	KIRREL
280	LRRK2-low.PI	0	0.810811	KIRREL
281	LRRK2-low.PP	0	0.689655	KIRREL
282	LRRK2-low.TRU	0	1	KIRREL
283	LRRK2-high.PI	1	0.25	KIRREL
284	LRRK2-high.PP	1	0.818182	KIRREL
285	LRRK2-high.TRU	1	0.16129	KIRREL
286	LRRK2-low.PI	1	0.189189	KIRREL
287	LRRK2-low.PP	1	0.310345	KIRREL
288	LRRK2-low.TRU	1	0	KIRREL
289	LRRK2-high.PI	0	0.75	CD1D
290	LRRK2-high.PP	0	0.181818	CD1D
291	LRRK2-high.TRU	0	0.83871	CD1D
292	LRRK2-low.PI	0	0.810811	CD1D
293	LRRK2-low.PP	0	0.7	CD1D
294	LRRK2-low.TRU	0	1	CD1D
295	LRRK2-high.PI	1	0.25	CD1D
296	LRRK2-high.PP	1	0.818182	CD1D
297	LRRK2-high.TRU	1	0.16129	CD1D
298	LRRK2-low.PI	1	0.189189	CD1D
299	LRRK2-low.PP	1	0.3	CD1D
300	LRRK2-low.TRU	1	0	CD1D
301	LRRK2-high.PI	0	0.75	CD1A
302	LRRK2-high.PP	0	0.181818	CD1A
303	LRRK2-high.TRU	0	0.83871	CD1A
304	LRRK2-low.PI	0	0.805556	CD1A
305	LRRK2-low.PP	0	0.666667	CD1A
306	LRRK2-low.TRU	0	1	CD1A
307	LRRK2-high.PI	1	0.25	CD1A
308	LRRK2-high.PP	1	0.818182	CD1A
309	LRRK2-high.TRU	1	0.16129	CD1A
310	LRRK2-low.PI	1	0.194444	CD1A
311	LRRK2-low.PP	1	0.333333	CD1A
312	LRRK2-low.TRU	1	0	CD1A
313	LRRK2-high.PI	0	0.75	OR10Z1
314	LRRK2-high.PP	0	0.166667	OR10Z1
315	LRRK2-high.TRU	0	0.83871	OR10Z1
316	LRRK2-low.PI	0	0.805556	OR10Z1
317	LRRK2-low.PP	0	0.645161	OR10Z1
318	LRRK2-low.TRU	0	1	OR10Z1
319	LRRK2-high.PI	1	0.25	OR10Z1
320	LRRK2-high.PP	1	0.833333	OR10Z1
321	LRRK2-high.TRU	1	0.16129	OR10Z1
322	LRRK2-low.PI	1	0.194444	OR10Z1
323	LRRK2-low.PP	1	0.354839	OR10Z1
324	LRRK2-low.TRU	1	0	OR10Z1
325	LRRK2-high.PI	0	0.75	SPTA1
326	LRRK2-high.PP	0	0.166667	SPTA1
327	LRRK2-high.TRU	0	0.83871	SPTA1
328	LRRK2-low.PI	0	0.805556	SPTA1
329	LRRK2-low.PP	0	0.645161	SPTA1
330	LRRK2-low.TRU	0	1	SPTA1
331	LRRK2-high.PI	1	0.25	SPTA1
332	LRRK2-high.PP	1	0.833333	SPTA1
333	LRRK2-high.TRU	1	0.16129	SPTA1
334	LRRK2-low.PI	1	0.194444	SPTA1
335	LRRK2-low.PP	1	0.354839	SPTA1
336	LRRK2-low.TRU	1	0	SPTA1
337	LRRK2-high.PI	0	0.75	OR6K2
338	LRRK2-high.PP	0	0.166667	OR6K2
339	LRRK2-high.TRU	0	0.83871	OR6K2
340	LRRK2-low.PI	0	0.805556	OR6K2
341	LRRK2-low.PP	0	0.645161	OR6K2
342	LRRK2-low.TRU	0	1	OR6K2
343	LRRK2-high.PI	1	0.25	OR6K2
344	LRRK2-high.PP	1	0.833333	OR6K2
345	LRRK2-high.TRU	1	0.16129	OR6K2
346	LRRK2-low.PI	1	0.194444	OR6K2
347	LRRK2-low.PP	1	0.354839	OR6K2
348	LRRK2-low.TRU	1	0	OR6K2
349	LRRK2-high.PI	0	0.75	OR6K3
350	LRRK2-high.PP	0	0.166667	OR6K3
351	LRRK2-high.TRU	0	0.83871	OR6K3
352	LRRK2-low.PI	0	0.805556	OR6K3
353	LRRK2-low.PP	0	0.65625	OR6K3
354	LRRK2-low.TRU	0	1	OR6K3
355	LRRK2-high.PI	1	0.25	OR6K3
356	LRRK2-high.PP	1	0.833333	OR6K3
357	LRRK2-high.TRU	1	0.16129	OR6K3
358	LRRK2-low.PI	1	0.194444	OR6K3
359	LRRK2-low.PP	1	0.34375	OR6K3
360	LRRK2-low.TRU	1	0	OR6K3
361	LRRK2-high.PI	0	0.75	OR6K6
362	LRRK2-high.PP	0	0.166667	OR6K6
363	LRRK2-high.TRU	0	0.83871	OR6K6
364	LRRK2-low.PI	0	0.805556	OR6K6
365	LRRK2-low.PP	0	0.65625	OR6K6
366	LRRK2-low.TRU	0	1	OR6K6
367	LRRK2-high.PI	1	0.25	OR6K6
368	LRRK2-high.PP	1	0.833333	OR6K6
369	LRRK2-high.TRU	1	0.16129	OR6K6
370	LRRK2-low.PI	1	0.194444	OR6K6
371	LRRK2-low.PP	1	0.34375	OR6K6
372	LRRK2-low.TRU	1	0	OR6K6
373	LRRK2-high.PI	0	0.75	OR6N1
374	LRRK2-high.PP	0	0.166667	OR6N1
375	LRRK2-high.TRU	0	0.83871	OR6N1
376	LRRK2-low.PI	0	0.805556	OR6N1
377	LRRK2-low.PP	0	0.677419	OR6N1
378	LRRK2-low.TRU	0	1	OR6N1
379	LRRK2-high.PI	1	0.25	OR6N1
380	LRRK2-high.PP	1	0.833333	OR6N1
381	LRRK2-high.TRU	1	0.16129	OR6N1
382	LRRK2-low.PI	1	0.194444	OR6N1
383	LRRK2-low.PP	1	0.322581	OR6N1
384	LRRK2-low.TRU	1	0	OR6N1
385	LRRK2-high.PI	0	0.75	OR6N2
386	LRRK2-high.PP	0	0.166667	OR6N2
387	LRRK2-high.TRU	0	0.83871	OR6N2
388	LRRK2-low.PI	0	0.805556	OR6N2
389	LRRK2-low.PP	0	0.677419	OR6N2
390	LRRK2-low.TRU	0	1	OR6N2
391	LRRK2-high.PI	1	0.25	OR6N2
392	LRRK2-high.PP	1	0.833333	OR6N2
393	LRRK2-high.TRU	1	0.16129	OR6N2
394	LRRK2-low.PI	1	0.194444	OR6N2
395	LRRK2-low.PP	1	0.322581	OR6N2
396	LRRK2-low.TRU	1	0	OR6N2
397	LRRK2-high.PI	0	0.75	MNDA
398	LRRK2-high.PP	0	0.166667	MNDA
399	LRRK2-high.TRU	0	0.83871	MNDA
400	LRRK2-low.PI	0	0.805556	MNDA
401	LRRK2-low.PP	0	0.677419	MNDA
402	LRRK2-low.TRU	0	1	MNDA
403	LRRK2-high.PI	1	0.25	MNDA
404	LRRK2-high.PP	1	0.833333	MNDA
405	LRRK2-high.TRU	1	0.16129	MNDA
406	LRRK2-low.PI	1	0.194444	MNDA
407	LRRK2-low.PP	1	0.322581	MNDA
408	LRRK2-low.TRU	1	0	MNDA
409	LRRK2-high.PI	0	0.75	PYHIN1
410	LRRK2-high.PP	0	0.166667	PYHIN1
411	LRRK2-high.TRU	0	0.83871	PYHIN1
412	LRRK2-low.PI	0	0.805556	PYHIN1
413	LRRK2-low.PP	0	0.677419	PYHIN1
414	LRRK2-low.TRU	0	1	PYHIN1
415	LRRK2-high.PI	1	0.25	PYHIN1
416	LRRK2-high.PP	1	0.833333	PYHIN1
417	LRRK2-high.TRU	1	0.16129	PYHIN1
418	LRRK2-low.PI	1	0.194444	PYHIN1
419	LRRK2-low.PP	1	0.322581	PYHIN1
420	LRRK2-low.TRU	1	0	PYHIN1
421	LRRK2-high.PI	0	0.75	IFI16
422	LRRK2-high.PP	0	0.166667	IFI16
423	LRRK2-high.TRU	0	0.83871	IFI16
424	LRRK2-low.PI	0	0.783784	IFI16
425	LRRK2-low.PP	0	0.677419	IFI16
426	LRRK2-low.TRU	0	1	IFI16
427	LRRK2-high.PI	1	0.25	IFI16
428	LRRK2-high.PP	1	0.833333	IFI16
429	LRRK2-high.TRU	1	0.16129	IFI16
430	LRRK2-low.PI	1	0.216216	IFI16
431	LRRK2-low.PP	1	0.322581	IFI16
432	LRRK2-low.TRU	1	0	IFI16
433	LRRK2-high.PI	0	0.75	AIM2
434	LRRK2-high.PP	0	0.142857	AIM2
435	LRRK2-high.TRU	0	0.83871	AIM2
436	LRRK2-low.PI	0	0.783784	AIM2
437	LRRK2-low.PP	0	0.612903	AIM2
438	LRRK2-low.TRU	0	1	AIM2
439	LRRK2-high.PI	1	0.25	AIM2
440	LRRK2-high.PP	1	0.857143	AIM2
441	LRRK2-high.TRU	1	0.16129	AIM2
442	LRRK2-low.PI	1	0.216216	AIM2
443	LRRK2-low.PP	1	0.387097	AIM2
444	LRRK2-low.TRU	1	0	AIM2
445	LRRK2-high.PI	0	0.75	CADM3
446	LRRK2-high.PP	0	0.142857	CADM3
447	LRRK2-high.TRU	0	0.83871	CADM3
448	LRRK2-low.PI	0	0.783784	CADM3
449	LRRK2-low.PP	0	0.666667	CADM3
450	LRRK2-low.TRU	0	1	CADM3
451	LRRK2-high.PI	1	0.25	CADM3
452	LRRK2-high.PP	1	0.857143	CADM3
453	LRRK2-high.TRU	1	0.16129	CADM3
454	LRRK2-low.PI	1	0.216216	CADM3
455	LRRK2-low.PP	1	0.333333	CADM3
456	LRRK2-low.TRU	1	0	CADM3
457	LRRK2-high.PI	0	0.75	RNA5SP60
458	LRRK2-high.PP	0	0.142857	RNA5SP60
459	LRRK2-high.TRU	0	0.83871	RNA5SP60
460	LRRK2-low.PI	0	0.783784	RNA5SP60
461	LRRK2-low.PP	0	0.677419	RNA5SP60
462	LRRK2-low.TRU	0	1	RNA5SP60
463	LRRK2-high.PI	1	0.25	RNA5SP60
464	LRRK2-high.PP	1	0.857143	RNA5SP60
465	LRRK2-high.TRU	1	0.16129	RNA5SP60
466	LRRK2-low.PI	1	0.216216	RNA5SP60
467	LRRK2-low.PP	1	0.322581	RNA5SP60
468	LRRK2-low.TRU	1	0	RNA5SP60
469	LRRK2-high.PI	0	0.75	DARC
470	LRRK2-high.PP	0	0.142857	DARC
471	LRRK2-high.TRU	0	0.83871	DARC
472	LRRK2-low.PI	0	0.783784	DARC
473	LRRK2-low.PP	0	0.666667	DARC
474	LRRK2-low.TRU	0	1	DARC
475	LRRK2-high.PI	1	0.25	DARC
476	LRRK2-high.PP	1	0.857143	DARC
477	LRRK2-high.TRU	1	0.16129	DARC
478	LRRK2-low.PI	1	0.216216	DARC
479	LRRK2-low.PP	1	0.333333	DARC
480	LRRK2-low.TRU	1	0	DARC
481	LRRK2-high.PI	0	0.75	FCER1A
482	LRRK2-high.PP	0	0.142857	FCER1A
483	LRRK2-high.TRU	0	0.83871	FCER1A
484	LRRK2-low.PI	0	0.783784	FCER1A
485	LRRK2-low.PP	0	0.689655	FCER1A
486	LRRK2-low.TRU	0	1	FCER1A
487	LRRK2-high.PI	1	0.25	FCER1A
488	LRRK2-high.PP	1	0.857143	FCER1A
489	LRRK2-high.TRU	1	0.16129	FCER1A
490	LRRK2-low.PI	1	0.216216	FCER1A
491	LRRK2-low.PP	1	0.310345	FCER1A
492	LRRK2-low.TRU	1	0	FCER1A
493	LRRK2-high.PI	0	0.75	OR10J3
494	LRRK2-high.PP	0	0.142857	OR10J3
495	LRRK2-high.TRU	0	0.83871	OR10J3
496	LRRK2-low.PI	0	0.783784	OR10J3
497	LRRK2-low.PP	0	0.689655	OR10J3
498	LRRK2-low.TRU	0	1	OR10J3
499	LRRK2-high.PI	1	0.25	OR10J3
500	LRRK2-high.PP	1	0.857143	OR10J3
501	LRRK2-high.TRU	1	0.16129	OR10J3
502	LRRK2-low.PI	1	0.216216	OR10J3
503	LRRK2-low.PP	1	0.310345	OR10J3
504	LRRK2-low.TRU	1	0	OR10J3
505	LRRK2-high.PI	0	0.75	OR10J4
506	LRRK2-high.PP	0	0.142857	OR10J4
507	LRRK2-high.TRU	0	0.83871	OR10J4
508	LRRK2-low.PI	0	0.763158	OR10J4
509	LRRK2-low.PP	0	0.7	OR10J4
510	LRRK2-low.TRU	0	1	OR10J4
511	LRRK2-high.PI	1	0.25	OR10J4
512	LRRK2-high.PP	1	0.857143	OR10J4
513	LRRK2-high.TRU	1	0.16129	OR10J4
514	LRRK2-low.PI	1	0.236842	OR10J4
515	LRRK2-low.PP	1	0.3	OR10J4
516	LRRK2-low.TRU	1	0	OR10J4
517	LRRK2-high.PI	0	0.75	OR10J1
518	LRRK2-high.PP	0	0.142857	OR10J1
519	LRRK2-high.TRU	0	0.83871	OR10J1
520	LRRK2-low.PI	0	0.763158	OR10J1
521	LRRK2-low.PP	0	0.7	OR10J1
522	LRRK2-low.TRU	0	1	OR10J1
523	LRRK2-high.PI	1	0.25	OR10J1
524	LRRK2-high.PP	1	0.857143	OR10J1
525	LRRK2-high.TRU	1	0.16129	OR10J1
526	LRRK2-low.PI	1	0.236842	OR10J1
527	LRRK2-low.PP	1	0.3	OR10J1
528	LRRK2-low.TRU	1	0	OR10J1
529	LRRK2-high.PI	0	0.75	OR10J5
530	LRRK2-high.PP	0	0.133333	OR10J5
531	LRRK2-high.TRU	0	0.83871	OR10J5
532	LRRK2-low.PI	0	0.769231	OR10J5
533	LRRK2-low.PP	0	0.7	OR10J5
534	LRRK2-low.TRU	0	1	OR10J5
535	LRRK2-high.PI	1	0.25	OR10J5
536	LRRK2-high.PP	1	0.866667	OR10J5
537	LRRK2-high.TRU	1	0.16129	OR10J5
538	LRRK2-low.PI	1	0.230769	OR10J5
539	LRRK2-low.PP	1	0.3	OR10J5
540	LRRK2-low.TRU	1	0	OR10J5
541	LRRK2-high.PI	0	0.75	APCS
542	LRRK2-high.PP	0	0.133333	APCS
543	LRRK2-high.TRU	0	0.83871	APCS
544	LRRK2-low.PI	0	0.769231	APCS
545	LRRK2-low.PP	0	0.7	APCS
546	LRRK2-low.TRU	0	1	APCS
547	LRRK2-high.PI	1	0.25	APCS
548	LRRK2-high.PP	1	0.866667	APCS
549	LRRK2-high.TRU	1	0.16129	APCS
550	LRRK2-low.PI	1	0.230769	APCS
551	LRRK2-low.PP	1	0.3	APCS
552	LRRK2-low.TRU	1	0	APCS
553	LRRK2-high.PI	0	0.75	CRP
554	LRRK2-high.PP	0	0.133333	CRP
555	LRRK2-high.TRU	0	0.83871	CRP
556	LRRK2-low.PI	0	0.731707	CRP
557	LRRK2-low.PP	0	0.677419	CRP
558	LRRK2-low.TRU	0	1	CRP
559	LRRK2-high.PI	1	0.25	CRP
560	LRRK2-high.PP	1	0.866667	CRP
561	LRRK2-high.TRU	1	0.16129	CRP
562	LRRK2-low.PI	1	0.268293	CRP
563	LRRK2-low.PP	1	0.322581	CRP
564	LRRK2-low.TRU	1	0	CRP
565	LRRK2-high.PI	0	0.75	DUSP23
566	LRRK2-high.PP	0	0.133333	DUSP23
567	LRRK2-high.TRU	0	0.83871	DUSP23
568	LRRK2-low.PI	0	0.731707	DUSP23
569	LRRK2-low.PP	0	0.677419	DUSP23
570	LRRK2-low.TRU	0	1	DUSP23
571	LRRK2-high.PI	1	0.25	DUSP23
572	LRRK2-high.PP	1	0.866667	DUSP23
573	LRRK2-high.TRU	1	0.16129	DUSP23
574	LRRK2-low.PI	1	0.268293	DUSP23
575	LRRK2-low.PP	1	0.322581	DUSP23
576	LRRK2-low.TRU	1	0	DUSP23
577	LRRK2-high.PI	0	0.75	FCRL6
578	LRRK2-high.PP	0	0.142857	FCRL6
579	LRRK2-high.TRU	0	0.83871	FCRL6
580	LRRK2-low.PI	0	0.731707	FCRL6
581	LRRK2-low.PP	0	0.677419	FCRL6
582	LRRK2-low.TRU	0	1	FCRL6
583	LRRK2-high.PI	1	0.25	FCRL6
584	LRRK2-high.PP	1	0.857143	FCRL6
585	LRRK2-high.TRU	1	0.16129	FCRL6
586	LRRK2-low.PI	1	0.268293	FCRL6
587	LRRK2-low.PP	1	0.322581	FCRL6
588	LRRK2-low.TRU	1	0	FCRL6
589	LRRK2-high.PI	0	0.75	SLAMF8
590	LRRK2-high.PP	0	0.142857	SLAMF8
591	LRRK2-high.TRU	0	0.83871	SLAMF8
592	LRRK2-low.PI	0	0.731707	SLAMF8
593	LRRK2-low.PP	0	0.7	SLAMF8
594	LRRK2-low.TRU	0	1	SLAMF8
595	LRRK2-high.PI	1	0.25	SLAMF8
596	LRRK2-high.PP	1	0.857143	SLAMF8
597	LRRK2-high.TRU	1	0.16129	SLAMF8
598	LRRK2-low.PI	1	0.268293	SLAMF8
599	LRRK2-low.PP	1	0.3	SLAMF8
600	LRRK2-low.TRU	1	0	SLAMF8
601	LRRK2-high.PI	0	0.75	C1orf204
602	LRRK2-high.PP	0	0.142857	C1orf204
603	LRRK2-high.TRU	0	0.83871	C1orf204
604	LRRK2-low.PI	0	0.731707	C1orf204
605	LRRK2-low.PP	0	0.7	C1orf204
606	LRRK2-low.TRU	0	1	C1orf204
607	LRRK2-high.PI	1	0.25	C1orf204
608	LRRK2-high.PP	1	0.857143	C1orf204
609	LRRK2-high.TRU	1	0.16129	C1orf204
610	LRRK2-low.PI	1	0.268293	C1orf204
611	LRRK2-low.PP	1	0.3	C1orf204
612	LRRK2-low.TRU	1	0	C1orf204
613	LRRK2-high.PI	0	0.75	SNORD64|ENSG00000212161.1
614	LRRK2-high.PP	0	0.142857	SNORD64|ENSG00000212161.1
615	LRRK2-high.TRU	0	0.83871	SNORD64|ENSG00000212161.1
616	LRRK2-low.PI	0	0.731707	SNORD64|ENSG00000212161.1
617	LRRK2-low.PP	0	0.7	SNORD64|ENSG00000212161.1
618	LRRK2-low.TRU	0	1	SNORD64|ENSG00000212161.1
619	LRRK2-high.PI	1	0.25	SNORD64|ENSG00000212161.1
620	LRRK2-high.PP	1	0.857143	SNORD64|ENSG00000212161.1
621	LRRK2-high.TRU	1	0.16129	SNORD64|ENSG00000212161.1
622	LRRK2-low.PI	1	0.268293	SNORD64|ENSG00000212161.1
623	LRRK2-low.PP	1	0.3	SNORD64|ENSG00000212161.1
624	LRRK2-low.TRU	1	0	SNORD64|ENSG00000212161.1
625	LRRK2-high.PI	0	0.75	VSIG8
626	LRRK2-high.PP	0	0.142857	VSIG8
627	LRRK2-high.TRU	0	0.83871	VSIG8
628	LRRK2-low.PI	0	0.731707	VSIG8
629	LRRK2-low.PP	0	0.7	VSIG8
630	LRRK2-low.TRU	0	1	VSIG8
631	LRRK2-high.PI	1	0.25	VSIG8
632	LRRK2-high.PP	1	0.857143	VSIG8
633	LRRK2-high.TRU	1	0.16129	VSIG8
634	LRRK2-low.PI	1	0.268293	VSIG8
635	LRRK2-low.PP	1	0.3	VSIG8
636	LRRK2-low.TRU	1	0	VSIG8
637	LRRK2-high.PI	0	0.75	CCDC19
638	LRRK2-high.PP	0	0.142857	CCDC19
639	LRRK2-high.TRU	0	0.83871	CCDC19
640	LRRK2-low.PI	0	0.731707	CCDC19
641	LRRK2-low.PP	0	0.7	CCDC19
642	LRRK2-low.TRU	0	1	CCDC19
643	LRRK2-high.PI	1	0.25	CCDC19
644	LRRK2-high.PP	1	0.857143	CCDC19
645	LRRK2-high.TRU	1	0.16129	CCDC19
646	LRRK2-low.PI	1	0.268293	CCDC19
647	LRRK2-low.PP	1	0.3	CCDC19
648	LRRK2-low.TRU	1	0	CCDC19
649	LRRK2-high.PI	0	0.75	TAGLN2
650	LRRK2-high.PP	0	0.142857	TAGLN2
651	LRRK2-high.TRU	0	0.83871	TAGLN2
652	LRRK2-low.PI	0	0.731707	TAGLN2
653	LRRK2-low.PP	0	0.7	TAGLN2
654	LRRK2-low.TRU	0	1	TAGLN2
655	LRRK2-high.PI	1	0.25	TAGLN2
656	LRRK2-high.PP	1	0.857143	TAGLN2
657	LRRK2-high.TRU	1	0.16129	TAGLN2
658	LRRK2-low.PI	1	0.268293	TAGLN2
659	LRRK2-low.PP	1	0.3	TAGLN2
660	LRRK2-low.TRU	1	0	TAGLN2
661	LRRK2-high.PI	0	0.75	IGSF9
662	LRRK2-high.PP	0	0.142857	IGSF9
663	LRRK2-high.TRU	0	0.83871	IGSF9
664	LRRK2-low.PI	0	0.731707	IGSF9
665	LRRK2-low.PP	0	0.7	IGSF9
666	LRRK2-low.TRU	0	1	IGSF9
667	LRRK2-high.PI	1	0.25	IGSF9
668	LRRK2-high.PP	1	0.857143	IGSF9
669	LRRK2-high.TRU	1	0.16129	IGSF9
670	LRRK2-low.PI	1	0.268293	IGSF9
671	LRRK2-low.PP	1	0.3	IGSF9
672	LRRK2-low.TRU	1	0	IGSF9
673	LRRK2-high.PI	0	0.75	SLAMF9
674	LRRK2-high.PP	0	0.142857	SLAMF9
675	LRRK2-high.TRU	0	0.83871	SLAMF9
676	LRRK2-low.PI	0	0.731707	SLAMF9
677	LRRK2-low.PP	0	0.7	SLAMF9
678	LRRK2-low.TRU	0	1	SLAMF9
679	LRRK2-high.PI	1	0.25	SLAMF9
680	LRRK2-high.PP	1	0.857143	SLAMF9
681	LRRK2-high.TRU	1	0.16129	SLAMF9
682	LRRK2-low.PI	1	0.268293	SLAMF9
683	LRRK2-low.PP	1	0.3	SLAMF9
684	LRRK2-low.TRU	1	0	SLAMF9
685	LRRK2-high.PI	0	0.75	PIGM
686	LRRK2-high.PP	0	0.142857	PIGM
687	LRRK2-high.TRU	0	0.83871	PIGM
688	LRRK2-low.PI	0	0.731707	PIGM
689	LRRK2-low.PP	0	0.7	PIGM
690	LRRK2-low.TRU	0	1	PIGM
691	LRRK2-high.PI	1	0.25	PIGM
692	LRRK2-high.PP	1	0.857143	PIGM
693	LRRK2-high.TRU	1	0.16129	PIGM
694	LRRK2-low.PI	1	0.268293	PIGM
695	LRRK2-low.PP	1	0.3	PIGM
696	LRRK2-low.TRU	1	0	PIGM
697	LRRK2-high.PI	0	0.75	KCNJ10
698	LRRK2-high.PP	0	0.142857	KCNJ10
699	LRRK2-high.TRU	0	0.83871	KCNJ10
700	LRRK2-low.PI	0	0.731707	KCNJ10
701	LRRK2-low.PP	0	0.7	KCNJ10
702	LRRK2-low.TRU	0	1	KCNJ10
703	LRRK2-high.PI	1	0.25	KCNJ10
704	LRRK2-high.PP	1	0.857143	KCNJ10
705	LRRK2-high.TRU	1	0.16129	KCNJ10
706	LRRK2-low.PI	1	0.268293	KCNJ10
707	LRRK2-low.PP	1	0.3	KCNJ10
708	LRRK2-low.TRU	1	0	KCNJ10
709	LRRK2-high.PI	0	0.75	KCNJ9
710	LRRK2-high.PP	0	0.142857	KCNJ9
711	LRRK2-high.TRU	0	0.83871	KCNJ9
712	LRRK2-low.PI	0	0.731707	KCNJ9
713	LRRK2-low.PP	0	0.7	KCNJ9
714	LRRK2-low.TRU	0	1	KCNJ9
715	LRRK2-high.PI	1	0.25	KCNJ9
716	LRRK2-high.PP	1	0.857143	KCNJ9
717	LRRK2-high.TRU	1	0.16129	KCNJ9
718	LRRK2-low.PI	1	0.268293	KCNJ9
719	LRRK2-low.PP	1	0.3	KCNJ9
720	LRRK2-low.TRU	1	0	KCNJ9
721	LRRK2-high.PI	0	0.75	IGSF8
722	LRRK2-high.PP	0	0.142857	IGSF8
723	LRRK2-high.TRU	0	0.83871	IGSF8
724	LRRK2-low.PI	0	0.731707	IGSF8
725	LRRK2-low.PP	0	0.7	IGSF8
726	LRRK2-low.TRU	0	1	IGSF8
727	LRRK2-high.PI	1	0.25	IGSF8
728	LRRK2-high.PP	1	0.857143	IGSF8
729	LRRK2-high.TRU	1	0.16129	IGSF8
730	LRRK2-low.PI	1	0.268293	IGSF8
731	LRRK2-low.PP	1	0.3	IGSF8
732	LRRK2-low.TRU	1	0	IGSF8
733	LRRK2-high.PI	0	0.75	ATP1A2
734	LRRK2-high.PP	0	0.142857	ATP1A2
735	LRRK2-high.TRU	0	0.83871	ATP1A2
736	LRRK2-low.PI	0	0.731707	ATP1A2
737	LRRK2-low.PP	0	0.7	ATP1A2
738	LRRK2-low.TRU	0	1	ATP1A2
739	LRRK2-high.PI	1	0.25	ATP1A2
740	LRRK2-high.PP	1	0.857143	ATP1A2
741	LRRK2-high.TRU	1	0.16129	ATP1A2
742	LRRK2-low.PI	1	0.268293	ATP1A2
743	LRRK2-low.PP	1	0.3	ATP1A2
744	LRRK2-low.TRU	1	0	ATP1A2
745	LRRK2-high.PI	0	0.75	ATP1A4
746	LRRK2-high.PP	0	0.142857	ATP1A4
747	LRRK2-high.TRU	0	0.833333	ATP1A4
748	LRRK2-low.PI	0	0.707317	ATP1A4
749	LRRK2-low.PP	0	0.7	ATP1A4
750	LRRK2-low.TRU	0	1	ATP1A4
751	LRRK2-high.PI	1	0.25	ATP1A4
752	LRRK2-high.PP	1	0.857143	ATP1A4
753	LRRK2-high.TRU	1	0.166667	ATP1A4
754	LRRK2-low.PI	1	0.292683	ATP1A4
755	LRRK2-low.PP	1	0.3	ATP1A4
756	LRRK2-low.TRU	1	0	ATP1A4
757	LRRK2-high.PI	0	0.75	CASQ1
758	LRRK2-high.PP	0	0.142857	CASQ1
759	LRRK2-high.TRU	0	0.833333	CASQ1
760	LRRK2-low.PI	0	0.707317	CASQ1
761	LRRK2-low.PP	0	0.7	CASQ1
762	LRRK2-low.TRU	0	1	CASQ1
763	LRRK2-high.PI	1	0.25	CASQ1
764	LRRK2-high.PP	1	0.857143	CASQ1
765	LRRK2-high.TRU	1	0.166667	CASQ1
766	LRRK2-low.PI	1	0.292683	CASQ1
767	LRRK2-low.PP	1	0.3	CASQ1
768	LRRK2-low.TRU	1	0	CASQ1
769	LRRK2-high.PI	0	0.75	PEA15
770	LRRK2-high.PP	0	0.142857	PEA15
771	LRRK2-high.TRU	0	0.833333	PEA15
772	LRRK2-low.PI	0	0.707317	PEA15
773	LRRK2-low.PP	0	0.7	PEA15
774	LRRK2-low.TRU	0	0.75	PEA15
775	LRRK2-high.PI	1	0.25	PEA15
776	LRRK2-high.PP	1	0.857143	PEA15
777	LRRK2-high.TRU	1	0.166667	PEA15
778	LRRK2-low.PI	1	0.292683	PEA15
779	LRRK2-low.PP	1	0.3	PEA15
780	LRRK2-low.TRU	1	0.25	PEA15
781	LRRK2-high.PI	0	0.75	DCAF8
782	LRRK2-high.PP	0	0.142857	DCAF8
783	LRRK2-high.TRU	0	0.833333	DCAF8
784	LRRK2-low.PI	0	0.707317	DCAF8
785	LRRK2-low.PP	0	0.689655	DCAF8
786	LRRK2-low.TRU	0	0.75	DCAF8
787	LRRK2-high.PI	1	0.25	DCAF8
788	LRRK2-high.PP	1	0.857143	DCAF8
789	LRRK2-high.TRU	1	0.166667	DCAF8
790	LRRK2-low.PI	1	0.292683	DCAF8
791	LRRK2-low.PP	1	0.310345	DCAF8
792	LRRK2-low.TRU	1	0.25	DCAF8
793	LRRK2-high.PI	0	0.777778	PEX19
794	LRRK2-high.PP	0	0.142857	PEX19
795	LRRK2-high.TRU	0	0.833333	PEX19
796	LRRK2-low.PI	0	0.707317	PEX19
797	LRRK2-low.PP	0	0.689655	PEX19
798	LRRK2-low.TRU	0	0.75	PEX19
799	LRRK2-high.PI	1	0.222222	PEX19
800	LRRK2-high.PP	1	0.857143	PEX19
801	LRRK2-high.TRU	1	0.166667	PEX19
802	LRRK2-low.PI	1	0.292683	PEX19
803	LRRK2-low.PP	1	0.310345	PEX19
804	LRRK2-low.TRU	1	0.25	PEX19
805	LRRK2-high.PI	0	0.777778	COPA
806	LRRK2-high.PP	0	0.153846	COPA
807	LRRK2-high.TRU	0	0.833333	COPA
808	LRRK2-low.PI	0	0.707317	COPA
809	LRRK2-low.PP	0	0.689655	COPA
810	LRRK2-low.TRU	0	0.75	COPA
811	LRRK2-high.PI	1	0.222222	COPA
812	LRRK2-high.PP	1	0.846154	COPA
813	LRRK2-high.TRU	1	0.166667	COPA
814	LRRK2-low.PI	1	0.292683	COPA
815	LRRK2-low.PP	1	0.310345	COPA
816	LRRK2-low.TRU	1	0.25	COPA
817	LRRK2-high.PI	0	0.777778	NCSTN
818	LRRK2-high.PP	0	0.153846	NCSTN
819	LRRK2-high.TRU	0	0.833333	NCSTN
820	LRRK2-low.PI	0	0.707317	NCSTN
821	LRRK2-low.PP	0	0.689655	NCSTN
822	LRRK2-low.TRU	0	0.75	NCSTN
823	LRRK2-high.PI	1	0.222222	NCSTN
824	LRRK2-high.PP	1	0.846154	NCSTN
825	LRRK2-high.TRU	1	0.166667	NCSTN
826	LRRK2-low.PI	1	0.292683	NCSTN
827	LRRK2-low.PP	1	0.310345	NCSTN
828	LRRK2-low.TRU	1	0.25	NCSTN
829	LRRK2-high.PI	0	0.777778	NHLH1
830	LRRK2-high.PP	0	0.153846	NHLH1
831	LRRK2-high.TRU	0	0.833333	NHLH1
832	LRRK2-low.PI	0	0.707317	NHLH1
833	LRRK2-low.PP	0	0.689655	NHLH1
834	LRRK2-low.TRU	0	0.75	NHLH1
835	LRRK2-high.PI	1	0.222222	NHLH1
836	LRRK2-high.PP	1	0.846154	NHLH1
837	LRRK2-high.TRU	1	0.166667	NHLH1
838	LRRK2-low.PI	1	0.292683	NHLH1
839	LRRK2-low.PP	1	0.310345	NHLH1
840	LRRK2-low.TRU	1	0.25	NHLH1
841	LRRK2-high.PI	0	0.777778	VANGL2
842	LRRK2-high.PP	0	0.153846	VANGL2
843	LRRK2-high.TRU	0	0.833333	VANGL2
844	LRRK2-low.PI	0	0.707317	VANGL2
845	LRRK2-low.PP	0	0.689655	VANGL2
846	LRRK2-low.TRU	0	0.75	VANGL2
847	LRRK2-high.PI	1	0.222222	VANGL2
848	LRRK2-high.PP	1	0.846154	VANGL2
849	LRRK2-high.TRU	1	0.166667	VANGL2
850	LRRK2-low.PI	1	0.292683	VANGL2
851	LRRK2-low.PP	1	0.310345	VANGL2
852	LRRK2-low.TRU	1	0.25	VANGL2
853	LRRK2-high.PI	0	0.777778	SLAMF6
854	LRRK2-high.PP	0	0.153846	SLAMF6
855	LRRK2-high.TRU	0	0.833333	SLAMF6
856	LRRK2-low.PI	0	0.707317	SLAMF6
857	LRRK2-low.PP	0	0.689655	SLAMF6
858	LRRK2-low.TRU	0	0.75	SLAMF6
859	LRRK2-high.PI	1	0.222222	SLAMF6
860	LRRK2-high.PP	1	0.846154	SLAMF6
861	LRRK2-high.TRU	1	0.166667	SLAMF6
862	LRRK2-low.PI	1	0.292683	SLAMF6
863	LRRK2-low.PP	1	0.310345	SLAMF6
864	LRRK2-low.TRU	1	0.25	SLAMF6
865	LRRK2-high.PI	0	0.777778	CD84
866	LRRK2-high.PP	0	0.153846	CD84
867	LRRK2-high.TRU	0	0.833333	CD84
868	LRRK2-low.PI	0	0.707317	CD84
869	LRRK2-low.PP	0	0.689655	CD84
870	LRRK2-low.TRU	0	0.75	CD84
871	LRRK2-high.PI	1	0.222222	CD84
872	LRRK2-high.PP	1	0.846154	CD84
873	LRRK2-high.TRU	1	0.166667	CD84
874	LRRK2-low.PI	1	0.292683	CD84
875	LRRK2-low.PP	1	0.310345	CD84
876	LRRK2-low.TRU	1	0.25	CD84
877	LRRK2-high.PI	0	0.777778	SLAMF1
878	LRRK2-high.PP	0	0.153846	SLAMF1
879	LRRK2-high.TRU	0	0.833333	SLAMF1
880	LRRK2-low.PI	0	0.707317	SLAMF1
881	LRRK2-low.PP	0	0.689655	SLAMF1
882	LRRK2-low.TRU	0	0.75	SLAMF1
883	LRRK2-high.PI	1	0.222222	SLAMF1
884	LRRK2-high.PP	1	0.846154	SLAMF1
885	LRRK2-high.TRU	1	0.166667	SLAMF1
886	LRRK2-low.PI	1	0.292683	SLAMF1
887	LRRK2-low.PP	1	0.310345	SLAMF1
888	LRRK2-low.TRU	1	0.25	SLAMF1
889	LRRK2-high.PI	0	0.777778	CD48
890	LRRK2-high.PP	0	0.153846	CD48
891	LRRK2-high.TRU	0	0.833333	CD48
892	LRRK2-low.PI	0	0.707317	CD48
893	LRRK2-low.PP	0	0.689655	CD48
894	LRRK2-low.TRU	0	0.75	CD48
895	LRRK2-high.PI	1	0.222222	CD48
896	LRRK2-high.PP	1	0.846154	CD48
897	LRRK2-high.TRU	1	0.166667	CD48
898	LRRK2-low.PI	1	0.292683	CD48
899	LRRK2-low.PP	1	0.310345	CD48
900	LRRK2-low.TRU	1	0.25	CD48
901	LRRK2-high.PI	0	0.777778	SLAMF7
902	LRRK2-high.PP	0	0.153846	SLAMF7
903	LRRK2-high.TRU	0	0.833333	SLAMF7
904	LRRK2-low.PI	0	0.707317	SLAMF7
905	LRRK2-low.PP	0	0.689655	SLAMF7
906	LRRK2-low.TRU	0	0.75	SLAMF7
907	LRRK2-high.PI	1	0.222222	SLAMF7
908	LRRK2-high.PP	1	0.846154	SLAMF7
909	LRRK2-high.TRU	1	0.166667	SLAMF7
910	LRRK2-low.PI	1	0.292683	SLAMF7
911	LRRK2-low.PP	1	0.310345	SLAMF7
912	LRRK2-low.TRU	1	0.25	SLAMF7
913	LRRK2-high.PI	0	0.777778	LY9
914	LRRK2-high.PP	0	0.153846	LY9
915	LRRK2-high.TRU	0	0.833333	LY9
916	LRRK2-low.PI	0	0.707317	LY9
917	LRRK2-low.PP	0	0.7	LY9
918	LRRK2-low.TRU	0	0.75	LY9
919	LRRK2-high.PI	1	0.222222	LY9
920	LRRK2-high.PP	1	0.846154	LY9
921	LRRK2-high.TRU	1	0.166667	LY9
922	LRRK2-low.PI	1	0.292683	LY9
923	LRRK2-low.PP	1	0.3	LY9
924	LRRK2-low.TRU	1	0.25	LY9
925	LRRK2-high.PI	0	0.777778	CD244
926	LRRK2-high.PP	0	0.153846	CD244
927	LRRK2-high.TRU	0	0.833333	CD244
928	LRRK2-low.PI	0	0.707317	CD244
929	LRRK2-low.PP	0	0.7	CD244
930	LRRK2-low.TRU	0	0.75	CD244
931	LRRK2-high.PI	1	0.222222	CD244
932	LRRK2-high.PP	1	0.846154	CD244
933	LRRK2-high.TRU	1	0.166667	CD244
934	LRRK2-low.PI	1	0.292683	CD244
935	LRRK2-low.PP	1	0.3	CD244
936	LRRK2-low.TRU	1	0.25	CD244
937	LRRK2-high.PI	0	0.777778	ITLN1
938	LRRK2-high.PP	0	0.153846	ITLN1
939	LRRK2-high.TRU	0	0.833333	ITLN1
940	LRRK2-low.PI	0	0.707317	ITLN1
941	LRRK2-low.PP	0	0.7	ITLN1
942	LRRK2-low.TRU	0	0.75	ITLN1
943	LRRK2-high.PI	1	0.222222	ITLN1
944	LRRK2-high.PP	1	0.846154	ITLN1
945	LRRK2-high.TRU	1	0.166667	ITLN1
946	LRRK2-low.PI	1	0.292683	ITLN1
947	LRRK2-low.PP	1	0.3	ITLN1
948	LRRK2-low.TRU	1	0.25	ITLN1
949	LRRK2-high.PI	0	0.777778	ITLN2
950	LRRK2-high.PP	0	0.153846	ITLN2
951	LRRK2-high.TRU	0	0.833333	ITLN2
952	LRRK2-low.PI	0	0.707317	ITLN2
953	LRRK2-low.PP	0	0.7	ITLN2
954	LRRK2-low.TRU	0	0.75	ITLN2
955	LRRK2-high.PI	1	0.222222	ITLN2
956	LRRK2-high.PP	1	0.846154	ITLN2
957	LRRK2-high.TRU	1	0.166667	ITLN2
958	LRRK2-low.PI	1	0.292683	ITLN2
959	LRRK2-low.PP	1	0.3	ITLN2
960	LRRK2-low.TRU	1	0.25	ITLN2
961	LRRK2-high.PI	0	0.777778	F11R
962	LRRK2-high.PP	0	0.153846	F11R
963	LRRK2-high.TRU	0	0.833333	F11R
964	LRRK2-low.PI	0	0.7	F11R
965	LRRK2-low.PP	0	0.7	F11R
966	LRRK2-low.TRU	0	0.75	F11R
967	LRRK2-high.PI	1	0.222222	F11R
968	LRRK2-high.PP	1	0.846154	F11R
969	LRRK2-high.TRU	1	0.166667	F11R
970	LRRK2-low.PI	1	0.3	F11R
971	LRRK2-low.PP	1	0.3	F11R
972	LRRK2-low.TRU	1	0.25	F11R
973	LRRK2-high.PI	0	0.777778	TSTD1
974	LRRK2-high.PP	0	0.153846	TSTD1
975	LRRK2-high.TRU	0	0.833333	TSTD1
976	LRRK2-low.PI	0	0.7	TSTD1
977	LRRK2-low.PP	0	0.7	TSTD1
978	LRRK2-low.TRU	0	0.75	TSTD1
979	LRRK2-high.PI	1	0.222222	TSTD1
980	LRRK2-high.PP	1	0.846154	TSTD1
981	LRRK2-high.TRU	1	0.166667	TSTD1
982	LRRK2-low.PI	1	0.3	TSTD1
983	LRRK2-low.PP	1	0.3	TSTD1
984	LRRK2-low.TRU	1	0.25	TSTD1
985	LRRK2-high.PI	0	0.777778	USF1
986	LRRK2-high.PP	0	0.153846	USF1
987	LRRK2-high.TRU	0	0.833333	USF1
988	LRRK2-low.PI	0	0.7	USF1
989	LRRK2-low.PP	0	0.7	USF1
990	LRRK2-low.TRU	0	0.75	USF1
991	LRRK2-high.PI	1	0.222222	USF1
992	LRRK2-high.PP	1	0.846154	USF1
993	LRRK2-high.TRU	1	0.166667	USF1
994	LRRK2-low.PI	1	0.3	USF1
995	LRRK2-low.PP	1	0.3	USF1
996	LRRK2-low.TRU	1	0.25	USF1
997	LRRK2-high.PI	0	0.777778	ARHGAP30
998	LRRK2-high.PP	0	0.153846	ARHGAP30
999	LRRK2-high.TRU	0	0.833333	ARHGAP30
1000	LRRK2-low.PI	0	0.7	ARHGAP30
1001	LRRK2-low.PP	0	0.7	ARHGAP30
1002	LRRK2-low.TRU	0	0.75	ARHGAP30
1003	LRRK2-high.PI	1	0.222222	ARHGAP30
1004	LRRK2-high.PP	1	0.846154	ARHGAP30
1005	LRRK2-high.TRU	1	0.166667	ARHGAP30
1006	LRRK2-low.PI	1	0.3	ARHGAP30
1007	LRRK2-low.PP	1	0.3	ARHGAP30
1008	LRRK2-low.TRU	1	0.25	ARHGAP30
1009	LRRK2-high.PI	0	0.777778	PVRL4
1010	LRRK2-high.PP	0	0.153846	PVRL4
1011	LRRK2-high.TRU	0	0.833333	PVRL4
1012	LRRK2-low.PI	0	0.7	PVRL4
1013	LRRK2-low.PP	0	0.7	PVRL4
1014	LRRK2-low.TRU	0	0.75	PVRL4
1015	LRRK2-high.PI	1	0.222222	PVRL4
1016	LRRK2-high.PP	1	0.846154	PVRL4
1017	LRRK2-high.TRU	1	0.166667	PVRL4
1018	LRRK2-low.PI	1	0.3	PVRL4
1019	LRRK2-low.PP	1	0.3	PVRL4
1020	LRRK2-low.TRU	1	0.25	PVRL4
1021	LRRK2-high.PI	0	0.777778	KLHDC9
1022	LRRK2-high.PP	0	0.153846	KLHDC9
1023	LRRK2-high.TRU	0	0.833333	KLHDC9
1024	LRRK2-low.PI	0	0.7	KLHDC9
1025	LRRK2-low.PP	0	0.7	KLHDC9
1026	LRRK2-low.TRU	0	0.75	KLHDC9
1027	LRRK2-high.PI	1	0.222222	KLHDC9
1028	LRRK2-high.PP	1	0.846154	KLHDC9
1029	LRRK2-high.TRU	1	0.166667	KLHDC9
1030	LRRK2-low.PI	1	0.3	KLHDC9
1031	LRRK2-low.PP	1	0.3	KLHDC9
1032	LRRK2-low.TRU	1	0.25	KLHDC9
1033	LRRK2-high.PI	0	0.777778	PFDN2
1034	LRRK2-high.PP	0	0.153846	PFDN2
1035	LRRK2-high.TRU	0	0.833333	PFDN2
1036	LRRK2-low.PI	0	0.7	PFDN2
1037	LRRK2-low.PP	0	0.7	PFDN2
1038	LRRK2-low.TRU	0	0.75	PFDN2
1039	LRRK2-high.PI	1	0.222222	PFDN2
1040	LRRK2-high.PP	1	0.846154	PFDN2
1041	LRRK2-high.TRU	1	0.166667	PFDN2
1042	LRRK2-low.PI	1	0.3	PFDN2
1043	LRRK2-low.PP	1	0.3	PFDN2
1044	LRRK2-low.TRU	1	0.25	PFDN2
1045	LRRK2-high.PI	0	0.777778	NIT1
1046	LRRK2-high.PP	0	0.153846	NIT1
1047	LRRK2-high.TRU	0	0.833333	NIT1
1048	LRRK2-low.PI	0	0.717949	NIT1
1049	LRRK2-low.PP	0	0.7	NIT1
1050	LRRK2-low.TRU	0	0.75	NIT1
1051	LRRK2-high.PI	1	0.222222	NIT1
1052	LRRK2-high.PP	1	0.846154	NIT1
1053	LRRK2-high.TRU	1	0.166667	NIT1
1054	LRRK2-low.PI	1	0.282051	NIT1
1055	LRRK2-low.PP	1	0.3	NIT1
1056	LRRK2-low.TRU	1	0.25	NIT1
1057	LRRK2-high.PI	0	0.777778	DEDD
1058	LRRK2-high.PP	0	0.153846	DEDD
1059	LRRK2-high.TRU	0	0.833333	DEDD
1060	LRRK2-low.PI	0	0.717949	DEDD
1061	LRRK2-low.PP	0	0.7	DEDD
1062	LRRK2-low.TRU	0	0.75	DEDD
1063	LRRK2-high.PI	1	0.222222	DEDD
1064	LRRK2-high.PP	1	0.846154	DEDD
1065	LRRK2-high.TRU	1	0.166667	DEDD
1066	LRRK2-low.PI	1	0.282051	DEDD
1067	LRRK2-low.PP	1	0.3	DEDD
1068	LRRK2-low.TRU	1	0.25	DEDD
1069	LRRK2-high.PI	0	0.777778	ACA64|ENSG00000238934.1
1070	LRRK2-high.PP	0	0.153846	ACA64|ENSG00000238934.1
1071	LRRK2-high.TRU	0	0.833333	ACA64|ENSG00000238934.1
1072	LRRK2-low.PI	0	0.717949	ACA64|ENSG00000238934.1
1073	LRRK2-low.PP	0	0.7	ACA64|ENSG00000238934.1
1074	LRRK2-low.TRU	0	0.75	ACA64|ENSG00000238934.1
1075	LRRK2-high.PI	1	0.222222	ACA64|ENSG00000238934.1
1076	LRRK2-high.PP	1	0.846154	ACA64|ENSG00000238934.1
1077	LRRK2-high.TRU	1	0.166667	ACA64|ENSG00000238934.1
1078	LRRK2-low.PI	1	0.282051	ACA64|ENSG00000238934.1
1079	LRRK2-low.PP	1	0.3	ACA64|ENSG00000238934.1
1080	LRRK2-low.TRU	1	0.25	ACA64|ENSG00000238934.1
1081	LRRK2-high.PI	0	0.777778	UFC1
1082	LRRK2-high.PP	0	0.153846	UFC1
1083	LRRK2-high.TRU	0	0.833333	UFC1
1084	LRRK2-low.PI	0	0.717949	UFC1
1085	LRRK2-low.PP	0	0.7	UFC1
1086	LRRK2-low.TRU	0	0.75	UFC1
1087	LRRK2-high.PI	1	0.222222	UFC1
1088	LRRK2-high.PP	1	0.846154	UFC1
1089	LRRK2-high.TRU	1	0.166667	UFC1
1090	LRRK2-low.PI	1	0.282051	UFC1
1091	LRRK2-low.PP	1	0.3	UFC1
1092	LRRK2-low.TRU	1	0.25	UFC1
1093	LRRK2-high.PI	0	0.777778	USP21
1094	LRRK2-high.PP	0	0.153846	USP21
1095	LRRK2-high.TRU	0	0.833333	USP21
1096	LRRK2-low.PI	0	0.717949	USP21
1097	LRRK2-low.PP	0	0.7	USP21
1098	LRRK2-low.TRU	0	0.75	USP21
1099	LRRK2-high.PI	1	0.222222	USP21
1100	LRRK2-high.PP	1	0.846154	USP21
1101	LRRK2-high.TRU	1	0.166667	USP21
1102	LRRK2-low.PI	1	0.282051	USP21
1103	LRRK2-low.PP	1	0.3	USP21
1104	LRRK2-low.TRU	1	0.25	USP21
1105	LRRK2-high.PI	0	0.777778	B4GALT3
1106	LRRK2-high.PP	0	0.153846	B4GALT3
1107	LRRK2-high.TRU	0	0.833333	B4GALT3
1108	LRRK2-low.PI	0	0.717949	B4GALT3
1109	LRRK2-low.PP	0	0.7	B4GALT3
1110	LRRK2-low.TRU	0	0.75	B4GALT3
1111	LRRK2-high.PI	1	0.222222	B4GALT3
1112	LRRK2-high.PP	1	0.846154	B4GALT3
1113	LRRK2-high.TRU	1	0.166667	B4GALT3
1114	LRRK2-low.PI	1	0.282051	B4GALT3
1115	LRRK2-low.PP	1	0.3	B4GALT3
1116	LRRK2-low.TRU	1	0.25	B4GALT3
1117	LRRK2-high.PI	0	0.777778	PPOX
1118	LRRK2-high.PP	0	0.153846	PPOX
1119	LRRK2-high.TRU	0	0.833333	PPOX
1120	LRRK2-low.PI	0	0.717949	PPOX
1121	LRRK2-low.PP	0	0.7	PPOX
1122	LRRK2-low.TRU	0	0.75	PPOX
1123	LRRK2-high.PI	1	0.222222	PPOX
1124	LRRK2-high.PP	1	0.846154	PPOX
1125	LRRK2-high.TRU	1	0.166667	PPOX
1126	LRRK2-low.PI	1	0.282051	PPOX
1127	LRRK2-low.PP	1	0.3	PPOX
1128	LRRK2-low.TRU	1	0.25	PPOX
1129	LRRK2-high.PI	0	0.777778	ADAMTS4
1130	LRRK2-high.PP	0	0.153846	ADAMTS4
1131	LRRK2-high.TRU	0	0.833333	ADAMTS4
1132	LRRK2-low.PI	0	0.717949	ADAMTS4
1133	LRRK2-low.PP	0	0.7	ADAMTS4
1134	LRRK2-low.TRU	0	0.75	ADAMTS4
1135	LRRK2-high.PI	1	0.222222	ADAMTS4
1136	LRRK2-high.PP	1	0.846154	ADAMTS4
1137	LRRK2-high.TRU	1	0.166667	ADAMTS4
1138	LRRK2-low.PI	1	0.282051	ADAMTS4
1139	LRRK2-low.PP	1	0.3	ADAMTS4
1140	LRRK2-low.TRU	1	0.25	ADAMTS4
1141	LRRK2-high.PI	0	0.777778	NDUFS2
1142	LRRK2-high.PP	0	0.153846	NDUFS2
1143	LRRK2-high.TRU	0	0.833333	NDUFS2
1144	LRRK2-low.PI	0	0.717949	NDUFS2
1145	LRRK2-low.PP	0	0.7	NDUFS2
1146	LRRK2-low.TRU	0	0.75	NDUFS2
1147	LRRK2-high.PI	1	0.222222	NDUFS2
1148	LRRK2-high.PP	1	0.846154	NDUFS2
1149	LRRK2-high.TRU	1	0.166667	NDUFS2
1150	LRRK2-low.PI	1	0.282051	NDUFS2
1151	LRRK2-low.PP	1	0.3	NDUFS2
1152	LRRK2-low.TRU	1	0.25	NDUFS2
1153	LRRK2-high.PI	0	0.777778	FCER1G
1154	LRRK2-high.PP	0	0.153846	FCER1G
1155	LRRK2-high.TRU	0	0.833333	FCER1G
1156	LRRK2-low.PI	0	0.717949	FCER1G
1157	LRRK2-low.PP	0	0.7	FCER1G
1158	LRRK2-low.TRU	0	0.75	FCER1G
1159	LRRK2-high.PI	1	0.222222	FCER1G
1160	LRRK2-high.PP	1	0.846154	FCER1G
1161	LRRK2-high.TRU	1	0.166667	FCER1G
1162	LRRK2-low.PI	1	0.282051	FCER1G
1163	LRRK2-low.PP	1	0.3	FCER1G
1164	LRRK2-low.TRU	1	0.25	FCER1G
1165	LRRK2-high.PI	0	0.777778	APOA2
1166	LRRK2-high.PP	0	0.153846	APOA2
1167	LRRK2-high.TRU	0	0.833333	APOA2
1168	LRRK2-low.PI	0	0.717949	APOA2
1169	LRRK2-low.PP	0	0.7	APOA2
1170	LRRK2-low.TRU	0	0.75	APOA2
1171	LRRK2-high.PI	1	0.222222	APOA2
1172	LRRK2-high.PP	1	0.846154	APOA2
1173	LRRK2-high.TRU	1	0.166667	APOA2
1174	LRRK2-low.PI	1	0.282051	APOA2
1175	LRRK2-low.PP	1	0.3	APOA2
1176	LRRK2-low.TRU	1	0.25	APOA2
1177	LRRK2-high.PI	0	0.777778	MIR5187
1178	LRRK2-high.PP	0	0.153846	MIR5187
1179	LRRK2-high.TRU	0	0.833333	MIR5187
1180	LRRK2-low.PI	0	0.717949	MIR5187
1181	LRRK2-low.PP	0	0.7	MIR5187
1182	LRRK2-low.TRU	0	0.75	MIR5187
1183	LRRK2-high.PI	1	0.222222	MIR5187
1184	LRRK2-high.PP	1	0.846154	MIR5187
1185	LRRK2-high.TRU	1	0.166667	MIR5187
1186	LRRK2-low.PI	1	0.282051	MIR5187
1187	LRRK2-low.PP	1	0.3	MIR5187
1188	LRRK2-low.TRU	1	0.25	MIR5187
1189	LRRK2-high.PI	0	0.777778	NR1I3
1190	LRRK2-high.PP	0	0.153846	NR1I3
1191	LRRK2-high.TRU	0	0.833333	NR1I3
1192	LRRK2-low.PI	0	0.717949	NR1I3
1193	LRRK2-low.PP	0	0.7	NR1I3
1194	LRRK2-low.TRU	0	0.75	NR1I3
1195	LRRK2-high.PI	1	0.222222	NR1I3
1196	LRRK2-high.PP	1	0.846154	NR1I3
1197	LRRK2-high.TRU	1	0.166667	NR1I3
1198	LRRK2-low.PI	1	0.282051	NR1I3
1199	LRRK2-low.PP	1	0.3	NR1I3
1200	LRRK2-low.TRU	1	0.25	NR1I3
1201	LRRK2-high.PI	0	0.777778	TOMM40L
1202	LRRK2-high.PP	0	0.153846	TOMM40L
1203	LRRK2-high.TRU	0	0.833333	TOMM40L
1204	LRRK2-low.PI	0	0.717949	TOMM40L
1205	LRRK2-low.PP	0	0.7	TOMM40L
1206	LRRK2-low.TRU	0	0.75	TOMM40L
1207	LRRK2-high.PI	1	0.222222	TOMM40L
1208	LRRK2-high.PP	1	0.846154	TOMM40L
1209	LRRK2-high.TRU	1	0.166667	TOMM40L
1210	LRRK2-low.PI	1	0.282051	TOMM40L
1211	LRRK2-low.PP	1	0.3	TOMM40L
1212	LRRK2-low.TRU	1	0.25	TOMM40L
1213	LRRK2-high.PI	0	0.777778	PCP4L1
1214	LRRK2-high.PP	0	0.153846	PCP4L1
1215	LRRK2-high.TRU	0	0.833333	PCP4L1
1216	LRRK2-low.PI	0	0.717949	PCP4L1
1217	LRRK2-low.PP	0	0.7	PCP4L1
1218	LRRK2-low.TRU	0	0.75	PCP4L1
1219	LRRK2-high.PI	1	0.222222	PCP4L1
1220	LRRK2-high.PP	1	0.846154	PCP4L1
1221	LRRK2-high.TRU	1	0.166667	PCP4L1
1222	LRRK2-low.PI	1	0.282051	PCP4L1
1223	LRRK2-low.PP	1	0.3	PCP4L1
1224	LRRK2-low.TRU	1	0.25	PCP4L1
1225	LRRK2-high.PI	0	0.777778	MPZ
1226	LRRK2-high.PP	0	0.153846	MPZ
1227	LRRK2-high.TRU	0	0.833333	MPZ
1228	LRRK2-low.PI	0	0.717949	MPZ
1229	LRRK2-low.PP	0	0.7	MPZ
1230	LRRK2-low.TRU	0	0.75	MPZ
1231	LRRK2-high.PI	1	0.222222	MPZ
1232	LRRK2-high.PP	1	0.846154	MPZ
1233	LRRK2-high.TRU	1	0.166667	MPZ
1234	LRRK2-low.PI	1	0.282051	MPZ
1235	LRRK2-low.PP	1	0.3	MPZ
1236	LRRK2-low.TRU	1	0.25	MPZ
1237	LRRK2-high.PI	0	0.777778	SDHC
1238	LRRK2-high.PP	0	0.153846	SDHC
1239	LRRK2-high.TRU	0	0.833333	SDHC
1240	LRRK2-low.PI	0	0.717949	SDHC
1241	LRRK2-low.PP	0	0.7	SDHC
1242	LRRK2-low.TRU	0	0.75	SDHC
1243	LRRK2-high.PI	1	0.222222	SDHC
1244	LRRK2-high.PP	1	0.846154	SDHC
1245	LRRK2-high.TRU	1	0.166667	SDHC
1246	LRRK2-low.PI	1	0.282051	SDHC
1247	LRRK2-low.PP	1	0.3	SDHC
1248	LRRK2-low.TRU	1	0.25	SDHC
1249	LRRK2-high.PI	0	0.777778	C1orf192
1250	LRRK2-high.PP	0	0.153846	C1orf192
1251	LRRK2-high.TRU	0	0.833333	C1orf192
1252	LRRK2-low.PI	0	0.717949	C1orf192
1253	LRRK2-low.PP	0	0.7	C1orf192
1254	LRRK2-low.TRU	0	0.75	C1orf192
1255	LRRK2-high.PI	1	0.222222	C1orf192
1256	LRRK2-high.PP	1	0.846154	C1orf192
1257	LRRK2-high.TRU	1	0.166667	C1orf192
1258	LRRK2-low.PI	1	0.282051	C1orf192
1259	LRRK2-low.PP	1	0.3	C1orf192
1260	LRRK2-low.TRU	1	0.25	C1orf192
1261	LRRK2-high.PI	0	0.777778	FCGR2A
1262	LRRK2-high.PP	0	0.153846	FCGR2A
1263	LRRK2-high.TRU	0	0.833333	FCGR2A
1264	LRRK2-low.PI	0	0.717949	FCGR2A
1265	LRRK2-low.PP	0	0.677419	FCGR2A
1266	LRRK2-low.TRU	0	0.75	FCGR2A
1267	LRRK2-high.PI	1	0.222222	FCGR2A
1268	LRRK2-high.PP	1	0.846154	FCGR2A
1269	LRRK2-high.TRU	1	0.166667	FCGR2A
1270	LRRK2-low.PI	1	0.282051	FCGR2A
1271	LRRK2-low.PP	1	0.322581	FCGR2A
1272	LRRK2-low.TRU	1	0.25	FCGR2A
1273	LRRK2-high.PI	0	0.777778	FCGR2B
1274	LRRK2-high.PP	0	0.153846	FCGR2B
1275	LRRK2-high.TRU	0	0.833333	FCGR2B
1276	LRRK2-low.PI	0	0.717949	FCGR2B
1277	LRRK2-low.PP	0	0.677419	FCGR2B
1278	LRRK2-low.TRU	0	0.75	FCGR2B
1279	LRRK2-high.PI	1	0.222222	FCGR2B
1280	LRRK2-high.PP	1	0.846154	FCGR2B
1281	LRRK2-high.TRU	1	0.166667	FCGR2B
1282	LRRK2-low.PI	1	0.282051	FCGR2B
1283	LRRK2-low.PP	1	0.322581	FCGR2B
1284	LRRK2-low.TRU	1	0.25	FCGR2B
1285	LRRK2-high.PI	0	0.777778	FCGR2C
1286	LRRK2-high.PP	0	0.153846	FCGR2C
1287	LRRK2-high.TRU	0	0.833333	FCGR2C
1288	LRRK2-low.PI	0	0.717949	FCGR2C
1289	LRRK2-low.PP	0	0.677419	FCGR2C
1290	LRRK2-low.TRU	0	0.75	FCGR2C
1291	LRRK2-high.PI	1	0.222222	FCGR2C
1292	LRRK2-high.PP	1	0.846154	FCGR2C
1293	LRRK2-high.TRU	1	0.166667	FCGR2C
1294	LRRK2-low.PI	1	0.282051	FCGR2C
1295	LRRK2-low.PP	1	0.322581	FCGR2C
1296	LRRK2-low.TRU	1	0.25	FCGR2C
1297	LRRK2-high.PI	0	0.777778	FCGR3A
1298	LRRK2-high.PP	0	0.153846	FCGR3A
1299	LRRK2-high.TRU	0	0.833333	FCGR3A
1300	LRRK2-low.PI	0	0.717949	FCGR3A
1301	LRRK2-low.PP	0	0.677419	FCGR3A
1302	LRRK2-low.TRU	0	0.75	FCGR3A
1303	LRRK2-high.PI	1	0.222222	FCGR3A
1304	LRRK2-high.PP	1	0.846154	FCGR3A
1305	LRRK2-high.TRU	1	0.166667	FCGR3A
1306	LRRK2-low.PI	1	0.282051	FCGR3A
1307	LRRK2-low.PP	1	0.322581	FCGR3A
1308	LRRK2-low.TRU	1	0.25	FCGR3A
1309	LRRK2-high.PI	0	0.777778	FCGR3B
1310	LRRK2-high.PP	0	0.153846	FCGR3B
1311	LRRK2-high.TRU	0	0.833333	FCGR3B
1312	LRRK2-low.PI	0	0.717949	FCGR3B
1313	LRRK2-low.PP	0	0.677419	FCGR3B
1314	LRRK2-low.TRU	0	0.75	FCGR3B
1315	LRRK2-high.PI	1	0.222222	FCGR3B
1316	LRRK2-high.PP	1	0.846154	FCGR3B
1317	LRRK2-high.TRU	1	0.166667	FCGR3B
1318	LRRK2-low.PI	1	0.282051	FCGR3B
1319	LRRK2-low.PP	1	0.322581	FCGR3B
1320	LRRK2-low.TRU	1	0.25	FCGR3B
1321	LRRK2-high.PI	0	0.777778	HSPA6
1322	LRRK2-high.PP	0	0.153846	HSPA6
1323	LRRK2-high.TRU	0	0.833333	HSPA6
1324	LRRK2-low.PI	0	0.717949	HSPA6
1325	LRRK2-low.PP	0	0.677419	HSPA6
1326	LRRK2-low.TRU	0	0.75	HSPA6
1327	LRRK2-high.PI	1	0.222222	HSPA6
1328	LRRK2-high.PP	1	0.846154	HSPA6
1329	LRRK2-high.TRU	1	0.166667	HSPA6
1330	LRRK2-low.PI	1	0.282051	HSPA6
1331	LRRK2-low.PP	1	0.322581	HSPA6
1332	LRRK2-low.TRU	1	0.25	HSPA6
1333	LRRK2-high.PI	0	0.777778	RPL31P11
1334	LRRK2-high.PP	0	0.153846	RPL31P11
1335	LRRK2-high.TRU	0	0.833333	RPL31P11
1336	LRRK2-low.PI	0	0.717949	RPL31P11
1337	LRRK2-low.PP	0	0.677419	RPL31P11
1338	LRRK2-low.TRU	0	0.75	RPL31P11
1339	LRRK2-high.PI	1	0.222222	RPL31P11
1340	LRRK2-high.PP	1	0.846154	RPL31P11
1341	LRRK2-high.TRU	1	0.166667	RPL31P11
1342	LRRK2-low.PI	1	0.282051	RPL31P11
1343	LRRK2-low.PP	1	0.322581	RPL31P11
1344	LRRK2-low.TRU	1	0.25	RPL31P11
1345	LRRK2-high.PI	0	0.777778	FCRLA
1346	LRRK2-high.PP	0	0.153846	FCRLA
1347	LRRK2-high.TRU	0	0.833333	FCRLA
1348	LRRK2-low.PI	0	0.717949	FCRLA
1349	LRRK2-low.PP	0	0.677419	FCRLA
1350	LRRK2-low.TRU	0	0.75	FCRLA
1351	LRRK2-high.PI	1	0.222222	FCRLA
1352	LRRK2-high.PP	1	0.846154	FCRLA
1353	LRRK2-high.TRU	1	0.166667	FCRLA
1354	LRRK2-low.PI	1	0.282051	FCRLA
1355	LRRK2-low.PP	1	0.322581	FCRLA
1356	LRRK2-low.TRU	1	0.25	FCRLA
1357	LRRK2-high.PI	0	0.777778	FCRLB
1358	LRRK2-high.PP	0	0.153846	FCRLB
1359	LRRK2-high.TRU	0	0.833333	FCRLB
1360	LRRK2-low.PI	0	0.717949	FCRLB
1361	LRRK2-low.PP	0	0.677419	FCRLB
1362	LRRK2-low.TRU	0	0.75	FCRLB
1363	LRRK2-high.PI	1	0.222222	FCRLB
1364	LRRK2-high.PP	1	0.846154	FCRLB
1365	LRRK2-high.TRU	1	0.166667	FCRLB
1366	LRRK2-low.PI	1	0.282051	FCRLB
1367	LRRK2-low.PP	1	0.322581	FCRLB
1368	LRRK2-low.TRU	1	0.25	FCRLB
1369	LRRK2-high.PI	0	0.777778	RN7SL466P
1370	LRRK2-high.PP	0	0.153846	RN7SL466P
1371	LRRK2-high.TRU	0	0.833333	RN7SL466P
1372	LRRK2-low.PI	0	0.717949	RN7SL466P
1373	LRRK2-low.PP	0	0.677419	RN7SL466P
1374	LRRK2-low.TRU	0	0.75	RN7SL466P
1375	LRRK2-high.PI	1	0.222222	RN7SL466P
1376	LRRK2-high.PP	1	0.846154	RN7SL466P
1377	LRRK2-high.TRU	1	0.166667	RN7SL466P
1378	LRRK2-low.PI	1	0.282051	RN7SL466P
1379	LRRK2-low.PP	1	0.322581	RN7SL466P
1380	LRRK2-low.TRU	1	0.25	RN7SL466P
1381	LRRK2-high.PI	0	0.777778	DUSP12
1382	LRRK2-high.PP	0	0.153846	DUSP12
1383	LRRK2-high.TRU	0	0.833333	DUSP12
1384	LRRK2-low.PI	0	0.717949	DUSP12
1385	LRRK2-low.PP	0	0.677419	DUSP12
1386	LRRK2-low.TRU	0	0.75	DUSP12
1387	LRRK2-high.PI	1	0.222222	DUSP12
1388	LRRK2-high.PP	1	0.846154	DUSP12
1389	LRRK2-high.TRU	1	0.166667	DUSP12
1390	LRRK2-low.PI	1	0.282051	DUSP12
1391	LRRK2-low.PP	1	0.322581	DUSP12
1392	LRRK2-low.TRU	1	0.25	DUSP12
1393	LRRK2-high.PI	0	0.777778	ATF6
1394	LRRK2-high.PP	0	0.153846	ATF6
1395	LRRK2-high.TRU	0	0.833333	ATF6
1396	LRRK2-low.PI	0	0.717949	ATF6
1397	LRRK2-low.PP	0	0.677419	ATF6
1398	LRRK2-low.TRU	0	0.75	ATF6
1399	LRRK2-high.PI	1	0.222222	ATF6
1400	LRRK2-high.PP	1	0.846154	ATF6
1401	LRRK2-high.TRU	1	0.166667	ATF6
1402	LRRK2-low.PI	1	0.282051	ATF6
1403	LRRK2-low.PP	1	0.322581	ATF6
1404	LRRK2-low.TRU	1	0.25	ATF6
1405	LRRK2-high.PI	0	0.777778	OLFML2B
1406	LRRK2-high.PP	0	0.153846	OLFML2B
1407	LRRK2-high.TRU	0	0.833333	OLFML2B
1408	LRRK2-low.PI	0	0.74359	OLFML2B
1409	LRRK2-low.PP	0	0.709677	OLFML2B
1410	LRRK2-low.TRU	0	1	OLFML2B
1411	LRRK2-high.PI	1	0.222222	OLFML2B
1412	LRRK2-high.PP	1	0.846154	OLFML2B
1413	LRRK2-high.TRU	1	0.166667	OLFML2B
1414	LRRK2-low.PI	1	0.25641	OLFML2B
1415	LRRK2-low.PP	1	0.290323	OLFML2B
1416	LRRK2-low.TRU	1	0	OLFML2B
1417	LRRK2-high.PI	0	0.777778	NOS1AP
1418	LRRK2-high.PP	0	0.153846	NOS1AP
1419	LRRK2-high.TRU	0	0.833333	NOS1AP
1420	LRRK2-low.PI	0	0.725	NOS1AP
1421	LRRK2-low.PP	0	0.7	NOS1AP
1422	LRRK2-low.TRU	0	1	NOS1AP
1423	LRRK2-high.PI	1	0.222222	NOS1AP
1424	LRRK2-high.PP	1	0.846154	NOS1AP
1425	LRRK2-high.TRU	1	0.166667	NOS1AP
1426	LRRK2-low.PI	1	0.275	NOS1AP
1427	LRRK2-low.PP	1	0.3	NOS1AP
1428	LRRK2-low.TRU	1	0	NOS1AP
1429	LRRK2-high.PI	0	0.777778	MIR4654
1430	LRRK2-high.PP	0	0.153846	MIR4654
1431	LRRK2-high.TRU	0	0.833333	MIR4654
1432	LRRK2-low.PI	0	0.74359	MIR4654
1433	LRRK2-low.PP	0	0.709677	MIR4654
1434	LRRK2-low.TRU	0	1	MIR4654
1435	LRRK2-high.PI	1	0.222222	MIR4654
1436	LRRK2-high.PP	1	0.846154	MIR4654
1437	LRRK2-high.TRU	1	0.166667	MIR4654
1438	LRRK2-low.PI	1	0.25641	MIR4654
1439	LRRK2-low.PP	1	0.290323	MIR4654
1440	LRRK2-low.TRU	1	0	MIR4654
1441	LRRK2-high.PI	0	0.777778	RNA5SP61
1442	LRRK2-high.PP	0	0.153846	RNA5SP61
1443	LRRK2-high.TRU	0	0.833333	RNA5SP61
1444	LRRK2-low.PI	0	0.74359	RNA5SP61
1445	LRRK2-low.PP	0	0.724138	RNA5SP61
1446	LRRK2-low.TRU	0	1	RNA5SP61
1447	LRRK2-high.PI	1	0.222222	RNA5SP61
1448	LRRK2-high.PP	1	0.846154	RNA5SP61
1449	LRRK2-high.TRU	1	0.166667	RNA5SP61
1450	LRRK2-low.PI	1	0.25641	RNA5SP61
1451	LRRK2-low.PP	1	0.275862	RNA5SP61
1452	LRRK2-low.TRU	1	0	RNA5SP61
1453	LRRK2-high.PI	0	0.777778	MIR556
1454	LRRK2-high.PP	0	0.153846	MIR556
1455	LRRK2-high.TRU	0	0.833333	MIR556
1456	LRRK2-low.PI	0	0.74359	MIR556
1457	LRRK2-low.PP	0	0.724138	MIR556
1458	LRRK2-low.TRU	0	1	MIR556
1459	LRRK2-high.PI	1	0.222222	MIR556
1460	LRRK2-high.PP	1	0.846154	MIR556
1461	LRRK2-high.TRU	1	0.166667	MIR556
1462	LRRK2-low.PI	1	0.25641	MIR556
1463	LRRK2-low.PP	1	0.275862	MIR556
1464	LRRK2-low.TRU	1	0	MIR556
1465	LRRK2-high.PI	0	0.777778	C1orf226
1466	LRRK2-high.PP	0	0.153846	C1orf226
1467	LRRK2-high.TRU	0	0.833333	C1orf226
1468	LRRK2-low.PI	0	0.74359	C1orf226
1469	LRRK2-low.PP	0	0.724138	C1orf226
1470	LRRK2-low.TRU	0	1	C1orf226
1471	LRRK2-high.PI	1	0.222222	C1orf226
1472	LRRK2-high.PP	1	0.846154	C1orf226
1473	LRRK2-high.TRU	1	0.166667	C1orf226
1474	LRRK2-low.PI	1	0.25641	C1orf226
1475	LRRK2-low.PP	1	0.275862	C1orf226
1476	LRRK2-low.TRU	1	0	C1orf226
1477	LRRK2-high.PI	0	0.777778	C1orf111
1478	LRRK2-high.PP	0	0.153846	C1orf111
1479	LRRK2-high.TRU	0	0.833333	C1orf111
1480	LRRK2-low.PI	0	0.74359	C1orf111
1481	LRRK2-low.PP	0	0.724138	C1orf111
1482	LRRK2-low.TRU	0	1	C1orf111
1483	LRRK2-high.PI	1	0.222222	C1orf111
1484	LRRK2-high.PP	1	0.846154	C1orf111
1485	LRRK2-high.TRU	1	0.166667	C1orf111
1486	LRRK2-low.PI	1	0.25641	C1orf111
1487	LRRK2-low.PP	1	0.275862	C1orf111
1488	LRRK2-low.TRU	1	0	C1orf111
1489	LRRK2-high.PI	0	0.777778	SH2D1B
1490	LRRK2-high.PP	0	0.153846	SH2D1B
1491	LRRK2-high.TRU	0	0.833333	SH2D1B
1492	LRRK2-low.PI	0	0.74359	SH2D1B
1493	LRRK2-low.PP	0	0.724138	SH2D1B
1494	LRRK2-low.TRU	0	1	SH2D1B
1495	LRRK2-high.PI	1	0.222222	SH2D1B
1496	LRRK2-high.PP	1	0.846154	SH2D1B
1497	LRRK2-high.TRU	1	0.166667	SH2D1B
1498	LRRK2-low.PI	1	0.25641	SH2D1B
1499	LRRK2-low.PP	1	0.275862	SH2D1B
1500	LRRK2-low.TRU	1	0	SH2D1B
1501	LRRK2-high.PI	0	0.777778	UHMK1
1502	LRRK2-high.PP	0	0.153846	UHMK1
1503	LRRK2-high.TRU	0	0.833333	UHMK1
1504	LRRK2-low.PI	0	0.74359	UHMK1
1505	LRRK2-low.PP	0	0.733333	UHMK1
1506	LRRK2-low.TRU	0	1	UHMK1
1507	LRRK2-high.PI	1	0.222222	UHMK1
1508	LRRK2-high.PP	1	0.846154	UHMK1
1509	LRRK2-high.TRU	1	0.166667	UHMK1
1510	LRRK2-low.PI	1	0.25641	UHMK1
1511	LRRK2-low.PP	1	0.266667	UHMK1
1512	LRRK2-low.TRU	1	0	UHMK1
1513	LRRK2-high.PI	0	0.777778	UAP1
1514	LRRK2-high.PP	0	0.153846	UAP1
1515	LRRK2-high.TRU	0	0.833333	UAP1
1516	LRRK2-low.PI	0	0.725	UAP1
1517	LRRK2-low.PP	0	0.7	UAP1
1518	LRRK2-low.TRU	0	1	UAP1
1519	LRRK2-high.PI	1	0.222222	UAP1
1520	LRRK2-high.PP	1	0.846154	UAP1
1521	LRRK2-high.TRU	1	0.166667	UAP1
1522	LRRK2-low.PI	1	0.275	UAP1
1523	LRRK2-low.PP	1	0.3	UAP1
1524	LRRK2-low.TRU	1	0	UAP1
1525	LRRK2-high.PI	0	0.777778	DDR2
1526	LRRK2-high.PP	0	0.153846	DDR2
1527	LRRK2-high.TRU	0	0.833333	DDR2
1528	LRRK2-low.PI	0	0.74359	DDR2
1529	LRRK2-low.PP	0	0.709677	DDR2
1530	LRRK2-low.TRU	0	1	DDR2
1531	LRRK2-high.PI	1	0.222222	DDR2
1532	LRRK2-high.PP	1	0.846154	DDR2
1533	LRRK2-high.TRU	1	0.166667	DDR2
1534	LRRK2-low.PI	1	0.25641	DDR2
1535	LRRK2-low.PP	1	0.290323	DDR2
1536	LRRK2-low.TRU	1	0	DDR2
1537	LRRK2-high.PI	0	0.777778	RN7SL861P
1538	LRRK2-high.PP	0	0.153846	RN7SL861P
1539	LRRK2-high.TRU	0	0.833333	RN7SL861P
1540	LRRK2-low.PI	0	0.74359	RN7SL861P
1541	LRRK2-low.PP	0	0.709677	RN7SL861P
1542	LRRK2-low.TRU	0	1	RN7SL861P
1543	LRRK2-high.PI	1	0.222222	RN7SL861P
1544	LRRK2-high.PP	1	0.846154	RN7SL861P
1545	LRRK2-high.TRU	1	0.166667	RN7SL861P
1546	LRRK2-low.PI	1	0.25641	RN7SL861P
1547	LRRK2-low.PP	1	0.290323	RN7SL861P
1548	LRRK2-low.TRU	1	0	RN7SL861P
1549	LRRK2-high.PI	0	0.777778	HSD17B7
1550	LRRK2-high.PP	0	0.230769	HSD17B7
1551	LRRK2-high.TRU	0	0.833333	HSD17B7
1552	LRRK2-low.PI	0	0.74359	HSD17B7
1553	LRRK2-low.PP	0	0.709677	HSD17B7
1554	LRRK2-low.TRU	0	1	HSD17B7
1555	LRRK2-high.PI	1	0.222222	HSD17B7
1556	LRRK2-high.PP	1	0.769231	HSD17B7
1557	LRRK2-high.TRU	1	0.166667	HSD17B7
1558	LRRK2-low.PI	1	0.25641	HSD17B7
1559	LRRK2-low.PP	1	0.290323	HSD17B7
1560	LRRK2-low.TRU	1	0	HSD17B7
1561	LRRK2-high.PI	0	0.777778	C1orf110
1562	LRRK2-high.PP	0	0.230769	C1orf110
1563	LRRK2-high.TRU	0	0.830508	C1orf110
1564	LRRK2-low.PI	0	0.74359	C1orf110
1565	LRRK2-low.PP	0	0.709677	C1orf110
1566	LRRK2-low.TRU	0	1	C1orf110
1567	LRRK2-high.PI	1	0.222222	C1orf110
1568	LRRK2-high.PP	1	0.769231	C1orf110
1569	LRRK2-high.TRU	1	0.169492	C1orf110
1570	LRRK2-low.PI	1	0.25641	C1orf110
1571	LRRK2-low.PP	1	0.290323	C1orf110
1572	LRRK2-low.TRU	1	0	C1orf110
1573	LRRK2-high.PI	0	0.8	RGS4
1574	LRRK2-high.PP	0	0.230769	RGS4
1575	LRRK2-high.TRU	0	0.844828	RGS4
1576	LRRK2-low.PI	0	0.763158	RGS4
1577	LRRK2-low.PP	0	0.709677	RGS4
1578	LRRK2-low.TRU	0	1	RGS4
1579	LRRK2-high.PI	1	0.2	RGS4
1580	LRRK2-high.PP	1	0.769231	RGS4
1581	LRRK2-high.TRU	1	0.155172	RGS4
1582	LRRK2-low.PI	1	0.236842	RGS4
1583	LRRK2-low.PP	1	0.290323	RGS4
1584	LRRK2-low.TRU	1	0	RGS4
1585	LRRK2-high.PI	0	0.8	RGS5
1586	LRRK2-high.PP	0	0.153846	RGS5
1587	LRRK2-high.TRU	0	0.844828	RGS5
1588	LRRK2-low.PI	0	0.763158	RGS5
1589	LRRK2-low.PP	0	0.709677	RGS5
1590	LRRK2-low.TRU	0	1	RGS5
1591	LRRK2-high.PI	1	0.2	RGS5
1592	LRRK2-high.PP	1	0.846154	RGS5
1593	LRRK2-high.TRU	1	0.155172	RGS5
1594	LRRK2-low.PI	1	0.236842	RGS5
1595	LRRK2-low.PP	1	0.290323	RGS5
1596	LRRK2-low.TRU	1	0	RGS5
1597	LRRK2-high.PI	0	0.8	NUF2
1598	LRRK2-high.PP	0	0.153846	NUF2
1599	LRRK2-high.TRU	0	0.847458	NUF2
1600	LRRK2-low.PI	0	0.763158	NUF2
1601	LRRK2-low.PP	0	0.709677	NUF2
1602	LRRK2-low.TRU	0	1	NUF2
1603	LRRK2-high.PI	1	0.2	NUF2
1604	LRRK2-high.PP	1	0.846154	NUF2
1605	LRRK2-high.TRU	1	0.152542	NUF2
1606	LRRK2-low.PI	1	0.236842	NUF2
1607	LRRK2-low.PP	1	0.290323	NUF2
1608	LRRK2-low.TRU	1	0	NUF2
1609	LRRK2-high.PI	0	0.8	SNORD112|ENSG00000252740.1
1610	LRRK2-high.PP	0	0.153846	SNORD112|ENSG00000252740.1
1611	LRRK2-high.TRU	0	0.847458	SNORD112|ENSG00000252740.1
1612	LRRK2-low.PI	0	0.763158	SNORD112|ENSG00000252740.1
1613	LRRK2-low.PP	0	0.709677	SNORD112|ENSG00000252740.1
1614	LRRK2-low.TRU	0	1	SNORD112|ENSG00000252740.1
1615	LRRK2-high.PI	1	0.2	SNORD112|ENSG00000252740.1
1616	LRRK2-high.PP	1	0.846154	SNORD112|ENSG00000252740.1
1617	LRRK2-high.TRU	1	0.152542	SNORD112|ENSG00000252740.1
1618	LRRK2-low.PI	1	0.236842	SNORD112|ENSG00000252740.1
1619	LRRK2-low.PP	1	0.290323	SNORD112|ENSG00000252740.1
1620	LRRK2-low.TRU	1	0	SNORD112|ENSG00000252740.1
1621	LRRK2-high.PI	0	0.8	RNA5SP62
1622	LRRK2-high.PP	0	0.153846	RNA5SP62
1623	LRRK2-high.TRU	0	0.847458	RNA5SP62
1624	LRRK2-low.PI	0	0.763158	RNA5SP62
1625	LRRK2-low.PP	0	0.709677	RNA5SP62
1626	LRRK2-low.TRU	0	1	RNA5SP62
1627	LRRK2-high.PI	1	0.2	RNA5SP62
1628	LRRK2-high.PP	1	0.846154	RNA5SP62
1629	LRRK2-high.TRU	1	0.152542	RNA5SP62
1630	LRRK2-low.PI	1	0.236842	RNA5SP62
1631	LRRK2-low.PP	1	0.290323	RNA5SP62
1632	LRRK2-low.TRU	1	0	RNA5SP62
1633	LRRK2-high.PI	0	0.8	RNA5SP63
1634	LRRK2-high.PP	0	0.153846	RNA5SP63
1635	LRRK2-high.TRU	0	0.85	RNA5SP63
1636	LRRK2-low.PI	0	0.763158	RNA5SP63
1637	LRRK2-low.PP	0	0.709677	RNA5SP63
1638	LRRK2-low.TRU	0	1	RNA5SP63
1639	LRRK2-high.PI	1	0.2	RNA5SP63
1640	LRRK2-high.PP	1	0.846154	RNA5SP63
1641	LRRK2-high.TRU	1	0.15	RNA5SP63
1642	LRRK2-low.PI	1	0.236842	RNA5SP63
1643	LRRK2-low.PP	1	0.290323	RNA5SP63
1644	LRRK2-low.TRU	1	0	RNA5SP63
1645	LRRK2-high.PI	0	0.8	U3|ENSG00000212538.1
1646	LRRK2-high.PP	0	0.142857	U3|ENSG00000212538.1
1647	LRRK2-high.TRU	0	0.85	U3|ENSG00000212538.1
1648	LRRK2-low.PI	0	0.789474	U3|ENSG00000212538.1
1649	LRRK2-low.PP	0	0.709677	U3|ENSG00000212538.1
1650	LRRK2-low.TRU	0	1	U3|ENSG00000212538.1
1651	LRRK2-high.PI	1	0.2	U3|ENSG00000212538.1
1652	LRRK2-high.PP	1	0.857143	U3|ENSG00000212538.1
1653	LRRK2-high.TRU	1	0.15	U3|ENSG00000212538.1
1654	LRRK2-low.PI	1	0.210526	U3|ENSG00000212538.1
1655	LRRK2-low.PP	1	0.290323	U3|ENSG00000212538.1
1656	LRRK2-low.TRU	1	0	U3|ENSG00000212538.1
1657	LRRK2-high.PI	0	0.8	PBX1
1658	LRRK2-high.PP	0	0.153846	PBX1
1659	LRRK2-high.TRU	0	0.864407	PBX1
1660	LRRK2-low.PI	0	0.815789	PBX1
1661	LRRK2-low.PP	0	0.7	PBX1
1662	LRRK2-low.TRU	0	1	PBX1
1663	LRRK2-high.PI	1	0.2	PBX1
1664	LRRK2-high.PP	1	0.846154	PBX1
1665	LRRK2-high.TRU	1	0.135593	PBX1
1666	LRRK2-low.PI	1	0.184211	PBX1
1667	LRRK2-low.PP	1	0.3	PBX1
1668	LRRK2-low.TRU	1	0	PBX1
1669	LRRK2-high.PI	0	0.8	SNORD112|ENSG00000252359.1
1670	LRRK2-high.PP	0	0.142857	SNORD112|ENSG00000252359.1
1671	LRRK2-high.TRU	0	0.864407	SNORD112|ENSG00000252359.1
1672	LRRK2-low.PI	0	0.815789	SNORD112|ENSG00000252359.1
1673	LRRK2-low.PP	0	0.71875	SNORD112|ENSG00000252359.1
1674	LRRK2-low.TRU	0	1	SNORD112|ENSG00000252359.1
1675	LRRK2-high.PI	1	0.2	SNORD112|ENSG00000252359.1
1676	LRRK2-high.PP	1	0.857143	SNORD112|ENSG00000252359.1
1677	LRRK2-high.TRU	1	0.135593	SNORD112|ENSG00000252359.1
1678	LRRK2-low.PI	1	0.184211	SNORD112|ENSG00000252359.1
1679	LRRK2-low.PP	1	0.28125	SNORD112|ENSG00000252359.1
1680	LRRK2-low.TRU	1	0	SNORD112|ENSG00000252359.1
1681	LRRK2-high.PI	0	0.8	LMX1A
1682	LRRK2-high.PP	0	0.142857	LMX1A
1683	LRRK2-high.TRU	0	0.864407	LMX1A
1684	LRRK2-low.PI	0	0.815789	LMX1A
1685	LRRK2-low.PP	0	0.709677	LMX1A
1686	LRRK2-low.TRU	0	1	LMX1A
1687	LRRK2-high.PI	1	0.2	LMX1A
1688	LRRK2-high.PP	1	0.857143	LMX1A
1689	LRRK2-high.TRU	1	0.135593	LMX1A
1690	LRRK2-low.PI	1	0.184211	LMX1A
1691	LRRK2-low.PP	1	0.290323	LMX1A
1692	LRRK2-low.TRU	1	0	LMX1A
1693	LRRK2-high.PI	0	0.777778	RXRG
1694	LRRK2-high.PP	0	0.142857	RXRG
1695	LRRK2-high.TRU	0	0.881356	RXRG
1696	LRRK2-low.PI	0	0.815789	RXRG
1697	LRRK2-low.PP	0	0.709677	RXRG
1698	LRRK2-low.TRU	0	1	RXRG
1699	LRRK2-high.PI	1	0.222222	RXRG
1700	LRRK2-high.PP	1	0.857143	RXRG
1701	LRRK2-high.TRU	1	0.118644	RXRG
1702	LRRK2-low.PI	1	0.184211	RXRG
1703	LRRK2-low.PP	1	0.290323	RXRG
1704	LRRK2-low.TRU	1	0	RXRG
1705	LRRK2-high.PI	0	0.777778	LRRC52
1706	LRRK2-high.PP	0	0.142857	LRRC52
1707	LRRK2-high.TRU	0	0.881356	LRRC52
1708	LRRK2-low.PI	0	0.815789	LRRC52
1709	LRRK2-low.PP	0	0.709677	LRRC52
1710	LRRK2-low.TRU	0	1	LRRC52
1711	LRRK2-high.PI	1	0.222222	LRRC52
1712	LRRK2-high.PP	1	0.857143	LRRC52
1713	LRRK2-high.TRU	1	0.118644	LRRC52
1714	LRRK2-low.PI	1	0.184211	LRRC52
1715	LRRK2-low.PP	1	0.290323	LRRC52
1716	LRRK2-low.TRU	1	0	LRRC52
1717	LRRK2-high.PI	0	0.777778	MGST3
1718	LRRK2-high.PP	0	0.142857	MGST3
1719	LRRK2-high.TRU	0	0.881356	MGST3
1720	LRRK2-low.PI	0	0.815789	MGST3
1721	LRRK2-low.PP	0	0.709677	MGST3
1722	LRRK2-low.TRU	0	1	MGST3
1723	LRRK2-high.PI	1	0.222222	MGST3
1724	LRRK2-high.PP	1	0.857143	MGST3
1725	LRRK2-high.TRU	1	0.118644	MGST3
1726	LRRK2-low.PI	1	0.184211	MGST3
1727	LRRK2-low.PP	1	0.290323	MGST3
1728	LRRK2-low.TRU	1	0	MGST3
1729	LRRK2-high.PI	0	0.777778	ALDH9A1
1730	LRRK2-high.PP	0	0.142857	ALDH9A1
1731	LRRK2-high.TRU	0	0.881356	ALDH9A1
1732	LRRK2-low.PI	0	0.815789	ALDH9A1
1733	LRRK2-low.PP	0	0.709677	ALDH9A1
1734	LRRK2-low.TRU	0	1	ALDH9A1
1735	LRRK2-high.PI	1	0.222222	ALDH9A1
1736	LRRK2-high.PP	1	0.857143	ALDH9A1
1737	LRRK2-high.TRU	1	0.118644	ALDH9A1
1738	LRRK2-low.PI	1	0.184211	ALDH9A1
1739	LRRK2-low.PP	1	0.290323	ALDH9A1
1740	LRRK2-low.TRU	1	0	ALDH9A1
1741	LRRK2-high.PI	0	0.756757	TMCO1
1742	LRRK2-high.PP	0	0.142857	TMCO1
1743	LRRK2-high.TRU	0	0.881356	TMCO1
1744	LRRK2-low.PI	0	0.815789	TMCO1
1745	LRRK2-low.PP	0	0.709677	TMCO1
1746	LRRK2-low.TRU	0	1	TMCO1
1747	LRRK2-high.PI	1	0.243243	TMCO1
1748	LRRK2-high.PP	1	0.857143	TMCO1
1749	LRRK2-high.TRU	1	0.118644	TMCO1
1750	LRRK2-low.PI	1	0.184211	TMCO1
1751	LRRK2-low.PP	1	0.290323	TMCO1
1752	LRRK2-low.TRU	1	0	TMCO1
1753	LRRK2-high.PI	0	0.756757	UCK2
1754	LRRK2-high.PP	0	0.166667	UCK2
1755	LRRK2-high.TRU	0	0.881356	UCK2
1756	LRRK2-low.PI	0	0.815789	UCK2
1757	LRRK2-low.PP	0	0.709677	UCK2
1758	LRRK2-low.TRU	0	0.75	UCK2
1759	LRRK2-high.PI	1	0.243243	UCK2
1760	LRRK2-high.PP	1	0.833333	UCK2
1761	LRRK2-high.TRU	1	0.118644	UCK2
1762	LRRK2-low.PI	1	0.184211	UCK2
1763	LRRK2-low.PP	1	0.290323	UCK2
1764	LRRK2-low.TRU	1	0.25	UCK2
1765	LRRK2-high.PI	0	0.777778	RNA5SP64
1766	LRRK2-high.PP	0	0.166667	RNA5SP64
1767	LRRK2-high.TRU	0	0.881356	RNA5SP64
1768	LRRK2-low.PI	0	0.864865	RNA5SP64
1769	LRRK2-low.PP	0	0.709677	RNA5SP64
1770	LRRK2-low.TRU	0	0.75	RNA5SP64
1771	LRRK2-high.PI	1	0.222222	RNA5SP64
1772	LRRK2-high.PP	1	0.833333	RNA5SP64
1773	LRRK2-high.TRU	1	0.118644	RNA5SP64
1774	LRRK2-low.PI	1	0.135135	RNA5SP64
1775	LRRK2-low.PP	1	0.290323	RNA5SP64
1776	LRRK2-low.TRU	1	0.25	RNA5SP64
1777	LRRK2-high.PI	0	0.777778	FAM78B
1778	LRRK2-high.PP	0	0.166667	FAM78B
1779	LRRK2-high.TRU	0	0.881356	FAM78B
1780	LRRK2-low.PI	0	0.864865	FAM78B
1781	LRRK2-low.PP	0	0.7	FAM78B
1782	LRRK2-low.TRU	0	0.75	FAM78B
1783	LRRK2-high.PI	1	0.222222	FAM78B
1784	LRRK2-high.PP	1	0.833333	FAM78B
1785	LRRK2-high.TRU	1	0.118644	FAM78B
1786	LRRK2-low.PI	1	0.135135	FAM78B
1787	LRRK2-low.PP	1	0.3	FAM78B
1788	LRRK2-low.TRU	1	0.25	FAM78B
1789	LRRK2-high.PI	0	0.777778	MIR921
1790	LRRK2-high.PP	0	0.166667	MIR921
1791	LRRK2-high.TRU	0	0.881356	MIR921
1792	LRRK2-low.PI	0	0.864865	MIR921
1793	LRRK2-low.PP	0	0.7	MIR921
1794	LRRK2-low.TRU	0	0.75	MIR921
1795	LRRK2-high.PI	1	0.222222	MIR921
1796	LRRK2-high.PP	1	0.833333	MIR921
1797	LRRK2-high.TRU	1	0.118644	MIR921
1798	LRRK2-low.PI	1	0.135135	MIR921
1799	LRRK2-low.PP	1	0.3	MIR921
1800	LRRK2-low.TRU	1	0.25	MIR921
1801	LRRK2-high.PI	0	0.777778	FMO9P
1802	LRRK2-high.PP	0	0.153846	FMO9P
1803	LRRK2-high.TRU	0	0.87931	FMO9P
1804	LRRK2-low.PI	0	0.864865	FMO9P
1805	LRRK2-low.PP	0	0.709677	FMO9P
1806	LRRK2-low.TRU	0	0.75	FMO9P
1807	LRRK2-high.PI	1	0.222222	FMO9P
1808	LRRK2-high.PP	1	0.846154	FMO9P
1809	LRRK2-high.TRU	1	0.12069	FMO9P
1810	LRRK2-low.PI	1	0.135135	FMO9P
1811	LRRK2-low.PP	1	0.290323	FMO9P
1812	LRRK2-low.TRU	1	0.25	FMO9P
1813	LRRK2-high.PI	0	0.777778	POGK
1814	LRRK2-high.PP	0	0.166667	POGK
1815	LRRK2-high.TRU	0	0.87931	POGK
1816	LRRK2-low.PI	0	0.864865	POGK
1817	LRRK2-low.PP	0	0.709677	POGK
1818	LRRK2-low.TRU	0	0.75	POGK
1819	LRRK2-high.PI	1	0.222222	POGK
1820	LRRK2-high.PP	1	0.833333	POGK
1821	LRRK2-high.TRU	1	0.12069	POGK
1822	LRRK2-low.PI	1	0.135135	POGK
1823	LRRK2-low.PP	1	0.290323	POGK
1824	LRRK2-low.TRU	1	0.25	POGK
1825	LRRK2-high.PI	0	0.777778	TADA1
1826	LRRK2-high.PP	0	0.153846	TADA1
1827	LRRK2-high.TRU	0	0.87931	TADA1
1828	LRRK2-low.PI	0	0.864865	TADA1
1829	LRRK2-low.PP	0	0.709677	TADA1
1830	LRRK2-low.TRU	0	0.75	TADA1
1831	LRRK2-high.PI	1	0.222222	TADA1
1832	LRRK2-high.PP	1	0.846154	TADA1
1833	LRRK2-high.TRU	1	0.12069	TADA1
1834	LRRK2-low.PI	1	0.135135	TADA1
1835	LRRK2-low.PP	1	0.290323	TADA1
1836	LRRK2-low.TRU	1	0.25	TADA1
1837	LRRK2-high.PI	0	0.777778	ILDR2
1838	LRRK2-high.PP	0	0.230769	ILDR2
1839	LRRK2-high.TRU	0	0.87931	ILDR2
1840	LRRK2-low.PI	0	0.864865	ILDR2
1841	LRRK2-low.PP	0	0.6875	ILDR2
1842	LRRK2-low.TRU	0	0.75	ILDR2
1843	LRRK2-high.PI	1	0.222222	ILDR2
1844	LRRK2-high.PP	1	0.769231	ILDR2
1845	LRRK2-high.TRU	1	0.12069	ILDR2
1846	LRRK2-low.PI	1	0.135135	ILDR2
1847	LRRK2-low.PP	1	0.3125	ILDR2
1848	LRRK2-low.TRU	1	0.25	ILDR2
1849	LRRK2-high.PI	0	0.777778	ADCY10
1850	LRRK2-high.PP	0	0.230769	ADCY10
1851	LRRK2-high.TRU	0	0.862069	ADCY10
1852	LRRK2-low.PI	0	0.888889	ADCY10
1853	LRRK2-low.PP	0	0.709677	ADCY10
1854	LRRK2-low.TRU	0	1	ADCY10
1855	LRRK2-high.PI	1	0.222222	ADCY10
1856	LRRK2-high.PP	1	0.769231	ADCY10
1857	LRRK2-high.TRU	1	0.137931	ADCY10
1858	LRRK2-low.PI	1	0.111111	ADCY10
1859	LRRK2-low.PP	1	0.290323	ADCY10
1860	LRRK2-low.TRU	1	0	ADCY10
1861	LRRK2-high.PI	0	0.777778	DPT
1862	LRRK2-high.PP	0	0.230769	DPT
1863	LRRK2-high.TRU	0	0.87931	DPT
1864	LRRK2-low.PI	0	0.888889	DPT
1865	LRRK2-low.PP	0	0.7	DPT
1866	LRRK2-low.TRU	0	1	DPT
1867	LRRK2-high.PI	1	0.222222	DPT
1868	LRRK2-high.PP	1	0.769231	DPT
1869	LRRK2-high.TRU	1	0.12069	DPT
1870	LRRK2-low.PI	1	0.111111	DPT
1871	LRRK2-low.PP	1	0.3	DPT
1872	LRRK2-low.TRU	1	0	DPT
1873	LRRK2-high.PI	0	0.777778	LINC00626
1874	LRRK2-high.PP	0	0.230769	LINC00626
1875	LRRK2-high.TRU	0	0.87931	LINC00626
1876	LRRK2-low.PI	0	0.888889	LINC00626
1877	LRRK2-low.PP	0	0.7	LINC00626
1878	LRRK2-low.TRU	0	1	LINC00626
1879	LRRK2-high.PI	1	0.222222	LINC00626
1880	LRRK2-high.PP	1	0.769231	LINC00626
1881	LRRK2-high.TRU	1	0.12069	LINC00626
1882	LRRK2-low.PI	1	0.111111	LINC00626
1883	LRRK2-low.PP	1	0.3	LINC00626
1884	LRRK2-low.TRU	1	0	LINC00626
1885	LRRK2-high.PI	0	0.777778	LINC00970
1886	LRRK2-high.PP	0	0.230769	LINC00970
1887	LRRK2-high.TRU	0	0.87931	LINC00970
1888	LRRK2-low.PI	0	0.888889	LINC00970
1889	LRRK2-low.PP	0	0.7	LINC00970
1890	LRRK2-low.TRU	0	1	LINC00970
1891	LRRK2-high.PI	1	0.222222	LINC00970
1892	LRRK2-high.PP	1	0.769231	LINC00970
1893	LRRK2-high.TRU	1	0.12069	LINC00970
1894	LRRK2-low.PI	1	0.111111	LINC00970
1895	LRRK2-low.PP	1	0.3	LINC00970
1896	LRRK2-low.TRU	1	0	LINC00970
1897	LRRK2-high.PI	0	0.777778	RNA5SP66
1898	LRRK2-high.PP	0	0.230769	RNA5SP66
1899	LRRK2-high.TRU	0	0.87931	RNA5SP66
1900	LRRK2-low.PI	0	0.888889	RNA5SP66
1901	LRRK2-low.PP	0	0.7	RNA5SP66
1902	LRRK2-low.TRU	0	1	RNA5SP66
1903	LRRK2-high.PI	1	0.222222	RNA5SP66
1904	LRRK2-high.PP	1	0.769231	RNA5SP66
1905	LRRK2-high.TRU	1	0.12069	RNA5SP66
1906	LRRK2-low.PI	1	0.111111	RNA5SP66
1907	LRRK2-low.PP	1	0.3	RNA5SP66
1908	LRRK2-low.TRU	1	0	RNA5SP66
1909	LRRK2-high.PI	0	0.777778	ATP1B1
1910	LRRK2-high.PP	0	0.230769	ATP1B1
1911	LRRK2-high.TRU	0	0.87931	ATP1B1
1912	LRRK2-low.PI	0	0.888889	ATP1B1
1913	LRRK2-low.PP	0	0.7	ATP1B1
1914	LRRK2-low.TRU	0	1	ATP1B1
1915	LRRK2-high.PI	1	0.222222	ATP1B1
1916	LRRK2-high.PP	1	0.769231	ATP1B1
1917	LRRK2-high.TRU	1	0.12069	ATP1B1
1918	LRRK2-low.PI	1	0.111111	ATP1B1
1919	LRRK2-low.PP	1	0.3	ATP1B1
1920	LRRK2-low.TRU	1	0	ATP1B1
1921	LRRK2-high.PI	0	0.777778	NME7
1922	LRRK2-high.PP	0	0.230769	NME7
1923	LRRK2-high.TRU	0	0.87931	NME7
1924	LRRK2-low.PI	0	0.888889	NME7
1925	LRRK2-low.PP	0	0.677419	NME7
1926	LRRK2-low.TRU	0	1	NME7
1927	LRRK2-high.PI	1	0.222222	NME7
1928	LRRK2-high.PP	1	0.769231	NME7
1929	LRRK2-high.TRU	1	0.12069	NME7
1930	LRRK2-low.PI	1	0.111111	NME7
1931	LRRK2-low.PP	1	0.322581	NME7
1932	LRRK2-low.TRU	1	0	NME7
1933	LRRK2-high.PI	0	0.708333	AHRR
1934	LRRK2-high.PP	0	0.75	AHRR
1935	LRRK2-high.TRU	0	0.723404	AHRR
1936	LRRK2-low.PI	0	0.390244	AHRR
1937	LRRK2-low.PP	0	0.684211	AHRR
1938	LRRK2-low.TRU	0	0.25	AHRR
1939	LRRK2-high.PI	1	0.291667	AHRR
1940	LRRK2-high.PP	1	0.25	AHRR
1941	LRRK2-high.TRU	1	0.276596	AHRR
1942	LRRK2-low.PI	1	0.609756	AHRR
1943	LRRK2-low.PP	1	0.315789	AHRR
1944	LRRK2-low.TRU	1	0.75	AHRR
1945	LRRK2-high.PI	0	0.708333	BRD9
1946	LRRK2-high.PP	0	0.75	BRD9
1947	LRRK2-high.TRU	0	0.723404	BRD9
1948	LRRK2-low.PI	0	0.390244	BRD9
1949	LRRK2-low.PP	0	0.684211	BRD9
1950	LRRK2-low.TRU	0	0.25	BRD9
1951	LRRK2-high.PI	1	0.291667	BRD9
1952	LRRK2-high.PP	1	0.25	BRD9
1953	LRRK2-high.TRU	1	0.276596	BRD9
1954	LRRK2-low.PI	1	0.609756	BRD9
1955	LRRK2-low.PP	1	0.315789	BRD9
1956	LRRK2-low.TRU	1	0.75	BRD9
1957	LRRK2-high.PI	0	0.708333	C5orf55
1958	LRRK2-high.PP	0	0.75	C5orf55
1959	LRRK2-high.TRU	0	0.723404	C5orf55
1960	LRRK2-low.PI	0	0.390244	C5orf55
1961	LRRK2-low.PP	0	0.684211	C5orf55
1962	LRRK2-low.TRU	0	0.25	C5orf55
1963	LRRK2-high.PI	1	0.291667	C5orf55
1964	LRRK2-high.PP	1	0.25	C5orf55
1965	LRRK2-high.TRU	1	0.276596	C5orf55
1966	LRRK2-low.PI	1	0.609756	C5orf55
1967	LRRK2-low.PP	1	0.315789	C5orf55
1968	LRRK2-low.TRU	1	0.75	C5orf55
1969	LRRK2-high.PI	0	0.708333	CCDC127
1970	LRRK2-high.PP	0	0.75	CCDC127
1971	LRRK2-high.TRU	0	0.723404	CCDC127
1972	LRRK2-low.PI	0	0.390244	CCDC127
1973	LRRK2-low.PP	0	0.684211	CCDC127
1974	LRRK2-low.TRU	0	0.25	CCDC127
1975	LRRK2-high.PI	1	0.291667	CCDC127
1976	LRRK2-high.PP	1	0.25	CCDC127
1977	LRRK2-high.TRU	1	0.276596	CCDC127
1978	LRRK2-low.PI	1	0.609756	CCDC127
1979	LRRK2-low.PP	1	0.315789	CCDC127
1980	LRRK2-low.TRU	1	0.75	CCDC127
1981	LRRK2-high.PI	0	0.708333	CEP72
1982	LRRK2-high.PP	0	0.75	CEP72
1983	LRRK2-high.TRU	0	0.723404	CEP72
1984	LRRK2-low.PI	0	0.390244	CEP72
1985	LRRK2-low.PP	0	0.684211	CEP72
1986	LRRK2-low.TRU	0	0.25	CEP72
1987	LRRK2-high.PI	1	0.291667	CEP72
1988	LRRK2-high.PP	1	0.25	CEP72
1989	LRRK2-high.TRU	1	0.276596	CEP72
1990	LRRK2-low.PI	1	0.609756	CEP72
1991	LRRK2-low.PP	1	0.315789	CEP72
1992	LRRK2-low.TRU	1	0.75	CEP72
1993	LRRK2-high.PI	0	0.708333	EXOC3
1994	LRRK2-high.PP	0	0.75	EXOC3
1995	LRRK2-high.TRU	0	0.723404	EXOC3
1996	LRRK2-low.PI	0	0.390244	EXOC3
1997	LRRK2-low.PP	0	0.684211	EXOC3
1998	LRRK2-low.TRU	0	0.25	EXOC3
1999	LRRK2-high.PI	1	0.291667	EXOC3
[truncated: 1,061 more rows]
