# Supplementary material for: Loss of Parkinson’s susceptibility gene LRRK2 promotes carcinogen-induced lung tumorigenesis
Source: Sci Rep. 2021 Jan 22;11:2097. doi: 10.1038/s41598-021-81639-0 (PMC7822882; doi:10.1038/s41598-021-81639-0)
Supplement: Supplementary file 4 — Supplementary Table S4. [file 41598_2021_81639_MOESM4_ESM.xlsx]

## Sheet: Legend
SupplementaryTable S4: Source data for the transcriptional landscape of LRRK2-low lung adenocarcinoma.
Input gene expression (TPM) and molecular annotation for cluster result in Figure 2. Cluster result gene membership. Annotation of genes found to be differentially expressed between LRRK2-D1 (lowest decile of expression) and -D10 (highest decile of expression) tumors or between all tumors and normal lung. Gene set enrichment of genes found to be differentially expressed between tumor groups of in…

## Sheet: Input gene expression
TCGAID	expression_subtype	tissue	LRRK2_cutpoint	LRRK2_decile (D1 or D10)	ABCA3	ABCA6	ABCA8	ABCC6	ABI3BP	ADAMTSL3	ADH1B	ADHFE1	ADRB2	AFF3	AGER	AGR3	AHCYL2	AKR7A3	ALOX15B	ALPL	AMICA1	ANKRD29	ANKRD44	ANLN	AQP1	AQP4	AREG	ARHGAP20	ARHGAP31	ASPM	ATOH8	ATP13A4	ATP8A1	AURKA	AURKB	B3GNT8	B4GALNT4	BIRC5	BMP3	BNIPL	BTK	BTNL9	BUB1B	BUB1	C10orf116	C15orf42	C16orf89	C19orf59	C1orf116
TCGA-44-2655-normal	NA	normal	NA	NA	157.526	5.04442	23.4725	16.8574	84.3299	10.9906	517.221	4.48098	41.8684	7.43755	4144.2	55.4897	48.304	0.308922	45.3711	104.99	43.8825	35.0256	7.44089	0.867345	1101.85	164.463	13.6091	5.31047	37.6408	0.372324	45.8556	26.8642	12.9117	2.01386	1.2701	22.8671	0.192837	0.592166	10.3063	9.47063	18.3369	12.8558	0.512143	0.869285	674.968	0.245147	253.82	167.617	116.282
TCGA-44-2661-normal	NA	normal	NA	NA	186.658	7.5964	17.5267	21.4831	86.7131	8.29637	381.287	6.48299	30.7631	3.11684	4898.4	69.9782	48.9342	0.177643	18.9021	146.118	75.6256	41.6113	8.46675	1.60408	1238.45	205.672	9.94127	4.22542	34.293	0.503765	29.0712	38.1687	15.2967	3.00554	1.54677	26.8966	0.147292	1.59185	7.36244	5.45807	30.2896	11.3358	0.77281	1.18761	417.32	0.184857	283.511	155.57	154.569
TCGA-44-2662-normal	NA	normal	NA	NA	338.342	7.35562	19.4824	21.4552	88.9182	9.06718	362.92	5.84831	53.724	6.3561	4026.99	89.7891	61.043	0.340068	94.4564	262.051	59.654	31.5265	6.74225	0.425174	1215.94	133.711	126.961	3.04556	33.7913	0.0759627	34.0498	29.782	15.8063	2.22511	1.00096	22.9372	0.0497195	0.093982	3.99698	6.65389	21.3575	19.2265	0.265045	0.738794	510.141	0.237848	356.026	124.14	70.2719
TCGA-44-2665-normal	NA	normal	NA	NA	382.016	3.4809	11.9841	24.2569	44.1083	4.60125	172.307	4.36558	24.1012	4.06858	3087.48	95.8848	61.8313	0.273365	118.356	331.405	86.0788	29.1985	4.92916	0.822533	761.859	166.882	41.1228	2.09412	28.6263	0.22243	48.1652	32.7621	19.1278	2.25651	1.07824	37.373	0.219237	0.239722	5.7214	14.2173	22.3088	6.34231	0.308939	0.579639	301.041	0.120941	408.971	193.974	73.9352
TCGA-44-5645-normal	NA	normal	NA	NA	211.686	4.67518	12.6649	22.6887	82.135	6.90344	371.636	6.71569	36.7568	7.47115	5207.59	70.7737	38.6612	0.374707	21.4091	115.355	50.7546	38.5408	7.20072	0.674537	1190.59	168.621	2.32284	4.39513	39.3703	0.326989	33.786	32.7041	17.2763	1.92035	0.838184	24.1453	0.0669012	0.463634	10.8911	12.2426	26.6582	21.5073	0.2974	0.884362	726.869	0.252013	332.05	135.071	147.947
TCGA-44-6146-normal	NA	normal	NA	NA	276.377	9.13612	30.1783	20.1625	94.2471	14.0146	625.172	4.94435	43.651	12.1024	3233.81	140.111	92.4106	0.131836	70.7216	124.993	42.7302	50.1125	12.0181	0.696002	926.755	231.492	120.382	8.49485	41.5007	0.38121	51.3268	42.311	37.8128	2.83483	0.570462	23.9487	0.0634559	0.166159	16.9838	10.3884	21.1111	33.9115	0.272148	1.4441	605.41	0.213437	337.945	112.372	184.041
TCGA-44-6147-normal	NA	normal	NA	NA	301.401	4.63551	13.2475	11.5489	76.704	9.89226	235.974	3.5957	85.5084	14.7307	2862.62	208.057	82.3434	0.126498	82.5204	216.155	45.0551	28.3145	8.60143	3.39096	1165.99	146.897	235.837	1.99357	43.9764	0.914612	9.95688	27.7836	19.5966	1.87714	3.59857	15.3628	0.0810957	1.84313	2.12237	7.02721	13.6632	30.6989	1.09304	1.64773	430.916	0.364741	215.576	118.866	126.355
TCGA-44-6148-normal	NA	normal	NA	NA	218.234	9.42833	29.0457	21.4479	83.4318	11.4253	391.91	7.29349	32.5747	7.08893	2812.58	227.383	50.351	0.834191	30.9874	123.16	49.1625	31.7173	8.90559	0.696217	862.051	166.169	24.6249	3.42399	30.2203	0.247403	29.9833	41.6766	23.6288	1.78062	0.583659	23.0505	0.372318	0.12618	10.2588	12.2745	21.4968	23.6783	0.307451	0.91457	557.929	0.28109	246.843	190.663	134.004
TCGA-49-4490-normal	NA	normal	NA	NA	51.8118	4.81332	9.29573	14.7481	44.4942	4.38096	568.915	2.78983	20.26	2.83885	3489.61	159.881	25.9203	0.0652398	19.0793	53.8806	35.4752	31.2445	2.40817	1.90142	1029.86	159.333	15.3429	3.30862	14.5772	0.584215	16.7278	11.5675	9.01558	2.37924	2.68571	17.769	0.0940333	1.00226	7.64291	3.33022	21.9827	11.9775	0.249637	1.82527	1106.83	0.251779	210.742	262.025	54.9855
TCGA-49-4512-normal	NA	normal	NA	NA	64.4696	1.6852	4.43109	15.2292	27.4712	3.15613	273.228	2.95281	17.1675	1.42773	3026.57	383.539	31.0503	0.22323	4.71381	73.4295	49.165	30.2691	2.10044	0.783282	671.128	268.712	4.73848	1.70932	8.12378	0.216118	14.2093	15.3285	16.1912	1.49185	0.635907	14.5549	0.024068	0.41294	11.9252	9.00588	31.792	4.96099	0.34295	0.943767	815.968	0.0485484	266.559	249.432	84.5978
TCGA-49-6742-normal	NA	normal	NA	NA	264.531	1.05798	7.30103	16.0485	23.348	3.56214	80.5374	2.29079	24.4525	2.5295	1326.24	438.995	65.1731	0.176311	120.07	270.614	58.1387	18.7834	5.10163	2.20948	1492.67	245.806	86.9542	2.24441	22.1843	0.318026	16.5918	31.3716	13.556	5.33634	1.5212	23.4326	0.0918166	1.03079	15.6051	13.2649	24.5407	6.42114	0.664868	1.84972	301.173	0.242302	663.295	208.434	144.112
TCGA-50-5939-normal	NA	normal	NA	NA	289.986	6.33501	29.777	13.3314	132.35	12.8346	470.96	5.41229	37.9218	11.2351	3702.75	65.8467	78.3892	0.288119	50.8864	161.361	67.783	39.1781	12.8343	0.686706	1300.58	177.214	113.212	6.22296	47.3436	0.292298	34.6525	49.9477	23.0799	4.43008	0.289743	19.6559	0.187919	0.117468	9.39814	4.76248	24.9234	34.9888	0.289641	0.849137	447.488	0.203918	306.891	239.424	78.1996
TCGA-50-6595-normal	NA	normal	NA	NA	198.488	6.09934	19.3881	27.7081	71.4156	10.8506	397.886	7.31029	39.2027	15.6604	4396.88	68.8248	55.0384	0.355727	40.9644	79.2593	55.366	46.7987	10.398	0.565303	1470.15	176.754	13.8833	4.69499	46.5259	0.388609	48.855	45.0304	23.6127	2.38725	0.833315	23.6119	0.0573287	0.341263	9.45064	9.96427	21.5662	40.3515	0.237129	1.14379	694.435	0.166451	245.514	134.385	128.672
TCGA-55-6978-normal	NA	normal	NA	NA	271.614	5.9082	17.388	28.4587	56.795	7.2395	265.025	6.47773	38.3145	5.76381	3449.2	333.532	74.4922	0.719217	49.0869	183.23	64.9201	45.5216	8.67183	0.727272	933.203	204.36	57.9008	2.76827	32.6012	0.269922	28.5782	34.9828	21.2679	2.7881	0.919983	25.077	0.104431	0.560228	5.06969	10.2474	24.8856	28.748	0.24949	0.814825	730.927	0.160321	204.388	147.715	100.504
TCGA-55-6979-normal	NA	normal	NA	NA	229.438	2.45978	10.2511	21.0184	26.3982	4.03815	167.383	2.36607	41.0647	4.79602	1815.07	282.253	81.9842	0.29018	28.6554	102.769	96.4468	24.1026	10.0986	1.17475	420.624	233.635	229.031	2.07109	26.2464	0.32205	21.918	39.3824	30.1949	3.06976	1.09888	34.4185	0.0929667	0.654355	6.35535	16.0719	32.9933	5.86401	0.405808	1.21733	453.375	0.346039	284.224	139.466	127.636
TCGA-55-6980-normal	NA	normal	NA	NA	285.091	8.7888	20.1194	20.3519	70.6053	8.26157	426.35	11.5229	43.6027	12.0576	3973.14	121.888	57.3543	0.205813	40.0424	108.137	48.4555	44.1343	8.42714	0.396441	830.859	162.49	19.9531	3.14646	31.0691	0.297908	45.7606	47.7861	27.5248	1.80489	0.965571	21.0404	0.109327	0.895372	12.6782	24.5759	24.5834	70.9846	0.241075	0.987898	887.354	0.145354	344.298	146.649	175.076
TCGA-55-6981-normal	NA	normal	NA	NA	228.857	6.78266	24.0814	27.0341	69.6242	9.5042	355.575	11.6464	35.7338	12.2361	2874.55	108.528	57.4983	1.3022	16.4159	128.37	103.028	49.5248	12.5774	1.49208	1060.31	141.135	24.1987	4.98669	34.9663	0.633598	41.0437	49.0235	27.2962	3.57995	1.32644	30.8994	0.417052	0.515678	14.2668	19.01	33.1887	76.3245	0.608693	1.00986	294.308	0.377501	246.791	194.615	73.9452
TCGA-55-6982-normal	NA	normal	NA	NA	137.643	11.5648	28.9884	27.2888	73.934	7.20517	395.896	7.39775	34.9461	7.46569	3033.78	158.174	51.5691	0.120371	16.6287	62.0097	68.9578	55.1378	15.1664	1.16514	952.651	264.566	17.0207	5.06528	34.7292	0.479677	38.1901	66.0758	23.1862	1.64546	0.520407	14.4221	0.213967	0.696247	7.55093	13.0991	26.3963	55.2153	0.697372	0.742111	574.294	0.297199	234.1	118.568	212.483
TCGA-55-6986-normal	NA	normal	NA	NA	96.3261	5.94802	16.9678	31.694	59.6963	8.3561	395.177	10.4629	56.328	7.11835	4412.87	271.857	37.201	0.994437	16.502	58.9477	43.0535	44.1083	7.94525	0.481269	1047.68	151.406	38.3115	3.70657	27.9033	0.208822	47.6715	43.2519	16.3143	2.79517	0.608895	21.4181	0.26362	0.627769	6.95028	11.2366	14.6685	54.553	0.278613	0.665439	717.465	0.215621	162.997	70.0662	100.991
TCGA-91-6828-normal	NA	normal	NA	NA	422.203	3.86808	15.0461	16.0903	46.8458	4.21096	162.405	7.03769	64.627	8.93412	3999.52	402.78	96.2707	0.799184	61.008	301.593	35.9003	36.9878	7.32931	0.501167	639.104	205.437	249.552	1.82992	31.3045	0.241046	27.3759	43.7567	29.1032	1.97785	0.15269	32.9203	0.14982	0.113145	7.02341	8.88468	19.8552	55.1996	0.234008	0.782194	610.644	0.0648482	252.275	136.959	106.592
TCGA-91-6835-normal	NA	normal	NA	NA	104.835	5.91276	29.0326	16.389	79.994	9.69542	409.219	8.69343	12.7075	3.02415	1458.15	577.641	48.3841	0.374656	22.5062	109.955	26.3426	16.5353	5.33237	1.06609	724.954	191.509	15.8269	3.316	13.6727	0.345021	14.4852	37.3179	18.7142	1.75682	0.910471	9.64247	1.30949	0.621488	9.3033	12.2402	11.1599	4.13078	0.490025	0.829924	569.916	0.307333	390.569	32.738	154.52
TCGA-91-6847-normal	NA	normal	NA	NA	309.899	3.20485	19.9003	25.5158	61.4213	4.43302	246.243	8.44596	47.3063	8.78492	7253.08	272.54	75.3788	0.447611	70.7319	177.369	42.5566	52.9356	5.44206	0.401389	700.854	244.236	19.303	2.09852	29.0569	0.152654	45.0007	51.1895	23.3612	1.4607	0.385858	52.1552	0.347305	0.137499	11.8993	26.6597	17.7445	19.7524	0.131406	1.00507	628.087	0.263657	413.735	188.316	185.243
TCGA-91-6849-normal	NA	normal	NA	NA	226.589	5.16149	19.0362	18.0631	75.2162	11.2127	313.699	9.5715	55.4072	9.55555	4367.15	320.488	59.9706	0.861049	89.4619	103.099	37.8242	56.1266	7.54541	0.80716	1030.97	204.512	79.261	1.8415	37.6518	0.370167	54.4857	37.0599	23.5537	2.67933	1.19822	26.8015	0.157186	0.690862	5.38132	8.50381	13.1737	96.1602	0.144433	0.716623	653.55	0.137995	267.145	123.004	84.6282
TCGA-38-4625-normal	NA	normal	NA	NA	141.277	5.28039	9.0564	11.2721	24.293	2.77493	426.1	5.06941	19.6737	3.87218	2604.22	129.71	31.951	0.436581	38.6607	69.7939	93.4888	18.9991	3.27904	0.170225	765.314	129.896	34.418	1.45167	17.3399	0.0523371	23.0118	16.2648	12.34	1.7537	0.102682	30.7619	0.036509	0.0456097	3.55716	7.96981	34.4233	24.7272	0.050327	1.19741	464.34	0.0260687	288.353	467.982	56.6543
TCGA-38-4626-normal	NA	normal	NA	NA	99.8404	2.4707	6.09983	13.9017	19.6641	1.88981	150.715	4.54738	21.9128	3.29628	1283.05	412.263	37.51	0.246343	58.2765	155.682	117.771	15.6302	3.2228	0.830638	572.756	99.7747	236.046	0.895713	14.4357	0.200755	6.34191	12.9926	10.2554	3.28185	1.28184	18.4783	0.103583	0.999779	4.145	7.97776	43.124	13.974	0.464812	1.17456	328.883	0.0830857	224.731	558.593	31.6115
TCGA-38-4627-normal	NA	normal	NA	NA	112.148	2.66472	13.5383	12.8847	43.8626	6.67393	323.385	1.47435	16.5913	1.75335	1606.02	302.806	24.61	0.11732	33.6006	122.265	49.1911	16.9401	3.52211	0.953146	1347.9	184.347	67.299	2.15591	16.4921	0.181693	16.739	10.6523	8.80003	2.59701	2.15002	17.3965	0.0283842	1.58286	1.98895	2.37156	27.5881	8.62985	0.507681	1.1589	372.916	0.0810591	175.118	247.716	30.123
TCGA-38-4632-normal	NA	normal	NA	NA	207.735	2.22235	7.61573	12.3917	16.6398	2.65854	150.777	4.07282	8.3062	2.90268	806.541	346.989	57.4047	0.050072	22.7418	159.903	21.2731	13.9587	4.60042	0.822547	699.092	315.431	13.4574	1.15113	16.1114	0.29508	8.41832	13.6758	21.9033	2.28582	2.21235	14.8299	0.0486189	1.09865	4.8892	8.80432	20.7757	10.9084	0.506562	1.65964	294.433	0.062705	191.33	3.76731	64.2032
TCGA-44-2657-normal	NA	normal	NA	NA	364.23	3.90315	9.60421	16.9142	41.5531	3.58348	237.832	4.55948	23.5647	6.60107	2236.93	61.3707	64.5343	0.256278	69.9364	206.718	62.9758	24.4735	7.527	1.358	705.905	100.427	26.6566	1.92626	22.3149	1.32326	23.5689	23.5721	14.1569	9.09649	12.5326	40.0737	0.175579	2.86599	7.73384	4.89448	39.9396	10.802	2.79992	5.60384	272.49	0.419383	342.724	156.323	101.543
TCGA-44-2668-normal	NA	normal	NA	NA	352.499	2.07696	5.55675	14.018	37.8254	3.22931	79.2354	2.72673	23.3314	4.17085	714.871	263.038	72.5879	0.227683	131.958	399.923	97.8196	14.5443	6.41622	2.20963	1124.81	154.523	198.268	0.746243	29.9216	0.515224	9.98868	17.5091	22.0212	3.5792	2.48839	31.6834	0.0163485	1.17204	2.0945	5.86732	30.7391	8.71484	1.01444	2.00584	171.772	0.356972	258.505	388.231	101.944
TCGA-44-3396-normal	NA	normal	NA	NA	336.553	5.8573	27.0434	26.4661	104.621	11.9129	287.168	5.3438	28.2856	7.20394	2797.83	132.971	69.3912	0.153313	82.134	216.682	71.4737	33.0227	11.6557	1.30506	1136.21	178.218	63.016	2.60192	45.0744	0.298613	44.3607	27.8192	21.0445	2.13029	1.90745	29.5325	0.0424063	0.872704	3.00918	8.22617	26.4514	27.7291	0.675666	1.41035	361.6	0.175817	171.475	256.895	89.9864
TCGA-44-6144-normal	NA	normal	NA	NA	440.29	2.26789	12.0299	27.0027	53.944	6.641	229.601	6.39366	46.3704	8.45087	4549.2	65.0284	65.3452	0.260013	130.549	195.485	71.1027	41.1914	8.9565	0.983744	1154.82	367.752	21.2954	1.37776	37.5582	0.469779	43.2938	42.3137	26.4465	2.25105	1.59374	25.3145	0.0278316	1.1171	6.10747	14.0698	26.1108	41.5884	0.616761	2.11179	549.269	0.251708	275.254	101.534	153.883
TCGA-44-6145-normal	NA	normal	NA	NA	314.978	4.70184	16.1725	16.602	46.788	4.90157	213.297	4.50429	37.4214	6.15579	3150.12	256.257	66.0746	0.0480029	125.773	279.228	74.0294	32.032	6.50327	0.751373	1201.42	185.134	293.027	0.891196	26.9304	0.114404	20.9596	29.8007	19.8966	2.41595	0.784193	31.0362	0.123982	0.336989	7.01882	7.41487	29.4453	33.7568	0.142461	0.700182	487.228	0.118405	297.618	289.002	72.0144
TCGA-44-6776-normal	NA	normal	NA	NA	310.474	3.40841	9.31569	23.1107	56.7101	8.75474	222.138	10.1845	71.1557	15.7575	4916.31	157.324	87.2225	0.367349	156.304	213.709	41.5239	48.1367	7.41833	0.584314	1112.61	303.338	127.737	1.6265	45.2942	0.222649	56.3016	51.8127	34.5042	2.09548	0.511479	18.0275	0.0500672	0.218663	10.2607	11.2978	16.9167	59.6263	0.214653	1.56417	712.117	0.248528	405.514	72.0931	123.224
TCGA-44-6777-normal	NA	normal	NA	NA	351.384	4.34961	15.6449	22.436	67.1486	7.3425	476.581	4.56165	24.1365	5.66176	2448.26	89.8708	53.0517	0.169565	70.8558	257.762	87.8661	24.1819	8.16581	1.10144	1243.18	181.264	9.29621	2.91922	29.5035	0.384667	27.1314	31.9345	13.9331	2.35503	1.46721	28.1283	0.181605	0.880183	9.87332	5.43328	25.6198	17.1014	0.400578	1.95288	426.566	0.237612	324.075	231.35	129.865
TCGA-44-6778-normal	NA	normal	NA	NA	195.369	7.13531	15.834	12.5551	94.0588	7.83894	391.938	8.37684	53.6708	9.69585	2210.82	105.973	73.3914	0.616614	21.4151	98.8256	76.103	34.2499	15.196	0.586509	1140.21	137.722	115.422	5.00096	37.7687	0.354441	20.3757	36.8517	19.4415	5.03817	0.678747	11.968	0.238328	0.751812	9.44414	5.35613	25.3635	44.1665	0.334881	0.548951	466.656	0.070804	198.136	149.767	50.5133
TCGA-49-6743-normal	NA	normal	NA	NA	193.577	4.05142	13.4514	19.7495	55.1943	8.43856	507.515	3.2614	34.7947	3.98755	2572.3	135.958	55.0244	0.182216	38.9921	159.754	48.121	41.5435	4.25103	0.515203	1259.02	233.849	56.0569	4.83747	28.7505	0.204193	17.1527	22.8897	13.6397	2.321	0.394475	21.5134	0.0145426	0.313886	5.56341	4.1787	23.9355	17.8566	0.360782	1.82512	392.106	0.157083	306.252	271.118	74.6784
TCGA-49-6744-normal	NA	normal	NA	NA	337.679	8.37444	32.3907	19.7648	141.199	12.4765	611.251	6.318	47.3647	12.702	3113.94	68.6365	87.192	0.324781	161.999	143.831	61.8799	31.1234	10.9657	0.70593	1092.51	234.947	19.3273	3.88336	56.414	0.230003	66.2858	58.0273	29.1168	1.60367	0.29343	17.6312	0.051169	0.293893	11.0679	18.2553	26.5048	45.7301	0.375944	1.40387	335.986	0.245809	320.81	175.417	130.286
TCGA-49-6745-normal	NA	normal	NA	NA	83.4899	2.28484	8.89705	15.5332	34.7325	2.51362	308.182	3.38494	24.8469	2.54107	4464.45	324.575	34.6378	0.409632	36.7318	74.9339	38.1575	44.8538	3.19469	0.793204	738.896	158.21	14.0795	2.40316	15.7617	0.146961	26.7549	20.1302	11.4472	2.27773	1.04708	24.4465	0	1.37077	5.82309	6.19519	23.1924	18.5764	0.187167	1.59956	693.463	0.049434	291.674	268.547	69.1768
TCGA-49-6761-normal	NA	normal	NA	NA	277.996	3.64128	10.0891	22.0081	30.4618	6.45202	261.461	3.78845	34.7606	7.60466	3214.96	146.314	65.6085	0.137423	47.6737	171.747	67.9206	28.5289	5.11841	0.609837	903.633	254.299	3.79018	1.90553	32.9358	0.161863	50.7694	30.2142	25.8966	2.30549	1.19074	27.8462	0.0436515	0.333826	6.93214	17.3694	25.8577	11.3375	0.260658	0.883588	623.694	0.0438389	368.757	126.641	178.501
TCGA-50-5931-normal	NA	normal	NA	NA	239.413	3.61446	12.6966	14.8534	42.4572	6.53264	253.847	4.38781	63.6699	8.25605	6148.98	103.591	60.9459	0.104643	81.6872	234.101	47.7178	59.0311	5.3504	0.320517	1554.01	188.445	43.4986	1.6494	42.5898	0.139069	44.7953	42.6057	19.1372	3.06772	0.452555	34.3529	0.0843197	0.550816	6.74153	6.84465	15.5118	62.513	0.201513	0.575667	642.661	0.127045	255.194	74.2752	92.3058
TCGA-55-6968-normal	NA	normal	NA	NA	476.894	1.77548	5.74901	18.7075	23.3283	1.85333	138.382	3.84955	20.0589	4.92199	1726.29	168.237	50.3292	0.0964316	54.52	216.974	107.148	18.6439	5.83401	0.87223	744.857	191.892	0.870389	1.26104	18.791	0.361136	15.8406	22.3632	18.4552	1.90587	2.08672	25.2775	0.216264	0.826143	11.2642	9.881	41.8915	9.4671	0.567828	1.58236	524.987	0.236451	346.096	360.038	121.294
TCGA-55-6969-normal	NA	normal	NA	NA	300.639	3.12892	9.6137	22.7158	39.341	4.6077	212.795	10.866	18.9031	4.62062	1870.51	293.448	96.9387	0.608602	54.9433	211.042	66.8293	31.485	10.2673	1.78457	874.24	273.308	90.7607	2.67745	29.9784	0.663375	28.4927	42.3484	42.3126	3.46752	2.89785	18.5531	0.29206	1.05517	11.0575	13.8858	22.9955	9.73186	1.03773	1.51188	336.175	0.408427	312.867	210.589	92.2535
TCGA-55-6970-normal	NA	normal	NA	NA	267.932	10.3518	28.7766	19.0956	74.7508	10.9714	301.298	6.53424	32.8253	7.02242	3575.96	141.543	89.7808	0.479296	46.3441	146.35	89.7804	46.2761	12.7865	0.905547	855.748	226.54	89.1021	3.20588	38.6372	0.434802	38.0058	48.4852	28.116	4.39874	1.74626	18.229	0.0193855	0.211428	8.3608	12.9098	29.539	33.36	0.695035	1.87012	355.233	0.265622	231.85	59.8939	77.6752
TCGA-55-6971-normal	NA	normal	NA	NA	397.543	4.4647	21.0007	24.7613	53.6735	6.20012	240.767	7.19127	29.5002	14.1227	2032.21	313.455	85.9056	0.66288	64.5982	201.965	64.6421	40.2284	8.71772	0.498022	545.558	239.251	23.3625	3.26396	29.7373	0.221912	28.483	53.841	39.2649	2.33669	0.824847	23.6968	0.015197	0.331003	9.29746	18.6122	26.7784	28.2307	0.265364	2.48487	469.596	0.128114	309.65	226.401	192.481
TCGA-55-6972-normal	NA	normal	NA	NA	410.595	6.33914	18.3632	22.9462	72.9425	8.10999	388.473	9.54076	82.1112	7.845	3769.89	210.771	70.0646	0.377955	47.4515	185.031	67.0122	54.6212	10.351	0.994776	1336.97	187.948	58.31	1.93001	44.5746	0.551987	69.4733	44.1842	24.5901	5.0617	1.22695	23.9901	0.0604845	0.725351	7.29011	18.5248	25.5861	99.6323	0.407595	0.675728	687.613	0.168581	262.108	146.718	118.862
TCGA-55-6975-normal	NA	normal	NA	NA	368.347	7.87198	22.1387	24.3183	54.8249	5.88512	408.813	9.07575	38.1022	11.3549	2426.79	315.983	91.2987	0.13149	61.317	130.143	46.719	39.1528	8.6689	2.15548	630.537	328.292	88.6173	4.69668	36.111	0.646825	24.2445	48.3062	57.7909	4.83584	1.75157	36.6785	0.10511	1.14289	13.1359	26.3625	21.2995	23.0737	0.888581	3.27148	690.456	0.219326	344.542	142.986	204.569
TCGA-55-6983-normal	NA	normal	NA	NA	487.116	2.3205	12.7481	20.1006	29.2881	1.89137	150.25	5.92816	34.5809	7.3072	2667.04	416.34	112.432	0.460034	98.8087	321.594	91.4371	32.8482	6.38428	1.58803	333.83	225.939	64.4752	1.3036	25.7721	0.638165	24.786	42.5096	48.4061	3.18592	1.22826	28.2878	0.073705	0.818561	21.7588	20.95	29.3455	14.349	0.897461	1.62833	346.76	0.189889	335.643	192.035	114.8
TCGA-55-6985-normal	NA	normal	NA	NA	167.881	10.0843	20.8738	17.569	67.0893	5.5344	326.902	8.40191	25.7235	6.33579	1929.72	227.432	61.1827	0.46337	36.3642	106.94	102.907	27.8372	8.68921	1.23825	485.557	205.861	29.4396	3.27022	23.1801	0.449753	17.0483	40.8182	28.7809	2.75028	1.59098	15.3088	0.132057	0.806384	8.51955	15.8318	33.3096	18.1152	0.728364	1.98586	361.221	0.238676	276.088	190.635	107.031
TCGA-73-4676-normal	NA	normal	NA	NA	160.853	3.33303	8.62705	12.5776	39.9212	3.72317	222.13	3.20933	33.6265	3.93113	2624.04	208.431	48.0519	0.0411743	129.345	162.677	57.4769	24.2704	3.9942	1.10145	985.554	235.553	41.2483	0.633332	21.1835	0.303208	19.1904	13.1365	9.88442	2.40489	2.31107	29.1859	0	1.93313	2.32765	8.65955	25.6991	12.777	0.536178	1.02545	622.053	0.157209	217.955	193.626	44.3393
TCGA-91-6829-normal	NA	normal	NA	NA	132.544	2.0502	5.25554	18.8275	27.0258	2.03332	117.281	4.17118	13.5378	3.80415	1660.32	127.363	46.2516	0.521659	55.3267	174.501	206.533	16.4661	5.93702	1.59705	457.406	126.966	6.47914	1.08976	23.9986	0.640278	10.3082	27.7448	14.3511	3.6443	2.08361	14.4291	0.0128768	0.827419	6.34003	11.7835	63.9031	17.5931	0.939204	2.12321	254.434	0.298146	204.75	586.17	108.947
TCGA-91-6831-normal	NA	normal	NA	NA	233.158	8.89347	25.8712	18.1473	96.6024	9.1089	381.529	6.29536	55.5043	13.0682	4684.58	264.711	71.4776	0.425063	28.5315	160.796	68.7096	49.6953	10.9827	0.500855	1062.07	237.999	73.672	4.31886	37.1957	0.378488	17.3514	43.8393	23.2857	1.6749	0.461525	11.3558	0	0.335396	11.1295	15.3563	29.1185	58.2324	0.194367	0.63318	592.348	0.114394	183.129	129.311	77.6957
TCGA-91-6836-normal	NA	normal	NA	NA	219.154	2.84452	13.2086	19.6412	44.0144	5.83829	215.155	8.46794	29.5221	7.84938	2019.61	215.805	69.4715	0.424135	56.6459	105.59	91.6994	33.1275	11.5957	0.295192	652.358	258.677	33.5502	2.78378	33.0652	0.118473	26.1848	39.7083	28.1641	2.39462	0.22946	19.4391	0	0.382197	8.17711	10.7311	36.153	12.3611	0.280861	1.79	540.748	0.076883	386.872	251.065	135.523
TCGA-50-5930-normal	NA	normal	NA	NA	459.59	5.82941	17.9215	18.4148	58.3806	7.43362	219.524	3.59146	29.9098	7.28012	3469.17	157.147	68.5949	0.148624	251.125	321.497	76.1355	35.4865	4.66956	0.378364	638.357	218.416	12.3209	1.21999	27.8945	0.125626	45.1128	30.4535	27.6197	1.38945	0.977044	37.2379	0.0161177	0.238348	4.55373	10.2751	30.2297	25.488	0.103743	0.791088	516.868	0.0938619	342.528	280.52	181.69
TCGA-50-5932-normal	NA	normal	NA	NA	302.187	7.47833	33.3133	19.1965	101.569	13.592	637.972	6.05273	55.8063	8.92855	4705.82	161.811	75.7483	0.328737	62.3292	168.711	54.3286	47.8026	10.8945	1.12402	1189.14	269.663	38.2427	5.77434	55.5228	0.291661	51.8017	40.7641	26.5556	3.03693	1.20863	22.1228	0.0423282	0.674513	14.0766	12.5099	27.6128	41.3284	0.500404	1.27829	667.722	0.141073	312.669	216.684	146.815
TCGA-50-5933-normal	NA	normal	NA	NA	304.908	9.16061	24.2549	13.4601	64.59	6.87494	314.955	7.20006	54.2271	11.6333	2935.94	267.95	98.9938	0.0813597	85.9878	211.855	62.0191	34.2601	7.92493	0.45473	783.666	214.623	92.9712	2.51336	40.348	0.0905459	15.9303	33.3542	30.064	1.36524	0.395442	14.4006	0.0793422	0.273635	7.37735	18.8476	15.7025	40.8389	0.243179	0.783305	707.511	0.0844386	320.601	127.946	66.9922
TCGA-50-5935-normal	NA	normal	NA	NA	317.312	3.1048	17.2153	15.4559	89.892	10.17	324.744	4.06683	33.4339	6.56862	3781.82	86.9411	78.2976	0.419812	106.374	172.142	53.9884	49.287	10.6788	1.44177	1214.22	285.509	9.50283	2.92068	43.7305	0.51566	49.7598	44.9611	24.4094	2.69981	1.621	18.3236	0.0966764	0.947485	13.7521	12.5875	21.1872	19.0808	0.373228	0.905142	391.367	0.201914	267.948	133.291	136.793
TCGA-50-5936-normal	NA	normal	NA	NA	316.481	7.27627	22.8211	26.4274	93.7974	13.2031	359.388	5.7727	51.0198	11.2585	3116.97	103.461	91.3294	0.0968672	63.439	171.051	74.2271	37.0391	12.8786	0.798483	793.052	217.402	82.6681	4.23552	45.6891	0.3368	30.9623	53.7674	35.4265	5.0454	0.777554	19.7176	0.0156833	0.226157	18.4561	11.8526	27.4528	21.3164	0.403714	1.52735	412.456	0.280813	327.6	232.499	135.979
TCGA-55-6984-normal	NA	normal	NA	NA	150.799	4.08569	21.6641	24.6667	42.1656	3.97194	210.131	7.21161	56.1307	4.94489	6273.76	288.803	43.3849	0.50372	31.7086	141.239	52.7209	63.4391	5.8307	0.46397	921.36	343.488	88.8854	2.97836	23.7289	0.123119	29.2633	48.9086	26.964	2.35677	0.369669	31.7351	0.115557	0.30884	13.8783	14.4429	30.4092	16.7949	0.212961	0.671921	605.552	0.131578	285.482	238.532	180.715
TCGA-05-4384-01	TRU	tumor	LRRK2-high	NA	121.861	2.33302	3.99064	21.4248	12.6497	3.96699	73.2901	14.6905	5.46519	3.78361	255.926	68.7841	84.0041	7.26359	92.391	54.6577	19.4993	11.1372	2.58721	3.51154	252.171	51.2732	12.2089	1.39098	12.8897	1.11401	56.6271	24.8621	46.0486	5.43815	3.45181	25.9171	2.41269	2.25494	2.00513	47.2353	9.79655	11.1141	1.53679	1.86874	280.971	0.350868	333.254	31.3126	123.884
TCGA-49-4512-01	TRU	tumor	LRRK2-high	NA	67.5485	0.93219	0.19288	24.0423	4.25062	0.206796	9.49372	2.3166	2.60225	0.334668	6.66412	16.8756	36.3933	0.999209	158.414	165.425	16.3999	1.56779	1.19103	5.68271	830.472	24.0215	4.38416	2.07155	6.75177	1.11027	4.41684	25.3974	4.48725	10.7893	8.24383	33.019	0.413356	5.57287	29.4496	5.01657	13.6828	0.552225	1.95667	2.54074	53.7012	0.594317	146.152	36.4588	89.3316
TCGA-55-7227-01	TRU	tumor	LRRK2-high	NA	72.82	2.22808	1.68299	21.4692	11.1421	1.01829	38.1563	3.24433	1.51462	0.599219	17.8382	161.523	74.2949	2.01875	13.5623	16.417	30.6323	8.52073	6.30629	10.1104	2401.82	27.8071	31.6027	3.85698	13.1973	2.2976	6.58988	15.4415	12.3728	7.04756	5.16553	16.0047	0.0791625	4.58322	60.6074	2.96489	11.3413	1.19806	5.0358	6.94722	106.324	0.869368	297.043	11.061	73.3533
TCGA-55-7283-01	TRU	tumor	LRRK2-high	NA	159.268	1.18455	2.76296	20.1457	13.2809	2.05435	99.1748	0.650402	9.75696	0.947863	503.164	436.598	57.8059	8.31214	156.246	47.0116	15.2961	4.05759	4.88001	10.7895	1542.18	102.079	15.7584	0.678036	8.42748	3.51854	3.23782	4.23819	13.6191	8.68528	13.7891	15.7665	6.86603	5.48439	15.503	4.59977	6.02976	2.97246	5.00532	6.84537	67.3233	0.870061	164.907	2.70532	288.477
TCGA-62-A46Y-01	TRU	tumor	LRRK2-high	NA	32.6691	0.852179	1.14427	22.3067	6.02323	0.569734	27.8058	4.5375	3.60858	0.674914	64.9369	436.648	68.6222	0.354044	189.227	143.618	31.0713	2.32488	3.05563	12.4264	1932.46	17.2094	64.8172	1.94927	4.04613	2.6558	6.91785	37.0942	9.09101	8.76237	11.7974	36.1956	2.90136	5.49626	14.7241	5.024	18.2076	3.25935	3.90838	7.12179	56.7811	0.697691	594.735	35.6679	84.17
TCGA-64-1680-01	TRU	tumor	LRRK2-high	D10	25.2096	0.873462	0.805632	20.4288	4.23629	0.271831	29.4362	2.15521	2.86533	0.413346	18.968	376.066	61.6579	0.189276	313.257	43.2572	2.64494	1.00247	1.00049	4.04176	628.712	57.4491	345.132	0.36839	1.1654	0.457246	2.64128	19.2929	7.66564	3.88431	4.45898	22.2293	0.0486166	5.65219	28.9946	16.3888	3.59269	1.26789	1.40744	3.0523	49.7754	0.145051	953.772	0	58.4054
TCGA-75-6203-01	TRU	tumor	LRRK2-high	NA	190.918	2.97181	7.86525	14.5103	31.5076	4.74394	148.227	2.58384	19.2832	4.32205	2014.22	137.958	51.2065	0.160762	44.1819	149.997	54.3191	20.6348	5.14963	2.19777	550.85	103.021	18.42	2.31872	21.2423	0.679353	17.8416	23.6149	12.6191	3.66537	3.47062	27.0567	0.0386438	1.25656	6.90129	4.68476	22.5905	14.8725	0.842876	1.96294	353.447	0.222274	1303.51	115.902	87.2249
TCGA-86-8056-01	TRU	tumor	LRRK2-high	NA	50.4487	2.58259	2.12205	7.45605	14.703	2.74243	72.2961	4.03669	9.72344	1.70212	36.6592	230.677	114.175	0.139192	40.6116	14.2258	37.7605	13.8468	13.599	5.46172	171.391	81.9381	170.049	3.17919	22.1243	1.06742	2.14877	26.373	9.49443	13.987	2.23967	39.8493	14.7351	2.34101	39.9357	1.78796	17.0687	6.59059	2.79097	6.27127	61.5253	0.570201	91.0247	21.9033	124.658
TCGA-86-A4P8-01	TRU	tumor	LRRK2-high	D10	124.498	10.5769	20.8813	29.3342	58.9582	7.54599	260.258	16.8965	32.5301	7.91192	2538.28	72.342	64.6013	0.789912	19.6366	81.4967	83.3058	54.5857	10.6999	1.19698	567.842	208.833	11.92	4.28007	25.6167	0.614281	21.6673	41.1225	32.5353	2.36952	1.96811	34.3511	0.247721	0.389471	7.11545	11.0239	31.8476	72.8468	0.713409	1.18903	465.057	0.415016	196.623	72.6322	132.255
TCGA-91-6849-01	TRU	tumor	LRRK2-high	NA	25.36	1.63294	1.14439	12.297	7.46374	2.37157	29.7819	0.519817	2.00872	6.45085	6.19463	127.539	83.9986	0.288214	506.613	303.211	27.0555	3.01702	2.43133	1.03645	76.4489	27.6243	54.1956	0.409902	5.7047	0.534591	36.7856	5.47039	18.2503	3.23281	2.96187	9.16056	0.0924933	0.807362	1.89072	1.34204	9.52071	1.07587	0.573776	0.975072	305.114	0.154184	1764.14	1.0157	73.1955
TCGA-93-A4JP-01	TRU	tumor	LRRK2-high	NA	165.789	10.6683	26.9575	18.2223	72.9515	8.61024	372.853	10.0347	27.1539	4.84339	2429.47	197.887	39.7625	0.870692	192.412	78.2244	36.6029	30.7369	5.34545	16.3566	443.626	124.323	1.91445	5.13037	20.2152	4.44003	15.0695	30.1278	21.4243	13.971	10.0049	12.0165	0.222051	11.2869	7.53997	9.67289	25.5131	31.6196	4.00657	5.2226	332.298	1.3322	126.864	103.295	117.159
TCGA-MP-A4T6-01	TRU	tumor	LRRK2-high	NA	88.7296	0.861405	0.498331	49.7168	4.8406	0.321902	12.2942	4.03581	3.22965	1.05624	99.3173	785.792	35.4197	7.21937	23.5454	78.8044	22.977	1.58882	3.33485	2.04666	67.9684	9.88648	7.70543	0.706157	6.57999	1.78002	1.19445	52.6124	11.6018	5.22697	5.49159	35.8695	2.86093	2.68149	3.00427	46.5658	11.4429	3.37915	1.69867	2.46423	40.019	0.684656	409.207	3.78677	191.78
TCGA-NJ-A4YI-01	TRU	tumor	LRRK2-high	D10	57.993	1.93546	0.803401	40.6212	4.22423	0.674086	26.3756	2.23022	8.21522	6.09666	78.6964	5.90359	171.658	0.749116	51.4525	251.588	47.9638	18.4152	2.94082	2.62479	1381.86	103.14	13.041	6.28005	13.25	3.31	35.8461	64.3472	30.5706	5.20573	6.334	59.7164	0.505865	3.84114	4.65559	14.497	16.1639	1.32339	1.30083	2.69192	19.4733	0.453723	804.441	146.946	554.381
TCGA-NJ-A7XG-01	TRU	tumor	LRRK2-high	D10	112.612	0.28753	0.253099	33.2908	1.63285	0.952995	4.46064	8.29799	3.19833	1.56939	34.9273	565.713	28.7917	0.750962	13.7501	256.757	4.86133	6.88859	1.85689	1.49161	2719.63	47.0261	105.553	1.23809	2.23444	0.799399	27.7263	30.9108	38.5092	1.84316	3.14828	16.3743	9.98676	1.61046	47.1729	35.6819	3.01226	2.09783	1.26324	1.07081	63.3882	0.537656	731.642	0.452053	96.5318
TCGA-05-4249-01	TRU	tumor	LRRK2-high	NA	99.0311	2.01302	0.887882	5.18363	10.8577	1.27617	34.3605	1.88796	7.47569	1.06857	71.9367	30.8548	53.272	0.400803	15.3681	92.7481	22.1707	1.39593	12.1737	2.51201	1737.23	11.8895	11.6826	2.42499	18.602	1.3464	1.54393	20.9962	11.7505	9.37031	4.77763	40.0082	17.8125	3.02037	34.3607	1.54944	18.0764	1.00616	2.38371	3.74698	20.0443	0.61255	375	6.03644	202.484
TCGA-05-4403-01	TRU	tumor	LRRK2-high	NA	64.177	1.31755	1.59811	7.22682	8.1878	0.776051	30.7268	1.61152	3.95681	0.640227	177.26	531.167	23.2872	199.703	7.1122	63.3319	12.8052	2.91294	1.46448	3.72973	364.892	45.4477	19.6008	0.588196	5.14726	0.570728	6.50168	4.60345	6.4798	4.70257	4.86469	9.91101	0.0758425	2.59828	1.41676	3.37775	10.4531	1.48872	2.31895	2.42009	200.413	0.381574	66.9751	19.8788	52.035
TCGA-05-4433-01	TRU	tumor	LRRK2-high	NA	161.412	2.11008	3.19249	7.69517	13.6864	1.48826	57.855	1.70502	6.44462	1.64823	236.094	261.735	34.1118	125.129	24.6929	89.0809	29.8858	5.57363	4.59124	13.652	266.406	42.6201	39.6657	0.843296	10.5919	5.39667	5.9847	10.3706	12.0777	12.5564	10.2234	11.7792	0.0830856	8.1214	2.01605	2.8934	13.2191	8.10841	6.12101	8.45793	239.524	1.2747	51.2696	22.9341	108.366
TCGA-05-5423-01	TRU	tumor	LRRK2-high	D10	69.7083	2.25644	0.671572	82.8067	5.92167	0.377102	34.4355	1.25836	8.52862	0.648339	123.961	803.893	38.9276	2.2803	245.562	53.2331	35.5636	16.3694	6.03927	4.78694	1684.25	82.3718	62.5303	2.90669	7.84205	0.761198	1.38418	30.6819	13.7213	21.599	5.26508	18.4911	0.0383716	4.20785	6.50311	7.19143	19.0271	0.792427	1.21353	3.02869	57.1505	0.137842	856.844	106.833	189.429
TCGA-35-3615-01	TRU	tumor	LRRK2-high	NA	63.1447	0.771892	1.38468	9.07559	2.8077	1.80207	10.1307	0.309888	1.08892	0.188135	37.0258	202.55	152.952	0.401002	29.4297	52.552	6.60634	13.1236	1.5503	0.854488	64.2613	31.6852	6.14059	0.331844	2.5648	0.760649	25.4292	5.07141	21.8171	2.43059	1.72418	8.99318	0.0396446	1.76061	0.565667	1.69956	5.8968	0.642777	0.79704	0.926085	120.374	0.105248	355.338	3.81238	64.5029
TCGA-38-A44F-01	TRU	tumor	LRRK2-high	NA	38.5467	2.79978	2.98697	12.7006	23.6996	2.56223	90.7305	6.44768	8.65953	1.76698	306.698	308.632	17.5558	27.8145	8.51828	42.4205	50.8894	7.7121	2.15564	2.39412	350.347	33.9863	37.9358	1.31574	5.98422	0.821515	7.62377	11.0229	9.14198	3.58721	4.57773	5.79709	0.419135	1.88619	2.96351	5.16862	24.7437	10.5568	1.02836	1.71834	180.901	0.443026	107.05	26.9519	55.9749
TCGA-44-2655-01	TRU	tumor	LRRK2-high	NA	75.9647	1.25033	2.2622	16.1469	12.925	0.839011	70.6602	4.73544	4.89594	1.97034	245.36	298.433	237.988	4.87918	45.7255	76.9745	20.7036	16.241	2.26783	2.62775	271.36	41.2133	9.24291	0.777859	5.16395	0.627008	21.3277	7.8356	12.9144	4.40697	3.00453	10.6399	0.0305851	2.22207	1.38433	23.329	10.3411	1.4623	1.20466	1.40407	152.285	0.118151	766.729	24.3268	100.853
TCGA-44-2661-01	TRU	tumor	LRRK2-high	NA	22.5029	3.69682	2.52176	18.4202	16.921	0.392226	64.1295	4.54527	9.46241	0.416217	151.089	112.807	31.1626	0.89779	30.083	240.766	45.9169	6.24771	5.52722	2.60731	1030.9	30.2522	1.87362	1.50476	7.4313	0.591203	2.43523	26.3543	6.50017	5.49964	4.88504	30.8233	1.90924	3.82997	5.75618	5.6483	30.2897	1.21103	1.67918	3.53277	78.1415	0.28112	587.461	52.0698	72.5105
TCGA-44-3919-01	TRU	tumor	LRRK2-high	NA	55.2482	2.37241	2.45525	25.4751	14.8356	0.913271	66.2855	2.41058	8.82492	0.987742	51.3322	250.535	46.9889	0.569121	16.9263	71.919	22.2638	3.92997	5.50135	11.2812	794	15.3016	19.8087	3.61313	8.53935	3.31198	17.7365	14.9061	14.9603	14.6408	8.38423	16.1437	0.294219	12.3879	42.4925	13.3039	16.56	1.71861	3.947	8.28277	31.0253	0.771873	347.01	3.01306	80.5054
TCGA-44-5645-01	TRU	tumor	LRRK2-high	NA	82.1324	4.76778	7.16484	32.6306	27.9944	2.46849	141.161	5.34681	6.95496	3.49266	17.4165	1158.92	117.714	0.323642	9.63421	63.2777	38.1806	4.60646	13.2949	2.87298	231.967	117.186	1.34458	6.71109	18.7054	1.43191	12.1035	63.1021	20.0712	3.93433	4.13813	15.8292	0.090316	2.27791	49.4781	3.19049	16.1514	1.38535	2.00992	3.28918	64.6111	0.388422	608.213	3.82843	293.83
TCGA-44-6146-01	TRU	tumor	LRRK2-high	NA	92.492	2.43847	2.83164	10.8126	10.6109	2.84478	53.1398	2.95423	4.13253	2.09362	215.671	666.18	69.2261	99.9908	6.86295	51.4671	4.96856	19.3774	3.22785	5.57423	256.979	39.8077	72.6286	0.84807	6.27788	1.52565	4.04354	29.3666	16.7179	5.73907	4.21544	9.82954	0.0493062	2.88954	1.9991	6.70832	1.64562	7.82375	2.31215	3.20115	77.3507	0.423977	223.345	0.107025	133.054
TCGA-44-6147-01	TRU	tumor	LRRK2-high	NA	62.8866	3.89214	6.93713	12.9752	33.5727	3.14477	84.5869	3.39519	6.26453	1.66107	36.2475	284.401	35.3935	2.98778	45.7801	195.889	15.6034	4.88739	7.52865	6.13648	243.614	40.3163	22.8071	2.11152	10.0148	1.70701	9.02985	33.3131	9.06018	7.28832	6.21421	14.6341	4.57818	2.38795	2.38352	7.92984	12.8452	3.27968	1.64435	3.21368	84.0364	0.490786	272.378	2.81086	160.438
TCGA-44-6148-01	TRU	tumor	LRRK2-high	NA	15.691	7.24959	27.1289	18.6532	77.0634	1.51855	553.896	8.48055	10.5034	2.69887	134.711	333.574	92.3278	7.1586	5.0701	35.5592	26.5296	4.68643	8.41765	0.485106	187.489	133.653	9.69779	3.24002	10.154	0.184287	17.6317	38.9457	8.68912	2.26931	0.96558	11.8366	0.366652	0.315601	4.13863	4.03103	12.7527	2.59046	0.379386	0.519607	250.115	0.348614	619.542	10.4748	161.235
TCGA-49-4486-01	TRU	tumor	LRRK2-high	D10	143.974	0.150732	3.26304	21.4026	2.29111	0.779463	14.4703	7.83859	0.607209	1.06656	70.9038	507.243	104.891	0.316642	97.7236	146.927	2.18731	16.9251	0.203889	0.741546	44.4774	93.7727	16.4362	0.292804	2.07575	0.455096	13.4234	5.27075	21.0087	2.12091	1.96366	22.0989	0.310445	1.25861	1.50566	40.9189	1.28857	1.22098	0.593759	0.620405	289.628	0.049852	1083.85	0.166712	170.711
TCGA-49-4501-01	TRU	tumor	LRRK2-high	NA	56.5019	1.84342	1.99184	14.5568	12.4067	0.822177	51.7599	0.789071	6.53399	0.670918	18.5193	196.806	23.5197	1.06583	57.8002	311.938	15.4172	5.47947	2.87844	2.0003	275.49	3.57146	49.3105	1.91661	5.77326	0.482829	1.27835	57.983	8.78069	8.59196	3.26312	43.1534	1.04785	2.77082	15.2545	4.90554	10.4042	0.696844	1.09733	2.91938	86.3746	0.128997	294.76	10.5333	179.316
TCGA-49-AARR-01	TRU	tumor	LRRK2-high	NA	141.792	2.83682	7.05187	20.7464	27.9041	4.58807	85.5775	11.3317	11.1337	2.72193	523.045	315.312	30.1766	0.905785	6.31395	108.703	29.3685	7.35875	4.67675	1.69447	454.172	42.2265	20.4552	1.26713	10.6119	0.725268	10.2904	13.0613	11.5028	2.20955	3.16675	13.0433	1.31799	1.40255	5.49871	20.5489	15.4637	18.1677	0.887114	1.69018	251.646	0.344342	176.082	40.6954	27.9808
TCGA-50-6673-01	TRU	tumor	LRRK2-high	NA	42.5637	2.36513	3.1711	6.6157	15.9472	2.80614	90.2798	2.11078	2.58824	0.333267	13.1404	21.1196	34.1378	0.172439	35.627	88.8299	14.7335	2.00333	3.55684	27.286	520.504	6.59551	259.438	3.69482	12.4222	2.76227	1.33455	20.4789	3.71756	15.429	13.3781	17.4318	0.0139443	6.50874	4.83065	12.0492	6.38463	2.5931	6.98668	8.00058	19.9331	1.08699	192.291	12.0003	47.578
TCGA-55-6986-01	TRU	tumor	LRRK2-high	NA	69.0551	1.12218	2.98827	22.3729	7.86272	1.96408	59.5617	1.91327	4.78894	0.990136	199.549	363.959	119.755	0.293376	24.166	285.734	17.6123	3.22052	2.60137	5.86077	122.942	33.8569	10.2981	3.54715	4.65482	0.975899	3.80671	15.109	11.0709	5.78831	3.29333	49.183	14.1687	2.88047	8.64228	1.60468	7.19741	3.65827	3.97679	2.45839	99.8583	0.560787	496.598	7.02561	31.1775
TCGA-55-7284-01	TRU	tumor	LRRK2-high	NA	144.061	3.96515	6.5972	16.8324	31.7624	2.85417	137.596	3.33441	8.55296	2.51191	758.745	280.591	70.0753	103.811	25.8416	75.2816	44.0531	10.6774	6.19686	4.11435	669.169	98.0062	31.2058	1.14449	12.2537	1.43723	6.77135	29.5894	13.844	5.64994	3.80415	7.88638	0.0811337	1.568	1.34998	2.81414	11.4481	8.42163	1.75893	1.78894	113.58	0.473869	55.8249	11.9243	99.8774
TCGA-55-7573-01	TRU	tumor	LRRK2-high	NA	201.604	4.55931	7.96952	78.6853	23.2481	1.91774	99.5695	6.17132	11.7629	7.27182	77.8763	218.15	65.1689	2.20238	10.549	518.679	21.6647	9.13078	9.67606	2.36222	911.16	63.5919	2.3468	3.03181	17.1183	1.09903	18.2056	35.9177	78.7304	3.97225	2.8348	42.6038	0.704578	1.06093	24.7365	4.64142	13.9514	3.87643	1.45927	3.17118	37.4029	0.424137	1347.3	9.69915	319.918
TCGA-55-7725-01	TRU	tumor	LRRK2-high	D10	24.3836	1.38916	2.2088	11.5992	14.5395	1.01482	58.9716	2.70265	6.30574	1.54137	114.165	284.639	189.776	0.299198	4.13966	13.5093	32.6684	4.42037	11.7559	2.53331	120.444	47.9935	40.6306	4.52994	14.1998	1.24922	2.46321	7.7433	17.489	5.45525	2.1021	6.28686	0.321583	0.525727	4.90419	11.0702	19.7948	5.65194	1.79024	2.00283	44.2118	0.518723	683.871	27.9114	178.856
TCGA-55-8087-01	TRU	tumor	LRRK2-high	NA	94.755	2.44241	2.4395	36.2309	14.3741	2.33221	49.3747	16.4954	2.38665	1.11384	31.9433	7.7874	55.7819	1.02464	8.64636	234.83	23.0171	4.13553	5.70233	1.182	204.09	5.39749	0.498196	2.22198	24.9181	0.546536	6.51961	129.484	39.2079	3.31913	1.65813	78.0167	18.7045	0.991593	92.1286	10.3695	10.735	1.22715	0.864056	1.5067	60.1683	0.177506	585.119	25.0937	150.002
TCGA-55-8206-01	TRU	tumor	LRRK2-high	NA	27.492	6.64742	8.71211	65.0058	29.4265	5.97295	128.35	8.39805	12.8974	5.25595	231.342	15.4579	107.406	0.955632	59.663	256.43	103.273	9.95057	16.0742	3.2743	662.992	63.1909	7.83862	4.59849	20.6561	1.13979	7.21644	83.5504	30.7534	13.0884	3.66004	58.8175	0.749567	1.73069	40.4654	9.53014	28.1379	2.11589	2.0562	3.49783	52.4748	0.498381	1339.16	105.619	161.169
TCGA-55-8207-01	TRU	tumor	LRRK2-high	D10	61.8921	5.81016	6.51627	14.5717	25.93	1.94144	105.695	5.97816	3.16311	1.89672	11.1174	43.6424	78.1797	0.728015	75.4452	6.99041	27.6597	7.8147	17.9187	1.79285	95.7804	19.7337	222.548	12.5619	15.5807	0.80608	9.45263	43.3225	33.1329	3.38472	2.57047	51.4851	2.21254	0.731713	13.6026	11.0807	13.9555	3.32457	0.959133	1.68981	82.6513	0.250168	665.855	25.7347	98.4539
TCGA-55-8513-01	TRU	tumor	LRRK2-high	D10	382.255	4.55577	9.72063	31.7446	25.0935	3.50207	176.47	11.1858	17.8659	3.25144	1014.54	301.382	59.4136	51.4032	51.7577	302.384	70.997	17.0654	7.33834	1.77852	848.24	248.506	10.7427	1.5611	15.8142	0.995389	11.8296	44.9125	25.4472	3.8512	2.02585	28.0473	0.41371	0.914142	2.79799	14.3866	28.6704	24.4975	0.892291	1.96852	113.265	0.377503	147.194	4.2034	139.24
TCGA-55-8619-01	TRU	tumor	LRRK2-high	NA	223.752	4.21908	8.43194	9.49189	31.9898	3.46653	152.474	2.7717	11.3406	2.87185	1474.91	130.539	51.6337	30.5323	28.5823	189.074	49.3025	11.2616	6.84595	3.74206	728.331	103.62	15.5849	1.40656	15.0939	2.51117	12.035	12.3174	14.0248	4.26672	4.43091	16.6418	0.297525	1.01127	3.68966	5.89542	23.298	12.6655	2.11127	2.87354	174.641	0.581355	154.619	90.8	93.6467
TCGA-55-A492-01	TRU	tumor	LRRK2-high	NA	46.1909	0.474057	2.17848	25.7246	4.07345	0.583592	27.7477	7.15065	0.70364	6.462	57.0906	662.378	61.44	2.84509	82.3471	68.4246	8.0246	16.279	0.364424	0.599085	68.3045	10.4458	1.71197	0.172457	2.46958	0.34207	34.0554	2.18026	10.5528	2.68388	1.79201	40.5121	0.2143	1.80788	6.25135	47.3178	4.63805	6.14738	0.459538	0.56639	355.783	0.0484548	1916.61	7.9512	181.123
TCGA-55-A57B-01	TRU	tumor	LRRK2-high	NA	107.354	3.28141	9.20072	42.243	22.615	1.9015	89.93	10.9939	15.4558	1.44547	268.042	43.355	18.7004	1.28902	2.91807	682.639	26.0903	4.60086	10.8086	12.408	442.049	29.4735	42.8435	9.69272	14.9521	2.32391	13.4233	73.2186	17.7261	5.85571	4.27901	7.37492	0.168681	5.66222	5.13801	10.6803	12.593	7.18344	3.58913	5.27299	77.4592	0.782246	754.363	9.81282	293.951
TCGA-62-8395-01	TRU	tumor	LRRK2-high	NA	539.96	2.58238	22.4005	54.5388	14.6433	1.78584	42.9414	6.19358	4.47395	0.976065	57.2469	119.604	293.483	0.754368	142.773	99.2766	8.56462	68.8822	5.0065	2.84418	239.218	49.9393	12.6625	3.63018	15.4536	0.729405	67.9181	18.7764	12.7204	42.8665	4.51341	31.9106	3.71819	1.71081	1.0846	34.9646	6.01064	3.60909	1.75455	1.87644	114.968	0.656418	476.994	3.46772	177.596
TCGA-62-8397-01	TRU	tumor	LRRK2-high	NA	14.9616	0.847501	0.382188	50.093	4.94553	0.260191	14.1275	5.42675	4.343	2.44742	12.9298	5.2662	60.6317	0.293544	122.034	36.282	25.3969	0.737641	1.58559	4.97974	1742.1	1.45788	129.237	1.22518	11.4394	0.697668	0.541714	44.0597	11.0402	4.18213	1.4174	41.488	0.070672	2.38839	0	1.84141	6.05832	1.04635	0.562901	1.63197	23.165	0.256061	1314.89	23.1731	136.45
TCGA-62-A46V-01	TRU	tumor	LRRK2-high	D10	14.2849	0.892156	0.0587595	29.7283	2.63778	0.295987	0.796566	11.7413	1.15158	0.154373	48.0227	1.07853	27.8715	1.20925	112.601	147.657	14.1789	12.5162	2.79124	7.16105	613.838	65.914	16.3721	2.5183	12.9908	5.18058	0.398058	62.8936	24.0193	12.1396	11.3137	21.9797	2.55033	6.98506	0.0870248	54.9714	10.9857	3.60292	5.52922	7.27411	20.8893	1.17906	328.617	6.64989	196.926
TCGA-64-1681-01	TRU	tumor	LRRK2-high	NA	94.0796	1.68279	1.59866	50.1929	12.9216	1.1817	25.3822	3.14146	8.89589	2.81286	125.163	215.077	34.8287	0.813831	103.947	570.581	17.1067	7.78101	3.20009	6.75236	571.088	55.3937	14.1551	1.67776	13.2417	1.0492	4.03471	26.4826	9.8692	9.66059	9.76486	31.4571	0.385718	4.37528	8.36374	8.98194	9.23322	1.27886	2.09315	4.94849	51.968	0.476226	1091.56	10.0683	91.578
TCGA-67-3770-01	TRU	tumor	LRRK2-high	D10	43.8383	0.994725	1.36733	33.8994	8.68212	0.366759	28.0998	5.35748	8.99963	0.651725	63.7953	777.27	12.178	3.05327	29.0004	448.363	14.7682	11.644	10.5046	2.06758	291.014	71.9968	124.678	1.56539	5.7179	0.33706	11.6184	41.2698	34.5941	1.91521	2.07147	34.5428	0.0728287	20.7879	4.77737	9.255	8.98803	1.13056	0.709364	3.20347	106.433	0.174111	1140.39	19.6931	49.7639
TCGA-67-3773-01	TRU	tumor	LRRK2-high	D10	82.1897	0.986214	0.62877	26.0693	8.12767	0.561325	27.6035	4.50065	9.60528	0.207498	127.33	399.805	110.342	0.536057	2.244	8.19019	15.189	7.56263	4.22803	1.72661	207.721	82.538	250.417	6.68039	11.6657	0.273091	4.15453	10.8703	5.1305	2.01683	2.28338	49.1357	0.015742	2.07188	3.95917	8.88559	12.5984	1.51727	1.04191	1.78728	48.8212	0.18108	718.804	6.00291	56.558
TCGA-67-3774-01	TRU	tumor	LRRK2-high	NA	110.227	2.42696	4.08293	12.2033	13.3853	7.74697	99.4904	4.57971	10.5306	6.10722	83.6443	194.916	55.1986	15.1212	252.46	172.282	21.3033	2.06554	2.87191	1.86858	246.347	23.8226	41.2652	0.925233	7.6086	0.88807	45.2309	8.82618	23.7922	8.10466	3.26851	39.144	5.73415	3.96413	1.52757	5.35895	8.6277	5.07002	2.2287	2.68697	261.532	0.453887	954.613	4.39526	59.5561
TCGA-67-6215-01	TRU	tumor	LRRK2-high	D10	199.004	0.361741	0.486208	68.995	2.77991	0.628112	8.6801	3.93339	6.09524	0.715038	53.5667	490.419	91.6602	0.408708	149.858	91.6011	18.1542	12.9494	3.4662	10.3553	1349.87	44.3151	4.86727	0.627428	3.49241	5.4386	8.01041	65.0852	21.1765	10.3384	6.10619	47.7547	4.73857	4.58377	79.2408	4.10131	9.70047	3.56419	6.21171	7.3233	50.2862	0.663997	525.772	22.6239	107.949
TCGA-67-6216-01	TRU	tumor	LRRK2-high	NA	14.6218	0.469169	0.547904	29.8436	4.69292	0.904866	14.3381	3.46196	8.02753	0.622841	7.90973	175.585	88.5257	0.374496	21.7094	140.855	22.4033	0.610642	4.26968	5.39976	91.2831	16.0744	33.0108	3.00655	4.55641	1.60254	3.3425	7.93545	10.3312	2.76172	7.30619	34.6341	2.64964	2.52462	20.4842	20.7521	11.939	1.20831	3.70284	3.99913	20.7536	0.848318	897.034	14.062	64.349
TCGA-67-6217-01	TRU	tumor	LRRK2-high	NA	198.305	2.50064	3.53625	74.3639	19.3389	1.69673	64.3239	3.7705	7.8814	1.79728	76.8193	773.822	54.0652	11.5452	84.5757	48.9052	23.612	8.97683	9.1772	2.78398	894.236	14.9055	36.3174	2.10725	9.16272	0.73089	8.63289	54.8333	18.8906	2.82794	2.70838	63.504	0.213811	2.05058	21.6995	10.7785	7.96663	2.62943	1.13117	2.41693	30.2596	0.248554	1541.99	3.82564	226.66
TCGA-69-7764-01	TRU	tumor	LRRK2-high	NA	272.824	0.86718	2.41989	23.4658	12.3808	1.73378	32.2479	2.31295	2.11484	3.06532	78.2182	245.612	233.706	0.614243	41.0782	11.9974	9.43645	50.8344	6.26258	6.92446	65.6046	78.9029	17.2014	2.74469	13.0427	2.41095	77.1259	17.0579	19.7655	35.4131	8.54252	18.865	0.256086	6.67466	3.40726	20.7332	5.16686	3.27848	4.47457	5.52131	216.684	1.06532	370.189	0.310642	148.715
TCGA-69-8453-01	TRU	tumor	LRRK2-high	D10	185.424	2.318	4.22968	8.094	19.5713	1.43527	92.8444	3.98977	8.84458	1.31011	443.072	329.114	32.2783	35.8399	41.4939	122.013	90.3838	8.58098	4.41886	8.37696	472.387	65.7994	64.7949	0.752617	10.8325	2.30038	5.08903	11.6913	9.1962	6.73896	8.6927	15.9737	0.174258	6.06427	1.25814	5.64842	23.4409	3.58055	4.29708	5.70893	277.548	0.93994	118.728	70.3901	67.1655
TCGA-73-4662-01	TRU	tumor	LRRK2-high	NA	215.576	6.23358	2.33774	52.9744	15.469	1.80291	70.5836	2.82981	15.1898	0.710332	14.0099	101.922	59.0239	5.11655	77.8938	7.78713	30.8617	36.6658	12.227	6.10189	110.904	5.99678	23.4828	6.13416	8.968	2.25717	7.44667	47.8238	39.0623	11.9405	7.63051	38.0548	0.205682	4.29676	25.6408	0.54916	13.7954	1.84336	2.61748	4.19166	16.6279	0.440667	229.905	36.175	710.384
TCGA-75-5146-01	TRU	tumor	LRRK2-high	NA	60.8488	1.60642	2.56268	39.586	13.2326	1.03699	162.961	3.10307	5.27764	4.34275	44.1606	239.774	43.3861	0.297408	27.6845	25.1991	9.57404	32.2294	2.64137	2.97056	109.478	185.797	7.41368	1.67224	3.67373	0.824562	35.9231	4.62035	36.4317	3.21019	4.80309	28.7233	0.881096	4.76979	5.02246	17.3521	8.94928	2.41415	1.14187	3.46933	141.156	0.213358	229.494	1.47859	192.435
TCGA-75-6206-01	TRU	tumor	LRRK2-high	NA	192.222	1.95839	3.59134	36.9556	10.1637	8.26175	35.8066	9.83222	0.916619	4.76716	53.6267	498.824	122.369	2.17827	30.3611	338.319	11.5685	3.53506	7.87899	1.38053	118.281	40.4868	18.3603	0.879047	12.7843	0.246389	51.8811	23.6143	12.8702	3.04192	0.374675	30.3405	4.10777	0.585587	0.76666	21.9828	5.70533	2.03725	0.691853	0.821487	277.617	0.164925	816.578	2.34018	258.87
TCGA-75-6212-01	TRU	tumor	LRRK2-high	D10	94.3297	1.14886	0.463772	38.8374	6.15996	1.90999	29.3625	3.19077	13.1617	1.47283	56.5862	8.56174	84.7008	0.402064	124.183	490.775	14.0141	3.95359	6.16631	4.26949	420.213	19.7999	30.0161	1.82111	15.4924	1.11796	1.58718	59.8029	21.5541	5.27317	5.76386	37.7184	0.319128	2.60419	0.470397	0.943378	15.5	1.21899	1.88055	3.77163	27.8428	0.153757	2096.56	9.70811	37.9241
TCGA-75-7025-01	TRU	tumor	LRRK2-high	NA	28.7972	6.50588	10.5362	58.0168	30.0241	2.81085	159.066	6.7674	5.24942	1.83893	18.0536	181.667	39.7521	1.68257	5.81682	42.4803	28.8536	6.06267	9.99155	2.32431	196.509	9.76038	6.87737	4.68322	11.0207	0.585547	9.4119	29.6696	11.9887	2.87602	4.07952	21.8149	0.443571	1.32991	5.17918	27.3767	12.0433	4.71299	0.992287	1.22216	127.427	0.43733	1582.79	15.3385	105.558
TCGA-75-7030-01	TRU	tumor	LRRK2-high	NA	126.353	4.25965	4.60779	6.96337	24.3659	2.4018	89.7005	4.53438	7.82645	1.96704	184.93	150.191	30.3379	26.6384	37.9705	102.057	22.6263	5.5719	3.89645	2.85918	364.657	37.4911	183.113	1.42525	13.6122	0.363256	12.0942	12.5656	10.9036	2.08289	4.06683	18.2364	0.91189	0.845005	3.40929	4.93452	8.61201	4.12176	1.09394	0.966416	153.908	0.359451	143.891	0.670288	56.3772
TCGA-78-7143-01	TRU	tumor	LRRK2-high	NA	34.7262	0.983483	1.70444	26.2914	13.845	0.697461	34.3019	7.96239	13.3366	2.14811	7.50939	1415.41	89.6758	2.24453	73.2564	66.7071	24.5691	4.76589	4.9902	53.421	82.3334	12.4209	153.157	7.26882	6.41682	10.1928	4.73963	47.0578	35.8655	16.0664	15.9612	10.7536	12.1219	17.033	40.0992	30.7801	14.4828	1.4879	9.64118	15.1779	74.6568	1.518	496.56	17.3123	139.194
TCGA-78-7537-01	TRU	tumor	LRRK2-high	NA	105.263	1.14963	2.02696	19.8627	6.18451	0.662556	6.66175	5.92027	0.754913	0.546334	16.0899	345.502	113.351	0.41574	23.4271	161.907	5.86667	11.4058	1.28603	0.877049	62.7791	29.0468	3.43476	0.621652	2.97673	0.54077	18.7302	7.93532	14.6899	6.55026	1.88445	33.2853	0.622962	1.02112	19.4468	20.5197	4.70905	1.47674	0.823743	0.904643	278.182	0.218273	1684.79	0.800041	113.36
TCGA-78-7539-01	TRU	tumor	LRRK2-high	NA	82.3556	0.774174	0.7893	17.3753	9.51675	0.45604	39.4796	1.96151	7.8847	0.279547	8.95554	50.1455	12.8725	8.07291	95.1307	1.7489	30.6262	7.62989	6.66046	1.83012	49.2836	1.61341	25.8788	3.31945	5.44483	1.09426	8.16245	2.88748	8.53923	5.39796	3.7756	35.5309	7.1018	2.56114	17.4191	12.8912	11.9489	0.674323	1.01919	4.21824	16.2945	0.347183	114.418	24.5354	193.809
TCGA-78-7540-01	TRU	tumor	LRRK2-high	NA	72.1476	1.15784	1.10796	9.88997	10.0385	0.531009	9.89113	1.13165	1.94655	0.359147	188.665	605.656	64.2136	206.122	3.20442	46.2885	17.6483	4.4122	1.42878	5.09804	232.473	34.0717	29.4031	0.333032	3.7439	1.11417	11.8139	11.9122	12.7314	6.07357	3.08339	6.45927	0.0531627	2.34293	1.23042	2.18149	7.11862	1.52027	1.16788	1.46133	83.265	0.578326	71.9772	5.37307	71.14
TCGA-80-5607-01	TRU	tumor	LRRK2-high	NA	110.202	1.25236	1.02931	12.4289	9.3862	1.74983	39.4195	2.89139	18.7563	1.34511	150.939	500.526	148.164	14.8002	128.623	86.7577	20.9826	2.15782	2.88944	12.1332	1011.5	39.3749	212.371	0.733815	6.24875	4.22509	9.14743	16.2516	13.3672	11.5702	21.8301	27.5184	7.35347	7.75025	12.1333	6.64936	8.93299	2.83406	10.1023	9.86855	57.8893	1.48078	150.173	5.22464	33.8059
TCGA-86-8076-01	TRU	tumor	LRRK2-high	NA	48.3013	2.06469	1.84104	12.7782	18.9044	1.22596	29.9837	2.90393	6.62431	1.15332	62.1499	193.57	139.203	3.44449	17.0833	258.131	36.6803	3.32203	5.37644	1.7379	158.31	36.0174	4.26975	0.730058	6.23545	1.50144	20.7241	14.2587	12.9772	4.39097	3.81777	8.84098	6.72046	1.6238	6.42188	2.46966	12.467	0.736387	1.70883	2.67151	36.1591	0.293885	143.039	3.55658	57.7743
TCGA-86-8280-01	TRU	tumor	LRRK2-high	NA	73.1522	5.50593	5.53315	40.9962	34.055	1.8019	180.337	5.72411	4.85755	3.15514	67.8788	339.592	43.5866	1.89227	67.4038	77.6773	26.537	2.64413	7.73803	7.73767	525.161	19.6163	10.4782	4.62959	12.5211	2.58364	3.79364	38.8446	10.707	9.68709	10.8325	24.859	0.302796	3.02746	16.2623	10.7668	14.3175	4.08513	4.14639	7.04134	23.5519	0.88188	746.997	6.8368	146.362
TCGA-86-8668-01	TRU	tumor	LRRK2-high	NA	123.04	4.18672	5.53365	58.275	22.2259	3.38068	80.8837	6.14526	12.663	1.69922	42.6701	86.4289	66.9466	1.0037	7.51191	428.714	14.9001	3.52166	13.2922	7.85203	453.57	96.953	10.5067	4.80242	19.9338	1.75589	28.0472	88.0688	31.4227	4.40743	2.30995	52.5325	0.777536	3.51851	12.3028	1.18005	14.2296	6.49477	2.08312	4.18603	191.102	0.538542	3598.08	1.23694	340.186
TCGA-86-8671-01	TRU	tumor	LRRK2-high	NA	200.775	4.27652	5.5147	18.098	44.2941	2.04024	110.757	4.49119	11.5659	1.70969	218.599	165.129	49.7182	0.993073	66.2982	117.289	61.8356	6.61778	8.34358	4.72551	336.389	23.8137	3.50587	3.51573	14.3792	2.79469	5.05949	10.2688	9.55395	8.09169	8.3616	17.2046	0.264258	4.71769	7.66448	1.70833	27.9585	7.80804	2.60079	6.70794	102.406	0.869877	196.517	16.108	40.616
TCGA-86-A4P7-01	TRU	tumor	LRRK2-high	D10	182.698	2.42343	5.99476	18.2578	24.8777	5.50825	113.287	3.61902	11.1999	2.84411	707.566	331.38	51.1429	0.91623	16.3343	102.768	36.484	9.46307	4.46748	6.46043	460.959	76.7854	19.6036	2.75131	12.7893	2.88369	9.84823	14.7322	14.2828	15.3754	7.35773	37.3632	2.5995	5.65035	3.46199	15.0098	18.5235	27.4479	4.30916	7.65996	82.4397	1.45795	111.867	26.0159	93.2293
TCGA-91-6835-01	TRU	tumor	LRRK2-high	NA	43.4148	7.57712	6.30532	13.2721	66.9665	3.45967	101.084	3.90282	8.83722	3.59746	118.904	23.3131	29.8916	0.255594	43.8421	124.569	43.4255	5.72992	22.4981	18.3587	263.417	28.6335	7.90313	4.00224	20.4707	7.48659	2.05996	27.4279	29.0265	24.431	14.1082	92.3054	9.72087	15.3127	1.44297	3.92787	27.4093	1.7885	7.40415	15.4622	42.0919	1.48025	64.2025	3.44632	217.815
TCGA-91-8496-01	TRU	tumor	LRRK2-high	NA	22.3399	0.950268	2.55132	42.8227	7.59239	0.69521	106.853	2.21875	3.98466	0.608679	321.025	1225.68	72.7223	0.286305	20.5941	152.923	36.3121	12.0571	4.46744	1.23153	588.499	49.5682	14.5797	1.03148	6.37122	0.190985	5.2473	42.6923	15.6762	4.15182	1.13545	40.3703	0.0919853	1.08362	12.2437	5.7509	22.651	2.31308	0.428658	1.41648	90.2707	0.0537971	1517.85	245.527	107.72
TCGA-91-8497-01	TRU	tumor	LRRK2-high	NA	450.545	6.00731	8.75548	22.9178	39.0585	5.96262	251.393	6.50236	7.10467	4.612	44.2323	218.362	50.9887	70.8148	47.7546	88.8482	34.29	9.5164	8.23794	1.22291	227.719	30.5004	4.2239	1.42441	11.1275	0.580559	30.0502	7.92929	14.7996	2.9722	3.19669	29.2593	0.499797	1.15137	21.8678	4.23359	22.5348	14.5234	1.0643	1.74064	103.993	0.338462	997.001	36.5221	102.363
TCGA-91-A4BD-01	TRU	tumor	LRRK2-high	D10	27.6464	0.408869	0.62439	12.924	3.59342	0.244202	18.502	5.93574	7.02938	1.03542	139.241	337.403	24.0144	0.812508	58.0869	209.553	39.2236	2.70454	1.80523	1.20854	284.039	17.3593	167.041	1.92666	3.12885	0.22148	31.4871	29.2761	21.5461	2.95825	3.36152	20.1379	0.489124	2.34272	10.7935	4.07187	16.4484	2.74374	0.752777	1.3933	60.0308	0.151803	617.95	61.3028	78.4399
TCGA-93-7347-01	TRU	tumor	LRRK2-high	D10	84.2441	2.22497	1.89904	13.1915	25.7041	1.06787	48.3815	4.7573	6.79195	0.68548	27.074	206.602	87.7559	0.47516	47.8335	55.3188	35.6483	19.506	8.66921	4.16924	987.872	40.6012	168.656	5.18825	19.3967	1.31302	12.9326	12.5512	13.6264	4.44907	5.37083	25.693	0.317014	3.95537	20.094	13.7471	14.9582	0.527413	2.22172	5.75709	41.1756	0.529122	418.961	20.3875	79.9323
TCGA-95-8039-01	TRU	tumor	LRRK2-high	NA	100.011	1.89236	1.26293	41.0891	10.9452	1.05679	31.8316	4.08668	9.28118	0.923943	137.884	393.745	38.7912	1.0681	58.306	66.7603	41.2792	6.18113	5.33504	7.07684	905.667	66.5898	158.298	3.1533	10.4987	3.69047	11.3268	42.118	19.2639	8.25657	6.96617	15.3996	5.30924	9.16231	18.7931	14.7872	15.3773	2.07108	5.39741	6.73965	41.3069	1.33414	310.786	18.3291	155.118
TCGA-97-7546-01	TRU	tumor	LRRK2-high	NA	249.909	6.75369	15.6748	51.2269	50.4703	4.79818	242.723	3.74887	27.1974	7.09622	494.72	293.332	125.321	0.764718	134.403	60.5952	25.7417	22.0257	10.8441	6.9707	245.012	335.781	232.879	5.74518	19.8348	4.09072	10.6176	53.5376	50.4447	12.9485	6.44799	50.9259	0.559429	2.84196	10.0036	17.2075	12.3093	5.00712	2.65546	5.00409	67.4381	0.379553	1112.2	18.928	193.025
TCGA-97-7552-01	TRU	tumor	LRRK2-high	NA	115.801	5.63207	9.3671	11.5222	31.1661	5.61381	118.619	3.57855	7.48477	2.09299	167.316	305.33	71.0306	40.5344	5.21454	32.5533	30.3204	9.49006	13.3712	4.60871	335.498	100.52	15.2982	1.61948	15.6032	1.67988	5.47604	17.0821	20.7314	5.54558	5.77426	5.82329	0.0498959	1.4053	4.31889	4.39284	22.8209	3.69307	2.8248	4.43712	157.065	0.332488	88.0653	2.45562	128.938
TCGA-97-7938-01	TRU	tumor	LRRK2-high	D10	312.181	3.40894	6.61458	27.689	25.745	2.10475	137.016	6.67735	5.97127	1.50353	214.386	502.029	148.834	0.311733	21.352	83.0425	15.8715	18.906	14.9685	4.53552	966.974	179.258	408.217	8.84213	21.6129	1.14373	54.5255	119.837	61.1566	6.57634	1.20203	33.9003	0.853753	1.31171	76.9872	34.9907	7.6331	4.14679	1.62864	3.11419	202.842	0.594209	252.274	6.82623	149.028
TCGA-97-7941-01	TRU	tumor	LRRK2-high	NA	134.57	1.55905	4.71755	12.1471	17.1902	2.16443	91.4537	5.35176	7.77662	1.12536	308.965	222.565	79.5794	139.301	8.56273	82.0161	22.92	4.12578	4.79153	3.11378	341.561	45.3118	3.21839	1.03554	8.54357	0.700465	14.0991	17.404	9.42322	3.89938	2.81927	13.8662	1.09388	1.69392	1.65956	10.174	9.07277	5.44169	1.72828	1.11642	276.875	0.391082	128.329	2.97618	137.263
TCGA-97-8172-01	TRU	tumor	LRRK2-high	NA	240.172	11.3106	15.7299	74.3408	65.0535	5.21945	395.884	9.3912	7.24552	2.93895	24.994	4.97819	48.883	1.45027	65.375	34.1493	40.4363	21.5427	14.7453	2.48968	644.697	8.63746	5.79479	5.20453	13.3537	1.24523	7.83047	9.74975	29.7655	4.82512	4.08071	57.4393	5.81007	1.66165	50.8422	0.736743	23.8871	7.61184	1.30767	2.82664	89.6987	0.457542	607.532	19.313	170.796
TCGA-97-8174-01	TRU	tumor	LRRK2-high	D10	260.884	14.9803	17.8254	34.2279	27.6477	11.8767	304.578	14.6798	5.58706	12.8218	295.222	271.33	137.826	1.63167	289.222	228.776	27.9202	15.0365	9.1703	2.06612	203.269	59.4529	23.5827	2.68612	13.8371	1.01605	25.5066	15.3335	67.5209	2.59069	3.41322	14.7373	0.305562	1.71581	7.26167	34.3789	7.07033	10.0636	1.37937	1.91919	79.2601	0.602994	1744.49	1.59296	48.8841
TCGA-97-8177-01	TRU	tumor	LRRK2-high	NA	32.3326	2.31478	2.01446	31.3552	8.87679	0.594562	32.1349	3.13917	5.69666	3.55131	96.1791	435.561	21.2862	8.0229	86.8146	192.347	30.7522	6.97078	3.12739	4.80843	576.087	22.4182	94.7943	0.878819	6.08671	1.12497	1.61365	25.2995	18.146	6.52807	6.27371	60.5944	0.787525	3.52593	11.3678	2.91618	14.7516	0.593997	1.70296	7.2963	60.1894	0.348202	885.7	32.5622	75.1744
TCGA-97-8552-01	TRU	tumor	LRRK2-high	D10	87.3553	2.53905	4.13313	42.6995	18.3365	1.35042	102.66	7.4099	9.40412	3.88654	357.253	347.316	32.8054	2.66995	68.8837	382.742	49.9522	8.4897	4.95859	1.33378	553.889	38.0303	21.1239	1.55936	8.74326	0.35592	19.4073	44.8212	16.6037	4.84477	1.92651	41.6573	0.343582	0.943455	27.2546	6.80484	15.3049	7.38001	0.709236	1.51729	122.982	0.372619	1111.27	64.2361	76.055
TCGA-97-A4M1-01	TRU	tumor	LRRK2-high	NA	93.1329	2.10004	4.82286	50.4399	24.2573	1.73752	149.639	8.43403	11.1932	2.60666	1155.3	408.487	20.873	1.35111	64.1301	131.597	29.6815	18.7999	3.28961	1.50309	887.081	69.5767	9.38886	2.06057	9.59227	0.528677	24.6049	44.4556	27.5596	6.2464	1.95263	42.8304	1.2085	0.90696	19.4314	27.1964	17.4866	20.1381	0.401075	1.55708	243.995	0.252081	1676.63	83.4073	184.359
TCGA-97-A4M5-01	TRU	tumor	LRRK2-high	NA	118.834	2.43428	4.84872	11.6518	24.8128	3.05142	135.266	5.28097	9.30799	1.90469	558.923	241.795	53.066	56.5219	22.1157	51.1886	28.2912	6.48004	3.76668	4.87834	382.496	48.4197	5.19314	1.63675	9.01323	2.20593	23.5906	8.36421	16.1302	6.9753	3.33158	16.1772	0.351551	2.7952	1.59121	6.85742	15.121	12.4929	3.5192	3.33132	194.384	0.750539	190.95	36.6516	96.8275
TCGA-97-A4M6-01	TRU	tumor	LRRK2-high	NA	44.6336	3.8049	3.85029	33.0766	26.4557	1.43941	52.9608	5.43854	12.0044	1.11384	164.367	28.1487	12.4087	44.9531	7.9667	61.7009	42.7158	3.52007	3.49795	3.90686	110.856	12.6251	3.33142	2.00339	6.06842	2.52142	5.61829	11.8578	14.058	7.21387	6.75674	26.0557	0.338529	6.00835	13.8391	7.75718	15.2791	2.73331	3.4204	3.86516	43.5123	0.853072	263.955	41.8789	68.915
TCGA-97-A4M7-01	TRU	tumor	LRRK2-high	NA	59.8599	4.39906	3.76547	39.2106	13.5179	1.45739	58.4476	5.42487	5.79607	1.25631	162.512	90.473	20.804	2.04771	29.9633	372.787	47.212	9.1431	7.14582	4.34366	462.462	8.25175	7.89412	5.37257	15.272	2.32768	1.78584	36.5936	12.5423	6.08924	10.0953	42.4518	0.282475	2.83423	3.95081	3.30468	18.4151	2.83306	2.21368	5.31685	41.3359	1.38809	1007.37	15.881	57.392
TCGA-J2-A4AE-01	TRU	tumor	LRRK2-high	NA	43.0068	2.77293	3.36693	19.2507	23.0574	1.88542	79.3971	11.3578	33.9727	4.43992	67.0424	705.374	87.2961	0.684549	59.6292	127.368	20.0874	11.0505	5.4615	9.73336	198.717	49.9353	245.215	3.36401	5.28036	1.55812	9.50851	34.183	31.1141	6.53591	3.97767	18.4038	0.0128392	2.48497	10.1229	20.9067	13.6268	11.871	3.8457	5.8973	133.923	1.11233	579.943	8.43394	59.8642
TCGA-J2-A4AG-01	TRU	tumor	LRRK2-high	NA	102.956	3.3263	3.27143	35.0487	24.869	1.57058	59.9791	2.59958	14.2757	4.5871	125.192	657.328	50.9628	10.9009	32.2753	229.862	36.3229	11.2692	3.17755	4.27032	185.8	9.57383	134.04	2.78184	5.46877	1.45007	7.69755	31.6331	23.6871	5.70111	4.22676	64.6243	8.53317	3.20577	9.0448	1.03285	18.7055	4.46993	1.5678	3.12299	57.1424	0.397867	112.18	7.97149	95.2198
TCGA-L4-A4E6-01	TRU	tumor	LRRK2-high	D10	329.76	3.81969	11.5638	26.9888	40.181	3.57064	157.923	6.37453	12.9571	3.29082	1652.03	122.863	56.2244	0.548385	10.7629	150.144	47.242	27.1265	5.59554	2.52342	672.791	192.021	22.206	2.05499	16.1026	0.864328	20.1931	36.764	34.4609	4.25692	3.10244	28.9882	0.0759972	1.7708	4.0707	16.1082	38.4097	18.2717	1.05128	1.61638	228.293	0.313388	166.417	37.4484	106.907
TCGA-L9-A50W-01	TRU	tumor	LRRK2-high	NA	222.295	0.845725	0.341875	38.1399	4.3362	0.410834	10.5978	11.85	1.37519	0.729715	16.164	284.108	73.6187	1.66294	11.0405	23.0607	8.95059	1.48845	4.21596	5.94538	771.96	5.58916	24.1945	2.8226	18.4636	1.33117	1.27981	23.4067	13.5896	4.23296	5.56761	15.3402	0.761372	2.5399	0.0991801	19.5497	8.08648	1.40245	2.39879	3.95065	185.749	0.715799	1802.96	0.410338	95.4611
TCGA-MP-A4SW-01	TRU	tumor	LRRK2-high	NA	75.0096	1.50782	1.1888	64.4858	7.00587	0.366205	10.4378	9.95585	4.0428	2.77568	45.0229	317.166	38.4668	2.3315	29.0413	66.5945	15.7941	20.3566	2.77495	7.26176	214.849	33.4958	36.1152	1.37508	8.32875	4.02249	3.90747	47.4374	13.1617	6.41087	16.4582	52.9389	1.22451	8.61127	33.6706	15.2728	16.394	1.93358	3.16756	8.31835	35.4272	0.858051	894.962	10.6944	123.288
TCGA-MP-A4TH-01	TRU	tumor	LRRK2-high	NA	126.974	3.06036	4.8699	37.9741	22.3456	1.321	85.4464	10.4908	4.67789	3.79866	48.7609	218.673	117.607	31.4356	81.737	250.367	32.1843	19.3092	7.73155	1.35055	112.386	27.2431	1.88022	1.64697	7.87448	0.81492	18.8805	11.297	18.0677	3.02289	3.57806	51.6099	0.415268	1.22806	32.4832	12.2186	23.4626	5.56997	1.18366	1.61577	205.88	0.31042	827.744	3.2065	112.09
TCGA-NJ-A55A-01	TRU	tumor	LRRK2-high	NA	93.1637	3.29325	4.6787	18.4313	34.1336	1.54463	170.826	9.89438	8.75055	2.20126	40.1476	386.505	73.3479	1.4971	23.8761	79.2032	28.3969	4.44165	8.76703	3.30026	398.345	27.1658	10.6536	6.99031	12.278	0.813194	12.2503	18.5445	16.8491	4.18812	4.24996	21.3528	0.112537	1.04297	6.70475	12.7181	18.496	5.19262	1.17831	2.82426	159.756	0.378202	295.822	3.01044	158.411
TCGA-O1-A52J-01	TRU	tumor	LRRK2-high	D10	212.09	1.3733	1.66842	101.947	12.0422	0.309893	38.7223	7.20068	9.47076	10.9562	277.892	0.208018	30.107	5.34126	140.323	202.145	57.9644	9.26249	8.94456	4.59163	648.802	68.217	38.4757	2.41329	17.0044	1.91744	2.7398	146.653	28.1965	10.5816	3.52128	62.6433	0.0228706	3.59946	0.912599	6.43481	15.9448	1.86631	2.30527	7.90451	58.5285	0.947529	1622.4	46.9878	164.252
TCGA-69-8254-01	TRU	tumor	LRRK2-high	NA	91.7276	1.93856	3.24538	9.41867	12.4515	1.3694	71.2629	3.39316	6.44917	0.978082	125.389	411.295	121.287	78.901	48.866	51.4647	14.1691	2.93479	7.33126	4.90678	323.643	32.2356	291.146	2.183	10.3844	1.6247	8.419	18.9838	6.17448	4.30508	3.71871	21.3992	0.18384	2.38495	7.95435	4.64703	8.36955	3.49767	2.06111	4.16966	150.921	0.400455	702.566	4.57248	157.053
TCGA-73-4677-01	TRU	tumor	LRRK2-high	NA	65.1606	1.41488	1.95025	20.5194	6.29768	2.11291	41.0989	9.32549	4.14746	2.12639	133.383	340.811	328.833	17.6951	360.527	174.166	11.9956	13.4199	1.85776	2.03857	162.828	40.2068	24.9924	0.570232	5.18071	0.721177	8.96708	6.52475	25.6156	4.01667	2.09993	36.9793	0.0521567	1.76045	1.50741	25.7924	5.35808	2.10736	1.39927	1.63558	239.47	0.119657	1029.2	6.69024	117.624
TCGA-05-4244-01	TRU	tumor	LRRK2-high	D10	82.7746	1.12354	1.65788	18.7685	8.47086	0.759214	15.8316	2.89104	7.95145	0.22896	76.4883	17.4669	83.7659	0.304942	89.1886	178.662	18.9429	16.2803	6.39911	16.0707	785.253	52.3914	108.252	7.7701	4.85797	7.49047	17.161	79.7447	10.7936	13.9205	15.7471	45.8239	9.70761	10.7035	2.16463	1.29863	10.8835	4.70076	5.87562	11.5432	15.8894	2.53426	255.572	61.9464	316.729
TCGA-55-8512-01	TRU	tumor	LRRK2-high	NA	196.781	2.8007	7.25619	33.0933	15.0253	2.31006	117.09	12.0634	10.2559	2.49604	301.749	262.191	72.9939	18.0253	100.912	280.326	15.4227	7.78304	3.49953	2.01181	155.236	60.8938	29.0294	1.3533	7.3818	0.729531	16.6953	22.3364	13.3767	2.1406	1.56864	26.2929	0.688516	0.738546	12.7849	25.2209	4.14175	8.13577	0.702793	1.22882	230.334	0.198898	868.607	10.8554	99.3966
TCGA-78-7158-01	TRU	tumor	LRRK2-high	NA	275.31	0.5613	0.196247	13.7971	1.9508	0.709705	5.28635	6.46448	0.905088	2.14587	24.9366	17.8157	162.649	1.03439	124.526	13.2014	8.38699	10.7493	4.3004	7.18074	167.369	30.3169	25.0752	8.87936	25.1534	4.00562	3.7883	3.79743	19.8948	6.31467	9.30479	47.6809	1.37778	3.20641	0.443664	5.21982	4.543	3.36581	4.57307	6.87415	30.1322	1.07025	372.528	17.4342	104.352
TCGA-78-7167-01	TRU	tumor	LRRK2-high	NA	17.5968	1.3167	2.93621	23.9355	9.3459	7.00391	34.3756	47.8997	1.03158	11.2684	5.06103	228.377	50.1776	39.4277	35.7131	8.99156	5.77544	4.92343	3.81539	0.584501	57.3034	26.2447	1.9943	1.06552	3.47486	0.346864	28.7302	3.43807	50.1589	2.91765	0.806255	22.2203	0.517672	0.426214	17.8998	59.2683	2.47516	1.98951	0.475868	0.427716	84.721	0.152302	1600.13	1.29747	118.209
TCGA-86-7714-01	TRU	tumor	LRRK2-high	D10	54.5016	1.30954	1.24647	27.3113	10.8429	0.751532	74.1036	8.22651	5.83881	2.88835	2.8745	323.842	135.641	0.466624	136.806	128.14	32.1307	0.161806	9.39715	5.02285	184.566	27.8495	19.0326	15.4273	20.1851	1.72532	16.2035	56.2921	23.0743	5.85984	3.95835	21.3761	1.90043	3.74255	33.9112	4.54063	13.7716	1.69105	2.02019	3.42485	47.034	0.39856	395.77	3.20886	157.153
TCGA-97-8171-01	TRU	tumor	LRRK2-high	NA	306.228	0.163938	0.0387717	12.0886	1.23613	0.122754	1.99558	9.38985	0.300704	0.0765794	7.46976	14.2714	151.088	5.60156	42.2495	10.4439	2.93714	8.67618	2.5589	5.33136	32.3962	0.246106	1.26073	1.05509	16.8345	1.53702	1.68614	5.27953	20.174	11.5764	14.1748	20.4653	1.1195	3.83493	6.37964	3.05575	1.83091	1.82674	6.1931	8.29015	4.07675	0.704736	727.539	2.26023	138.252
TCGA-99-7458-01	TRU	tumor	LRRK2-high	NA	169.914	3.55298	4.03192	37.9134	29.523	2.70592	106.112	2.91163	9.4035	1.56508	219.724	129.963	85.6484	1.90111	183.357	82.8452	33.8324	12.1079	9.65323	8.07053	1793.75	39.9682	39.4034	13.2815	15.8602	3.6498	3.99408	57.097	19.9257	4.52402	4.93665	13.3895	0.0843035	3.53975	24.469	12.2974	13.0645	4.45066	3.3549	5.63469	163.853	0.522012	459.18	15.0799	273.292
TCGA-MP-A4T9-01	TRU	tumor	LRRK2-high	NA	180.799	3.37943	4.58303	21.1964	21.7378	1.73557	41.4006	6.98625	11.6985	1.50565	1219.91	85.8186	33.8258	0.897237	72.9215	113.122	40.9253	13.4834	3.33976	19.1683	433.956	112.938	50.357	4.92457	11.0306	3.42577	8.9303	24.9775	15.8055	11.7112	24.1292	21.3215	6.99601	8.88134	3.99912	29.4822	14.2125	4.85244	6.39276	8.52855	111.07	1.27189	130.688	35.9712	66.2147
TCGA-05-4405-01	TRU	tumor	LRRK2-high	NA	94.8393	1.86299	4.14782	36.3299	9.75593	0.610644	46.9876	2.94471	6.18425	0.700027	40.1808	421.817	23.2105	7.64421	75.4325	115.431	9.34024	3.28213	6.09894	12.0889	2075.1	42.1669	26.7446	13.0197	11.1877	3.45265	3.61482	17.0939	9.35406	4.49953	11.572	42.332	3.23859	5.17645	11.9858	16.3966	15.3	7.03186	3.04907	5.90147	20.9344	0.989493	255.617	4.43946	356.855
TCGA-05-4410-01	TRU	tumor	LRRK2-high	NA	67.3893	1.73495	2.22748	20.6236	14.7754	1.03456	70.1759	0.508921	2.15028	0.39074	6.15116	215.138	119.132	7.36056	18.5512	26.9474	18.0456	15.3902	12.7393	14.7396	982.411	49.829	63.5961	3.20559	7.29375	5.11591	23.3867	65.2889	30.2748	8.92362	9.75053	12.0106	0.101148	4.82645	36.4878	5.85699	14.4639	1.1951	4.7226	7.49551	35.0594	1.16753	415.188	1.12351	243.509
TCGA-05-4424-01	TRU	tumor	LRRK2-high	NA	77.2763	3.229	6.64119	6.10335	23.1605	3.76725	106.091	4.5664	5.56943	2.18633	252.026	10.4603	19.6222	11.1801	27.0895	165.384	26.4638	4.71562	5.45293	14.3226	181.163	30.6195	4.97894	2.64643	11.8989	8.42566	6.82053	7.15013	15.6251	15.646	25.0845	15.5479	8.8044	16.993	16.3489	3.24549	15.7617	3.88615	8.62821	19.064	38.3995	2.30114	138.859	20.0054	35.6914
TCGA-05-4430-01	TRU	tumor	LRRK2-high	NA	63.8756	2.46786	3.07326	17.4439	7.23635	1.55172	55.395	1.10368	5.80015	0.66575	227.209	45.6592	15.5811	1.77413	32.4554	146.641	22.1096	2.76379	3.26676	6.35713	5338.3	47.6584	17.3525	3.19569	7.84658	2.09333	4.07538	8.76271	13.6098	10.4878	6.43725	39.5018	5.19505	7.04091	5.63808	1.24971	12.4434	1.68656	2.86596	5.96381	72.2633	0.543556	74.9364	23.057	94.678
TCGA-38-7271-01	TRU	tumor	LRRK2-high	NA	127.421	4.10351	6.54687	7.01831	45.3109	1.41315	193.321	0.834358	4.62979	3.19234	56.6004	133.904	38.7085	0.0995238	39.7689	89.1386	32.4512	5.72968	9.28494	3.94355	431.42	40.0076	57.2423	2.27053	13.851	1.41387	13.7055	11.2122	11.3751	4.87753	4.86746	18.3751	0.604104	5.61306	9.11925	9.77726	27.5959	2.28247	2.30801	4.42628	58.7685	0.480873	109.198	6.03021	105.124
TCGA-44-2657-01	TRU	tumor	LRRK2-high	NA	18.4648	2.72124	2.98148	16.2985	21.4189	1.64796	107.157	2.17382	8.47236	5.49705	59.7641	142.419	27.6206	0.903295	30.787	249.955	24.85	6.13024	7.85619	5.78847	1154.23	14.4201	8.60605	1.74687	8.73508	1.8794	5.03133	29.096	19.8217	9.27441	8.72525	12.4777	1.9343	4.0935	12.0797	8.49213	23.2823	3.39291	3.15591	6.86077	64.1663	0.849524	399.208	4.59115	98.0799
TCGA-44-2659-01	TRU	tumor	LRRK2-high	NA	156.461	4.90089	3.17749	13.2286	13.3925	6.01124	78.6309	3.63085	3.82199	0.408815	34.1925	236.803	52.9423	0.777753	5.55306	22.8421	16.1519	13.3255	8.35285	14.596	86.5804	54.932	45.9989	8.19913	24.7905	1.40225	2.04835	19.3823	7.8837	5.16976	2.52669	20.5065	0.148447	4.25867	18.6722	1.47383	10.4111	4.80722	1.24906	2.69238	51.3874	0.402947	436.712	5.09148	170.716
TCGA-44-2666-01	TRU	tumor	LRRK2-high	NA	114.934	5.17404	2.76851	14.3026	5.94558	2.27804	46.6437	3.62866	18.6866	0.848648	136.478	244.855	209.999	0.324413	6.92412	35.2467	13.5869	6.37516	4.646	7.99867	581.012	70.5211	122.391	3.50635	9.16442	1.5189	23.8526	12.6122	15.2751	6.0043	9.31381	24.3639	11.3201	5.2245	1.20341	6.35751	8.39512	2.79917	5.44893	3.8452	198.334	1.24171	178.572	6.89918	108.463
TCGA-44-6776-01	TRU	tumor	LRRK2-high	D10	104.794	0.770673	1.24209	17.9127	7.58317	3.56111	53.4188	1.58715	3.21217	9.49498	151.025	596.304	196.316	1.38715	74.033	90.0554	6.29527	29.9993	1.81797	2.213	183.985	49.7241	20.8191	0.553299	5.29982	0.69619	36.207	17.3094	32.1054	2.65287	1.14361	37.2419	0.0153572	1.16781	16.5877	23.2311	3.12223	4.49612	1.12912	1.4982	223.879	0.237425	1240.73	1.79814	228.55
TCGA-44-6778-01	TRU	tumor	LRRK2-high	D10	206.234	3.90955	6.46527	6.12875	52.3714	4.25025	175.318	3.33519	11.3781	4.51951	605.864	40.9304	50.116	7.25842	15.4677	105.313	40.6672	9.90875	15.3265	9.00611	642.625	103.59	18.8092	2.89441	23.9419	11.6672	9.76638	18.4371	24.5132	20.4549	12.0862	7.80083	15.5708	14.6327	4.78201	1.89902	26.3172	10.7153	9.84457	10.639	112.694	1.40364	62.232	12.0513	47.6426
TCGA-44-7659-01	TRU	tumor	LRRK2-high	D10	275.381	1.00589	0.98079	38.6745	6.60351	0.690831	23.4781	9.79438	6.11385	0.76858	27.8583	244.936	126.706	0.497606	23.0958	11.953	19.2783	26.4019	11.7447	1.62788	70.5174	69.4044	108.013	9.22149	14.3735	0.472227	19.293	38.3882	13.1048	6.65537	1.71949	42.7268	0.427083	1.14871	46.7661	6.89345	8.9892	2.05175	0.640317	1.32211	24.9495	0.164511	690.488	7.84787	138.021
TCGA-44-A47A-01	TRU	tumor	LRRK2-high	NA	192.147	4.16789	0.657766	17.3691	4.84839	0.234937	5.53438	4.61664	4.73338	4.34759	16.8382	3.17571	85.4029	1.22677	57.6737	34.3233	43.9854	46.3233	3.44413	5.74666	101.101	1.12097	21.2778	5.39339	16.3913	6.22997	1.21156	19.1031	10.4552	26.7452	15.0932	40.3034	2.64908	12.6137	1.05041	42.1562	17.5627	2.47148	4.10916	25.6113	18.8366	1.38776	329.858	14.6696	132.047
TCGA-49-4505-01	TRU	tumor	LRRK2-high	NA	29.5728	0.972876	0.831187	21.2411	5.2789	1.25185	18.7965	1.15927	2.25416	0.268528	16.8044	453.976	5.7986	4.37318	11.1825	16.5782	22.236	0.948414	2.6962	2.28639	575.053	21.7786	148.831	3.13664	5.37506	0.627366	1.00708	12.895	7.69737	3.575	3.92384	11.6594	1.17566	3.20569	40.4925	14.9063	11.9815	1.2726	0.778047	1.6435	38.8453	0.293298	619.988	20.8098	65.7627
TCGA-49-4510-01	TRU	tumor	LRRK2-high	NA	59.9664	1.33282	1.94007	22.4741	4.56859	1.7399	51.8471	5.3938	1.1285	3.72316	14.4612	159.735	14.0147	27.3578	68.6677	204.007	5.18467	1.93959	1.28758	0.516932	142.149	40.8361	8.75832	0.399194	2.25368	0.238832	82.9224	1.48983	6.70363	3.54923	2.24877	25.9763	2.39896	0.836309	5.69587	17.1505	3.38277	7.45884	0.337366	0.623219	93.433	0.223481	796.11	4.55769	50.7761
TCGA-49-6744-01	TRU	tumor	LRRK2-high	NA	41.6036	3.84683	4.31114	16.3594	21.2734	2.16931	92.4764	0.538411	7.96044	1.9549	172.85	104.161	17.9783	25.6147	56.2982	93.5504	39.5107	3.29106	6.37427	5.9629	343.197	31.9273	16.7972	1.9625	13.7845	2.33996	12.889	17.6418	6.37884	7.88178	7.84928	17.877	1.48895	5.6607	13.993	9.48264	20.1706	5.36006	3.05653	5.90134	46.4084	0.950538	159.087	32.6036	94.0879
TCGA-49-AAR0-01	TRU	tumor	LRRK2-high	NA	132.241	1.08229	1.72294	15.2676	8.30422	1.69208	24.5226	5.12723	3.44753	3.08603	466.429	57.0925	22.4085	35.9428	9.55464	75.4451	37.0968	12.7615	1.76011	4.7573	147.785	42.8981	11.0646	0.370927	5.433	2.52087	40.7119	8.21031	12.5818	14.4995	32.1118	11.2853	9.08208	11.4032	1.39185	10.7073	15.1408	5.24205	3.34656	6.92121	162.468	1.10112	288.824	19.14	65.2607
TCGA-50-5942-01	TRU	tumor	LRRK2-high	D10	139.346	3.47105	8.49071	33.6319	24.2153	4.27563	91.9907	4.6794	5.47744	1.82104	30.7031	69.2566	90.9556	0.306264	35.5049	66.0908	8.96556	3.67842	12.0223	1.62956	955.547	47.6617	15.8389	7.48943	28.4883	0.396304	18.5609	38.5188	40.7347	2.28795	1.51186	24.2188	0.598477	0.318429	25.6736	6.62766	7.96074	1.78466	1.20341	1.0366	145.031	0.256941	846.936	2.96425	151.126
TCGA-50-8457-01	TRU	tumor	LRRK2-high	NA	157.676	5.49613	8.40753	39.6749	31.477	2.5831	139.766	3.41686	10.8309	2.51199	19.8375	125.552	48.351	1.62685	24.0958	55.5146	26.1664	12.8937	11.8227	1.34102	100.566	3.37446	9.30934	3.38863	12.9863	0.459873	16.3302	9.8814	19.0478	2.44407	2.20858	46.385	1.56537	0.673818	17.6563	20.9553	15.7684	6.75971	1.0404	1.52536	72.5663	0.238719	528.7	6.65469	142.384
TCGA-53-7626-01	TRU	tumor	LRRK2-high	NA	123.047	3.49903	8.09648	13.7927	48.3403	3.55638	158.451	2.12102	14.8094	4.29278	628.865	56.0997	67.8293	0.211595	12.0896	95.3459	32.8925	9.31132	13.4272	9.59303	426.876	97.9808	74.5733	4.58676	18.4238	4.46744	10.3125	28.9702	13.4623	8.36958	7.7125	11.8902	2.52632	7.39101	9.08668	31.3155	18.7962	10.6246	4.39926	8.45465	104.688	0.744657	193.758	15.9505	253.24
TCGA-55-1592-01	TRU	tumor	LRRK2-high	NA	69.7169	2.52726	1.49985	17.8484	10.63	0.985957	82.8526	1.95825	8.3304	1.24784	186.915	116.807	32.6339	4.05474	16.4486	36.1201	21.8952	4.37458	3.08948	10.7169	208.223	55.5871	13.7021	3.65554	8.7174	4.53199	2.23047	15.4751	13.0256	11.7992	12.4721	18.552	4.19513	10.3804	6.01003	18.4119	12.0517	4.41626	8.29783	14.6089	62.7825	1.78598	175.338	16.4412	76.2556
TCGA-55-6971-01	TRU	tumor	LRRK2-high	NA	105.634	1.78084	2.20985	11.8062	22.0937	1.60279	35.9545	1.37658	11.5022	3.12993	142.745	90.7967	244.53	7.42299	18.6087	170.175	28.9985	9.05841	8.79617	13.3908	282.798	61.3605	17.2153	1.38649	12.3769	6.44791	6.33044	8.03187	12.5029	13.5218	18.3051	17.2685	13.4305	9.91694	6.39782	3.17617	21.0828	4.01696	6.26513	10.9321	37.1482	1.55336	133.698	10.1702	23.9082
TCGA-55-6983-01	TRU	tumor	LRRK2-high	NA	36.5906	1.9097	2.1953	7.92632	16.7739	4.29572	43.3737	0.801528	3.83554	3.74497	52.2728	142.961	143.533	30.5209	5.16749	46.9259	23.2946	6.97607	3.45123	2.64858	108.235	14.5811	6.07701	0.516821	5.23225	1.98551	62.4055	2.7775	21.1535	4.99063	7.5908	25.2147	6.93596	4.80944	5.50689	2.24572	13.5136	1.00295	2.06863	4.67877	54.2392	0.706347	498.384	2.58982	22.5082
TCGA-55-7281-01	TRU	tumor	LRRK2-high	NA	22.7584	0.909756	0.257198	14.384	5.35005	0.249738	5.37524	0.725457	9.28934	0.246244	11.3368	103.571	34.4737	1.67686	75.5442	65.029	24.9489	2.04993	1.69343	5.08403	2252.79	4.42433	30.8889	4.36325	7.39757	1.33373	30.6582	11.165	4.20942	5.7832	9.44991	26.3758	0.0982275	6.33126	11.0103	7.36727	17.7313	0.139903	2.50165	3.98872	33.5519	0.241268	222.473	19.4141	98.5738
TCGA-55-7574-01	TRU	tumor	LRRK2-high	D10	184.325	4.55812	3.03336	9.77687	26.9962	1.44099	46.5816	3.84396	7.79781	2.75444	103.681	27.9959	63.865	2.06233	155.683	125.453	24.8811	11.0231	9.28891	7.7638	483.187	39.9765	26.4016	1.95311	12.5371	4.36695	51.121	15.7358	19.5807	9.75907	9.58824	26.7316	9.85593	6.91073	0.998993	4.31019	21.2535	6.06155	3.31884	6.05025	75.7219	1.12626	87.9209	1.48113	52.8416
TCGA-55-7724-01	TRU	tumor	LRRK2-high	NA	43.7203	2.71546	4.22616	8.11838	28.1864	3.34537	200.257	3.62662	12.0829	1.23936	332.237	118.174	37.7802	0	22.9281	71.5713	41.326	11.8551	4.38344	25.7256	354.927	92.2204	14.032	2.58774	14.1395	7.73244	4.9482	18.3105	10.0212	15.2352	10.0515	0.958595	0.1787	6.64658	3.00323	22.3415	22.5055	3.19902	4.62407	10.3401	53.9204	1.75958	65.7807	43.0407	51.8996
TCGA-55-7728-01	TRU	tumor	LRRK2-high	NA	46.5344	1.30415	0.562784	13.7118	3.34839	0.187917	9.71936	4.97431	2.59567	0.554031	84.0805	173.205	17.7099	50.9117	19.2333	47.3875	63.8554	9.46292	4.36058	3.14562	155.585	19.3064	13.8285	0.299593	6.27163	1.41901	3.76031	6.47242	9.34775	4.56587	11.0924	13.2628	0.316678	4.50052	1.11552	2.01822	38.2872	2.7107	2.67652	2.48898	123.763	0.767341	65.9024	8.02338	34.8003
TCGA-55-7914-01	TRU	tumor	LRRK2-high	NA	131.193	0.899406	0.487241	7.75083	4.46316	0.584455	13.6445	0.642783	1.62703	2.97874	184.137	27.1964	360.167	14.843	26.2086	107.205	11.7083	1.14941	10.5613	10.5577	66.3093	12.9146	1.71299	4.68323	21.0934	3.86779	11.5366	5.53002	10.38	12.4088	8.16583	36.0393	0.0771328	8.27398	0.467499	3.1683	11.16	1.82957	6.48476	7.32723	15.4841	0.770734	152.131	0.30532	121.131
TCGA-55-8090-01	TRU	tumor	LRRK2-high	NA	57.027	1.19408	1.78166	18.0101	5.1053	0.56835	19.3002	2.32423	5.68022	0.47682	153.346	211.228	51.2259	0.602869	32.8041	108.804	20.1397	1.82401	2.37416	17.0903	3646.56	25.8038	325.566	1.04125	5.84945	2.99866	2.71273	3.33719	4.88766	9.40678	18.3669	24.4612	9.69392	5.64448	25.7689	2.04812	7.92186	1.00044	6.33188	8.36545	50.3259	0.911399	85.9199	12.8355	41.307
TCGA-55-8097-01	TRU	tumor	LRRK2-high	D10	83.1245	2.96187	4.11782	64.0778	14.7259	2.36799	103.328	7.49155	6.50377	1.71894	574.391	31.0414	44.3759	1.60143	8.80156	697.372	25.14	6.60861	10.0237	2.1452	3686.49	76.6295	48.6727	3.423	18.2365	0.792491	13.3081	113.482	32.9656	7.82789	2.73202	45.1543	11.3512	1.08387	55.7894	5.63762	10.791	3.52625	1.40948	1.88299	106.3	0.775111	901.202	3.56412	200.14
TCGA-55-8510-01	TRU	tumor	LRRK2-high	NA	74.6255	2.10517	3.4151	15.3012	17.5286	1.15247	34.3586	3.26623	4.23025	0.993831	242.936	153.24	23.0651	2.24788	45.3666	78.3953	49.1356	15.1424	5.12593	16.7333	203.831	48.8356	34.8796	5.19748	8.83925	6.35231	8.2699	21.6481	12.202	13.6718	12.3745	10.6946	0.405806	9.18891	1.77232	19.8122	15.2571	3.50832	4.24435	8.11382	121.43	1.09825	91.9169	15.3369	110.851
TCGA-55-8621-01	TRU	tumor	LRRK2-high	D10	246.011	5.15914	7.83332	18.5358	25.836	6.01778	224.292	4.33206	14.4382	5.01396	1527.44	123.775	42.9006	1.02187	45.5195	139.722	60.0307	15.8355	7.55139	6.71723	614.047	93.9355	17.3843	3.55074	20.0382	2.06783	13.3195	16.7385	13.3759	6.67211	7.28514	15.094	2.04076	4.04809	6.91093	8.40225	26.4991	20.2506	2.89409	5.79058	271.956	0.618669	161.498	165.268	79.8204
TCGA-55-A48X-01	TRU	tumor	LRRK2-high	NA	124.221	2.90038	2.86762	25.9559	27.5117	0.737635	65.5992	6.99176	4.554	2.6415	50.2291	55.0372	33.3865	0.57633	59.0327	86.0388	26.025	5.35016	9.17952	10.8752	257.364	44.3917	68	3.13812	8.98832	3.36433	8.98054	37.1855	20.5548	8.44552	9.28625	27.3109	3.01362	7.90073	17.455	30.474	19.9546	5.52443	3.37945	7.06139	54.131	0.969281	195.48	3.51656	156.744
TCGA-55-A4DG-01	TRU	tumor	LRRK2-high	NA	45.7526	1.97831	4.64367	32.2551	14.3903	0.462999	61.9378	42.3276	5.9545	1.32524	147.465	230.288	32.1561	3.66109	137.989	102.729	13.5269	11.5145	8.09782	5.30797	290.603	96.4909	75.5512	18.56	4.97921	3.333	29.9355	110.898	62.4046	5.84146	6.95956	11.5006	9.81869	1.76249	33.5462	36.519	14.1688	3.18303	1.78216	4.72998	92.2728	1.3791	464.583	1.29452	261.494
TCGA-62-A46S-01	TRU	tumor	LRRK2-high	NA	30.6345	1.68784	0.820264	25.356	9.04308	2.30136	26.6036	18.5054	2.14351	2.30295	19.2694	554.579	169.113	91.0304	25.0239	281.357	15.5832	4.27231	1.89013	2.11333	86.9362	7.68105	20.1052	0.64547	2.93456	1.14499	18.8401	13.1939	21.2682	36.0886	3.44226	13.3737	0.332426	0.694041	2.00885	3.7526	6.33236	5.99759	1.22173	1.70371	169.347	0.20137	754.874	2.8257	85.2304
TCGA-69-7763-01	TRU	tumor	LRRK2-high	D10	82.718	3.1536	3.55624	7.97564	12.6416	3.12049	89.8887	3.15454	5.54313	2.44289	208.46	249.144	188.049	8.74022	205.352	80.3284	17.463	3.48088	2.53804	1.52917	338.193	26.9129	24.2293	1.19642	8.84443	0.993941	13.3975	4.64641	11.1135	8.29622	3.6735	44.7483	0.171222	2.95211	1.08374	8.43865	6.75744	6.9829	2.10076	2.55745	192.197	0.430223	116.63	21.7655	73.6453
TCGA-69-8253-01	TRU	tumor	LRRK2-high	NA	46.9402	1.28789	1.66448	13.7734	7.2459	2.30827	27.379	1.58276	3.59909	2.72242	169.884	348.568	148.626	6.62106	98.2445	288.052	11.1305	4.03864	2.44336	1.92875	184.079	9.69819	56.1295	0.283386	3.75147	1.80918	8.80324	3.40773	14.88	8.54366	3.20215	20.8057	3.07872	2.04925	0.428118	9.02321	4.12659	5.92066	1.59113	2.09213	247.116	0.182102	522.555	7.00076	39.7144
TCGA-71-6725-01	TRU	tumor	LRRK2-high	NA	108.814	0.0736681	0.222023	26.409	0.69712	0.627635	2.18853	0.10943	1.65271	0.108755	46.0729	313.358	21.1459	1.12409	21.1124	884.116	4.41375	0.500569	0.865373	12.5461	1926.55	62.7102	0.744027	1.39905	2.058	2.21713	21.5387	33.6184	4.16458	15.2547	8.05121	43.5239	7.86266	4.03106	11.0601	0.578836	4.73169	1.46617	3.85365	3.97342	7.5606	0.627098	214.326	1.12002	215.997
TCGA-73-7498-01	TRU	tumor	LRRK2-high	NA	105.621	2.85134	5.0771	39.621	23.0068	7.33312	103.197	31.0139	3.15976	4.42371	187.12	222.565	72.8481	11.8214	295.237	65.3577	19.8074	11.9194	5.71903	1.67448	235.702	47.4182	6.64684	2.01979	11.4585	0.617658	37.6016	20.3431	38.6163	3.16821	2.62147	32.5157	0.590287	0.880206	22.5375	45.8913	9.27668	8.29729	0.984793	1.30369	273.084	0.277468	623.733	16.5413	160.842
TCGA-78-7152-01	TRU	tumor	LRRK2-high	NA	74.4677	0.57355	0.680298	11.6123	7.79883	0.584116	15.6781	0.775662	3.34941	0.951935	6.35248	359.773	135.442	10.1057	94.9986	24.2347	7.55901	4.92041	2.38066	3.56385	269.001	16.0186	11.0241	0.376826	3.64746	1.65877	11.6854	0.582291	12.6925	6.23209	7.33965	22.3177	7.37077	3.12568	1.16299	1.35177	7.22457	0.792971	1.85331	3.16848	94.482	0.539769	705.001	0.555082	152.045
TCGA-78-7162-01	TRU	tumor	LRRK2-high	D10	343.011	2.22683	8.03858	16.3434	26.0388	6.80998	154.786	3.64874	10.3172	5.49232	1157.58	202.496	159.217	0.3208	88.1104	179.106	14.4439	15.3842	5.23286	2.3849	491.445	158.378	4.90059	1.49631	18.797	0.957918	48.2086	13.3142	37.7147	4.64816	3.44451	14.5403	0.0386725	2.1203	4.93689	12.0832	8.67167	8.82437	1.57995	1.89275	720.282	0.38435	606.45	0.439689	205.462
TCGA-78-7535-01	TRU	tumor	LRRK2-high	NA	80.0278	0.152624	0.0832213	43.9434	0.433438	0.0904246	0.842792	1.3158	2.62643	1.7832	7.08129	402.615	23.5183	2.20303	10.5977	2.37046	34.9762	0.456506	1.47654	12.4968	1219.18	30.0238	6.89486	0.745727	2.57286	4.13134	37.965	1.31577	6.4253	14.783	26.7566	20.1667	2.31472	25.1488	2.50656	1.02859	13.2968	0.448199	4.20567	4.50589	6.76623	1.04142	426.204	0.317713	109.454
TCGA-78-8655-01	TRU	tumor	LRRK2-high	NA	24.9948	1.23413	0.9075	13.7163	5.38003	0.916766	19.4123	2.73899	2.17396	0.398801	177.389	128.377	39.592	0.368388	56.8142	173.089	30.3661	1.66951	3.37238	9.81662	158.762	21.671	39.1154	1.91646	5.06001	2.54655	3.65864	4.63046	12.8913	6.40799	7.83511	25.1052	2.77712	5.73408	34.2343	22.3493	10.0572	1.89544	2.20204	3.01125	42.5623	0.484138	128.7	15.4486	81.6604
TCGA-86-A456-01	TRU	tumor	LRRK2-high	NA	112.247	2.04373	2.67914	43.2432	14.9347	1.68365	42.3249	7.39674	11.1196	1.12059	403.806	107.049	43.4306	9.30556	224.097	50.7018	24.6334	21.4523	1.87828	3.64538	794.924	78.931	128.346	4.42852	10.7254	1.63777	14.4341	33.7374	11.4162	7.54049	5.98033	15.9912	0.0829906	2.618	6.93671	6.08709	15.8604	3.92405	1.35182	2.4379	49.0673	0.571465	428.367	17.7622	127.108
TCGA-91-6830-01	TRU	tumor	LRRK2-high	NA	54.4833	7.43278	12.7771	7.88923	43.5378	3.41089	268.199	6.74688	8.55703	2.11368	370.006	36.9038	19.1256	0.490037	5.71614	30.1215	24.8911	6.68026	4.95864	13.5239	267.868	62.3829	2.9488	2.36758	15.6209	3.73164	5.39832	11.5852	10.6434	12.7568	12.9022	4.63317	2.18118	6.43699	1.93258	24.1348	12.2253	4.79796	3.85031	9.08961	175.383	1.56097	50.7899	19.6709	44.1731
TCGA-91-7771-01	TRU	tumor	LRRK2-high	NA	31.9742	6.14576	6.26574	34.1374	30.2403	5.35409	162.704	5.07546	3.37813	1.07448	21.8651	267.179	120.719	21.8601	19.7722	41.0892	24.1085	12.1151	7.38019	3.67741	162.677	12.0902	12.2263	1.43801	8.36769	2.33936	5.07221	4.03596	10.6777	18.0464	5.76009	5.49303	0.352971	1.78486	2.37738	2.82839	10.8787	3.67214	2.432	3.70668	330.769	0.564265	268.172	2.13317	57.4728
TCGA-93-A4JO-01	TRU	tumor	LRRK2-high	NA	24.0242	1.34382	1.98814	14.5447	20.6957	1.37985	45.6047	3.48843	9.073	1.32773	230.978	67.8421	25.8067	3.53487	12.5886	98.7083	35.4203	3.20611	4.44919	5.269	968.593	46.8382	8.80737	9.45747	6.39057	2.99609	6.42821	8.67128	7.91048	9.44593	9.04494	23.5779	31.1547	7.23496	2.18183	7.06176	21.2015	16.8463	4.03194	5.94016	79.2309	1.69754	55.3122	12.1125	83.3937
TCGA-97-7553-01	TRU	tumor	LRRK2-high	D10	255.991	5.03368	12.1259	13.2587	37.2334	4.18231	184.458	3.57763	13.4095	3.35294	581.188	282.195	67.0118	0.594188	59.6945	217.345	82.5358	10.8295	10.2584	16.4535	682.373	153.561	24.9161	2.511	26.9548	5.83579	9.50348	25.6172	20.8157	15.4759	10.0652	22.1385	2.35773	7.56202	10.6734	7.70206	39.8565	5.32542	10.7182	8.73012	107.602	2.35145	168.116	156.898	109.619
TCGA-97-A4M0-01	TRU	tumor	LRRK2-high	D10	37.2472	1.16827	1.27459	43.4447	9.72366	0.518747	32.7987	7.25701	4.47704	0.8432	38.2425	40.4461	93.4676	0.580403	28.0627	7.16046	37.586	5.02317	6.40456	3.83253	397.357	5.35397	1.81483	5.2016	4.97543	2.69726	21.1623	55.9907	19.9869	3.83345	4.02173	26.7458	2.83288	2.276	31.8555	60.0971	14.3599	1.34792	1.48392	3.11744	31.4946	0.383799	1214.29	30.3702	238.344
TCGA-97-A4M2-01	TRU	tumor	LRRK2-high	D10	153.281	3.85795	9.48863	23.5832	34.6507	2.61427	246.962	13.8771	9.27433	3.12246	828.906	183.077	80.2352	11.1975	95.2643	106.048	105.15	29.1286	4.85792	1.41044	264.444	95.4142	4.95762	1.6388	11.8328	0.871605	18.2621	21.9795	23.4087	3.69007	2.95784	12.2487	1.97364	1.59291	6.85629	17.3915	31.1056	20.7845	0.896589	1.86204	256.303	0.457566	271.827	94.2492	130.97
TCGA-99-AA5R-01	TRU	tumor	LRRK2-high	NA	131.917	4.90817	9.76464	14.2192	40.1627	5.31305	293.338	9.31556	23.7125	10.1809	1994.21	74.3949	29.7705	2.63192	16.936	83.8829	52.1769	20.577	9.83394	1.25775	613.541	98.0867	21.5491	3.261	19.9991	1.12742	23.4695	20.0407	19.1254	4.10362	5.71763	17.2673	1.69153	1.62861	6.39227	7.76113	27.0992	82.118	1.12561	2.21436	653.202	0.619172	181.653	35.8732	80.391
TCGA-L9-A443-01	TRU	tumor	LRRK2-high	NA	50.8296	1.24948	0.900684	29.7542	7.36281	0.371206	16.353	2.18761	5.40797	0.45275	5.03409	69.9132	67.5163	1.88044	46.0579	42.8776	12.6677	66.6279	2.92905	9.64533	302.204	0.647677	63.6651	2.28745	5.53901	3.25267	60.4016	8.97251	21.7736	19.2229	10.2465	16.261	1.24891	11.7606	5.93982	47.264	8.84415	1.29226	1.53808	2.70511	51.6339	0.754981	450.277	1.02538	79.5232
TCGA-L9-A743-01	TRU	tumor	LRRK2-high	NA	113.618	1.92639	2.08343	14.2761	19.6163	1.30996	17.7952	3.66618	8.42518	1.1513	45.5446	124.127	62.1962	3.23627	48.831	127.547	26.9102	4.95643	8.2181	14.9395	687.469	30.9999	635.976	2.74503	8.94661	5.30209	17.1788	10.4365	9.56123	15.8097	17.6117	22.9931	13.407	11.5746	17.1095	16.2751	16.6503	1.44271	7.0208	10.8081	112.593	1.41459	123.98	6.02213	43.0049
TCGA-MP-A4TJ-01	TRU	tumor	LRRK2-high	NA	79.5688	3.78445	1.59645	18.5528	37.2008	1.32338	29.6187	2.81078	8.86627	2.33382	140.735	154.355	69.2149	27.6593	6.98399	56.1107	36.6069	11.019	7.97955	5.65318	176.26	41.6221	29.3851	1.16334	9.12051	4.93739	5.17224	7.94376	18.28	17.6387	17.3809	30.1914	6.23475	6.07769	8.59329	5.06617	27.0193	2.9085	3.04055	9.61336	45.7429	0.430934	158.813	4.67714	22.2797
TCGA-NJ-A4YG-01	TRU	tumor	LRRK2-high	NA	130.126	1.2671	0.77582	36.3753	4.28916	0.221711	8.00538	4.94603	4.0787	0.722641	120.633	250.805	46.6709	2.78776	26.4993	9.51822	36.3174	9.23139	1.59165	2.08593	83.4136	6.37969	14.3886	0.673193	4.43372	1.46706	6.97689	8.70856	11.2481	4.36111	4.51126	24.1042	1.34154	3.94742	3.58992	54.6935	15.7074	2.5628	1.53509	1.84631	43.8164	0.362632	369.612	33.4897	112.725
TCGA-NJ-A55O-01	TRU	tumor	LRRK2-high	D10	142.041	1.07122	3.62196	11.289	8.59996	1.07108	40.9003	2.47037	5.07817	1.28932	412.641	485.302	100.349	233.068	14.4539	148.353	21.635	6.7818	2.15799	7.14622	295.667	69.3285	25.4575	0.702108	6.96546	2.67832	19.8756	14.5298	25.5972	16.5696	5.16776	21.1207	2.02805	3.46338	1.42543	9.09074	10.2308	5.43478	1.90877	4.26759	195.599	0.486985	138.646	3.88123	105.704
TCGA-38-4626-01	TRU	tumor	LRRK2-high	D10	520.788	2.21817	5.14073	20.9718	15.7301	4.73555	103.103	4.43109	10.8355	4.15542	365.454	383.051	81.4313	0.789881	155.91	619.705	19.4524	9.77547	5.95392	5.43477	1573.76	301.885	88.0654	2.02034	20.5338	1.37588	11.3101	29.7012	18.2648	6.54034	4.36655	32.1697	2.25231	3.75287	2.9414	8.87308	19.9347	13.4193	2.70679	5.68669	68.9277	0.542405	203.753	45.1039	92.5362
TCGA-67-4679-01	TRU	tumor	LRRK2-high	D10	326.949	3.68353	4.24885	19.926	17.4861	2.72313	85.8938	9.88596	4.58322	1.06672	127.595	171.132	172.453	0.460447	97.5589	25.1908	32.9876	19.5686	9.70013	2.88143	841.466	78.3261	131.482	6.87948	19.0351	0.96902	16.7624	57.6327	33.5356	3.02831	4.43351	58.6553	0.212434	1.93055	51.3761	2.52514	18.4897	8.01306	1.48231	1.80219	49.4339	0.416723	820.582	31.8095	198.233
TCGA-44-8120-01	TRU	tumor	LRRK2-high	NA	94.211	1.80115	4.06171	10.583	13.2612	2.23325	34.5189	1.13598	1.83354	0.999931	90.5047	232.936	63.1353	0.414924	6.79671	43.5099	22.8646	6.94442	12.8254	9.16318	246.83	114.415	162.498	5.51847	17.234	1.92529	10.3888	21.4851	23.2212	9.84443	6.14758	10.5223	22.4847	5.39899	1.71642	1.46377	6.92894	5.12415	2.94654	4.8903	28.363	0.682682	133.403	9.57532	130.005
TCGA-50-5935-01	TRU	tumor	LRRK2-high	NA	377.968	2.15973	0.751204	35.9206	8.76157	1.14529	20.4211	2.50197	6.13637	0.847087	57.6068	0.436068	81.7836	0.469274	106.098	19.3183	22.6777	20.8683	4.64244	3.16731	133.551	12.2832	21.7887	8.56484	13.3649	1.59017	27.1304	16.4727	23.7013	11.4516	4.98863	39.9655	1.3269	3.37152	38.0272	45.2433	7.16112	2.05062	1.5908	4.13273	43.3704	0.240053	446.63	10.2428	326.497
TCGA-50-5944-01	TRU	tumor	LRRK2-high	NA	27.3668	5.36612	11.0064	44.8727	40.2389	2.58366	144.79	5.78971	12.6313	1.45556	96.1805	377.786	19.9406	0.184846	4.39457	181.863	17.1496	9.73385	7.9675	10.7975	1138.83	109.039	11.6789	4.57667	18.3965	2.12647	4.683	92.6139	25.8558	16.1296	4.15006	28.8272	0.103617	5.84141	28.0018	8.45958	10.8649	1.37869	2.66934	3.7882	41.763	0.751552	1681.25	41.4235	304.13
TCGA-50-8460-01	TRU	tumor	LRRK2-high	D10	95.2574	1.89982	1.49156	48.104	12.6647	1.63438	77.1894	4.64198	7.32901	1.63985	107.685	13.2429	34.2667	0.57216	207.114	392.237	26.6046	7.44036	2.50296	3.65671	1621.16	56.2769	38.7827	2.78201	9.25816	1.4306	2.61181	28.7729	9.43828	6.38884	6.9912	43.0788	0.0323689	2.24803	0.640916	15.9817	12.4437	3.71453	1.39151	2.28324	49.7167	0.36583	2143.74	19.3553	94.7831
TCGA-05-4402-01	TRU	tumor	LRRK2-low	NA	24.7057	1.70223	1.02412	10.2932	12.5821	0.654695	25.382	1.97965	5.31692	0.598891	30.5325	299.94	30.0424	2.15881	8.21461	15.9587	12.6551	2.79696	2.56244	14.914	41.4917	41.4291	9.9442	2.43633	11.2556	3.39008	1.18334	25.4812	6.46897	9.62444	10.119	5.22676	0.307017	11.0338	28.1979	28.2633	11.8678	0.43681	5.14682	10.8747	34.1891	0.984423	260.609	10.6306	104.667
TCGA-38-6178-01	TRU	tumor	LRRK2-low	NA	32.9743	2.55766	3.69183	19.8334	10.8178	1.70198	21.877	1.58959	7.05016	1.15884	32.3201	415.9	35.0849	1.78457	28.9451	66.1453	7.09713	1.94706	7.62602	15.7068	511.008	29.0953	43.0236	3.58632	7.08257	2.64107	4.61385	16.7567	12.7016	7.75862	33.4907	10.2627	3.75429	3.34727	43.5784	6.06248	5.29862	1.45748	4.08002	6.72056	17.9396	0.679025	239.33	2.01346	102.765
TCGA-49-4490-01	TRU	tumor	LRRK2-low	NA	7.32876	0.834934	0.501461	14.3334	3.42099	0.526073	12.4997	1.43156	5.84878	0.453413	7.86462	405.351	16.7624	0.293005	22.9479	160.726	5.6997	0.455059	1.67197	6.16789	613.027	6.41926	13.0466	2.35517	5.02161	0.657599	1.5748	20.9125	4.55825	2.73607	5.32351	9.99137	1.7368	4.41497	18.3594	9.17079	5.51994	1.33923	1.51549	1.99214	60.7749	0.388848	353.159	1.37725	56.9862
TCGA-05-5715-01	TRU	tumor	LRRK2-low	NA	30.3817	0.726362	0.302972	7.1182	3.72288	0.819526	22.1642	0.186162	1.74161	0.185795	67.7028	338.55	59.7197	0.330091	10.5009	13.1179	18.9649	1.82366	1.53568	9.63836	118.117	11.581	1.93092	1.03214	6.70749	3.65721	1.06363	8.23177	3.31174	8.12387	10.3456	76.0592	0.179821	5.25681	1.58182	16.6185	12.3962	0.673888	5.16713	10.9979	11.3421	0.64736	122.994	15.173	132.334
TCGA-50-6597-01	TRU	tumor	LRRK2-low	NA	14.6547	0.548015	0.381292	15.7578	6.56161	0.0384948	26.8247	0.96551	1.41529	0.341069	31.5584	298.013	25.6116	0	162.405	132.011	11.0574	3.84248	0.978082	2.49447	34.3517	2.40705	13.8648	0.281266	8.64547	0.592593	15.4638	6.18022	4.37207	5.18157	9.96326	17.2082	0.0701814	10.0325	7.89454	1.07259	8.96642	0.788958	0.563204	3.05486	28.7745	0.279886	685.276	0.163516	77.6257
TCGA-55-6980-01	TRU	tumor	LRRK2-low	NA	15.0989	2.8582	3.19456	20.8169	14.8695	1.05048	39.7573	2.12214	7.76795	0.788262	11.3854	161.795	8.56071	0.818379	48.5939	69.234	34.0092	1.52739	3.35004	4.15008	817.775	5.48533	67.3636	4.2565	9.02346	0.698263	1.86953	24.2792	7.94241	3.56961	2.97002	9.56828	0.201855	1.71022	11.6822	9.48456	12.387	1.2414	1.02338	1.84204	72.2997	0.287672	318.002	35.9077	59.6785
TCGA-67-3772-01	TRU	tumor	LRRK2-low	NA	38.6501	2.83845	2.33999	26.3021	10.6813	0.844795	64.1919	1.30709	3.4789	0.633063	3.08056	960.763	30.3786	6.08888	10.1915	22.147	15.6019	2.75368	3.64804	2.28114	62.678	17.8919	40.0226	1.08193	3.53639	0.502234	0.665196	7.93855	4.31851	3.67034	4.15033	25.8209	0.00785025	4.76268	17.9695	6.95063	7.70137	1.62801	1.22847	2.65484	62.9939	0.0829865	1539.97	21.6252	49.0339
TCGA-97-7547-01	TRU	tumor	LRRK2-low	NA	16.612	1.93777	3.83018	3.86646	19.4675	1.18308	110.844	0.876086	1.93178	1.3764	3.61427	180.723	97.6253	0.214306	34.3267	32.1104	9.96672	1.33232	10.939	2.0146	89.9518	2.35272	11.8207	2.78257	10.1548	0.380759	5.83748	12.2287	2.92471	1.81169	1.26914	41.5825	10.212	1.48234	2.36962	5.49907	6.8098	0.970631	1.05455	2.132	25.3341	0.241811	558.715	1.7456	55.4062
TCGA-S2-AA1A-01	TRU	tumor	LRRK2-low	NA	12.9673	5.53773	3.30406	3.32677	31.0612	2.06334	55.4148	5.27678	3.08232	3.48029	60.62	353.582	67.5673	0.520995	28.4592	6.4032	36.4148	3.75992	9.71758	1.57218	143.256	6.77126	16.8497	1.12856	7.72085	0.667019	2.86618	15.7755	6.95969	3.26559	1.87639	2.80231	0.267373	1.20052	0.348354	1.27292	14.0052	9.09857	0.97033	1.61355	154.898	0.392526	764.798	0.530881	29.8497
TCGA-50-6593-01	TRU	tumor	LRRK2-low	NA	21.6957	2.32507	2.49577	20.7396	7.71799	1.01148	20.0274	4.54156	1.81683	0.392218	43.7731	105.275	64.8374	28.6692	184.973	15.4979	39.0822	5.52952	5.94769	26.4317	1836.31	6.89248	297.533	1.58892	8.79331	5.67399	3.7125	8.95801	5.4493	13.9201	18.3811	11.19	0.184161	11.7524	11.0607	36.095	15.1233	0.992632	9.75973	13.4192	112.465	1.03752	203.86	63.956	66.2227
TCGA-44-A4SU-01	TRU	tumor	LRRK2-low	NA	25.3085	0.900686	0.958425	27.8973	9.2142	0.365732	18.4355	9.30723	3.97479	1.4046	13.9189	168.595	14.6809	3.09161	75.9854	37.5805	8.92632	0.400816	3.14497	5.8354	44.107	2.5861	13.8846	3.83962	3.46795	1.9614	0.5978	23.5722	33.9232	6.23692	8.81968	14.2048	11.0098	4.2607	10.9973	6.26592	10.3941	2.41305	2.33168	3.71835	24.2794	1.28064	1053.38	0.741154	41.5339
TCGA-55-6543-01	TRU	tumor	LRRK2-low	NA	41.0253	0.437376	0.465342	17.3165	6.80108	0.855749	17.3876	1.36823	18.9361	0.381581	155.263	313.879	21.8392	0.697152	35.3263	124.862	24.5506	1.86053	2.28541	11.3294	93.3277	46.3929	37.2092	5.31974	4.78539	0.841518	10.8725	14.802	6.76822	3.27054	2.14172	9.87767	3.81594	1.12551	18.6879	0.922924	8.96688	0.986139	1.00935	1.95224	86.7836	0.256228	428.704	36.5023	56.7851
TCGA-55-8514-01	TRU	tumor	LRRK2-low	NA	30.5621	0.603382	0.96497	19.7	3.74389	0.433688	32.2401	1.66217	4.18571	0.230131	55.9988	813.749	30.1102	56.5354	102.46	422.475	9.73345	1.38307	1.72786	1.74041	399.805	28.3418	19.1992	1.65955	1.80199	0.559865	2.90541	3.17835	5.79726	3.14988	1.71908	43.404	5.77163	1.89561	3.04833	5.95721	7.13547	1.30675	0.826069	5.10773	41.0441	0.280467	114.805	7.80646	81.9279
TCGA-55-8616-01	TRU	tumor	LRRK2-low	NA	36.1931	1.27703	2.0592	20.3923	13.4408	0.454333	43.9162	2.57604	6.11767	0.737361	21.7109	270.701	33.5606	5.32408	112.916	82.9471	9.83599	0.664645	7.25457	12.4202	75.6214	13.2069	8.08329	5.8129	4.33912	2.61024	6.15246	20.3364	7.80921	7.22725	12.6616	45.4382	3.04653	3.73618	3.5557	2.81443	6.957	3.10992	3.05717	6.01767	60.2759	0.83318	170.368	2.25829	264.984
TCGA-64-5778-01	TRU	tumor	LRRK2-low	NA	19.4966	1.01468	0.55301	18.3803	11.5586	0.063422	14.7564	1.82472	3.69696	0.290671	35.7244	567.096	26.1965	0.436514	30.4899	12.9841	18.5307	4.51218	2.86359	5.63203	150.018	9.36324	118.571	1.88034	1.89983	2.52255	32.8784	8.37469	7.69071	12.9936	14.407	16.8418	3.88136	11.6405	7.69191	1.7796	13.9471	0.489771	4.82027	6.83408	40.0322	0.542122	128.897	0.899035	57.8029
TCGA-69-7980-01	TRU	tumor	LRRK2-low	NA	28.5962	1.00731	1.39676	26.6482	13.4738	0.750659	34.0435	1.88247	1.78203	0.348393	97.0589	17.0297	6.94817	1.46604	8.61084	18.0565	17.2133	2.03281	4.53476	6.85906	105.084	5.27026	109.577	3.01721	5.67622	5.17356	9.08172	40.8756	18.3341	11.0809	15.3689	36.6609	11.3158	9.98376	133.901	1.71589	11.9822	1.76253	4.39523	8.77046	25.9182	1.9572	56.6982	1.28756	63.8975
TCGA-78-7147-01	TRU	tumor	LRRK2-low	D1	9.22831	0.471641	1.73961	39.755	8.0376	0.115728	8.21449	0.971583	7.42376	0.111705	8.62177	471.679	16.4549	0.593602	11.1433	371.645	9.02977	0.649329	2.27676	12.2657	40.5627	25.7034	5.55626	2.14333	1.99844	3.29157	1.86898	20.8874	7.16524	12.3337	11.4226	9.98111	0.806287	12.1997	5.84996	15.9863	5.64065	0.622846	4.71062	8.36284	104.731	2.08775	313.364	2.47018	99.1097
TCGA-78-7163-01	TRU	tumor	LRRK2-low	D1	13.2981	0.0668686	0.0452348	16.7881	0.737704	0.398391	1.04008	1.45289	6.71373	0.0829352	1.25322	230.738	23.7789	1.22519	89.5626	18.2623	3.13274	0.0950666	1.77305	1.55209	8.80208	3.5384	0.433712	3.68853	0.484712	0.193663	2.70894	3.83846	3.16987	4.49521	0.755908	9.1702	0.714541	0.866386	34.3349	2.60153	1.2122	0.472432	0.524855	1.88918	34.6561	0.0767222	613.592	0	35.7403
TCGA-93-7348-01	TRU	tumor	LRRK2-low	NA	68.4208	2.96526	1.69608	22.7843	11.1962	0.816614	21.6757	2.30038	5.49415	1.26593	7.58941	270.067	80.7035	0.458695	26.9591	51.4649	13.7701	8.84517	2.01508	5.7681	78.6978	9.72597	85.36	2.35841	8.02548	1.73488	1.25921	22.8487	15.0847	5.26881	4.61008	25.7607	6.1068	3.70133	8.32714	27.9076	9.29388	1.79199	1.71087	6.19741	24.3325	0.356127	263.383	1.14907	46.3407
TCGA-49-AARN-01	TRU	tumor	LRRK2-low	NA	42.7744	1.03873	0.886605	26.7397	5.97246	0.514535	15.3283	2.54116	3.83695	0.862451	21.2761	54.5007	21.3393	32.2732	34.616	100.903	12.5725	1.36262	2.67453	6.78966	482.801	2.82581	45.2344	10.8617	5.41082	3.74699	3.82817	28.0024	18.1679	12.0436	8.54745	31.6026	10.0222	7.26771	3.48651	3.97116	10.1606	3.89681	3.04086	3.14194	131.967	1.23345	183.973	1.04433	93.0579
TCGA-50-5055-01	TRU	tumor	LRRK2-low	NA	13.7408	2.19555	2.07808	4.41601	32.5441	0.822544	61.0504	1.46744	6.21102	2.08461	14.6539	583.459	11.8554	2.25945	35.0958	14.4974	32.2147	5.28028	3.50006	3.08123	198.557	11.3097	46.8441	0.996013	9.48388	1.10982	4.40654	3.83038	6.62493	5.93529	10.5736	13.2269	0.565139	3.62138	12.6977	0.845067	36.6667	1.55405	2.26368	5.76015	79.1119	0.262313	105.886	15.6071	18.2196
TCGA-05-4425-01	PI	tumor	LRRK2-high	NA	75.2089	1.14041	0.482811	4.30408	11.7504	0.402064	2.51737	2.32952	18.0948	4.63927	28.1423	28.1253	117.382	18.8315	10.176	97.3557	21.5895	0.803013	9.31267	9.58852	1213.04	14.8126	124.398	7.23554	22.6786	2.07405	25.6305	2.43399	8.93066	12.35	6.18732	11.0614	0.121586	16.4261	2.03148	16.8359	13.0956	0.0273766	5.17983	7.10658	410.506	1.15028	416.637	9.89486	44.8021
TCGA-55-7816-01	PI	tumor	LRRK2-high	NA	27.8068	12.0323	36.0028	4.6259	188.101	4.40539	531.514	4.7015	3.0589	2.19106	7.32286	36.1851	13.3043	0.535097	9.82956	4.7947	53.6774	17.1746	7.48385	4.65975	1780.2	2.81433	0.771424	4.83306	13.8543	2.35564	5.4146	2.9393	18.7867	4.54883	3.64098	2.8101	1.35988	2.30078	25.8512	1.25305	20.8584	4.5104	2.13523	2.25943	612.637	0.813677	31.0193	1.28833	43.9004
TCGA-75-6207-01	PI	tumor	LRRK2-high	NA	60.1211	1.45404	0.569532	15.6917	2.58539	0.222998	7.95439	0.552326	6.19436	0.0898916	7.84731	15.8166	35.2473	2.26245	3.65838	11.4149	12.6624	5.80128	5.659	22.1913	124.669	1.78488	45.7758	14.7514	4.17723	4.08348	1.65831	23.2153	10.8323	17.6019	17.2807	9.0664	26.0909	11.8019	2.44959	2.59737	5.54886	1.24065	8.41192	16.6544	27.3644	2.17894	124.038	22.7315	189.757
TCGA-93-A4JN-01	PI	tumor	LRRK2-high	NA	68.4012	5.05028	4.87766	22.6895	14.9158	1.10961	56.7398	9.50164	10.5559	1.43915	179.652	104.86	37.7207	2.98122	31.5946	438.938	17.1237	3.02265	5.38355	12.3163	700.592	25.4887	41.2706	1.8768	10.5658	9.0642	5.86946	24.7423	13.0998	25.1656	24.5207	29.1584	20.5113	6.1828	3.88367	4.05007	12.9321	3.51949	9.89649	18.3438	95.6446	3.96447	79.7924	4.89419	109.049
TCGA-97-7554-01	PI	tumor	LRRK2-high	NA	223.005	2.14041	1.25957	12.0904	10.0826	1.87107	32.3413	0.587802	8.38711	0.448556	54.0541	22.5347	25.7966	1.10641	37.3907	17.6512	13.0575	1.15914	8.43218	19.463	1000.29	33.9558	35.5069	28.3073	13.7294	5.61679	3.93802	36.087	18.0438	11.2655	7.91877	12.7829	1.83926	5.21749	1.2014	1.04677	9.86721	1.08742	4.37158	8.26974	295.171	0.735363	147.27	5.90453	198.302
TCGA-05-4426-01	PI	tumor	LRRK2-high	NA	30.4693	0.614733	2.90873	13.3625	2.80073	0.805364	2.41808	3.63533	3.78583	0.224025	27.8977	11.6117	39.5192	0.428326	34.7284	36.5027	7.11152	0.819306	2.78921	8.33174	1087.27	12.7018	70.4829	4.95592	5.95587	1.71367	2.80105	43.2603	7.54936	6.50655	4.93233	18.1594	8.92398	3.39292	4.18785	10.5292	6.40287	0.534296	3.93327	5.3185	365.879	0.894943	80.0399	36.6715	152.131
TCGA-44-2665-01	PI	tumor	LRRK2-high	NA	34.3791	6.29931	0.870658	27.4023	4.97264	0.426897	0.656971	2.86114	2.45856	0.297152	5.60127	87.9517	26.5018	0.667247	12.0114	88.3697	25.5254	0.635889	4.01418	5.04194	89.769	1.14913	24.4587	4.20331	10.0667	2.08609	0.330409	3.3451	5.95225	5.31893	4.90124	4.68397	4.71582	3.60924	4.57244	2.64725	9.91289	0.386853	3.33862	3.70201	73.5702	0.811356	153.051	9.24435	19.1893
TCGA-44-3918-01	PI	tumor	LRRK2-high	NA	19.2593	1.47179	0.360453	7.05067	5.04018	0.433695	6.32444	2.61274	2.29188	0.292368	28.4024	87.6533	31.3927	55.9342	10.7297	24.8129	17.2203	5.33315	3.24018	7.63883	73.5345	17.4417	566.491	1.05395	5.19233	1.86202	2.5663	0.561135	4.5466	17.0386	10.4196	11.7511	5.56069	16.8457	11.658	29.8736	19.4299	0.478273	3.00744	12.7767	16.2929	0.403026	70.3014	5.28473	19.5773
TCGA-44-4112-01	PI	tumor	LRRK2-high	NA	92.2456	1.71722	0.504329	5.79591	1.62322	0.482747	7.92882	1.10571	1.49337	0.165713	6.14498	1537.42	56.8209	10.2787	32.663	14.8173	9.49706	2.06703	1.98734	15.3226	94.0988	2.68856	56.1537	2.3009	3.11123	4.44283	0.833313	2.70386	9.5666	14.0921	20.1974	9.25179	12.0928	10.5592	5.77576	7.11641	6.44258	0.62254	6.3617	9.58112	56.9288	0.844272	44.797	23.51	50.9702
TCGA-44-7661-01	PI	tumor	LRRK2-high	NA	66.8998	6.22375	3.24354	5.44051	32.9731	3.52433	52.1153	1.10698	6.20765	1.26504	219.442	67.2337	63.1935	0.102619	30.0311	62.7396	45.7336	3.95546	7.10453	82.2804	495.227	53.3075	149.094	2.98466	16.7295	13.1443	2.90602	6.69178	8.29878	30.7833	24.0296	6.01165	2.44047	29.8292	8.58764	2.57673	16.5853	5.68718	15.6934	27.0243	147.006	2.11538	42.1372	46.2617	52.9618
TCGA-50-5066-01	PI	tumor	LRRK2-high	NA	4.65562	1.1218	0.43648	3.44765	8.93774	0.133825	11.9964	1.85955	1.15133	0.0794584	14.2632	49.3803	4.62241	9.54153	4.04523	4.5957	11.5401	6.2197	2.8539	13.9945	38.8816	6.22433	29.8602	0.643992	1.62383	2.79906	0.464734	0.941065	1.52604	17.7547	34.6365	5.80353	0.502769	24.932	1.13557	1.04433	16.6117	0.189885	4.67041	14.8942	131.964	0.173725	16.9928	3.99327	6.29031
TCGA-50-5939-01	PI	tumor	LRRK2-high	NA	49.4992	1.7688	1.58143	2.26298	16.5282	2.39994	26.0475	0.465918	3.54716	0.690732	126.453	29.3805	38.515	0.212643	4.83564	44.2826	18.6713	5.2585	3.701	15.0841	145.722	19.2508	491.492	0.793783	9.62011	8.44217	2.68373	3.46087	5.5228	20.2985	19.0443	3.15396	0.102747	20.4539	0.473802	0.354732	10.2238	1.41566	10.3214	12.5813	61.2806	1.73366	22.8456	17.8912	29.8208
TCGA-55-6979-01	PI	tumor	LRRK2-high	NA	24.0843	2.69734	1.00837	6.23119	10.1158	1.129	18.6204	1.81237	6.72646	0.519686	57.9634	258.744	30.9977	0.467052	9.27679	45.6419	24.4463	2.47899	5.92796	43.7596	374.469	21.1481	12.8025	6.17192	9.63616	6.86331	2.66431	7.43875	6.63537	21.4008	28.438	9.40869	7.68786	27.0163	7.79228	1.88528	23.752	0.722932	7.26945	17.2723	26.095	1.9164	43.2373	3.7571	25.997
TCGA-55-6982-01	PI	tumor	LRRK2-high	NA	58.333	1.42855	0.68029	17.1986	8.95024	2.09712	2.79712	1.4694	2.93567	0.259421	9.62436	216.533	46.6571	9.79045	33.0065	3.4654	11.6261	4.36303	4.37859	31.6874	40.5639	14.4615	538.121	1.0328	6.00596	5.20815	1.52338	6.14619	4.04648	18.1632	8.49777	6.17862	0.283015	7.82618	16.6027	0.722509	11.296	0.282019	5.46159	10.9889	53.8865	0.969176	126.31	14.8844	65.735
TCGA-55-7911-01	PI	tumor	LRRK2-high	D10	66.8511	1.18495	0.338919	16.1556	6.42328	0.620117	9.30473	5.03959	2.43089	0.616593	29.5545	60.8363	18.1167	0.343617	68.4435	62.8359	23.1809	11.8579	4.93875	14.2423	1189.12	20.6263	391.138	1.78664	5.036	10.4286	16.9368	51.587	11.8064	17.8115	18.8756	16.9969	12.0331	23.163	14.6148	3.26897	15.0132	1.70687	10.6902	16.5355	7.15258	2.66466	167.946	4.18702	124.656
TCGA-55-8091-01	PI	tumor	LRRK2-high	NA	13.4113	2.44998	1.2549	10.505	11.4543	0.871732	8.39315	2.34886	8.66442	0.383136	4.567	117.81	93.0706	0.544893	14.0995	589.153	27.2939	2.74449	5.79014	7.25061	93.2959	4.92441	48.4136	6.09881	8.70815	2.56061	4.18637	6.88186	24.3833	6.01908	4.10003	23.6321	4.74415	3.60394	27.9796	0.296505	10.3301	0.896597	3.08182	4.30045	52.5576	0.798377	402.843	3.1788	17.7545
TCGA-55-8614-01	PI	tumor	LRRK2-high	NA	68.1539	1.45093	1.24226	14.3976	4.97701	1.58323	15.4082	9.47784	4.91526	0.441	35.4878	160.077	24.2689	1.70904	4.00402	209.803	12.8932	2.76417	0.997865	14.2994	174.905	27.6076	48.2954	3.55983	5.17789	6.2014	8.87601	5.21094	6.19653	11.4123	15.9725	10.6836	18.0737	12.059	1.52787	13.2296	6.12164	0.832912	9.8447	13.0119	106.344	2.53538	95.7463	1.65182	27.6458
TCGA-62-A46U-01	PI	tumor	LRRK2-high	D10	49.4992	1.94117	0.379972	22.3772	17.6571	0.758277	0	4.2243	2.4738	0.507271	5.17428	40.7743	168.583	0.398755	57.994	291.09	82.3151	8.7493	11.5024	15.6318	91.4331	0.0492741	1.6996	4.16048	19.9432	6.08312	5.1651	9.38258	11.2014	19.9354	10.4619	16.9644	4.59849	9.25582	1.50228	0.83259	45.2024	1.62318	10.2652	14.9797	2.92903	2.12669	74.173	12.1145	34.9599
TCGA-64-5815-01	PI	tumor	LRRK2-high	NA	46.2271	3.46323	1.84305	5.18576	8.97077	0.978866	8.71555	0.603864	2.04934	0.502282	41.6654	16.8394	20.9116	0.211589	86.4698	106.192	19.5099	1.90556	2.67876	8.92946	125.801	11.9862	407.523	3.3864	9.58846	3.85956	3.30253	9.6738	3.15821	10.2817	8.25547	8.58167	0.289221	12.8785	2.64321	11.2081	12.5765	0.654277	4.28159	5.99094	61.4879	0.600183	34.0232	42.2627	43.1394
TCGA-73-4658-01	PI	tumor	LRRK2-high	NA	66.3567	2.05215	1.7555	21.5435	11.3605	1.28128	41.305	0.736782	3.77093	0.847288	35.1387	20.0151	14.9895	7.56651	24.1395	89.2693	39.4149	6.82084	4.43456	6.17854	536.485	9.10081	75.8403	9.84934	8.67947	1.72136	10.0765	9.50071	7.67845	9.82558	7.26419	19.5519	4.20011	3.59028	2.91683	0.820849	17.8504	0.957894	3.26603	4.49353	93.5652	0.426012	48.8517	9.24033	60.2893
TCGA-75-5125-01	PI	tumor	LRRK2-high	NA	85.1195	1.86753	1.00263	16.9391	7.27172	0.484458	1.70607	1.79576	1.99946	0.195277	15.1277	28.8955	20.0197	0.172995	136.044	16.4285	20.5213	5.11999	4.8561	62.8099	127.952	5.23423	511.1	2.13853	7.5505	12.8796	3.10656	19.1398	4.8154	38.2166	28.9697	13.3791	0.19529	28.0939	0.895297	15.7467	14.0178	1.04253	9.12399	23.0782	101.754	2.73763	135.263	6.1806	16.3287
TCGA-86-6562-01	PI	tumor	LRRK2-high	NA	52.7004	1.81986	1.29226	9.51531	8.15887	1.1159	27.2145	0.961966	3.12747	2.3401	109.763	326.312	67.4156	0.578164	54.1423	19.7262	11.4296	1.97691	2.97194	32.2636	136.401	26.7056	7.31492	4.4368	6.78573	7.4079	2.1394	11.1497	5.10846	16.1549	18.2029	18.8495	2.28621	8.78434	19.3019	16.2442	8.59101	1.74301	5.51641	9.83068	58.4816	0.841002	77.0712	11.1961	161.103
TCGA-86-7954-01	PI	tumor	LRRK2-high	NA	18.012	0.764227	0.934326	18.9322	11.2403	0.715907	13.314	2.3125	2.45522	0.507889	32.2775	25.265	33.0878	5.48454	7.78385	33.0783	14.9239	1.13469	7.10417	9.8741	93.1412	8.5276	1.53541	1.29336	10.8656	7.40105	1.20127	18.9192	8.24393	19.1328	17.9153	3.14574	0.625632	6.72721	6.71058	1.37809	22.5186	1.44244	7.17261	13.7823	10.5651	2.00525	201.45	3.69887	37.0782
TCGA-86-8278-01	PI	tumor	LRRK2-high	NA	15.6248	0.760582	0.212278	25.2764	3.82024	2.10511	3.89258	2.47085	7.43085	0.479602	15.1811	342.194	33.9106	4.17799	1.78167	25.8302	10.0357	0.782234	3.64679	6.54255	72.4458	12.6804	43.3228	1.19562	4.83068	2.1999	1.15731	19.0843	6.58983	5.84014	3.81695	8.77442	7.25712	4.6951	26.9779	21.0181	9.59362	0.572024	5.74046	5.09169	64.9631	0.911473	254.742	1.80782	57.5862
TCGA-86-8279-01	PI	tumor	LRRK2-high	D10	43.7924	0.558204	0.0917638	42.1568	3.44363	0.451182	1.80794	8.35533	3.58962	0.566926	11.59	247.665	17.8706	68.5838	91.2712	436.844	12.834	0.369633	2.26184	19.3912	1144.25	43.5241	4.65071	0.818053	5.08382	4.02555	1.97815	2.54897	4.2663	14.4825	12.4013	11.8601	21.9637	8.93076	4.90983	6.04967	7.29789	0.621778	6.50065	7.17641	124.693	1.27531	152.304	6.36416	252.044
TCGA-86-8585-01	PI	tumor	LRRK2-high	NA	14.1492	0.973935	0.0761805	21.2389	15.8523	0.180182	10.2649	2.48081	1.86743	0.304333	40.1436	166.249	42.5869	9.57817	35.6222	19.328	25.0703	16.1058	1.88943	17.305	36.5946	4.30128	4.25398	0.326116	2.99108	6.68025	8.36482	0.929829	3.44407	28.8939	22.8505	6.60587	0.197444	15.5025	0.477417	6.37464	15.0172	1.55051	7.8427	7.16461	69.7087	2.43759	18.328	3.66453	43.4051
TCGA-93-A4JQ-01	PI	tumor	LRRK2-high	NA	57.9103	2.52356	3.84154	13.4021	21.1665	0.803262	23.9036	3.59384	5.08487	1.72353	48.4167	85.9015	20.1373	0.821927	8.19849	31.6483	27.5044	9.92205	8.21389	36.0991	118.624	12.5207	165.661	4.74691	9.20896	6.69818	2.33285	13.0691	11.2936	14.8639	12.7121	6.61328	1.43547	21.5148	3.39753	17.0397	24.9915	4.39522	6.01297	17.6573	240.283	2.00671	68.7392	1.76726	42.9461
TCGA-97-7937-01	PI	tumor	LRRK2-high	NA	47.9044	0.688351	1.17064	32.161	1.49248	0.183218	0.690312	0.628094	4.54528	0.132175	22.4474	973.418	20.5749	20.7304	10.4342	252.597	4.34744	1.38873	2.94415	20.1343	1406.07	29.0297	15.3078	11.5395	1.63567	6.7473	5.13814	14.0095	7.56933	17.1463	18.3373	15.3376	0.452994	9.11037	2.44213	3.21275	4.71473	0.240767	5.716	8.12724	6.44149	1.44498	93.961	2.25554	225.344
TCGA-97-8175-01	PI	tumor	LRRK2-high	NA	43.4803	1.1716	1.02104	12.3955	3.13339	0.205013	3.79775	1.93732	5.94634	0.310892	36.5248	209.558	33.8747	0.38934	11.131	18.3797	33.6745	0.786001	3.06072	19.2137	108.491	8.19808	104.409	2.29691	5.25009	2.1412	4.38763	17.4559	4.79109	12.9702	13.7116	13.1874	0.0743586	7.3677	13.5031	1.38186	11.6237	0.530695	6.28239	12.5665	13.4762	1.16567	93.9258	16.2018	16.5786
TCGA-97-A4LX-01	PI	tumor	LRRK2-high	D10	70.0984	4.23299	1.15389	49.5682	26.4647	0.87645	28.1531	3.47327	5.36169	1.1207	92.2616	24.8106	16.4729	9.54335	19.428	43.2529	38.7413	9.4941	9.1152	8.2888	156.299	18.1933	189.839	2.25409	14.7755	4.14335	3.10022	147.466	18.6339	12.8998	11.3095	12.0782	0.431564	5.21128	1.38232	6.90757	29.3377	2.45991	4.81252	8.86713	40.0121	1.13756	346.795	16.428	102.65
TCGA-J2-8192-01	PI	tumor	LRRK2-high	NA	33.2236	5.57129	1.97817	32.5945	15.8556	0.574676	19.4162	4.28818	8.31881	2.46807	4.04166	406.447	44.1294	0.738576	40.2054	38.18	59.7848	1.61705	13.0836	15.1176	384.011	13.1412	13.9716	6.20911	11.9398	1.98071	1.77852	42.8758	9.60883	4.8446	5.16971	5.47863	0.305569	2.54373	24.3856	2.16289	22.8107	1.0196	3.5873	4.3323	42.9237	0.674345	575.742	47.1884	67.8224
TCGA-MP-A4TI-01	PI	tumor	LRRK2-high	NA	32.446	5.00568	0.740673	6.17786	20.3436	0.648054	16.4658	2.74621	5.29021	0.677438	89.5037	45.9467	15.5739	1.18199	24.5414	47.3689	46.1008	5.05024	3.75157	29.8922	251.028	19.5773	26.272	2.39762	9.67589	10.2036	3.10473	2.25525	8.24949	20.7982	40.7442	6.50906	0.455752	20.1579	1.30721	2.32768	26.5173	1.20086	8.80785	15.8245	177.976	1.74931	24.0294	19.4219	35.4806
TCGA-05-4250-01	PI	tumor	LRRK2-high	NA	13.9775	1.35119	0.529674	6.6044	3.09295	1.46031	13.2748	1.41292	2.16833	0.257502	19.3489	36.805	32.9748	13.3366	20.4994	22.748	15.6328	1.4403	3.81916	48.7524	138.952	7.17053	570.465	2.13189	5.30225	6.10246	1.34191	2.1135	1.92728	70.6011	49.8108	11.8143	7.12044	32.3481	7.09528	0.719512	9.68514	0.804611	10.9894	20.9585	340.828	1.90842	14.0891	11.1153	47.4214
TCGA-05-4434-01	PI	tumor	LRRK2-high	NA	33.7335	2.82555	2.77534	8.01395	21.4373	2.04339	38.8358	4.02711	3.61212	0.647005	9.14745	189.401	17.3006	0.291175	15.7508	42.0836	27.8243	3.11245	4.43905	19.9535	96.5435	7.08743	11.4856	1.50656	8.57088	5.16039	2.06967	17.7963	5.77813	21.2688	32.3388	6.92848	5.8489	17.66	14.2797	15.2416	16.3379	1.25116	10.1558	11.0606	81.4914	2.31341	135.166	3.98502	49.4693
TCGA-05-5420-01	PI	tumor	LRRK2-high	NA	8.24593	2.2462	0.418681	23.4381	13.9132	0.169211	12.6067	0.344172	2.32996	0.219805	29.4638	321.855	21.5826	14.1257	12.2354	16.835	35.6877	3.99271	5.54403	4.71526	77.5168	25.153	35.6542	0.248528	3.71447	1.68189	1.31575	0.784436	2.08303	21.7563	10.9298	2.82406	0.089422	14.2238	0.496277	0.413543	28.5246	0.0377909	4.53226	8.0732	11.3291	0.460202	22.2593	6.26632	4.98168
TCGA-49-6745-01	PI	tumor	LRRK2-high	NA	117.204	1.94779	2.11462	11.2509	11.9271	1.16929	30.4461	1.07917	6.09099	0.926834	103.404	33.765	66.2732	5.05365	28.6413	92.5397	34.075	4.90626	3.66705	48.8425	323.019	32.4571	347.935	4.83565	11.6218	3.87785	2.67965	7.19996	17.8122	23.0996	25.0026	12.1587	0.0125527	13.017	3.31187	6.03571	13.7813	1.04225	7.17587	15.3988	74.6287	1.61559	89.549	52.983	90.2644
TCGA-49-6761-01	PI	tumor	LRRK2-high	NA	74.1093	0.768887	0.169865	11.7745	6.9808	0.18668	4.46102	0.611218	1.18723	0.330091	29.8684	11.9083	17.4063	10.8166	41.0689	13.6326	11.7665	6.40549	2.09191	25.0666	807.18	5.99573	453.66	22.2009	5.183	6.32601	1.32317	0.665133	5.71726	20.1672	19.7414	58.7042	7.10361	13.1426	1.06992	9.28774	7.57568	0.404097	6.79903	10.4605	363.257	0.980215	19.4036	4.2513	68.4263
TCGA-50-5941-01	PI	tumor	LRRK2-high	NA	84.9799	1.5048	2.14989	9.69306	19.4451	1.37336	47.8095	1.16205	3.31553	1.18862	111.161	52.1791	30.2699	0.980447	27.8617	68.3212	28.5067	1.88186	6.03549	14.3569	603.283	36.96	204.707	3.10053	10.565	5.84354	4.19505	7.97254	7.18681	25.1008	16.6809	7.04157	0.127334	10.8982	4.72037	8.91509	19.3066	1.52532	6.10588	11.1755	51.9243	1.52963	122.655	4.98064	103.004
TCGA-69-7974-01	PI	tumor	LRRK2-high	NA	115.958	1.77172	3.0289	19.0117	10.277	1.75855	26.5233	1.62885	4.33926	2.16669	101.852	90.853	105.801	8.05563	8.51113	50.7441	21.0807	11.2286	8.18467	60.5754	5105.3	73.8265	87.1528	7.54297	10.4033	7.69193	69.4925	27.211	14.2027	20.3976	20.0502	12.6035	0.0607193	17.2179	5.92621	1.95583	17.8374	2.92735	14.8786	15.7369	109.786	2.80346	114.074	8.43572	103.463
TCGA-73-4666-01	PI	tumor	LRRK2-high	NA	15.1379	0.498842	0.25918	9.26762	3.91553	0.306453	5.19605	0.45487	1.11862	0.129614	39.1965	5.01759	103.555	9.54644	4.69043	11.2363	12.7376	3.34986	6.14599	38.559	55.726	5.73193	8.80422	1.95548	3.3909	18.311	0.716063	1.32567	7.22149	43.0287	76.9116	4.45764	0.0240418	31.0638	0.689526	7.08981	10.2218	0.523339	17.585	21.5532	40.4414	2.98213	47.6794	1.46013	62.3458
TCGA-75-5126-01	PI	tumor	LRRK2-high	NA	79.3128	0.789917	1.74813	6.20612	7.66061	1.35148	36.2899	0.624012	4.71605	0.994185	159.112	111.973	58.8077	0.21348	13.8133	75.2056	44.1122	3.54958	4.24238	22.0512	247.269	64.8287	34.4672	1.3736	11.564	4.79731	2.9737	6.16954	5.6389	31.5425	29.4767	6.4337	1.80533	20.3944	3.30698	2.35051	18.0278	0.827879	5.66885	18.172	217.007	1.28155	54.0026	52.625	60.5522
TCGA-78-7145-01	PI	tumor	LRRK2-high	NA	20.385	1.71219	0.469813	8.66006	3.25154	0.887345	3.35501	0.716463	1.04761	0.292608	13.846	163.55	17.8091	68.3441	10.5241	43.2795	16.8637	5.16073	3.11586	36.3425	261.107	33.4464	311.575	5.74921	6.7452	9.45657	0.755811	42.5512	16.865	27.0625	23.03	20.6109	0.356435	19.0112	61.5769	6.20922	9.2139	0.682484	8.46366	16.5656	24.8959	1.27798	169.27	46.4137	138.463
TCGA-05-4427-01	PI	tumor	LRRK2-high	NA	55.7675	1.26646	0.313042	10.6579	5.93575	0.817644	5.2115	1.36596	8.16384	0.325445	19.1058	17.1328	21.2164	9.40086	52.7857	19.8862	21.9466	3.32273	6.31434	22.8962	121.205	12.0838	537.539	7.87808	5.71473	3.21053	8.67892	14.6719	13.4616	20.2416	27.2799	35.5775	0.0148839	25.7988	6.39598	1.65627	11.6926	0.27885	23.0344	22.8602	32.3311	3.85603	13.3081	27.0641	52.1664
TCGA-35-4122-01	PI	tumor	LRRK2-high	NA	8.59538	0.889383	0.269358	3.92789	4.12702	0.119904	13.8733	0.28522	2.24317	0.142805	14.5442	44.8085	12.104	0.471756	8.10754	19.5735	13.9408	8.13166	2.23744	9.93562	156.103	6.40411	158.049	1.33532	2.91861	0.868249	0.932444	1.17841	1.48416	18.2081	25.6089	4.36469	0.0670451	36.4841	1.03705	0.499771	18.0114	0.0661195	3.33888	14.6809	13.6629	0.182728	30.7559	29.3657	9.26684
TCGA-38-4625-01	PI	tumor	LRRK2-high	NA	25.1948	0.957873	0.770965	10.0134	13.0476	0.634314	30.4959	1.3123	1.66908	0.343422	45.5658	13.1004	14.3944	0.45639	7.30757	19.3917	6.34162	12.4286	1.50918	40.4737	78.08	9.47137	15.6762	0.323088	3.16355	5.81967	1.13263	2.11205	1.87661	54.6308	67.3412	3.79821	5.39136	36.5046	0.457428	1.50057	8.05118	1.27368	14.7751	22.0568	194.017	2.12668	37.964	5.14807	5.4001
TCGA-44-2656-01	PI	tumor	LRRK2-high	D10	63.0062	1.67506	1.62217	23.4621	11.0719	1.25203	44.2511	1.8123	4.16042	0.403477	142.076	17.6627	35.2296	20.9259	88.8194	13.7632	34.3968	14.0509	7.65972	15.7318	130.638	26.9386	437.402	6.92497	9.80512	3.06651	5.24074	25.403	29.3147	13.0658	12.5519	3.88546	0.916785	10.7376	25.3752	6.48206	20.2363	1.09071	3.36251	10.0749	36.2725	0.698305	242.963	23.7442	185.478
TCGA-44-3398-01	PI	tumor	LRRK2-high	NA	16.8081	3.14998	2.34212	7.79488	13.4086	0.97925	48.465	2.29553	3.74981	0.699274	308.302	239.22	42.8279	0.386756	30.4536	20.2493	36.9525	5.89747	2.51952	3.34819	469.004	50.6415	183.059	1.57013	4.83174	0.540476	1.60816	3.97525	4.5231	6.07174	5.86886	9.82645	0.379653	4.64487	10.0801	19.4467	17.3744	0.73641	1.87227	4.36605	128.364	0.416418	74.4324	76.5178	16.5706
TCGA-44-6777-01	PI	tumor	LRRK2-high	D10	50.6127	3.1928	2.42388	5.71039	17.6625	3.57259	41.6015	1.11653	3.70584	0.537706	9.86307	36.5219	30.8697	0.842979	85.0796	68.8312	73.088	4.58124	7.92133	6.69287	1257.98	3.78586	76.5226	5.10253	17.9196	2.48628	5.69996	22.7225	18.9112	6.04182	5.73783	11.5641	0.370261	3.66808	3.60111	1.54391	22.7194	1.1459	3.25865	5.62434	44.5272	0.397014	242.077	34.1108	129.642
TCGA-44-8117-01	PI	tumor	LRRK2-high	NA	51.0772	1.63943	0.599281	16.643	4.64046	0.773339	3.33812	1.85001	1.15081	0.235557	34.3983	7.46193	15.5352	1.10629	66.6766	9.89706	6.3276	14.7305	5.30256	19.4954	69.2023	83.6083	109.125	6.66068	7.64235	4.31602	37.4906	30.8008	28.849	19.6242	12.2751	33.9199	5.51247	7.25961	1.73175	5.73183	4.35136	1.39332	5.36147	5.94629	12.7951	0.75633	123.76	2.38297	168.038
TCGA-44-A47G-01	PI	tumor	LRRK2-high	NA	22.3581	1.81506	1.76395	14.1673	28.5192	0.565245	19.8242	5.68632	5.24149	0.84538	51.7073	144.906	52.8801	1.45281	175.491	32.4732	38.9788	9.87729	10.5318	14.2512	405.73	21.0702	254.511	1.92177	7.75607	3.42457	2.56168	17.1804	11.4361	6.13875	11.1106	8.3994	0.124859	4.28799	4.2451	2.1961	17.1959	2.08252	4.5998	10.8063	60.241	1.16262	150.195	10.3605	33.4514
TCGA-49-4487-01	PI	tumor	LRRK2-high	NA	27.5555	1.16638	0.957942	8.96266	24.9427	0.324934	6.2407	1.13892	3.08851	1.05767	77.6743	157.174	46.4519	0.748584	7.80317	38.998	16.52	8.35297	2.28911	21.5555	88.2843	13.9197	8.04388	0.709995	4.48886	10.7312	9.62239	1.88353	6.47162	39.381	44.9166	12.0138	1.4138	25.6077	0.530307	0.853574	14.5378	0.921313	10.6667	14.5654	24.704	2.14074	60.1924	0.853684	42.7194
TCGA-55-6985-01	PI	tumor	LRRK2-high	NA	43.6322	1.3753	1.42443	13.4174	8.5555	0.766962	12.7068	1.30684	4.39274	0.788706	37.6127	133.659	31.2631	1.48977	11.5708	44.8307	18.6057	1.0555	3.56236	17.0846	752.144	25.1149	99.3273	5.52939	6.84228	5.62432	2.20721	8.38773	7.08722	15.7472	19.1596	17.4609	9.78443	9.52085	14.0488	8.77826	8.72954	1.41908	5.60184	8.45406	63.7325	1.6928	136.889	4.19981	69.887
TCGA-55-6987-01	PI	tumor	LRRK2-high	NA	52.084	0.976374	1.38697	7.12819	12.0735	0.873272	22.7439	1.37929	4.93608	0.930633	50.3141	107.75	113.929	1.78165	9.01182	54.9394	25.8319	3.1524	6.54335	12.0879	279.66	30.4129	4.96785	1.11166	6.93298	5.70464	7.35835	5.60207	12.9369	12.5967	15.5393	3.13709	2.34553	13.7692	1.49165	1.99601	23.2788	1.73905	4.57972	10.0967	23.1255	1.03567	33.8354	8.40183	20.4867
TCGA-55-7576-01	PI	tumor	LRRK2-high	NA	46.6368	1.62808	1.47575	12.5378	9.58333	0.90107	14.7876	1.08581	2.48531	0.659325	49.4999	138.78	12.2702	0.702411	10.8903	12.5025	24.3623	3.93718	3.68771	15.1588	300.138	47.3802	25.2065	4.69893	6.85874	5.16533	5.25926	18.5392	9.42574	17.2532	24.7333	16.3719	4.23571	18.9962	23.4708	1.97375	10.0684	1.06237	8.74406	15.1872	24.2138	1.49957	106.089	17.5491	155.92
TCGA-55-7995-01	PI	tumor	LRRK2-high	NA	8.45528	2.47288	0.959208	27.7126	24.5264	1.04585	27.2213	15.9059	2.97797	1.80665	16.4312	53.624	17.1138	8.33722	5.42946	21.879	22.9328	0.812719	9.33943	10.7262	61.9397	4.21193	0.287464	1.62776	5.72005	15.5125	1.22502	4.18551	3.95284	26.5997	28.359	5.95451	10.4214	17.3426	3.26654	17.7194	15.0979	0.345061	15.3234	21.2698	114.874	4.37153	148.114	1.25969	14.2387
TCGA-55-8089-01	PI	tumor	LRRK2-high	NA	48.1215	2.11577	0.804018	3.8532	51.6295	1.14579	18.9973	2.09034	5.01429	0.469239	78.7412	37.2873	35.813	0.47529	41.8795	45.2247	36.3782	7.72683	7.30775	46.8526	256.255	27.6598	30.9198	0.601238	9.26734	11.7599	2.95947	3.25322	7.66951	30.5769	19.5574	2.91476	1.77095	15.6597	6.95246	1.01265	21.1701	0.866086	8.09906	18.075	17.0175	2.52978	22.5642	8.18529	50.0411
TCGA-55-8092-01	PI	tumor	LRRK2-high	NA	1.62606	2.01341	0.530129	23.0096	13.1696	0.429342	15.7815	0.845647	2.12763	0.269453	6.36845	147.451	64.7961	7.31804	6.52198	4.26302	18.194	3.55708	6.02813	9.77	27.2144	0.729389	4.14228	0.727421	3.24746	3.60052	2.73866	0.405881	6.96768	19.055	13.1017	3.55336	0.402022	7.1669	8.50497	0.242171	17.2176	0.865531	5.48654	6.35041	54.7474	1.31839	27.5524	0.459029	16.323
TCGA-55-8205-01	PI	tumor	LRRK2-high	NA	34.7144	2.31723	2.11553	5.437	19.1034	1.25074	36.6811	2.71979	12.3221	0.490403	46.2897	66.3034	53.5921	0.325487	10.7967	46.7524	34.4229	2.47688	10.8665	52.109	165.527	26.4801	85.3	0.987743	12.216	9.42143	1.30451	4.83433	6.39773	40.2939	38.8907	4.44837	0.044175	37.9231	0.901743	1.62265	27.4581	3.05857	19.3808	39.389	150.492	3.14533	26.9699	13.9103	26.511
TCGA-55-8208-01	PI	tumor	LRRK2-high	NA	35.0187	3.32308	1.13424	5.59283	22.8724	1.23134	16.0803	1.79713	5.98352	0.951036	90.7501	77.0927	36.4073	0.884829	9.31225	157.844	44.7794	7.30131	8.28739	10.1914	214.83	35.3743	6.65481	1.54212	10.8596	2.78803	2.77277	8.09035	8.06268	13.2971	17.6628	8.47105	6.48209	12.1063	9.9794	32.7556	29.9652	1.76261	8.22978	10.3376	20.5832	1.3882	33.7429	8.64095	22.59
TCGA-55-8299-01	PI	tumor	LRRK2-high	NA	123.494	3.09289	2.95046	19.3938	18.6524	2.38209	19.8448	3.37153	3.71357	1.19284	161.954	223.702	32.3353	3.5804	7.40568	194.552	27.7374	3.12025	4.87311	35.3547	715.096	103.787	23.802	1.56393	11.7163	5.70144	13.2028	12.6764	15.7153	13.7236	17.6507	4.17837	0.57519	12.4577	3.41977	7.02986	11.5314	2.1236	9.42497	11.1946	37.3534	1.54191	101.558	3.80605	39.2795
TCGA-55-8301-01	PI	tumor	LRRK2-high	NA	72.5556	0.824333	0.503152	20.868	11.4067	0.890949	32.3952	1.48879	4.74559	0.25562	17.6658	189.046	32.2137	0.998926	19.0779	11.039	23.9419	13.6904	4.96842	12.3474	47.3302	92.4824	2.51793	1.69009	8.75805	7.91193	1.22896	15.463	11.5786	15.6362	19.0912	7.91806	1.58398	14.805	1.89815	4.08978	16.8627	1.17349	6.43973	12.6907	82.2877	1.8839	53.3792	1.70141	139.617
TCGA-55-8302-01	PI	tumor	LRRK2-high	NA	50.3371	0.712801	0.416167	8.46105	5.87542	2.00063	16.8	4.49058	1.92278	0.539626	59.9361	109.153	37.5275	5.13718	6.21453	33.8676	17.1212	1.03393	2.04495	16.4418	115.481	13.8541	34.6981	1.35128	2.49386	3.42419	2.93331	2.3241	8.22564	21.3768	23.6508	11.381	7.60879	10.6557	3.99012	3.64868	10.7098	0.493154	9.86569	10.592	24.0725	2.00136	72.5155	6.2525	78.7187
TCGA-55-8506-01	PI	tumor	LRRK2-high	NA	156.912	0.250469	0.0740654	32.3001	0.817156	0.210081	0.133444	0.882621	3.51863	0.120609	5.38353	110.94	117.339	50.9299	61.5575	7.42188	4.41371	2.14794	1.33458	26.9456	3029.14	44.4509	15.844	0.382939	3.08951	7.14988	9.24593	13.1463	16.0008	21.5997	13.0996	49.3581	33.0307	8.59957	0.0656574	2.84457	7.63283	0.72345	3.84856	13.2877	202.385	1.999	402.62	5.78119	113.318
TCGA-62-A46R-01	PI	tumor	LRRK2-high	NA	8.21023	2.56156	0.667446	12.9394	9.72759	0.276702	15.9621	1.96716	1.50847	0.271	4.82108	17.7361	45.0352	19.5548	330.324	2.95246	41.7447	18.6001	6.98041	20.2387	230.775	0.160481	294.323	6.51209	3.99846	5.99443	6.87216	48.2156	19.6841	15.9944	13.5793	16.2218	0.0242761	12.4735	0.456628	9.1713	20.7344	0.882094	4.5841	9.23801	56.0166	0.969178	102.486	35.5283	289.195
TCGA-62-A472-01	PI	tumor	LRRK2-high	NA	45.3429	0.77285	0.615263	16.312	6.55629	0.393134	13.4457	9.85629	3.03368	0.649098	49.5688	172.764	68.112	15.4455	57.5087	14.06	24.2853	9.19073	5.76573	23.3292	255.451	8.90511	241.853	4.78616	7.26948	7.30398	6.26854	54.2644	17.8243	15.2097	24.9341	7.70095	0	4.67628	26.6273	22.7619	12.5694	1.44316	7.2318	13.948	32.356	1.57394	202.613	9.3401	58.1758
TCGA-64-1676-01	PI	tumor	LRRK2-high	NA	16.3333	0.347553	0.0776365	8.72248	1.60148	0.0515114	0.666496	0.750493	0.481415	0.0547144	6.8601	6.68616	1.0464	0.319497	1.82671	112.443	9.42688	10.6427	0.680296	4.04399	396.733	26.9961	40.5752	7.5274	1.2712	1.41276	1.31337	8.43331	10.644	11.8892	11.9559	12.7033	1.25804	11.4819	4.45756	0.462863	17.8753	0.0748584	2.77713	5.77365	174.264	0.232504	123.553	32.1475	40.2862
TCGA-69-A59K-01	PI	tumor	LRRK2-high	NA	136.931	0.98531	0.561486	15.2871	7.60546	0.700273	10.6946	6.05103	3.16504	0.309596	30.0786	20.282	15.2623	8.31023	21.4202	17.5732	14.8326	7.43214	5.04841	12.904	843.711	37.4428	25.9075	1.21183	14.4235	5.65914	3.2185	4.92262	13.7406	11.4925	12.3483	2.69573	9.36242	5.70724	0.30731	4.06477	12.6863	3.61284	9.30492	15.2005	51.8745	1.63531	142.507	3.80655	205.227
TCGA-73-4668-01	PI	tumor	LRRK2-high	NA	18.0489	1.66622	0.952775	16.7293	3.31336	0.700732	6.5157	1.18903	0.817303	0.315314	69.5704	1.79547	13.4191	12.386	62.3744	28.3674	4.78932	4.26111	3.16615	19.0069	1277.38	0.213185	179.957	5.26104	2.72133	4.19965	33.3899	14.4566	7.51433	16.6171	19.1173	46.9499	8.65061	10.5285	2.55947	2.08045	4.78274	1.5348	6.09329	14.8142	151.507	0.827855	83.4626	4.12954	74.8591
TCGA-78-7542-01	PI	tumor	LRRK2-high	NA	17.0263	0.15292	0.0660977	3.14266	6.73067	0.219223	0.150586	1.54994	3.53076	0.27507	7.31193	40.8226	9.43442	5.97096	4.46979	53.1541	4.36806	15.298	0.817593	139.348	67.554	6.77919	66.2135	0.304101	2.15782	10.4172	3.4658	2.3279	4.68149	41.3764	56.8268	4.60807	0.114722	49.9022	9.67841	1.4259	3.22254	0.122697	14.653	19.0007	183.814	2.46579	36.2998	2.79307	73.4541
TCGA-78-8648-01	PI	tumor	LRRK2-high	NA	106.944	4.07799	3.4889	9.7553	24.1773	1.90585	67.2553	2.89384	4.19597	1.41432	104.726	29.0866	20.2741	0.561743	18.1388	115.703	40.0073	4.22921	6.93919	8.32074	288.956	36.0043	17.5158	1.62757	12.7842	1.45759	5.06207	10.4483	10.1022	8.94604	10.0475	16.2693	2.89873	6.55742	3.29136	3.59736	23.8903	1.53241	4.0645	7.5368	36.2483	0.746196	109.659	3.88513	18.5393
TCGA-78-8660-01	PI	tumor	LRRK2-high	NA	264.762	1.06009	0.961674	10.7081	11.3114	0.665943	24.5169	1.2551	4.61278	0.998859	259.069	40.9593	42.7162	0.19801	40.1221	72.3668	21.4317	2.53109	3.25129	17.5473	316.59	35.5427	49.0894	0.602473	5.7146	8.77734	4.43732	6.71477	6.09281	36.6697	53.6048	32.6637	0.431205	22.9595	0.984383	24.9093	12.7248	4.18206	17.978	18.6023	201.764	2.73168	59.5003	1.19071	79.4181
TCGA-86-A4JF-01	PI	tumor	LRRK2-high	NA	192.299	0.290028	0.264435	16.8696	1.81719	0.451251	3.63787	0.873584	12.2069	0.302901	36.8011	326.862	63.5722	2.54697	28.8224	230.639	6.75594	1.56695	2.21284	20.2262	112.745	76.3689	10.7046	0.447011	3.68782	3.18468	3.2799	6.09617	6.48392	22.1135	39.186	33.1784	12.6661	10.6644	7.78828	2.84088	9.25361	0.489734	11.147	19.5713	11.484	2.69968	155.879	8.961	81.0212
TCGA-95-7039-01	PI	tumor	LRRK2-high	NA	46.8222	0.832272	1.30616	13.3519	9.72825	1.66825	19.3703	8.1156	1.20678	0.532881	82.5389	140.716	15.8541	15.4443	6.4053	18.8513	8.88693	1.73581	3.25659	13.879	146.05	21.453	38.8553	0.973048	5.68422	4.51359	2.1774	8.10571	15.3371	15.3773	24.8528	34.0094	1.888	15.1382	7.35213	1.49824	4.36563	2.44993	7.69284	7.03939	22.175	1.3014	262.527	2.1943	129.389
TCGA-95-7944-01	PI	tumor	LRRK2-high	NA	1.56649	2.54298	0.783441	2.20394	6.16381	2.33904	5.58115	1.04167	0.938134	0.185978	5.47547	15.3555	15.622	4.79827	1.43663	135.532	13.2848	2.56333	3.33085	32.8621	24.4699	0	51.7963	0.171385	2.05555	8.07138	0.23212	0.0231442	1.85105	26.5256	20.1841	1.16279	2.26006	18.1812	0.0209855	0.380326	7.76956	0.147191	15.4273	25.0332	85.4527	4.58458	0.207985	0.286152	11.0735
TCGA-95-A4VN-01	PI	tumor	LRRK2-high	NA	118.202	1.33195	0.664479	10.9885	4.58309	1.33195	12.076	1.52048	3.18456	0.681352	69.4424	60.1973	36.9822	0.789109	19.1081	58.2707	31.587	12.2323	5.07796	42.8192	1501.08	36.5597	522.178	1.07858	9.50578	8.25158	2.44927	3.86424	6.45807	22.1247	30.3495	8.25683	8.28551	23.2473	1.69942	21.568	15.0996	1.33593	10.8325	21.9766	14.5921	2.70887	34.9546	2.31778	40.1829
TCGA-99-8028-01	PI	tumor	LRRK2-high	NA	29.1941	4.68418	1.53024	15.9997	28.01	0.67966	20.994	2.32255	3.41658	0.635695	102.255	87.7277	15.043	1.80315	18.7016	38.9808	45.1905	4.38548	4.21316	4.8808	370.204	11.7319	239.31	4.44424	5.57979	1.48064	16.8203	12.1427	8.23507	7.75971	12.8106	6.63137	2.64091	4.58457	2.13318	1.76208	24.1781	1.95326	2.62243	3.27829	48.7667	0.444952	68.9666	4.74309	20.7356
TCGA-MN-A4N5-01	PI	tumor	LRRK2-high	NA	76.6655	0.88315	0.625496	33.2771	6.09794	0.740626	11.8923	9.87963	1.36604	0.522215	88.6313	121.328	32.9708	3.48333	179.314	53.5202	14.631	2.53619	2.55937	25.441	120.303	30.8512	562.981	1.44785	4.77189	8.07505	28.959	8.81835	22.2486	25.5329	22.7624	12.7336	3.02766	11.959	9.38617	25.0106	6.03721	6.42946	8.0701	12.2249	26.0004	3.0035	122.99	1.25086	120.459
TCGA-MP-A4SY-01	PI	tumor	LRRK2-high	NA	39.5939	1.481	1.31964	13.2179	3.76271	0.439561	10.0438	3.90683	2.37625	0.187478	4.03843	174.033	26.355	5.90104	14.8958	5.10925	15.8207	0.729289	2.22462	19.528	124.873	1.1293	237.088	1.80775	4.82055	3.85524	1.24987	28.1108	8.97597	14.2705	9.35933	9.1641	11.2557	8.78447	2.18356	14.784	9.97032	5.12788	2.60315	6.79374	40.9351	1.54769	52.6419	21.9231	55.2148
TCGA-NJ-A4YQ-01	PI	tumor	LRRK2-high	NA	39.8736	1.78581	0.756622	8.57267	28.2959	0.410552	19.6421	1.86798	4.57913	0.914314	122.156	6.80626	8.45102	11.4506	3.53218	12.8633	22.295	2.41685	3.97914	9.49297	69.6904	8.21532	3.63528	0.253077	3.98756	6.32486	1.21086	1.57063	5.6757	16.696	12.823	1.93706	10.0749	10.4997	2.26675	9.39772	25.0547	4.39868	7.76468	8.97639	28.9217	2.33083	13.9586	1.46923	7.38124
TCGA-69-7765-01	PI	tumor	LRRK2-high	NA	54.684	1.16628	1.27793	9.56823	9.33618	1.01312	17.1467	1.34299	1.61314	0.65272	17.6601	632.695	75.7324	5.56115	82.3478	19.813	19.8612	1.68026	5.37492	20.0999	140.292	20.5816	219.452	1.86416	7.0059	5.8979	3.14713	10.8453	15.0508	10.3951	6.10215	22.9856	0.83414	6.74066	8.69854	3.69572	12.8986	2.13171	4.93498	8.25093	70.098	0.777616	103.427	6.08577	255.551
TCGA-50-5044-01	PI	tumor	LRRK2-high	NA	34.362	0.466482	0.190107	5.12127	1.98065	1.03665	1.89948	1.03324	2.33993	0.341866	43.1138	64.6374	8.04978	0.0500886	41.9224	129.045	9.41383	2.38788	0.421035	19.5325	207.058	13.6881	37.0715	0.230379	5.06871	6.58378	8.28235	1.60537	3.42865	19.1587	16.1061	6.28174	1.24034	11.4683	0.682532	1.38667	6.42288	1.25485	6.10866	6.25188	164.126	0.954112	71.8035	0.988689	19.5911
TCGA-50-5933-01	PI	tumor	LRRK2-high	NA	33.7108	1.32143	0.0815362	2.80193	3.66065	1.38542	0.293507	0.310029	1.27264	0.11357	0.762491	0	17.4688	2.25399	25.6041	0.528132	24.5177	7.90084	6.1074	54.0135	1059.41	0.862273	334.383	4.52754	11.3727	7.36209	0.16948	0.858263	2.92301	29.0529	45.6098	14.6372	1.69199	22.5506	0.231132	5.82656	15.9918	0.270365	9.78122	19.1524	75.4782	2.40978	47.2684	24.2688	60.1258
TCGA-50-5049-01	PI	tumor	LRRK2-high	NA	11.0647	2.20737	1.47414	7.03619	18.4742	1.81064	31.4099	0.724034	2.5541	0.804057	40.5673	51.8873	13.7301	0.872118	10.736	27.2919	31.4427	1.5119	8.0148	8.28814	101.665	20.5253	10.3264	1.5249	8.10157	2.90364	3.06401	4.01109	3.41155	19.9978	8.6017	8.90748	3.39966	10.425	2.54797	1.1329	27.2644	1.41716	3.46937	8.99755	36.4313	0.692334	26.046	0.947492	37.3042
TCGA-50-5068-01	PI	tumor	LRRK2-high	NA	4.25377	1.6961	2.07374	32.2882	16.9656	0.155609	32.0611	2.65114	3.94182	0.584695	17.0033	97.6502	14.3469	0.628742	10.421	3.91033	20.7354	7.99076	2.89476	2.23158	737.132	105.194	7.70613	2.41382	2.00731	1.03956	1.26671	3.65554	6.75329	5.60115	8.35363	7.6108	3.80378	9.38126	12.902	0.734382	28.7162	0.214037	2.0278	8.22745	167.839	0.0803082	74.5128	3.32093	42.7502
TCGA-95-8494-01	PI	tumor	LRRK2-high	NA	45.7782	0.530789	0.0507376	18.3417	1.19899	0.241876	1.62359	1.59848	1.94651	0.417568	6.58562	1.48543	13.2231	1.22617	16.7724	2.35564	32.2886	3.60999	2.05879	31.2928	89.4021	44.958	465.628	2.35239	7.58056	8.88112	0.424763	27.133	15.9587	31.9413	31.7383	9.802	0.0287489	22.9481	0.059033	3.61067	10.6247	0.988693	11.6597	14.8099	88.9073	3.55269	318.703	50.3836	56.9354
TCGA-50-5045-01	PI	tumor	LRRK2-high	NA	28.9932	2.99369	1.50206	10.5862	12.4502	0.922711	28.1969	1.99039	1.78732	0.618875	44.3804	180.087	9.36802	4.22395	8.86573	41.4126	29.6611	2.64264	3.76174	6.62006	1274.52	19.4608	27.2099	1.57494	5.06673	1.70835	2.22184	3.2077	5.18802	10.0707	13.3039	5.07595	2.15082	7.29483	2.36702	2.20525	25.3158	1.38161	3.20709	4.4924	117.349	0.233128	91.6858	30.7451	16.0503
TCGA-05-4395-01	PI	tumor	LRRK2-low	D1	1.85662	0.178859	0.0180416	1.86921	0.738658	0.0453063	0.479198	0.0858781	0.331	0.156401	0.713841	8.22829	3.53625	6.90481	0.371356	1.29581	3.2609	6.25107	0.874918	14.263	16.5508	0.234029	111.477	0.13875	1.40436	3.08744	4.83522	0.0278949	1.43679	13.8375	17.8207	0.539158	6.20856	18.7723	0.987036	0.121521	3.1946	0.333607	3.69183	8.28905	8.11049	1.26827	0.652472	1.28897	8.11063
TCGA-50-6595-01	PI	tumor	LRRK2-low	D1	5.31737	0.700394	0.322818	1.81659	2.60136	0.745466	6.5857	0.1436	10.2795	0.112643	1.51363	14.3785	10.0378	0.197374	2.30791	11.4321	7.59416	1.80943	0.533533	132.942	70.0974	0.180926	52.4022	0.736457	9.07039	15.9455	0.672326	0.307364	1.2958	44.3967	39.7349	2.50983	1.41273	17.8661	1.32567	0.0894801	5.51324	0.126653	13.7623	19.2128	118.721	1.90548	2.76365	4.78203	38.5284
TCGA-55-6981-01	PI	tumor	LRRK2-low	NA	19.6385	1.52969	0.776358	16.8518	3.96326	0.522989	15.2614	0.887666	6.82779	0.662633	46.1444	130.297	31.3589	0.338711	11.5749	42.5584	16.2838	1.19689	2.54988	27.2134	1334.69	12.655	51.2923	6.81723	4.73381	3.58239	1.47347	30.1641	11.3529	15.5903	11.9862	7.30926	8.49016	9.97341	15.7684	4.5079	8.56159	1.87557	5.45925	9.43059	16.4471	1.15913	137.87	12.4156	61.4797
TCGA-62-8402-01	PI	tumor	LRRK2-low	NA	13.949	0.29616	0.0207535	7.41989	2.8518	0.133736	0.862594	1.59706	1.9436	4.88238	8.39068	0.211953	7.28118	42.9707	6.64511	22.6926	12.3172	0.660233	3.78371	17.1377	18.017	0.263851	0.667007	0.114029	4.04384	5.43152	1.3596	0.776399	4.83535	27.3767	58.5855	12.5314	0.105741	25.4358	0.57952	0.366387	7.03526	0.517739	19.6411	23.0807	3.95562	5.36174	20.7955	1.00613	5.28414
TCGA-97-8547-01	PI	tumor	LRRK2-low	NA	70.147	1.24592	0.0476343	27.3025	4.87767	0.276025	0.0599071	1.40741	7.42499	0.190276	3.74509	182.658	14.2516	2.01524	104.65	689.161	23.0236	0.299773	4.68729	12.0602	1265.15	3.15762	9.77786	1.46558	6.31866	1.9904	0.221452	19.5977	3.85247	7.89166	6.42922	6.48432	1.73207	7.76024	7.08914	10.7484	11.5014	0.545268	4.47145	4.88361	14.6466	1.30042	522.241	44.5463	51.2344
TCGA-MP-A4TC-01	PI	tumor	LRRK2-low	NA	25.6663	0.627092	0.0630263	12.9209	3.95018	0.0660343	0.0376253	0.55084	3.21125	0.0974099	4.41301	138.46	95.651	2.95324	39.7246	2.51381	10.4756	2.15827	2.19704	45.2317	565.397	0.127187	48.1742	2.88038	5.42394	8.61627	5.8577	2.88064	3.65154	17.8897	22.5094	27.0868	6.549	11.2951	11.8544	0.553417	7.59089	0.30141	7.94845	12.9446	254.452	1.55105	14.7604	4.33221	64.0853
TCGA-05-5428-01	PI	tumor	LRRK2-low	NA	3.36888	0.52925	0.193896	4.46888	1.34515	0.155597	8.19118	0.428555	0.390631	0.0193443	12.2352	54.0261	14.5851	55.1746	24.1028	0.698825	3.99414	0.713745	1.39381	9.21753	22.9861	5.76581	14.7614	0.812467	1.27831	2.04562	1.40366	0.283475	4.40382	13.4544	14.5289	7.77858	0.02338	15.3812	0.628466	6.10955	9.12406	0.260546	3.80394	13.3108	35.2238	0.2011	41.6574	8.4235	25.9327
TCGA-38-4628-01	PI	tumor	LRRK2-low	NA	19.8164	0.748621	0.256569	12.8852	2.11865	0.247067	7.79496	0.172266	3.59111	0.144734	9.32213	74.8006	7.36285	1.35325	32.3512	16.7847	18.5292	4.42083	2.74446	12.219	136.778	0.0194376	4.61403	5.47205	7.53535	1.88342	0.479086	16.3122	7.52832	9.40547	27.1475	39.1153	1.41931	16.4956	0.705574	2.2473	9.14044	0.173512	2.11185	6.53751	25.3772	0.267886	115.183	96.3705	109.992
TCGA-38-4630-01	PI	tumor	LRRK2-low	D1	9.3585	0.341631	0	1.30885	2.53464	0.93446	0.0283158	1.16032	0.237506	0.583373	11.0049	0.064684	4.06812	1.73036	1.71504	40.6578	3.71827	0.405509	1.37853	11.9356	29.0166	1.01747	0.642053	0.26938	2.35376	25.9942	5.38579	0.318975	3.00674	37.1666	51.7306	3.75903	52.0688	57.9427	15.2931	0.213624	6.10859	3.97883	31.6549	70.1367	2.90475	9.84172	0.872132	0.683471	2.36951
TCGA-44-2662-01	PI	tumor	LRRK2-low	NA	10.0138	3.29283	0.166567	6.93956	3.33243	0.173498	0.144257	0.407443	4.23759	0.0571793	2.61529	2.10053	22.6671	1.01753	4.1047	3.7839	25.4781	1.56529	4.54041	39.5346	23.7766	0.190225	83.0959	3.24717	7.9883	10.6999	0.431815	7.65634	2.89254	35.4366	20.7192	2.34892	3.20296	16.5935	25.638	0.0462556	23.3541	0.475199	16.5142	22.9166	3.90908	2.11053	9.68753	39.2432	11.2043
TCGA-49-4488-01	PI	tumor	LRRK2-low	NA	42.4334	0.421351	0.159556	4.37781	3.00882	0.233314	5.87258	0.438843	1.59091	0.408724	9.30867	899.355	29.1506	43.1084	151.419	4.60307	14.4369	4.10354	2.12372	22.0675	58.387	117.318	358.445	3.79978	6.97289	4.01894	0.665279	1.11916	33.6477	12.9592	13.6879	5.10834	2.70054	10.8166	12.2438	13.0884	7.24143	0.443162	2.67578	5.26838	169.267	0.237261	148.528	3.92345	122.142
TCGA-55-6978-01	PI	tumor	LRRK2-low	NA	10.0948	3.84747	0.818584	7.88918	10.7851	0.813477	4.59854	1.57607	5.4087	0.247635	7.19987	15.0822	19.6682	0.559912	3.30771	10.8115	17.5868	2.84328	8.91513	60.6737	112.689	5.84911	77.6781	1.83373	13.2129	13.3591	0.91898	0.982627	4.22191	35.8534	45.5364	5.11225	5.49952	16.5236	0.322213	0.391234	17.8108	0.331206	26.2781	26.7077	49.6892	3.46507	6.08905	3.62421	12.7096
TCGA-55-7726-01	PI	tumor	LRRK2-low	NA	2.02059	13.086	0.286496	1.09866	3.23145	0.225696	0.48141	1.27067	7.84661	0.512593	3.24452	11.565	7.91104	0.887059	2.46629	9.83914	18.2927	0.651635	2.99739	106.345	82.0681	2.8852	60.8396	0.910561	10.8814	9.84263	0.518518	0.13774	0.766499	47.3846	20.0705	0.759272	0.539534	22.2129	0.227873	0.862768	6.02271	0.471353	8.83881	18.8778	107.171	1.98859	1.61408	5.89186	23.6066
TCGA-55-7907-01	PI	tumor	LRRK2-low	NA	9.86604	2.27159	0.824162	15.5001	15.3815	0.607831	11.9608	8.59192	1.25373	0.172077	23.0279	146.315	29.0979	105.429	8.35721	1.10656	13.7161	16.3889	4.88199	19.373	35.2066	0.554156	76.2712	5.52919	4.03291	7.8551	8.60329	17.5986	7.86955	15.5232	29.1367	32.2733	1.08654	8.08362	9.60736	21.028	6.50274	0.378605	7.80897	6.15587	18.8138	0.77097	114.666	1.23627	214.707
TCGA-55-8204-01	PI	tumor	LRRK2-low	NA	2.99356	1.52262	1.1442	4.65894	3.37099	0.467396	13.4481	0.950329	9.82231	0.156699	2.16465	144.791	27.2661	1.00715	3.19243	38.7121	10.406	2.89733	1.50265	22.1945	104.33	2.45608	6.17262	0.987811	4.24252	4.31492	2.77765	5.58547	2.03451	13.226	25.7027	12.34	5.61578	13.8686	2.1095	3.61735	6.94594	1.33257	8.73531	8.5541	39.0488	1.71301	38.0484	4.73075	19.0351
TCGA-55-A491-01	PI	tumor	LRRK2-low	NA	4.59531	0.764179	0.329308	6.29547	4.46911	0.775616	2.58463	1.36919	1.13469	0.126401	2.49062	117.444	3.84524	0.468247	1.09568	124.7	3.86426	0.245999	0.990684	5.88202	53.0562	0.0345386	5.09867	1.41215	4.59109	1.50458	0.549855	13.7304	1.15617	5.7057	15.8453	10.9255	17.1879	4.09556	4.26262	0.240675	12.8998	1.09916	2.96676	4.29135	29.0056	1.21041	3.61033	1.63303	20.1934
TCGA-69-7761-01	PI	tumor	LRRK2-low	NA	1.40872	6.17625	1.04638	6.28944	17.8041	0.614	12.9096	0.931814	3.98104	0.406941	4.5039	177.104	78.5441	73.2852	6.69447	0.983322	28.064	2.56608	10.1527	25.1765	64.4683	0.173366	21.4606	1.13398	8.49674	10.3488	0.447937	19.5348	9.55987	23.8332	10.1551	1.67627	0.785462	8.95603	0.496011	0.0654796	16.8235	1.19142	13.2415	13.5857	40.422	2.04674	0.774621	1.88229	83.0321
TCGA-71-8520-01	PI	tumor	LRRK2-low	NA	98.456	1.41855	0.358755	27.6154	3.77056	0.645795	0.286728	1.43108	3.42266	0.169853	7.35614	159.78	52.7224	4.36171	32.1331	223.805	7.78936	1.48681	7.07489	25.7084	1546	0.0711703	10.2829	7.52215	14.5489	8.6996	0.279383	35.6954	15.7859	15.4072	14.2946	65.8296	0.628801	14.107	0.168709	0.587765	5.50842	0.670229	6.02381	17.9574	14.6985	1.62705	508.73	6.4345	149.51
TCGA-73-7499-01	PI	tumor	LRRK2-low	NA	4.12429	1.35187	0.0832651	21.6094	7.83046	0.201334	1.83426	2.44497	2.89029	0.11243	3.08669	166.922	3.56502	2.54346	9.52547	8.08618	12.5372	0.81543	1.50694	13.2337	41.4684	1.86736	8.99992	0.403646	2.70532	5.84942	0.285976	15.6955	5.71602	24.3569	35.761	5.95056	0.0536638	25.2071	31.9349	5.4227	17.4321	0.661278	8.47729	10.4927	12.6363	0.880688	154.99	0.77806	17.4818
TCGA-75-5122-01	PI	tumor	LRRK2-low	NA	22.6972	4.68953	0.295516	1.9095	0.747816	0.185784	1.44829	2.00343	9.92696	0.939615	5.99044	0.949373	40.8388	0.17026	17.2558	5.22198	78.3076	11.9068	12.5857	25.8852	3494.05	7.06741	319.854	4.17667	11.9547	4.4007	4.87619	8.76642	9.63899	14.9147	19.3165	2.77806	0.0184436	16.9717	1.33777	0.23998	35.2478	0.254635	6.36481	11.9255	263.048	0.838585	169.227	12.334	11.7951
TCGA-75-6205-01	PI	tumor	LRRK2-low	NA	17.2756	6.68004	1.16719	1.60262	16.1045	1.00705	16.2764	1.17206	9.31159	0.883645	2.93896	62.8027	19.8466	0.409405	12.956	4.0276	51.7329	11.2699	11.28	34.8882	101.504	1.36642	149.239	5.26755	14.6342	8.42158	6.58908	16.4889	7.42388	16.248	10.7423	1.92664	2.52716	20.6213	0.405226	0.292954	25.005	0.721419	8.67552	13.271	133.94	1.67367	11.4306	2.82452	70.5147
TCGA-86-7953-01	PI	tumor	LRRK2-low	NA	21.4943	2.28064	0.510141	11.805	5.79646	0.624166	3.6451	0.796943	5.94282	0.803226	26.426	43.4864	38.4914	4.58244	1.51488	55.9975	23.5198	1.14381	6.0164	23.8352	91.1941	7.25659	6.32514	1.87842	7.02507	14.7238	1.82554	7.82079	10.9503	20.4522	31.5727	16.7041	8.35302	36.8615	16.4905	0.925488	18.4023	1.56233	11.708	26.5349	4.21141	4.75076	10.1444	16.27	11.3618
TCGA-86-8075-01	PI	tumor	LRRK2-low	NA	20.4258	3.33746	1.50443	15.7661	8.53518	1.49078	9.23508	1.74729	9.26785	0.518942	18.5446	461.989	13.6415	0.636926	12.676	622.523	13.3431	1.00844	7.20005	39.9938	133.742	5.65446	23.5796	6.33238	7.9277	5.61728	1.09526	20.4888	5.14381	15.3383	9.89641	8.70964	1.07789	12.4533	2.72044	0.733624	13.7587	0.959239	8.6955	13.6809	26.4663	1.69627	175.968	10.6361	23.6965
TCGA-86-8672-01	PI	tumor	LRRK2-low	D1	3.01548	1.53724	0.0174661	7.78719	2.03304	0.121608	0	4.94859	0.657054	0.0702192	6.62286	79.2434	76.1597	28.4053	35.562	3.20127	11.2982	3.40176	1.24573	13.0333	23.7411	0.0391774	3.99008	0.457171	2.4591	4.1466	1.78807	0.264212	2.80001	18.6291	37.9923	2.50512	0.755424	13.0692	1.42834	18.0465	10.2003	0.269135	11.3891	7.06555	10.2963	1.94173	114.859	0.434672	21.3866
TCGA-95-7562-01	PI	tumor	LRRK2-low	NA	27.5947	0.542573	0.0994443	8.66794	2.8197	0.104326	0.0893959	0.0709381	8.05827	0.109572	0.822172	114.926	13.1673	0.140099	1.42211	68.4952	4.43133	0.267205	1.55827	20.0221	39.379	1.51014	2.00204	1.87352	3.13712	7.4313	0.345374	3.54716	10.6605	31.0911	34.7358	0.637679	8.77065	10.9004	0.55087	0.225717	7.57722	0.336985	10.6863	15.8638	9.23055	1.22297	127.631	0.82384	3.55525
TCGA-95-7948-01	PI	tumor	LRRK2-low	NA	7.1206	0.318445	1.62573	21.3479	2.37748	2.32011	5.91862	1.31435	0.835796	0.272853	9.18923	169.709	4.72068	0.806593	1.56906	6.50296	3.20833	0.231171	3.16892	3.1273	128.031	86.0371	4.74087	2.80802	1.22166	0.988855	4.82802	4.784	6.02293	3.87844	7.01874	39.676	13.3324	8.58355	1.0362	50.0236	3.21531	1.64527	3.30333	2.96982	334.01	0.907624	1236.17	0.50595	182.149
TCGA-05-4398-01	PI	tumor	LRRK2-low	NA	50.1251	1.27429	0.340933	9.89226	3.67865	0.433194	3.33957	1.43063	1.41267	0.285477	12.4422	17.7185	71.5699	1.77448	2.85178	6.68972	18.2882	13.3585	4.37491	35.9558	76.8085	5.07911	150.934	1.75423	5.8665	2.70409	2.13333	4.92914	4.05229	15.5621	22.5826	4.60994	0.7495	20.9532	2.32908	20.3056	15.0755	0.434095	6.44016	13.1133	22.7672	1.46904	13.9674	16.2974	54.5948
TCGA-35-5375-01	PI	tumor	LRRK2-low	D1	1.02334	0.894032	0.47832	2.68845	5.79251	0.135317	7.17328	1.62078	0.309212	0.0611947	1.54907	128.849	4.34575	0.539008	0.546269	16.5588	4.97949	0.508983	0.2809	7.61676	12.3283	1.6085	0.49895	0.177775	0.704505	3.64479	0.165414	0.297816	1.69146	17.0747	49.1629	0.416435	2.6827	21.7238	7.28265	1.91817	6.47339	0.271389	2.5589	11.3459	15.8171	0.407918	1.34337	0.819202	1.35086
TCGA-38-4632-01	PI	tumor	LRRK2-low	NA	40.8491	0.634191	0.141455	6.44826	1.863	0.128706	1.90951	0.928628	4.08922	0.18778	15.2502	36.3841	99.5713	1.81471	24.9021	10.7854	11.705	19.853	3.3404	25.0628	2025.21	8.29876	157.788	2.22601	2.85317	5.00611	6.54109	0.496358	5.05997	32.1458	26.4752	11.0974	2.89208	36.9083	2.84186	0.508823	10.5051	0.105631	6.15191	20.1008	242.471	0.874318	78.6698	20.9512	26.5353
TCGA-44-3396-01	PI	tumor	LRRK2-low	NA	25.309	4.16935	0.810996	13.2747	10.1275	0.709799	3.53216	1.68664	4.12163	0.288119	5.73242	44.3632	39.0823	0.315915	14.7294	11.0731	24.3917	1.05576	4.79817	23.919	67.0538	1.71869	24.2517	1.10959	9.09798	2.24449	2.15192	2.48758	3.29312	13.0125	16.9673	5.52135	0.0564642	17.6573	28.1782	6.68641	13.6391	1.21706	14.5862	13.4595	11.1976	1.43202	22.1125	10.1796	14.7179
TCGA-44-5643-01	PI	tumor	LRRK2-low	NA	5.8477	0.438371	0.603354	0.73073	4.74843	0.336722	3.60971	1.79186	3.24321	0.454372	43.516	5.22604	12.6619	0.0818053	2.13862	20.8303	11.9795	1.54724	1.66477	13.1489	34.4587	3.46106	14.562	0.309285	2.88474	4.82384	0.590516	15.453	1.71887	30.9153	49.6626	12.3916	16.9638	24.517	0.263836	12.4444	4.46965	6.38224	22.1661	26.6728	569.854	6.61284	4.36943	0.307624	6.1867
TCGA-44-6774-01	PI	tumor	LRRK2-low	NA	41.8591	3.59131	2.75578	1.71887	9.87326	2.1636	4.3582	0.76191	2.33897	1.10055	2.67378	5.46437	15.3325	42.2797	7.99736	9.05219	14.1176	5.09116	3.45467	8.96551	209.398	1.93937	21.6444	2.12223	12.6139	3.02201	3.48865	0.335396	10.9833	14.0281	13.073	18.6744	0.352712	10.9822	1.34035	0.440298	9.12939	0.795912	4.94181	8.12172	45.9841	0.945309	40.0954	7.54159	15.2901
TCGA-49-4507-01	PI	tumor	LRRK2-low	D1	0.912016	0.235534	0.0138994	4.86488	1.07449	0.144105	0.0985904	3.47	0.432755	0.0155113	5.57371	18.6983	1.34568	1.01935	0.347391	7.67525	7.46766	7.36129	0.87846	13.9334	29.5618	0.127786	44.1758	0.0485125	0.925649	5.35648	1.56249	0.0361036	1.66572	13.739	31.3683	0.947535	2.47086	31.3266	0.074854	3.21061	7.05088	0.172668	6.63044	11.356	7.44312	1.79871	0.995681	0.246484	5.22844
TCGA-49-AAR4-01	PI	tumor	LRRK2-low	NA	6.94253	2.25764	0.671543	6.29832	10.0482	0.27284	10.3523	5.36943	5.8856	0.1201	14.6928	131.265	12.7218	7.21197	9.51402	6.10397	40.6966	0.815255	2.41176	14.4533	64.5473	3.62393	31.043	3.54577	2.73027	5.09226	0.833829	8.99695	8.0976	15.1199	22.4284	15.3986	26.6431	12.7353	7.57944	40.4573	14.4054	0.396944	8.9041	10.9455	29.9084	3.31527	18.9884	6.55201	53.3866
TCGA-50-6594-01	PI	tumor	LRRK2-low	NA	32.2937	0.575495	0.0102456	7.6775	0.752855	0.972843	0	0.378894	1.19299	0.0878812	3.96734	0	7.71823	4.53585	22.2963	2.50569	8.25282	3.68151	2.96527	25.2428	20.0614	0.0344553	488.153	2.36688	6.73252	4.49366	0.0599163	0.467347	7.2959	28.1948	13.3	20.4871	0.103978	18.489	6.38619	50.8232	4.36073	0.278435	14.321	15.7829	4.91781	1.68738	12.0646	9.33743	143.534
TCGA-53-7624-01	PI	tumor	LRRK2-low	D1	5.66832	0.175474	0.0344404	1.16249	4.52571	0.783696	0.259718	1.04316	0.887597	0.0816604	4.66713	10.3797	5.84982	0.650876	0.809908	3.58868	4.07023	0.710252	1.32554	82.3169	12.2363	0.00772317	2.21204	0.730138	2.39947	27.6772	0.166863	0.0396473	2.84824	46.9876	53.4199	4.61066	0.979923	36.2811	0.0274778	23.9832	4.77562	0.535101	28.6454	58.8835	13.2371	14.35	0.0574792	0.169988	2.67396
TCGA-55-6968-01	PI	tumor	LRRK2-low	NA	22.4145	0.940598	0.0754232	3.81545	7.85901	0.583512	1.17372	1.07988	1.10607	0.345572	2.10453	3.87232	7.06781	19.1604	8.89082	19.7734	19.4435	1.64252	5.69587	15.3991	27.5362	0.0740135	6.10496	0.310753	4.72869	32.969	0.397832	0.123777	2.08513	59.067	33.3867	8.54424	9.76888	35.6446	1.50438	0.41849	13.1902	1.16015	29.3605	50.6626	33.4523	4.61105	1.34558	1.17212	4.13242
TCGA-55-A48Z-01	PI	tumor	LRRK2-low	NA	36.3011	0.760667	0.194383	10.6439	7.57706	0.32132	0.848363	4.3645	6.57659	0.435468	6.52321	48.1808	18.1364	2.29804	16.0643	5.65612	12.4037	0.316041	2.63548	18.3031	68.7986	2.03294	3.93597	4.6847	2.7357	7.5027	1.32416	8.85891	6.14466	17.3276	12.356	4.42493	5.9874	9.42508	9.07913	0.628311	11.0062	0.722973	6.46553	9.94066	25.4894	1.65813	106.797	0.663353	21.4825
TCGA-64-1679-01	PI	tumor	LRRK2-low	D1	25.1357	1.0762	0.165568	17.4556	10.7946	1.08256	3.6492	0.681222	14.781	0.258235	4.0035	95.226	11.3942	0.48127	81.3015	34.1265	10.5082	1.80622	2.60206	20.4216	125.421	0.737719	10.4344	6.00922	7.0932	3.98615	3.52324	5.20914	5.64168	14.8399	11.7342	5.23798	11.2494	7.65802	11.2151	8.95391	9.77408	0.0800679	8.10838	13.5404	147.474	1.17073	21.7462	3.64096	37.9937
TCGA-64-5775-01	PI	tumor	LRRK2-low	D1	0.3386	0.310309	0.219826	0.260937	1.77627	0.115289	38.2933	0.733882	1.73259	2.86272	0.671331	0	10.386	0.0639929	9.85625	12.001	6.4298	7.191	0.660375	28.277	33.5841	0	25.412	2.73393	5.918	13.7566	1.52742	0	0.144985	22.0219	27.3271	0.604748	0.806348	14.2175	0.0309203	0.0517757	6.89157	1.04727	12.6948	18.4583	42.2704	2.41129	7.78845	5.39169	0.335489
TCGA-78-7146-01	PI	tumor	LRRK2-low	D1	5.32033	0.249371	0.087466	8.34672	5.69247	0.249432	0.170564	1.9408	0.478685	0.083121	0.983961	4.55316	6.89885	3.87675	6.8643	3.26898	4.50708	0.469131	1.35442	48.6014	30.6772	1.79895	15.0447	2.58756	2.99084	8.38953	0.136513	0.970391	2.89646	32.9852	42.3755	2.28139	10.3448	13.7437	0.198247	19.458	5.93462	0.241221	10.9544	29.113	60.0251	5.434	7.50939	4.27584	26.5972
TCGA-91-6848-01	PI	tumor	LRRK2-low	NA	6.10406	1.63218	1.5535	1.97361	20.7191	0.511477	9.8492	0.488112	1.23917	7.76162	5.19414	3.25646	6.85195	0.623775	2.35991	52.7664	27.095	3.70194	9.91575	80.603	88.8853	2.60385	3.2843	1.21077	16.4863	17.5618	0.400955	0.650923	2.64169	31.1719	50.9241	1.50325	3.39034	43.1758	0.630113	0.165545	13.0896	2.23624	25.8819	39.2068	13.9119	4.58234	6.43017	9.15637	1.31543
TCGA-05-4382-01	PI	tumor	LRRK2-low	NA	18.9872	1.22814	0.100746	7.75409	5.69831	0.925446	3.28871	1.0985	1.76481	0.183696	10.241	43.6091	10.7485	0.859119	10.6828	71.3685	14.8554	5.07894	4.20711	15.6798	28.1443	0.022229	20.2463	3.15047	7.36725	1.63188	0.490454	8.25398	1.70405	11.9614	15.2308	8.02639	2.079	10.3829	6.64521	8.3814	16.0092	0.538342	4.92611	9.59015	22.0869	1.50324	6.71394	6.54746	39.7818
TCGA-05-4397-01	PI	tumor	LRRK2-low	NA	3.13063	3.40478	0.0427553	12.5971	0.394933	0.312721	0.725841	4.12831	3.3425	0.0993597	4.75016	83.8487	8.22356	3.2712	1.22041	46.4174	4.25605	1.55022	1.77656	30.8304	24.8164	0.135702	2.90657	0.109835	9.95004	11.9532	0.571257	6.74763	0.611158	132.072	36.2798	0.721228	0.47125	36.8675	1.01361	3.30906	6.53959	1.75988	13.4968	54.3485	24.5196	8.2189	39.7861	0.478162	1.93452
TCGA-35-4123-01	PI	tumor	LRRK2-low	NA	12.8155	0.990631	0.0311487	5.74986	3.47827	0.141264	1.53693	1.20004	0.877017	0.137307	2.24683	2.28712	4.60005	10.1555	17.2657	1.92259	16.6847	9.1551	3.43253	15.1787	1326.5	1.11451	237.725	5.64147	4.01614	3.22581	0.609458	0.684922	3.6609	22.6518	24.335	10.1941	2.57425	27.4597	0.0976315	0.700212	16.6718	0.0602869	4.44028	16.9413	256.712	0.391166	20.54	17.9946	13.3833
TCGA-38-4627-01	PI	tumor	LRRK2-low	NA	9.47267	3.81001	4.75092	6.82457	9.23481	2.50668	66.2381	0.931743	3.80476	0.317607	8.17877	15.0943	10.8971	0.323417	3.47332	19.9175	24.8218	2.5267	3.18803	5.61135	308.868	2.34842	5.95376	2.53764	10.5713	1.17526	3.39715	3.67749	1.69503	5.59404	4.1995	6.32452	1.20243	5.20372	2.68618	3.6771	10.9146	0.763903	1.90359	3.75849	142.268	0.152742	212.604	10.8679	12.2797
TCGA-38-4629-01	PI	tumor	LRRK2-low	NA	4.74215	0.839704	0.109914	2.86141	2.25575	0.254023	1.01174	0.126237	0.885883	0.092928	1.44244	1.55625	8.1777	0.148821	1.6612	2.16433	11.7327	7.17054	2.14705	27.1532	36.0518	2.10459	120.924	3.40122	5.66888	3.03359	0.31954	0.819975	2.59465	28.0207	31.0534	3.55042	2.03803	40.5729	3.06299	0.337342	11.5864	0.0367305	6.64186	11.885	131.631	0.574372	13.9522	8.05153	28.1282
TCGA-44-2668-01	PI	tumor	LRRK2-low	NA	8.37366	1.56477	0.0875912	3.69861	6.21167	0.330671	0.632353	1.42959	1.59645	0.214229	4.42448	2.54976	34.4022	0.421902	14.2604	20.439	22.6644	0.743894	5.48125	37.9303	48.8092	1.94277	38.9901	1.41795	20.727	13.9133	0.807269	0.230969	1.87752	34.304	42.6686	3.2476	2.16	28.9882	2.68872	6.88849	10.7874	0.10683	10.8766	36.6474	156.694	2.51893	3.07425	32.929	20.9456
TCGA-44-6775-01	PI	tumor	LRRK2-low	NA	17.1035	2.77524	0.982759	22.1051	13.7142	1.5698	3.60507	1.41513	11.5177	0.538157	4.06632	361.472	23.9369	0.318735	6.32961	25.2842	37.3103	1.59963	5.45775	40.7341	97.8548	3.674	17.1246	3.01514	15.037	7.17152	2.62358	13.9919	3.11028	15.5343	7.1347	7.41433	0.567066	11.0385	28.5403	1.25571	18.268	0.344093	9.55537	15.9801	28.6669	1.02801	108.698	57.999	44.3434
TCGA-44-6779-01	PI	tumor	LRRK2-low	D1	1.26913	0.681293	0.129243	0.292391	15.4666	1.44062	0.120788	2.04569	5.18086	0.0993188	0.558969	4.65406	5.37952	0.191249	1.1495	1.86356	15.4829	0.70188	3.97586	65.4567	86.6219	0.0266705	50.7017	0.288046	5.54855	10.5033	4.81532	0	2.40703	11.4863	22.1404	0.907352	0.383809	30.538	7.6813	0	11.0652	0.15934	11.9526	14.1706	6.15201	1.92324	0.503912	0.359052	41.2164
TCGA-44-7660-01	PI	tumor	LRRK2-low	NA	0.743466	0.42148	0.129691	1.8812	1.05506	0.124747	0.545717	1.3316	3.72881	0.112557	8.14878	16.1286	8.01014	4.16777	5.57544	23.7379	4.64952	0.725048	0.928417	36.7981	19.4508	1.15719	1.46421	1.81482	3.71637	12.1895	1.64909	0.756784	2.64094	20.5365	28.488	3.33582	26.5941	49.0802	1.21597	6.43667	5.25595	0.496277	13.913	9.7093	92.6354	3.24716	2.45072	0.249599	4.88881
TCGA-44-7662-01	PI	tumor	LRRK2-low	D1	6.60326	2.49684	0.0386709	5.6955	1.47319	0.279731	0.178071	2.89882	8.41161	0.130061	6.22259	11.8407	8.30229	13.0807	7.75381	12.8226	6.36948	0.683297	3.53909	55.8142	56.0752	0.0634801	55.9716	5.70256	7.23459	9.52126	0.815047	3.1222	3.69325	37.2456	37.4139	8.42227	8.60485	27.5449	4.67459	0.876146	8.50217	0.370672	13.7387	20.459	9.62229	2.7825	7.46182	7.87012	49.3475
TCGA-44-7672-01	PI	tumor	LRRK2-low	NA	49.7869	4.1009	0.91418	14.2082	17.9919	0.557507	10.8195	0.923368	2.70109	0.639853	20.2047	39.5542	29.5623	1.7135	20.0207	34.2761	42.9287	1.25658	4.12967	16.2173	131.035	5.87412	223.094	1.66304	7.57341	6.38619	3.52785	2.61882	3.40289	19.453	23.7245	10.2956	3.71287	5.66084	5.2143	0.641701	18.2726	0.674332	4.46388	6.95125	96.5773	0.754797	22.3709	18.485	28.4916
TCGA-44-A4SS-01	PI	tumor	LRRK2-low	NA	6.12086	2.86678	0.968607	6.87923	11.6197	0.505713	2.45846	1.83786	1.19585	0.27892	18.8374	4.93969	10.6782	0.888979	4.68494	5.68034	18.0407	7.65191	5.4536	22.8188	54.1078	2.88287	27.9525	0.523414	7.3747	7.65792	0.797571	1.99486	7.72999	13.2299	14.4044	6.67121	0.0696686	7.01443	0.138715	0.863873	11.3583	0.513864	3.85543	11.0532	16.2501	1.28308	2.80304	0.75031	34.6659
TCGA-49-6767-01	PI	tumor	LRRK2-low	D1	2.77395	0.170992	0.0769598	8.2536	2.56147	0.0933569	0.0788841	0.926589	0.803971	0.0616619	3.16099	0.0828825	11.1765	0.345277	3.68964	0.88306	14.6149	1.237	1.14685	48.5454	11.5923	0.54189	327.113	0.834968	5.68485	9.79522	0.0824357	0	5.05501	45.9322	53.2532	0.534262	1.27228	20.1652	0.120424	4.01201	9.38105	0.0269776	9.74053	19.5644	22.689	1.56845	0.253764	11.1417	27.5047
TCGA-49-AAR9-01	PI	tumor	LRRK2-low	D1	3.74683	0.158154	0.0591304	0.918488	4.86078	15.2908	0.031878	0.864498	0.0390533	0.0137626	2.95178	0.686553	11.9831	3.55861	0.188761	3.51855	1.24054	8.12726	0.765806	21.0154	11.4403	0	14.0023	0.0445931	2.77565	17.6581	0.161523	0	0.344566	39.0221	24.063	1.08912	5.63632	43.6266	5.89056	0.0731358	1.75184	0.0547103	16.5353	25.6729	1.46425	6.25025	0.0270559	0.0319059	30.8892
TCGA-49-AARO-01	PI	tumor	LRRK2-low	NA	20.5856	2.40546	0.72364	17.2138	9.10326	0.952135	19.3299	5.67379	4.14005	0.664051	35.0162	55.1041	20.2027	1.17956	39.9781	11.9314	33.368	6.60078	2.66426	10.7664	658.684	1.63559	184.448	4.48042	9.36738	3.8505	1.97878	2.02479	9.37645	11.6824	17.1507	3.6624	6.74338	10.0549	5.61847	3.35038	17.5936	2.90336	4.16238	5.85808	264.705	1.16139	87.7787	40.1538	61.1827
TCGA-50-6590-01	PI	tumor	LRRK2-low	D1	16.7406	0.774286	0	0.716326	8.46475	0.924124	0.857924	0.133609	1.6337	0.31731	2.75615	0.0742262	5.73419	0.198438	4.50661	1.97605	16.8976	1.32298	2.39403	67.8543	24.894	0.314515	142.247	0.294032	9.17419	16.8329	0.295585	0.0364023	1.9659	49.5618	80.8167	5.11691	7.35433	19.7988	0.00756142	0.0753237	18.4466	0.396439	12.9551	35.4164	50.7942	5.58005	0.378798	0.78377	15.8953
TCGA-50-6592-01	PI	tumor	LRRK2-low	NA	2.5049	1.25823	0.334183	8.51685	11.5643	0.551859	0.837587	0.371537	0.905934	0.125269	9.85614	4.22326	72.0668	5.09024	1.99005	7.88994	12.1111	14.2366	4.73216	23.4323	51.5832	1.18181	35.3612	0.962302	6.4125	20.6273	0.417047	0.744275	2.88797	44.3907	35.9672	9.83284	2.85679	25.7831	0.289082	1.47621	8.276	2.9888	15.1703	27.3571	1.90793	1.99853	2.71425	4.94548	3.29282
TCGA-50-8459-01	PI	tumor	LRRK2-low	NA	6.33174	4.16253	2.84817	3.52874	10.3759	1.62017	21.715	3.98281	1.94167	1.27282	13.4555	39.5173	9.32785	25.3081	19.04	10.0119	51.6835	1.40991	4.74808	4.65016	192.29	1.39147	111.578	1.4122	11.5214	1.27133	4.36041	0.618558	2.91356	5.06789	7.41476	3.8077	0.793861	1.62669	0.649021	1.50604	19.6235	1.83443	2.57941	2.91968	96.4711	0.679986	16.1408	54.3165	13.5099
TCGA-55-6712-01	PI	tumor	LRRK2-low	NA	22.8219	2.67397	0.800706	6.1527	17.0343	0.40956	23.7851	2.36006	15.1611	0.427605	11.3901	12.5103	83.8602	0.0659313	27.9972	4.10645	19.9055	2.0755	2.19307	47.7102	127.678	4.20175	98.9879	5.85045	5.04417	4.9693	1.34725	0.350835	13.6294	13.9343	15.7102	2.16452	0.0209283	19.4092	4.79118	0.487508	12.8605	1.01908	5.08242	7.41408	326.419	0.99314	88.4789	8.72785	115.321
TCGA-55-6969-01	PI	tumor	LRRK2-low	NA	22.9802	1.06371	0.0746163	10.6179	4.19208	1.54963	0.595248	0.753818	1.14068	0.196074	2.20391	2.45061	13.1634	68.6624	4.99851	1.09126	15.3196	2.16745	3.05411	10.4086	17.2005	1.23675	2.90958	0.350608	4.42622	6.76206	3.16701	1.7392	13.7964	31.7635	35.5147	43.8202	17.9398	16.6562	1.5184	2.25826	13.7888	0.180923	8.25694	14.6165	12.2367	2.05255	2.88716	1.28565	5.85586
TCGA-55-6975-01	PI	tumor	LRRK2-low	D1	1.33387	1.11578	0.766197	0.346584	4.05321	1.51528	2.93812	0.72624	0.780983	0.155028	0.699178	24.8036	8.31047	7.85505	0.440494	1.71133	4.47281	1.35115	1.06018	41.0421	93.6425	0	32.2331	0.587035	9.95484	9.28141	0.54904	0.138141	2.20265	45.8913	26.3188	1.91499	1.17377	32.556	0.0369736	16.2625	4.75055	0.454697	15.964	29.1337	14.1304	2.62681	0.674803	1.41459	4.88537
TCGA-55-7994-01	PI	tumor	LRRK2-low	NA	139.203	1.69348	0.38277	14.2744	15.0447	0.286148	2.17837	0.556477	1.03072	0.686595	30.8602	0.975592	152.247	1.27153	8.61825	1.44035	18.812	8.17646	11.8086	122.271	387.089	28.5801	85.2945	2.83233	6.28464	8.69402	0.185249	27.3316	38.4581	33.5142	31.0623	1.23197	0	29.4061	22.2349	8.14826	16.7684	0.708539	16.6187	28.707	263.359	2.77793	614.924	2.47066	50.9131
TCGA-55-8096-01	PI	tumor	LRRK2-low	NA	21.2293	1.87211	2.14416	23.7285	7.53845	0.755255	10.1834	3.23011	3.8468	2.59021	3.38702	560.609	12.0978	4.71757	6.29174	13.346	28.9203	3.63616	5.92268	6.67807	50.4498	4.62238	4.28873	4.8106	6.56305	3.04488	1.31309	11.6788	22.2497	7.15272	5.2982	9.6503	3.35762	4.17526	7.78682	1.53387	14.4649	1.53733	3.62202	4.57998	24.4075	0.816785	650.54	51.2132	31.8957
TCGA-55-8511-01	PI	tumor	LRRK2-low	NA	50.4594	1.52499	0.362576	5.54486	11.7386	0.338404	6.60472	0.879114	1.19419	0.486531	18.4778	8.9522	78.7958	1.00993	118.027	11.2031	16.4113	3.58346	5.62771	29.1567	179.571	1.42465	84.6404	1.39835	5.54398	6.0001	0.405429	6.90784	3.99337	14.7518	20.9711	8.15262	8.20394	13.1035	0.205626	0.767652	11.9329	0.433825	11.2992	12.1121	36.2151	1.89388	12.451	0.98979	39.3313
TCGA-55-A493-01	PI	tumor	LRRK2-low	NA	35.8186	2.17318	0.123082	15.0964	8.15092	0.158353	3.19083	3.08868	1.13327	0.336052	8.32376	0.68868	48.4166	0.632297	15.8754	8.13785	22.4476	18.2276	5.11773	63.0912	24.8783	0.426999	823.386	7.67864	6.52166	13.902	0.802613	0.271785	5.41909	54.5004	65.3002	11.0669	20.0573	41.5651	0.941427	0.367453	15.3719	1.90217	12.3282	43.2295	156.535	2.94637	9.94454	12.7545	20.5779
TCGA-64-5781-01	PI	tumor	LRRK2-low	D1	2.78322	0.668607	0.0853708	6.46622	0.841564	0.156592	0.546821	0.551498	0.663945	0.151306	1.08103	7.75312	5.83126	1.96697	1.604	3.13285	9.99537	5.982	1.94561	16.2105	23.2284	0.0724271	49.0738	0.612955	1.30873	5.84664	1.02568	0.0361221	2.33342	19.5686	11.7926	0.6621	0.410404	7.65089	0.104789	0.127989	5.86151	0.142206	6.39322	8.5419	30.215	0.94118	0.552628	0.383086	23.7708
TCGA-69-7978-01	PI	tumor	LRRK2-low	NA	34.2367	6.67198	1.04852	9.13045	18.4217	1.7599	12.2295	1.92512	1.91442	0.617781	9.60137	7.20616	69.1086	0.744062	52.7778	7.19737	36.8657	3.82873	11.6052	19.7703	65.7533	3.3833	63.4787	12.9837	13.9995	5.42514	2.24078	5.2085	12.0204	25.8676	14.5516	13.4334	0.0717714	8.00221	3.03249	2.70708	20.1673	1.27516	6.67318	14.6982	50.7654	1.5674	22.1317	9.36096	63.0329
TCGA-73-4676-01	PI	tumor	LRRK2-low	NA	34.6424	0.766847	2.14515	4.88982	6.0705	0.625286	19.8603	1.20127	2.79055	0.469689	98.119	50.1268	75.8366	0.401973	65.7028	18.7674	13.7908	22.2316	2.14467	39.6563	337.706	33.3342	134.872	3.97687	6.50643	6.96936	2.23434	7.11472	4.81004	23.6417	20.6272	11.6644	2.52184	38.5741	0.624818	47.2397	7.38552	1.25986	11.9298	15.2703	160.343	1.19561	40.6955	28.0553	53.2404
TCGA-78-7155-01	PI	tumor	LRRK2-low	D1	3.39191	0.180107	2.02573	6.9619	0.617527	0.668005	0.686905	1.15563	0.214527	1.97697	9.75524	14.0694	41.3244	0.75519	60.1786	0.679632	3.94954	7.8988	1.87142	62.9945	11.5035	0.159899	6.69011	3.25878	8.77174	32.7832	0.651879	1.30341	29.0007	97.1374	167.712	6.38503	21.4007	27.2011	0.426561	3.48067	2.96087	0.158964	64.1348	119.26	2.91022	13.4525	1.6317	0.886953	6.04362
TCGA-80-5611-01	PI	tumor	LRRK2-low	NA	2.19116	0.251836	0.149608	6.52145	6.18828	0.0183336	0.546908	0.142539	1.42901	0.0330491	1.13988	238.832	5.06887	49.4854	1.11982	2.20063	19.1367	0.823467	2.27074	24.2417	8.44223	1.04302	1.42596	1.00191	3.63162	5.04003	1.45848	0.0920618	6.13802	32.8294	27.7901	1.25526	0.0399511	30.9504	12.2796	19.3298	18.8975	0.131335	12.1241	18.6175	20.3466	2.13188	31.8196	3.4427	7.40971
TCGA-83-5908-01	PI	tumor	LRRK2-low	NA	2.97705	4.13133	4.80702	2.09925	5.78646	0.742976	8.03244	1.37298	3.44792	0.161824	8.33215	36.6551	87.4808	0.764658	1.35056	7.95776	26.6836	0.517329	7.17138	87.8573	75.3004	1.38718	280.403	3.6221	4.61822	17.6425	0.623942	0.457383	5.00542	62.852	63.2004	4.91189	0.919209	35.2091	6.51368	0.479168	11.3647	0.285181	33.5841	33.5622	135.203	4.19924	3.94417	1.16876	23.3555
TCGA-86-6851-01	PI	tumor	LRRK2-low	NA	10.7374	2.29636	0.427755	11.1225	27.9224	1.06881	23.1117	4.60358	3.74353	0.431004	9.57176	3.86096	45.314	0.84281	11.2199	7.76959	33.1215	0.446559	15.0635	11.92	54.5361	1.10841	3.5181	6.44559	8.75433	5.10642	5.11093	22.1492	10.1625	15.0165	12.6367	13.9349	5.39053	7.88101	30.404	8.498	21.7325	2.2168	5.29343	14.0098	19.3334	1.75797	26.6812	0.299527	53.9936
TCGA-86-7711-01	PI	tumor	LRRK2-low	NA	0.508433	1.67458	0.1063	4.52537	2.99623	0.242459	0.128792	0.0471643	9.60167	0.0835991	1.05558	0.1928	10.4859	6.45432	1.6447	11.6947	8.10678	0.349918	3.17581	13.5015	26.5981	0.581333	9.23819	0.750281	7.38863	9.05119	0.603929	0.612247	5.45143	14.2529	10.1765	1.64251	1.89526	29.0951	0.0848784	4.45185	7.94272	0.135801	15.1274	25.1191	1.92363	4.79319	0.956401	13.6673	0.392193
TCGA-86-8055-01	PI	tumor	LRRK2-low	NA	23.1327	3.59734	1.03693	2.83032	8.08045	1.12353	16.3041	2.52069	9.35809	0.56659	38.3492	322.039	9.95717	1.03846	36.2512	161.315	17.522	1.81465	5.28486	22.3277	105.556	6.18438	43.3149	5.29481	11.3841	6.86697	0.691	11.9005	3.61111	14.4611	10.4248	4.02478	4.13834	11.0032	5.0177	5.361	12.5625	1.46288	5.45759	14.3781	23.1864	2.18973	110.895	20.8376	37.1429
TCGA-86-8074-01	PI	tumor	LRRK2-low	NA	7.11175	2.58165	0.625239	31.8917	6.4555	0.971856	2.13546	2.32116	3.94651	0.336894	4.72571	17.6134	22.0568	0.461804	62.0546	251.257	16.2462	1.13352	6.3545	28.5923	557.974	4.28876	20.3764	7.43776	9.04333	6.82451	0.670518	29.9176	26.62	24.7504	34.5523	12.9302	18.8698	10.197	20.2988	1.24519	10.2735	0.320988	8.76975	11.2545	13.3196	1.92166	128.635	8.00997	53.3451
TCGA-91-6829-01	PI	tumor	LRRK2-low	NA	68.4411	5.75635	6.32324	18.3811	5.28545	1.73711	41.6783	0.234519	6.18679	0.731406	43.1719	80.4437	10.986	2.47499	6.17838	17.7261	7.40377	4.02671	4.02596	20.3139	63.1575	72.8655	10.6007	4.1176	11.8931	7.79036	32.7963	11.4815	21.8724	26.1757	21.9589	6.16708	11.2102	10.0472	3.28697	0.274244	7.87338	0.619548	7.99555	24.7922	18.7731	3.61805	32.4961	3.8278	129.895
TCGA-91-6836-01	PI	tumor	LRRK2-low	NA	45.7771	0.27906	0.0858932	10.1183	0.985464	0.356229	0.067767	0.345446	0.918209	0.934338	1.8307	3.11025	77.3076	1.56317	7.6745	12.3791	4.93208	0.265006	3.15151	41.8145	457.984	1.0992	5.1133	0.714622	2.51016	20.5408	0.663948	0.264047	6.07635	76.5048	63.2916	14.627	7.25002	51.9683	0.121354	0.499688	3.63199	0.525186	27.2325	35.7083	6.3501	6.78298	15.0795	6.30315	34.3578
TCGA-91-8499-01	PI	tumor	LRRK2-low	NA	1.6145	0.476932	0.101983	0.747341	2.86643	0.147734	3.10154	0.146122	0.432129	0.321605	14.0713	2.09857	6.20589	0.720257	3.45302	2.66876	7.3063	1.02058	1.61093	25.9844	38.4751	7.93119	5.35389	14.08	1.66078	10.3636	0.471074	0.124482	2.96592	27.6243	85.5788	2.57844	34.3018	47.3473	2.68284	0.569716	6.46277	0.612552	21.3826	36.5602	15.2058	2.27547	2.16334	1.91009	0.96213
TCGA-91-A4BC-01	PI	tumor	LRRK2-low	NA	6.29867	2.54256	0.0885995	12.3982	1.0397	0.285792	0.629833	3.48704	2.49399	0.21368	9.26803	157.744	48.6851	7.14397	9.80365	9.10994	15.2629	6.14959	3.72151	11.0898	43.5582	0.314553	14.9511	0.666199	3.70286	5.61119	3.73952	0.145627	6.03305	23.4124	47.7412	3.91024	12.6166	15.3802	4.13968	1.10738	13.475	0.28675	5.88074	9.7032	11.794	4.02086	5.56471	1.27922	0.714498
TCGA-95-7567-01	PI	tumor	LRRK2-low	D1	30.5914	0.971015	0.284821	17.0887	2.5837	0.282668	0.475906	0.929552	3.60951	0.218962	51.9718	70.5952	28.423	38.0261	55.0904	68.1518	5.90862	1.89793	2.46835	12.9291	702.182	119.484	4.0809	2.42394	2.96622	9.46046	6.11703	19.9945	4.58887	29.0417	26.6642	13.9185	15.965	12.3537	5.59837	8.33845	7.41751	0.609143	6.70352	14.761	34.3569	1.68608	55.7293	1.09583	248.371
TCGA-L9-A444-01	PI	tumor	LRRK2-low	NA	83.4723	1.05559	0.235953	25.455	9.09798	1.4127	10.9323	2.78108	2.73908	0.160716	8.17742	42.8855	30.4977	0.775257	308.112	2.62715	25.3017	6.87901	6.57677	11.4444	307.107	13.349	77.287	6.04106	8.67573	3.53021	21.683	26.7214	23.0321	9.79699	15.0961	28.9832	0.98107	4.96521	15.4913	10.6677	12.4931	1.36379	3.82985	5.24294	20.8813	0.955823	119.378	0.970176	100.902
TCGA-L9-A8F4-01	PI	tumor	LRRK2-low	NA	9.20244	1.63814	0.584079	8.50132	13.7222	0.630339	10.3846	6.16918	1.77513	0.307823	11.116	15.9347	11.5896	14.3273	17.4794	1.06953	26.3264	2.48102	4.27233	20.5177	28.482	0.493169	1.86635	0.948095	3.94456	5.6903	18.8757	0.306714	5.59536	13.6399	23.7164	5.27391	26.0167	6.65087	2.57134	2.0187	16.2219	1.13573	9.26316	13.5618	50.4801	2.91841	4.37639	1.30586	14.6051
TCGA-MN-A4N4-01	PI	tumor	LRRK2-low	D1	5.95469	1.61849	0.752648	16.0051	3.63901	0.314758	2.87684	2.60091	1.64345	0.095374	4.44636	60.3424	21.3029	2.07612	18.1738	3.78168	8.83959	1.17745	0.680729	8.06364	28.1604	23.3166	4.30566	0.842276	3.90286	1.60805	0.669148	5.75089	1.56077	10.3951	9.92469	22.5012	12.3861	4.52552	0.735298	5.90162	6.87299	0.943792	2.18136	4.06739	96.6292	1.43869	0.777708	1.84899	27.0246
TCGA-MP-A4T4-01	PI	tumor	LRRK2-low	NA	18.3259	2.42235	1.01648	12.0256	8.01403	0.870707	8.88006	3.91934	2.82281	0.251062	11.8609	23.6238	13.6053	1.47357	22.301	9.53225	28.7703	9.17459	5.14104	14.6599	119.171	1.54944	759.52	6.01361	5.77763	8.09538	2.83343	37.5634	9.9142	18.1099	14.4428	6.81289	3.71964	23.1024	1.35967	12.0488	18.5908	0.850923	5.43908	16.5405	33.771	2.62795	60.9524	2.46326	60.2099
TCGA-MP-A4TK-01	PI	tumor	LRRK2-low	NA	19.5889	3.56599	1.37179	16.9507	16.7962	0.636719	33.6459	2.19327	10.0461	1.09711	61.5762	4.11576	22.259	1.26776	51.8804	10.905	36.4696	2.05567	3.27758	28.945	93.0197	8.06004	41.9591	13.7754	6.5784	7.24388	3.04583	11.2942	13.6822	18.1418	40.2512	7.77017	20.2902	16.6436	3.10497	0.853168	16.4855	2.38686	10.7417	11.2365	47.5623	1.95756	39.0973	35.8997	41.1077
TCGA-49-AAR3-01	PI	tumor	LRRK2-low	NA	3.05553	0.658938	0.0609557	1.98837	4.22372	0.124021	1.60257	5.78059	1.3653	0.199264	7.38246	4.47875	18.661	3.25467	1.54855	6.96664	13.0522	2.3202	1.78587	37.0821	37.6955	0.155509	23.7316	0.972821	5.38492	11.07	0.249688	0.980222	3.04694	30.8101	76.9729	3.09086	4.81416	16.7681	0.447081	8.63858	14.4618	0.575969	10.6271	12.1546	20.7967	2.92204	3.20272	1.66159	23.2305
TCGA-50-5946-02A	PI	tumor	LRRK2-low	NA	34.9765	4.16134	1.02156	18.9349	6.29686	1.00337	14.9619	0.84293	4.29672	0.14667	18.9004	7.87034	8.47012	13.3657	4.95515	20.1867	3.92821	0.660646	2.73491	72.7261	132.896	4.77616	18.5565	3.66493	5.53351	16.1396	1.31434	3.84966	5.992	35.1019	64.7992	5.7022	3.12722	31.2347	15.2856	6.15542	6.36563	1.66668	18.1012	20.4678	92.5605	3.56283	28.8172	0.596123	19.631
TCGA-50-5072-01	PP	tumor	LRRK2-high	NA	52.3137	1.01891	1.24034	4.05035	10.1014	4.46151	11.1835	2.42608	2.80471	0.947128	93.8299	97.9308	18.8795	9.13097	13.4483	63.563	8.24775	4.62047	1.35523	67.0903	203.587	27.2933	83.1902	0.565658	4.98923	11.7195	3.266	2.81457	3.96012	54.3837	60.3068	7.1695	0.978773	44.2328	0.562932	23.3776	5.20891	2.12626	29.0551	43.0764	33.7401	4.59091	39.796	10.4723	16.0428
TCGA-73-4659-01	PP	tumor	LRRK2-high	NA	114.654	1.93268	3.09149	12.6561	6.47707	2.25216	42.9314	2.28319	3.68542	0.968773	114.308	75.8353	132.586	109.623	70.5144	181.987	12.1173	4.28463	2.29967	10.8739	311.064	49.8053	11.3273	0.669896	6.66855	5.44094	7.60462	6.29042	7.97314	19.1141	23.8701	42.9616	9.93266	17.3857	0.919327	1.91551	9.07678	3.48874	8.06958	11.4681	24.9053	1.20978	104.311	10.0739	16.5049
TCGA-78-7156-01	PP	tumor	LRRK2-high	NA	187.41	1.33715	23.9873	32.434	15.1731	4.25196	53.3648	22.6393	2.34706	5.24521	100.806	292.213	317.384	0.207143	132.164	62.778	4.42812	26.0401	2.05995	1.71148	77.8092	171.787	15.9548	1.07848	14.425	0.55658	33.6722	0.418089	29.3156	2.60113	1.52495	6.17355	0.0264133	0.458398	2.94057	51.8096	1.55775	5.82407	0.765562	0.566265	403.905	0.1177	2007.37	0.15564	224.445
TCGA-95-A4VK-01	PP	tumor	LRRK2-high	NA	37.7998	1.65594	0.90435	23.1178	10.2824	0.831079	21.3534	7.5778	1.33823	0.966505	29.0761	121.641	201.289	1.92183	69.4865	33.7708	12.5749	1.18311	4.57415	10.3597	109.961	10.5096	12.6231	0.902032	3.586	3.54442	169.311	2.17554	7.21448	11.1346	7.69847	2.77211	0.262207	11.491	0.762062	2.92448	9.78124	4.54882	5.22731	6.41941	24.7962	0.886079	42.1726	1.48542	56.4581
TCGA-99-8033-01	PP	tumor	LRRK2-high	NA	8.30298	0.825162	0.195991	53.0411	5.03787	0.279919	4.19624	5.12875	1.38518	0.167855	8.76006	113.719	191.371	8.61201	5.55317	24.6672	13.2645	1.88975	2.00936	24.059	59.8383	3.94354	15.8519	0.647694	2.7353	13.7048	23.6129	0.670156	3.26839	35.5425	19.7303	1.96085	1.84098	15.1662	0.922852	4.25376	4.70894	0.366558	14.0578	15.6901	79.1997	2.62797	49.818	2.90632	51.4481
TCGA-05-4389-01	PP	tumor	LRRK2-high	NA	30.232	2.1255	0.135352	8.26214	4.62735	0.235416	4.65522	1.32938	0.929244	1.84519	7.63035	10.2905	31.3171	16.3752	19.9988	22.8119	19.6119	6.91675	3.27847	8.75386	51.0171	4.7342	20.0877	1.54777	5.54302	6.5707	10.7358	4.78584	5.73629	18.2573	18.5602	22.4116	2.19194	21.718	0.524623	11.8266	11.5194	0.371963	5.08777	9.74386	30.2464	0.993553	20.2743	4.4283	23.2732
TCGA-05-5425-01	PP	tumor	LRRK2-high	NA	39.6786	1.00811	0.942733	13.6113	5.85335	0.498542	23.1066	1.39312	2.71078	0.487677	73.2311	223.4	87.5169	7.25215	27.2208	48.5523	15.9362	16.3817	4.79153	21.4297	153.303	35.4011	49.4525	0.465455	5.43339	3.1326	8.53372	7.87218	6.18469	38.0104	20.3211	21.2652	0.590628	16.8938	0.540298	1.10691	11.1623	1.05018	4.74578	22.582	35.8524	1.37871	75.947	4.92895	28.394
TCGA-44-A47B-01	PP	tumor	LRRK2-high	NA	370.138	0.684598	0.49051	59.9729	4.50634	1.82752	6.30989	4.72569	8.08848	0.380427	24.0822	3.08359	44.0893	27.5509	61.9236	511.121	12.6754	14.1613	2.7763	6.8392	2120.15	0.977686	89.575	1.49006	3.08509	3.94375	17.0794	34.3452	68.5391	14.1094	7.44151	112.755	17.2932	10.953	16.8454	2.48381	8.77809	1.43139	4.73528	7.89841	14.1559	1.02995	109.72	4.88493	32.5479
TCGA-49-6742-01	PP	tumor	LRRK2-high	NA	88.0014	0.258168	0.382657	7.93252	3.59571	0.745154	12.2021	0.757651	3.13254	0.40341	105.432	140.054	40.6426	46.467	11.8062	87.318	6.36395	4.47812	0.793004	21.7333	330.91	41.0887	29.0031	0.394292	3.53044	8.34176	4.24645	4.4095	7.98553	47.4826	37.5165	10.6248	0.0469763	18.1978	5.20829	11.6863	3.84852	1.70744	12.8369	14.4521	31.3436	2.37542	55.3351	10.0983	22.3285
TCGA-49-AAQV-01	PP	tumor	LRRK2-high	NA	38.3049	0.512182	0.415667	8.35353	3.92457	0.130635	3.57343	1.31824	5.25351	0.50354	6.81686	188.884	28.7976	14.7233	426.545	13.0344	10.5034	0.479706	1.88985	16.7259	38.6278	5.1094	15.3471	0.813987	2.41817	4.27624	0.607697	16.7149	3.28018	14.1536	32.8971	9.85753	7.52136	6.18952	6.18122	36.0452	7.88668	0.627712	7.44072	9.44508	39.3235	1.47867	64.2869	3.17397	37.7536
TCGA-55-7815-01	PP	tumor	LRRK2-high	NA	166.174	3.27325	0.534404	15.8447	9.06255	0.961352	1.18198	2.21036	1.66917	1.19788	1.02547	93.606	189.001	5.5781	29.8295	26.5105	21.1243	5.52715	3.53735	14.6363	42.6967	0.490273	1.78706	1.11582	6.46877	8.19237	1.82353	0.65214	18.2181	17.8647	18.4497	0.577637	0.395639	4.78444	2.68815	0.416748	14.1592	1.0064	4.82525	14.0484	10.6413	0.76353	17.6558	12.6623	7.83374
TCGA-55-A4DF-01	PP	tumor	LRRK2-high	NA	20.617	1.31794	0.277074	8.00753	13.0458	5.0274	5.05249	3.86534	4.13205	0.499636	33.5661	70.0677	14.3197	47.3141	11.779	15.5827	24.4157	1.90987	5.51053	14.8499	65.7118	12.5231	0.970051	0.909511	3.49661	19.3934	1.03755	1.52615	7.1461	48.8315	45.3116	2.62715	4.12313	15.1906	14.0125	1.67613	16.2268	1.42948	18.6842	29.0983	23.2407	3.87566	42.165	1.58974	16.7075
TCGA-62-A470-01	PP	tumor	LRRK2-high	NA	75.9705	0.754935	1.08067	31.4906	6.54485	1.04827	31.1581	7.07893	2.39662	3.45992	154.478	228.771	100.001	102.85	7.74302	38.5977	13.9461	9.848	0.319002	5.7189	142.345	25.7572	14.6026	0.264418	2.8236	4.43663	7.6866	6.89776	30.1265	18.3502	23.417	21.5087	8.52254	11.3525	1.05595	24.9575	7.93433	7.27007	7.73155	4.45627	131.176	1.13176	512.677	5.19544	37.9036
TCGA-69-7760-01	PP	tumor	LRRK2-high	NA	58.8407	0.545019	0.514999	16.3239	0.91482	0.0887427	1.34306	0.747145	0.774308	0.0647695	3.53731	31.4363	12.0713	2.21561	6.10426	2.12769	1.60805	3.07465	0.436874	25.1139	27.2788	32.3052	4.81444	1.60021	4.81513	4.09651	0.644123	9.67327	138.479	17.389	16.0674	14.8159	2.07289	9.68438	41.6586	23.2788	1.30812	0.258678	7.24535	6.35299	4.33928	1.39443	151.378	5.48002	89.1721
TCGA-75-7031-01	PP	tumor	LRRK2-high	NA	75.3567	0.289101	0.83276	7.08841	3.21064	0.634238	7.23909	3.20503	3.59001	2.39802	109.835	196.383	22.6666	134.107	16.5535	29.8102	12.0927	4.61775	1.06705	8.09871	91.7909	14.5335	6.20961	0.347757	2.43155	4.79889	67.7572	9.32445	23.795	11.0329	19.1807	4.18765	0	14.9327	8.94386	4.90018	6.47061	1.04936	3.39579	7.11228	13.9797	1.82007	210.522	2.36492	29.9548
TCGA-86-7713-01	PP	tumor	LRRK2-high	NA	55.8531	0.664109	1.28675	32.6365	3.17927	1.19344	11.2827	3.24816	3.77449	0.671448	22.0411	194.846	230.088	91.718	28.0477	99.356	3.34064	5.58428	3.13698	25.1334	97.9738	155.984	1.5798	0.363141	3.13054	8.64236	5.30014	5.28806	21.8164	41.061	16.1167	12.347	0.46703	24.383	31.0089	1.78929	3.63873	1.77844	17.9241	18.501	5.208	4.05121	438.959	2.98615	42.9858
TCGA-86-8281-01	PP	tumor	LRRK2-high	NA	47.2728	1.22134	1.84892	25.2209	7.78455	2.35977	25.2528	9.63178	1.57767	2.56608	182.796	199.579	179.024	17.9505	205.576	187.432	11.0684	22.5801	3.62777	3.27301	107.34	18.897	3.22532	0.400052	6.81591	1.29625	22.5938	4.45764	29.092	6.3399	2.64221	26.5154	0.0357763	1.57149	2.36346	100.099	4.69167	3.09646	1.88603	1.65772	124.388	0.2862	820.708	2.14678	431.759
TCGA-91-6828-01	PP	tumor	LRRK2-high	NA	221.29	3.87131	2.89342	14.3749	16.6052	2.16847	76.1483	7.33697	4.17555	1.22087	119.07	15.1111	67.3302	131.499	23.9611	42.5413	25.919	5.60095	8.60278	12.0144	176.789	22.6653	31.5593	1.00976	13.2638	6.09544	5.34546	13.4961	31.7735	37.574	15.7664	21.6025	11.3425	9.11637	153.952	0.813091	19.2242	10.2697	4.13137	14.1386	22.0055	0.97954	194.712	11.9854	26.6369
TCGA-97-8179-01	PP	tumor	LRRK2-high	NA	107.885	1.123	4.32599	27.4508	10.3046	1.76031	54.6624	4.51949	1.99647	1.21693	238.395	201.207	48.1271	2.59758	179.643	15.9104	28.8351	43.9216	4.36384	11.7493	132.689	33.7005	3.30154	1.10767	8.07185	9.38896	16.9877	9.52264	29.5816	14.7412	22.3907	7.84375	0.019701	6.45446	4.61546	19.4196	6.50259	4.9497	5.15814	6.04805	109.791	1.03373	604.605	23.1099	112.645
TCGA-J2-8194-01	PP	tumor	LRRK2-high	NA	77.8987	1.93832	2.43176	14.5755	7.31419	3.21771	27.3853	1.28461	9.33194	7.66171	19.8582	198.945	146.184	46.7064	168.01	140.285	18.2857	10.092	6.03894	2.7504	179.972	29.5219	23.6223	0.949493	8.87996	1.34703	43.4554	2.4887	43.9553	2.70803	2.6673	9.53916	0.74386	1.80119	2.61148	12.9119	6.99549	3.88921	1.46133	1.71185	20.8733	0.307439	146.511	3.01771	61.0701
TCGA-L9-A7SV-01	PP	tumor	LRRK2-high	NA	17.4881	0.274748	0.159044	14.5639	2.19832	0.780413	3.51807	7.14395	4.00875	0.176969	22.2524	4.38641	8.83778	29.9982	79.5509	13.736	4.16621	15.5164	8.80414	20.8694	62.8316	23.0249	15.0416	4.75153	6.86215	6.46718	13.6936	68.4487	19.6649	17.8228	35.2095	16.3192	11.787	23.5611	10.2359	13.6879	3.37696	5.27525	4.34404	15.1868	14.7401	3.33557	16.3011	0.442505	287.854
TCGA-05-4415-01	PP	tumor	LRRK2-high	NA	19.8233	0.133376	0.541919	1.63944	0.440153	4.64226	0.587799	0.956563	0.985076	0.348603	18.8257	18.397	57.3347	0.503993	1.24107	14.346	2.5363	1.6897	1.17799	209.881	64.7567	17.4791	114.391	0.132061	3.10782	17.7536	2.43635	1.26002	1.30188	62.023	17.7118	1.22554	0.0657638	42.0594	0.0840886	0.630094	3.26061	0.415993	31.5878	38.9432	3.34606	5.72777	4.27844	1.77079	5.27468
TCGA-49-6743-01	PP	tumor	LRRK2-high	NA	35.863	1.4607	0.812725	9.50135	5.74003	0.792241	12.8545	1.6052	1.76805	0.634714	16.4529	63.4604	149.685	0.498365	5.44431	36.4461	6.68698	21.4175	4.80489	32.033	144.594	18.7728	7.14686	2.26712	12.9776	15.3329	1.35106	5.66376	3.99719	32.6397	18.9545	1.96651	1.19426	41.5706	1.96864	5.05491	6.51685	0.42523	26.7352	25.6196	8.0378	1.68338	19.2951	7.7339	9.63752
TCGA-53-7813-01	PP	tumor	LRRK2-high	NA	17.205	0.292972	0.0223545	17.2181	1.77069	0.397644	1.02061	1.76201	3.40597	0.147948	11.6627	44.5942	77.9334	21.4307	3.85842	30.0377	10.5082	7.40516	1.17281	7.01725	26.1255	3.2096	0.776135	0.151693	1.54961	6.97052	1.6693	0.874404	20.7244	19.3932	16.783	7.39187	11.6123	8.33522	5.28364	1.07388	10.3355	0.355477	4.59387	8.73092	4.45667	0.901609	91.5609	1.39775	13.2386
TCGA-55-6970-01	PP	tumor	LRRK2-high	D10	79.0901	1.84264	2.83161	9.73294	14.9188	4.13061	32.0399	6.73275	3.24301	1.18489	153.997	156.259	273.365	13.9389	18.6351	98.8641	15.6914	4.05643	6.54425	11.1954	221.609	76.4054	19.8995	1.14435	8.85644	9.44769	28.9324	8.08318	16.6171	20.4832	10.8734	13.3317	0.110573	5.32127	1.05096	8.61149	11.1676	1.44597	9.53884	18.4831	70.7273	0.99515	71.9079	2.09583	41.3335
TCGA-55-7727-01	PP	tumor	LRRK2-high	D10	82.6934	1.60162	1.33946	15.6133	18.6911	1.01684	35.2647	5.16786	5.38648	1.52013	102.853	493.795	66.9683	0.437975	69.5046	44.065	25.5819	2.94605	6.74945	32.3939	250.861	65.6098	603.77	4.46959	8.26502	13.4009	1.60254	57.6303	24.7739	24.1774	15.269	5.59199	2.79043	9.58953	10.8335	19.868	18.667	1.41412	6.14262	20.1251	37.4634	1.10094	112.387	7.74085	199.529
TCGA-62-8398-01	PP	tumor	LRRK2-high	NA	11.352	2.32449	0.830601	4.43605	14.6952	1.01628	2.39476	3.41506	1.62763	0.526834	11.1067	108.527	35.963	3.60204	7.88816	40.8715	17.3713	0.697087	4.93062	23.7564	63.3934	7.22313	33.4506	0.763952	5.87084	7.17247	8.19256	3.65361	3.67523	24.7969	38.0011	3.83121	1.5532	13.3514	3.27398	0.530847	4.2204	0.496807	14.6942	16.1201	46.6988	3.65679	19.546	5.35649	29.8
TCGA-62-8399-01	PP	tumor	LRRK2-high	NA	86.3067	1.51604	2.54191	6.84592	12.2458	3.29475	50.0498	0.877475	4.25389	0.683994	197.236	135.921	58.3659	0.974395	8.38387	34.9069	13.3144	29.4787	5.45343	20.6089	204.298	47.5115	559.303	8.40118	6.0298	5.84704	33.9929	9.05797	10.8224	15.3313	21.5802	28.1745	4.04078	7.19457	0.1074	1.05522	5.35741	7.42673	10.9888	10.1001	34.1657	3.02421	85.9736	5.58729	71.3264
TCGA-78-7154-01	PP	tumor	LRRK2-high	NA	29.2649	0.950253	1.75079	2.17584	16.3569	1.49941	38.9168	2.18419	2.06026	0.565667	138.9	141.634	7.69545	38.5895	1.22597	25.3556	5.49875	2.03066	1.51751	42.007	211.429	27.4592	61.719	2.18465	3.59365	13.0407	1.09892	9.17498	2.95223	44.1835	32.447	1.10268	2.02256	19.7817	2.21834	0.570731	3.0553	1.75792	16.9231	18.7433	33.919	8.46332	9.23057	2.65989	13.0369
TCGA-78-7160-01	PP	tumor	LRRK2-high	NA	57.7005	3.83049	5.36592	8.17836	19.155	1.98437	47.4907	2.45755	6.33072	2.68421	264.532	198.443	181.845	6.40301	34.7699	73.1561	28.0321	5.06144	5.68262	27.316	376.446	68.8373	18.0467	1.60381	10.7821	13.5464	18.4957	12.9802	24.7956	11.8674	11.5608	18.3368	1.25364	10.1864	2.42896	4.88316	14.0637	4.68924	12.3874	14.8007	49.9199	1.12793	47.1624	6.06746	83.2449
TCGA-78-7220-01	PP	tumor	LRRK2-high	NA	10.6134	0.392482	0.396218	20.6922	6.3199	0.591446	10.8619	3.27453	0.879413	0.36918	30.6007	19.4411	22.2673	7.60717	2.66165	13.9857	6.36452	9.19805	0.980478	27.9553	105.965	11.9267	31.5674	0.966045	3.50189	12.1782	1.73311	2.2356	16.2551	86.9879	53.3102	8.19009	0.582916	23.3191	0.582577	5.4092	2.48651	1.32997	34.2107	29.6784	16.6629	5.88589	8.13108	1.58346	12.4719
TCGA-95-A4VP-01	PP	tumor	LRRK2-high	NA	188.764	1.61725	2.49565	39.0485	9.80361	2.50361	28.8145	3.62886	3.97846	1.76785	546.268	68.3893	22.6087	118.588	8.26671	68.5792	18.2674	44.1689	2.31998	2.34698	322.78	38.6243	6.8325	0.650724	5.7301	3.23534	16.0061	5.65336	19.7755	14.7312	29.0722	29.9195	4.22791	11.3719	1.4308	4.23284	12.4926	5.59738	3.57831	5.76857	78.6503	0.874312	123.373	3.20944	16.2671
TCGA-97-8176-01	PP	tumor	LRRK2-high	NA	32.728	0.69886	0.268562	14.761	2.96679	1.05563	6.41294	3.19635	1.96583	0.699727	38.7731	114.15	112.475	0.611696	30.0346	79.2385	11.8464	3.23352	1.76667	17.9679	228.306	15.3791	8.38409	0.386802	4.32573	8.64063	15.9491	5.35366	2.97142	21.1806	47.0424	4.23239	0.403664	26.5819	0.857067	7.07874	4.76895	1.12389	11.1529	11.6224	18.6163	3.75099	43.8968	9.57659	32.8411
TCGA-MP-A4T7-01	PP	tumor	LRRK2-high	NA	107.068	1.14998	1.7502	14.8365	7.19261	1.23239	26.3307	4.83145	3.51255	0.97518	297.38	278.77	95.5499	6.80191	45.8806	156.958	19.6294	3.38197	2.25478	13.8743	186.011	48.7681	61.0311	0.695144	4.30529	5.14188	18.5963	8.4915	14.3676	25.4075	17.7649	13.0613	2.55189	10.1979	1.53994	3.70602	6.66032	2.849	6.74896	7.81575	96.0033	2.0617	115.535	15.874	44.1375
TCGA-05-4417-01	PP	tumor	LRRK2-high	NA	124.739	2.07876	1.58503	15.2359	16.0077	1.72294	16.6545	2.15064	2.21735	1.11453	7.02721	58.5813	63.0649	42.6472	8.93475	14.4958	22.3263	3.46376	4.96675	8.37958	190.719	5.91055	4.97723	1.04579	9.9662	4.98576	10.3224	0.859787	39.2651	9.23036	11.0964	39.7102	1.01811	6.49364	5.37075	1.75445	12.0118	0.442954	4.64784	8.29796	30.7491	0.54794	72.7277	10.5519	19.1394
TCGA-05-4422-01	PP	tumor	LRRK2-high	NA	57.9254	0.425248	0.775296	30.3044	2.57504	1.84602	6.91371	15.1603	1.80505	0.240802	6.46409	223.485	305.761	9.90582	7.76718	2.80514	16.1032	21.362	5.43679	4.9113	24.2443	10.8714	7.47455	0.416335	4.30692	2.72257	10.0923	7.68881	12.2441	46.5038	13.9427	7.75557	0.22591	9.47316	6.52038	33.0527	11.1629	2.14814	5.46038	4.75616	1864.11	0.913593	713.326	0.0908333	133.07
TCGA-05-4432-01	PP	tumor	LRRK2-high	NA	71.0927	1.29268	0.931037	18.6572	4.75708	2.76876	10.8908	1.51197	1.92023	1.1581	58.8904	34.4045	26.1819	109.594	14.0316	21.2887	15.007	7.42751	1.81303	9.54469	77.4165	9.79873	8.44126	0.438032	4.39712	5.00126	16.6814	2.07838	19.5481	24.2193	45.365	37.3662	10.6194	24.7122	1.77574	13.4309	8.3039	0.908088	8.16793	16.4795	54.2093	1.44527	43.737	12.2718	28.5332
TCGA-44-6145-01	PP	tumor	LRRK2-high	NA	15.3017	2.71546	0.856664	13.6177	16.3032	1.34428	22.7842	1.02635	2.4373	0.66809	62.7789	34.3539	122.906	0.488659	10.1559	44.3198	22.6383	1.8606	8.57855	16.6124	145.997	14.063	7.49762	1.00084	6.5549	6.28759	8.76903	7.24045	5.18045	15.9862	9.01592	3.1884	1.9364	8.29121	0.692557	2.59587	13.3178	1.63666	8.75778	10.4967	118.189	0.787964	22.0055	3.35591	30.3609
TCGA-44-7669-01	PP	tumor	LRRK2-high	NA	122.643	1.39765	3.10684	13.5134	22.4543	2.00959	31.5246	2.79212	4.29071	1.56591	174.554	32.6891	23.4109	35.7126	8.11	42.0542	15.6829	4.70458	7.88906	19.0675	198.584	66.4235	30.8337	1.09105	8.34025	26.7783	10.1198	5.4975	35.2523	56.3938	50.4412	6.28393	9.75802	37.8004	1.00366	2.26069	11.9334	2.88032	41.262	34.6813	28.1682	4.55882	32.9444	3.56843	32.0396
TCGA-55-1595-01	PP	tumor	LRRK2-high	NA	208.547	1.96687	1.04581	28.6657	4.8876	0.934007	21.7152	2.32155	4.30551	8.2916	51.261	13.1375	13.6639	3.97115	79.2015	15.1326	10.8844	9.81381	3.4543	13.0057	168.216	17.7004	5.19346	2.24343	5.81383	5.8283	71.3615	7.14888	20.0451	22.6911	20.2255	21.6731	1.09047	15.3524	32.6001	18.2616	9.02648	2.19374	10.1417	8.64196	26.6183	1.91793	187.815	1.50708	96.0706
TCGA-55-7903-01	PP	tumor	LRRK2-high	NA	73.9353	0.691813	0.309122	23.0009	3.18304	0.513032	4.48483	1.27125	1.70316	0.27045	44.9282	16.5985	32.6061	1.14885	47.0761	13.5231	13.3472	12.524	3.81352	24.5216	65.8902	33.4967	61.4995	7.71807	3.17129	12.4735	2.68896	90.8502	12.0826	22.9815	21.7046	39.9035	0.0569427	13.9246	5.57471	2.47307	8.99729	0.820357	5.97043	9.81056	7.26834	1.94337	157.693	5.76342	210.695
TCGA-55-8085-01	PP	tumor	LRRK2-high	NA	214.568	0.688909	0.285328	9.83196	6.99957	0.533093	6.93983	3.75613	1.83151	0.28987	19.5531	10.8504	108.886	1.28877	15.7676	5.60031	15.7336	20.6773	3.48835	11.6308	40.6988	17.6567	9.87917	0.42384	5.50585	6.87811	3.30434	2.33853	11.3853	20.2864	22.7843	1.55092	1.3802	15.9163	0.264425	8.82	9.97161	0.808073	11.8516	7.81712	139.473	2.13857	382.931	3.20652	35.2688
TCGA-55-8507-01	PP	tumor	LRRK2-high	NA	151.5	0.49891	1.08149	42.112	3.91427	0.899742	25.8805	1.54397	4.02152	0.791665	229.475	74.3563	133.881	2.1313	27.4132	162.41	18.3077	6.32	1.83082	7.10108	295.031	57.8654	10.3942	0.638052	6.06208	3.87329	26.6841	6.98144	13.4649	24.2484	60.8131	38.1935	30.2284	25.2459	1.89891	8.22727	7.29443	1.75547	7.73032	13.9548	51.8791	2.35725	141.272	39.9909	54.613
TCGA-55-A48Y-01	PP	tumor	LRRK2-high	NA	15.093	2.89018	0.60464	12.8895	7.74737	0.865319	1.42947	1.01575	0.578245	0.198694	12.9681	444.078	164.995	11.6793	0.94074	10.882	6.12523	0.333644	1.10154	10.5308	66.4316	7.63805	5.76857	0.437041	5.30373	3.05293	4.4535	0.453429	5.13892	15.8511	7.24766	3.36391	0.0899375	10.278	0.363643	3.71258	4.77944	0.512078	11.5327	8.17452	9.75982	2.14377	111.112	2.50474	15.2898
TCGA-69-7973-01	PP	tumor	LRRK2-high	NA	87.3294	1.99901	0.985951	11.3829	6.49456	1.74938	26.9249	2.47375	5.79399	1.20893	34.6049	18.6351	93.4455	77.2786	82.9233	52.0083	13.7175	2.08008	2.89582	15.8145	132.312	35.1503	4.41886	0.71249	5.18886	17.1342	12.216	3.43272	12.7217	46.2137	76.5421	48.6808	26.6933	18.9758	1.63832	1.27808	5.22612	2.2438	14.261	34.1082	16.297	2.3141	149.825	2.41451	28.6617
TCGA-69-8255-01	PP	tumor	LRRK2-high	NA	16.5103	1.55509	1.0318	44.9992	2.89938	0.424404	9.39777	3.16635	1.12504	0.208231	60.9157	17.8373	4.66337	13.8189	2.6722	15.3577	13.8589	2.4946	2.8625	19.4957	62.5975	5.89818	186.58	0.20009	2.04521	11.4909	0.688486	1.19502	3.63423	235.372	39.4809	1.38408	0.265079	40.7411	0.265923	0.400917	7.14482	0.660228	17.4764	14.0737	7.99134	6.54903	10.7633	1.73949	5.04663
TCGA-78-7148-01	PP	tumor	LRRK2-high	NA	69.535	0.498021	0.481816	15.1865	5.04899	1.70828	29.633	2.29356	0.889481	4.22628	16.3323	276.614	110.132	10.1749	30.3775	58.3741	9.42198	1.21997	1.75048	15.378	165.341	24.2404	29.2531	0.823508	4.16433	4.45653	22.0577	5.52783	17.8854	12.0804	12.9687	15.1998	0.841501	7.7245	4.51544	1.9781	2.75799	0.381233	5.71584	7.63355	29.5245	1.52853	115.403	1.9782	44.254
TCGA-78-7633-01	PP	tumor	LRRK2-high	NA	82.7238	0.481786	16.8148	13.8193	11.9939	6.80829	34.454	4.92418	2.2358	3.39764	159.11	143.216	323.28	1.33659	237.538	115.003	3.96282	29.5502	5.17115	3.67023	83.9384	64.5055	17.0111	1.07612	13.0013	1.47756	31.2113	5.0385	174.082	5.10126	2.61791	10.6146	0.0444809	3.23519	0.980761	48.4803	1.62898	8.02297	2.67403	3.5352	291.669	0.396186	981.062	3.93704	318.538
TCGA-78-8640-01	PP	tumor	LRRK2-high	NA	33.786	0.613227	0.527949	7.64769	4.42501	0.344821	8.10118	0.930623	2.63554	0.446156	205.47	86.4824	19.1285	5.47549	7.61702	33.8609	12.6881	2.16568	1.15093	17.9463	100.269	14.9976	1.49764	0.484504	2.84389	7.69305	3.54432	2.52369	3.01296	21.2502	17.642	3.50686	0.450537	25.2159	1.00465	51.9683	6.24154	1.96285	14.3899	24.5243	19.6096	3.21639	24.4306	18.4312	21.792
TCGA-80-5608-01	PP	tumor	LRRK2-high	NA	103.351	0.639043	0.416121	15.3467	2.151	0.388154	10.2765	0.730546	1.97671	2.49425	79.0792	193.105	189.55	48.9956	42.1333	113.858	8.01195	2.60101	1.13928	7.7706	80.1552	15.5743	5.92501	0.222854	2.42785	4.29145	21.0462	3.83668	16.9609	17.3044	20.9078	22.7256	8.12943	10.3199	4.53045	4.45035	3.43175	2.28576	5.03733	11.235	22.8345	1.16111	268.374	2.88253	32.804
TCGA-86-8054-01	PP	tumor	LRRK2-high	NA	40.0423	1.64091	2.56579	3.10003	3.05315	0.882968	10.5599	0.523245	1.79418	19.3289	51.0974	34.5449	65.4865	12.2795	4.62252	20.0788	7.08144	20.0298	1.54451	30.0486	81.6965	31.0434	12.7188	0.435933	2.39187	21.6897	17.0233	2.26362	62.6598	53.3613	81.4006	4.97133	22.1131	21.2984	4.70231	1.32902	3.38065	0.578744	31.4249	39.9127	12.7486	4.76809	89.3356	1.92166	7.63911
TCGA-86-8073-01	PP	tumor	LRRK2-high	NA	48.3626	1.92452	3.59598	4.36663	19.4769	0.748507	100.052	3.16124	4.70986	0.661758	92.6792	172.242	43.0239	3.44967	5.76303	15.9687	20.4832	10.4868	5.55046	17.4902	144.19	106.304	8.14599	3.8644	10.5641	11.1616	3.06127	34.2423	13.0583	14.9188	8.90673	16.0888	7.02192	10.0022	2.87979	5.18007	15.9194	4.67939	5.8321	9.81667	39.4088	2.43262	61.6071	6.65697	169.872
TCGA-86-8669-01	PP	tumor	LRRK2-high	NA	270.051	1.36764	0.329682	45.7462	10.0451	1.87698	16.9497	6.07573	7.87706	13.2782	16.4195	1.55426	83.5525	33.6202	4.77836	59.5807	19.1968	30.0628	2.20177	3.08812	53.103	2.24586	20.1548	0.594225	4.64483	1.64661	27.937	9.79788	14.3311	39.539	9.96333	31.5702	0.468014	5.4167	5.13884	47.8807	6.21989	3.0286	1.98941	10.4333	13.988	0.5147	1114.01	7.51023	23.3603
TCGA-86-8673-01	PP	tumor	LRRK2-high	NA	45.434	0.311567	1.12972	18.4442	0.699583	0.225892	0.0330721	2.53239	0.7611	0.0572665	6.83211	355.492	115.569	1.33409	16.9882	324.998	8.09848	4.64743	0.995098	17.2334	47.6076	9.93714	17.196	0.267808	1.5488	10.0562	61.2197	0.330315	2.39632	12.8664	11.0829	5.90743	6.1842	21.4926	0.141467	4.11515	5.4485	0.566052	6.88325	12.025	6.56383	1.6455	93.0923	2.13953	29.891
TCGA-93-8067-01	PP	tumor	LRRK2-high	NA	30.6661	0.510375	0.809849	9.91167	3.59953	0.540358	3.81051	1.88033	1.83609	0.467522	71.0759	173.97	83.0953	10.5816	4.09336	19.7223	5.87257	0.9297	1.77998	10.9127	100.477	12.1395	29.037	0.299527	2.86942	9.70717	13.7998	7.90743	6.68114	39.4492	32.64	9.02513	14.8648	14.4493	0.445041	8.26652	4.64289	1.01228	9.34668	18.9724	47.7098	1.86092	77.4741	5.58529	25.868
TCGA-95-7947-01	PP	tumor	LRRK2-high	NA	40.4625	1.28338	1.42089	5.83542	13.6382	1.20731	28.1159	1.25789	6.82111	0.74494	91.0844	221.719	38.4595	0.806336	9.23734	48.9713	14.1938	1.89036	5.54262	31.2417	190.14	27.2814	12.0422	2.12106	8.38079	9.41401	2.04631	16.7556	3.91018	33.7215	13.8135	4.37413	0.0471582	16.5912	13.5139	7.14024	6.98228	5.56516	19.3187	23.8538	84.3398	4.97929	48.097	2.98227	31.1065
TCGA-MP-A4SV-01	PP	tumor	LRRK2-high	NA	76.3165	1.36211	0.381002	19.5691	12.8305	0.485498	7.84706	1.97693	2.88574	0.536242	32.5769	11.6442	71.8829	29.2883	31.4604	14.4181	18.4667	9.25519	4.92973	24.873	93.6461	16.6189	60.0422	2.27098	5.23882	9.67793	4.53855	40.0155	15.3178	25.8239	36.8509	27.7546	8.83973	19.5208	8.06772	16.0788	10.9444	2.40674	13.2667	21.1538	34.2916	4.59013	212.509	2.14366	54.1202
TCGA-MP-A4TF-01	PP	tumor	LRRK2-high	NA	45.1948	0.273874	0.820462	7.12381	1.28461	0.372075	0.478638	1.56829	1.82769	0.630112	13.7363	128.179	17.8251	4.26237	4.26204	39.1062	4.61582	4.47129	3.41467	21.3825	43.7712	20.3767	149.769	0.946947	3.31169	8.41702	13.8498	6.54266	10.9232	23.986	14.8523	2.67337	14.0395	7.62008	2.16062	5.93337	4.03034	0.761813	5.62131	12.4604	30.1602	1.86893	40.4222	4.94783	19.0277
TCGA-50-5936-01	PP	tumor	LRRK2-high	NA	40.1671	2.53699	1.25457	15.7404	5.6499	6.42629	11.4755	0.689525	1.33375	0.334249	1.67602	213.283	59.1512	0.0581967	5.32565	50.4451	8.51767	3.42348	2.53618	22.5544	149.967	11.409	305.114	1.12417	5.64408	4.39422	4.30794	2.03729	5.76336	11.1249	10.1393	4.19659	1.54853	11.9249	7.65947	1.21347	6.34504	0.242098	13.3247	11.3938	13.2594	1.82469	65.6387	9.30663	18.7057
TCGA-50-5932-01	PP	tumor	LRRK2-high	NA	28.584	1.3383	1.38591	16.344	8.59146	1.39456	52.5303	2.11322	0.642618	0.537375	80.2905	229.44	87.4221	27.3154	114.383	9.47747	14.8134	4.51194	5.39232	8.73511	74.5565	13.7741	8.88852	1.47737	3.18977	3.26292	28.5403	7.17927	27.8344	10.9294	6.36106	27.5071	1.79957	4.46093	6.55088	4.54031	4.57577	1.6609	5.07592	8.00682	50.2659	0.548726	249.127	14.7562	509.844
TCGA-05-4396-01	PP	tumor	LRRK2-low	NA	30.9659	0.97563	0.923881	11.4024	4.01111	4.2317	13.547	0.336123	0.804811	3.23556	5.02107	151.743	404.827	0.515235	0.624435	62.2166	5.72087	10.2438	3.13556	10.0682	121.696	2.50808	12.143	0.919697	4.23099	3.53179	56.6198	18.2141	19.1513	8.67056	5.06289	17.515	0.0618457	2.58129	103.463	2.05458	3.12398	2.59919	6.1478	4.84538	301.064	0.812929	768.131	0.423579	93.2021
TCGA-05-5429-01	PP	tumor	LRRK2-low	D1	0.706059	0.598046	0.340351	5.24328	15.656	0.11795	6.6718	1.013	0.578098	0.059059	1.01304	384.4	25.5611	71.403	0.172216	1.40092	3.3771	4.35544	1.64947	12.6429	33.0784	0.149251	39.1911	0.20079	1.75702	2.48274	0.384791	0.326753	1.34283	11.1928	14.7109	3.07864	0.0999808	12.2152	0.160272	0.25889	1.97453	0.325556	4.66151	9.00549	89.9567	0.702694	2.05245	1.76574	59.0392
TCGA-49-4494-01	PP	tumor	LRRK2-low	NA	26.3456	0.133119	0.159203	17.9565	2.23395	0.161442	3.33235	0.298994	2.33038	0.105264	82.5357	405.502	35.4422	0.823227	7.97988	29.7036	7.5316	0.869533	0.282402	13.36	856.423	24.5173	22.088	0.396506	1.77933	2.09488	1.37909	1.25757	2.26331	11.2149	35.5028	10.9925	2.3299	16.0134	5.95123	0.662507	6.85997	0.300857	2.37098	7.26863	45.2977	0.94806	56.876	10.97	15.355
TCGA-50-6591-01	PP	tumor	LRRK2-low	D1	6.54581	0.0714896	0.161789	1.33084	0.844042	9.53535	0	0.334687	4.02819	8.52681	5.14559	15.9537	10.6916	1.74638	0.204951	2.71476	0.745997	0	1.32389	48.0434	12.6298	0.264449	8.50687	0.521203	13.9616	19.5613	4.96035	2.30692	4.23153	115.842	71.5094	1.64705	25.6229	48.1988	9.12437	0.117564	0.521201	0.433688	24.3355	40.7413	3.13004	7.8934	10.749	0.797068	0.722276
TCGA-55-8505-01	PP	tumor	LRRK2-low	NA	5.57718	1.32732	0.704689	10.0948	5.91379	0.252185	5.74504	3.05777	1.011	0.178044	4.8218	86.6502	57.2798	5.54549	1.65216	2.79858	4.55087	9.2054	1.03547	31.5028	46.9631	3.03509	46.7083	0.30002	4.02943	4.64333	2.03724	5.37392	1.20709	27.5798	23.4122	2.33291	2.84323	15.6212	0.325211	2.19816	3.56109	0.391474	12.7759	15.5222	15.9749	3.18555	4.48345	3.44247	28.6805
TCGA-62-8394-01	PP	tumor	LRRK2-low	NA	29.5062	0.702194	0.683484	14.5339	8.1754	0.647182	17.5732	1.92769	5.46445	0.315024	191.269	249.479	17.8757	0.644423	14.429	159.32	7.11776	2.18021	2.24896	25.8291	108.779	11.6902	9.75878	4.20288	4.21992	8.60657	2.05207	20.6921	5.06912	25.6541	55.5796	12.0915	2.36898	22.8399	8.71501	26.0657	5.91135	1.18677	11.2021	19.8937	57.5522	2.98643	212.73	5.5718	31.9578
TCGA-86-7701-01	PP	tumor	LRRK2-low	NA	97.8036	2.57794	0.947778	18.0199	14.8251	1.53597	9.721	0.549115	5.63781	1.3943	6.98892	50.7049	26.9104	130.598	8.50023	8.01423	21.1032	13.2883	4.4896	21.781	70.6339	3.90175	2.81426	0.993858	6.123	17.9749	10.046	1.59169	12.4343	23.2089	24.8161	15.7823	4.34782	8.84701	2.37109	0.142717	14.5806	0.897233	7.38256	13.2426	13.0508	3.00463	51.0289	4.88948	8.43014
TCGA-MP-A4T8-01	PP	tumor	LRRK2-low	D1	75.8652	1.7141	0.801338	6.08117	1.32587	0.608806	1.57596	0.537116	0.593062	0.794916	9.12262	25.1051	52.2963	47.6516	7.79098	7.15768	3.32001	5.90909	1.8906	14.1148	86.6101	3.11924	12.7146	0.496831	2.96604	6.13036	8.63749	0.311208	14.8123	19.2558	14.9685	6.99581	5.94229	19.2452	1.33785	16.7951	1.93463	1.14519	7.24024	8.62442	62.8537	0.974837	38.2473	1.25576	18.3913
TCGA-MP-A4TD-01	PP	tumor	LRRK2-low	NA	21.0744	2.76756	2.72146	40.0743	12.3123	0.466627	47.7913	4.9152	3.03579	1.75398	12.2061	128.164	100.177	35.5523	22.1622	23.1719	16.874	61.8935	2.02244	3.8461	86.8908	0.0948163	9.53233	0.62608	3.95368	3.11463	15.5724	2.08051	5.86364	13.5876	17.1672	24.6479	3.90978	8.20308	11.2873	4.95461	9.75203	2.73131	2.3935	3.69833	69.495	0.716417	196.101	3.10543	20.0323
TCGA-44-7671-01	PP	tumor	LRRK2-low	NA	45.5977	1.42044	3.81846	20.9034	10.8291	2.08851	37.0013	6.11558	0.833287	13.0225	12.7126	463.476	161.736	2.19846	216.107	224.577	2.54382	8.07242	2.27388	5.27307	100.977	9.52532	11.505	0.552636	9.39496	1.6182	39.5426	1.98951	22.9156	5.93077	5.74433	27.3253	3.16051	2.89135	0.749356	15.8042	2.66761	1.63213	3.97374	2.91105	620.119	0.436123	1213.4	0.428937	115.231
TCGA-49-4514-01	PP	tumor	LRRK2-low	NA	3.82551	0.212126	0.0807245	11.6032	1.45963	0.0707116	5.85113	0.951791	0.262609	0.22042	12.4931	236.7	34.5205	5.817	8.5721	9.54362	5.1853	4.12235	0.361969	9.27886	95.4877	1.41819	6.22499	0.149998	3.11096	3.77581	6.60682	3.42052	2.87276	33.0604	57.0494	15.2219	3.24933	21.0844	1.0667	0.340134	4.95624	0.374629	4.54036	7.49132	122.454	1.44792	189.749	0.533405	24.798
TCGA-53-A4EZ-01	PP	tumor	LRRK2-low	D1	26.4856	0.440638	0.13191	11.2225	2.61061	0.217824	2.17807	7.95651	0.16522	0.19085	9.16044	14.3431	10.0376	135.398	11.8397	16.9849	7.79995	11.0825	0.743318	16.3799	17.1692	0.0110978	0.670016	0.110241	0.927002	13.3242	14.1151	11.1981	2.7588	51.0403	75.7739	21.866	2.28018	24.9055	3.41748	3.06768	4.12767	1.50277	13.6912	28.7426	5.08786	2.53819	136.614	0.651803	13.2038
TCGA-55-A490-01	PP	tumor	LRRK2-low	NA	90.2656	0.903211	0.146126	9.84396	0.721943	0.199691	0.0915401	0.655524	0.935342	0.108604	3.14679	0.0594846	17.2876	19.2163	40.6103	4.46394	11.4458	0.586786	4.61752	13.8768	43.0658	0.0287374	33.4323	9.14291	8.49105	5.26822	2.34117	4.85014	14.7952	24.2578	21.5972	19.8523	1.80962	9.64242	7.2238	1.52041	11.1308	1.93745	4.26492	6.94025	12.6335	1.42821	31.2571	38.7005	68.4633
TCGA-55-A494-01	PP	tumor	LRRK2-low	D1	43.7845	0.220621	0.0280965	9.88659	0.576524	0.304069	0	1.39925	0.0425663	0.161379	10.6736	0.21816	106.97	198.334	84.839	17.674	1.12589	0.257002	1.10322	24.5649	2243.89	0.0315238	2.99152	0.204262	1.73505	8.80325	4.55584	2.92514	18.4356	11.7715	36.0853	24.8576	51.2657	23.4863	0.553397	0.861361	0.714742	1.07951	8.27038	13.1384	27.8315	1.29587	656.134	1.06308	46.4061
TCGA-75-5147-01	PP	tumor	LRRK2-low	NA	9.89959	3.73544	1.86893	7.91407	7.0658	0.586733	37.5082	5.62428	7.5177	0.165702	8.87351	202.531	8.66866	11.6692	23.3051	10.3019	13.8423	12.6954	2.44259	11.2069	37.784	7.37834	51.8663	2.02762	4.03745	4.67112	0.829473	8.28825	5.14105	15.4755	24.2459	7.85745	4.59891	14.0128	10.5797	7.95112	11.9255	0.428144	8.07897	16.4485	33.632	1.27892	47.9894	22.5879	24.9147
TCGA-78-7166-01	PP	tumor	LRRK2-low	NA	3.29246	0.362152	0.116328	8.51576	2.43566	0.214652	3.62656	1.82171	0.248509	0.161994	8.03034	145.338	33.6929	7.12347	5.05117	11.0646	3.54906	0.843895	0.451629	8.80537	29.5591	0.555198	12.1791	0.277125	0.838897	3.88984	32.1624	0.508107	1.99196	12.6716	21.9488	1.03368	2.82943	15.2495	0.175678	2.16553	2.81375	0.553747	5.31989	5.24772	42.225	1.20847	12.4452	0.130724	12.4528
TCGA-86-7955-01	PP	tumor	LRRK2-low	NA	13.2309	0.119111	0.0633572	29.7999	0.914402	0.216641	1.2216	0.277392	1.19355	0.045054	8.73025	4.10651	11.1267	18.8254	0.267838	6.69557	1.5445	7.91873	0.449339	33.8332	26.7988	2.20945	13.5423	0.0876298	0.664136	7.31829	0.599094	0.284417	1.85315	37.2751	22.1774	0.688075	0.254677	20.1507	0.0858439	1.1139	1.2425	0.157868	17.3594	17.2158	1.98292	3.7165	2.95341	0.589044	12.3471
TCGA-91-6840-01	PP	tumor	LRRK2-low	NA	12.5908	0.48327	0.669238	15.227	8.01418	4.33906	18.6998	5.12729	4.7017	1.12183	1853.87	32.981	9.66809	2.70136	6.13892	13.5834	11.8208	12.0919	2.99787	20.4675	147.749	27.5299	5.47968	0.874957	9.24318	8.69433	1.29644	40.6316	18.1697	14.6891	24.1271	19.3983	1.15088	11.0462	0.572747	9.73138	6.15279	5.55639	9.3589	12.4114	41.2883	2.98327	54.9811	3.81036	49.0875
TCGA-91-6847-01	PP	tumor	LRRK2-low	D1	2.2624	0.0492566	0.0882676	2.51847	0.174871	0.189115	0.83212	0.784776	0.546392	0.0246573	4.5822	0.376296	10.2211	0.3964	0.141845	4.52214	2.35629	3.18371	1.70569	31.2572	12.6814	0.119683	3.29396	0.108618	0.967833	15.4052	0.123867	3.49553	5.25393	35.5186	29.7502	1.81369	29.184	25.1439	0.244765	0.505971	0.920013	0.428439	15.1186	25.158	23.1847	2.91732	7.18404	0.106399	2.19433
TCGA-97-A4M3-01	PP	tumor	LRRK2-low	NA	37.7435	0.933791	1.88955	15.0989	6.64829	3.01851	26.1938	4.22041	4.36489	1.51524	129.589	185.121	187.784	51.6121	6.21421	168.806	7.73678	24.254	1.28884	2.11119	131.406	12.4425	57.0071	0.486588	3.20898	1.10454	31.5709	2.2187	41.9202	7.42273	4.04029	38.7989	10.6742	1.29499	1.95819	9.19076	3.37498	2.395	1.20171	1.67221	164.052	0.238438	337.259	10.2896	40.5064
TCGA-MP-A5C7-01	PP	tumor	LRRK2-low	NA	116.834	0.307206	0.61189	44.5837	3.02473	0.996507	10.5992	15.7599	2.57775	5.71868	15.9581	264.821	201.653	68.2112	64.0745	9.71456	4.35491	39.1965	1.33629	2.68985	50.7383	7.11783	23.7789	1.0785	3.80074	1.81336	10.0288	5.77599	21.3656	17.8576	5.45497	18.5144	18.0106	3.02274	1.69451	41.1786	1.60929	3.25907	3.31522	1.86876	101.895	0.508763	1380.26	0.125946	76.5537
TCGA-NJ-A4YF-01	PP	tumor	LRRK2-low	D1	14.8425	0.468034	0.0132849	12.6649	0.719208	0.174578	0.0318128	2.71676	0.221446	0.20707	3.41212	4.47472	9.35235	158.501	175.43	3.12617	4.1203	1.24205	0.338437	5.17786	13.3486	0	2.00635	0.302621	1.05973	3.0643	63.1527	0.1828	8.1933	77.638	18.8665	3.04678	10.7742	6.97225	0.132488	13.3724	1.88809	0.885877	5.38377	4.04702	10.7378	0.994115	40.2711	2.4474	0.812313
TCGA-NJ-A55R-01	PP	tumor	LRRK2-low	NA	171.412	1.49528	1.75313	9.82069	6.58863	0.595127	12.8442	1.93153	1.68999	2.54542	9.38371	18.7265	68.033	308.119	126.659	58.2299	5.38153	22.0927	2.08417	3.15115	71.0856	0.505108	9.15791	0.513362	2.97015	4.83729	4.71568	1.20253	11.9297	40.1424	10.4705	30.8681	5.95585	5.34	0.269952	19.7536	9.21937	3.55972	2.21638	5.35356	38.9423	0.546313	300.876	0.261936	24.3972
TCGA-64-1678-01	PP	tumor	LRRK2-low	D1	11.2666	0.34629	0.145654	1.35129	0.361741	0.257513	0.210103	0.400142	0.895474	0.333664	4.90244	12.1301	5.01476	256.806	1.09535	0.654194	2.03676	2.30519	0.255269	7.86273	4.63888	0.35428	5.49433	0.263501	0.194346	5.06385	6.26572	0.0203805	7.69159	23.7952	49.3695	7.40608	3.54688	21.1077	4.20759	0.139761	2.36947	0.0740252	9.26986	23.0473	1.17291	0.744113	12.3703	1.71756	1.30328
TCGA-05-4418-01	PP	tumor	LRRK2-low	NA	2.35128	1.08521	0.0863521	2.92161	1.95487	0.267278	0.848706	3.28625	0.508644	0.0995558	7.38723	50.805	14.8671	3.83511	1.09091	8.20027	6.1384	3.52453	2.03942	18.7748	40.559	2.41764	194.8	0.19641	2.02695	1.43824	1.24127	0.389146	1.68148	25.9375	20.7911	1.15788	0.394024	11.9728	0.288165	1.75913	8.24781	0.313787	4.7304	9.76656	4.36495	0.646524	3.02684	5.00368	4.02999
TCGA-50-5051-01	PP	tumor	LRRK2-low	NA	40.566	0.74581	0.421249	37.9488	1.65384	0.717055	8.40966	1.66851	3.36323	1.91502	23.458	85.9134	61.0678	80.1858	6.26399	37.8617	9.0411	33.7864	0.559847	7.45443	77.8296	6.88446	4.09211	0.41188	2.38717	7.45485	17.0396	1.07277	11.0334	15.7221	21.6701	41.5837	11.1146	12.4579	3.23403	14.4522	4.85944	1.01168	5.92822	8.23683	22.4911	0.600462	301.659	1.37863	16.6018
TCGA-55-1594-01	PP	tumor	LRRK2-low	NA	102.503	1.08036	1.76774	10.049	6.67911	0.450051	5.14449	1.33416	2.14458	0.140862	28.7022	12.9848	9.80852	25.4451	3.00245	13.4623	7.53473	1.03921	3.45154	12.3698	58.1268	7.81277	1.51239	1.294	4.13574	6.86394	2.48402	1.80756	29.1675	60.8262	30.362	56.0497	0.217628	20.8194	0.878946	0.411614	10.0366	0.585631	24.3123	25.2117	7.84165	3.6543	17.9267	8.84023	9.58296
TCGA-55-8094-01	PP	tumor	LRRK2-low	NA	16.1039	0.0250257	0.0504169	7.00173	0.543834	0.273212	1.63355	0.164733	0.233836	3.54559	19.2915	456.604	20.2121	131.414	2.99812	12.3651	0.926834	1.41142	0.354148	9.85212	42.7484	1.80832	8.64316	0.0233902	0.719144	6.08515	4.46063	1.96727	20.7007	35.1273	71.2701	2.18465	0.336513	13.7486	0.102252	0.757667	0.960598	1.27715	5.33489	8.35573	10.1328	1.14093	16.4814	0.501317	18.6057
TCGA-55-8615-01	PP	tumor	LRRK2-low	D1	110.886	0.61646	0.226134	13.9248	0.451273	0.254592	0.381343	1.3819	2.24559	10.9651	12.436	199.218	71.4352	65.736	19.3927	2.74001	7.06278	33.3848	0.198325	9.53508	21.7873	1.18455	5.20942	0.280832	1.35531	4.62581	11.3727	5.61275	29.5015	8.29784	18.7807	30.9076	19.719	13.606	1.24101	5.06251	2.27144	1.53246	3.58694	5.12846	17.8343	0.764259	212.066	9.55855	15.8822
TCGA-55-8620-01	PP	tumor	LRRK2-low	NA	70.7723	0.625172	1.4998	15.9485	10.1177	0.350978	21.3787	0.465698	1.13263	0.297696	53.1309	2.5733	8.08807	57.214	3.69964	9.01367	10.6547	0.887391	6.31399	13.0717	48.5317	4.61596	0.233254	0.245352	2.54817	5.75622	5.21137	0.775277	3.3356	41.6839	30.2542	46.1052	28.6273	15.5717	0.208892	0.469598	7.13856	1.13809	13.095	25.3661	19.6491	3.04358	7.48655	7.25168	10.2481
TCGA-64-1677-01	PP	tumor	LRRK2-low	NA	10.985	0.35109	0.416413	5.57067	5.27543	0.175086	1.48749	1.33539	3.73069	0.119876	19.2925	23.3964	9.25893	2.44338	37.8035	11.2061	5.78031	1.34163	0.72275	6.21532	84.7529	10.4592	42.1377	0.58798	1.16046	3.02346	1.23858	1.02809	2.63432	18.1789	55.0664	1.96895	0.0767581	13.9273	3.6202	1.71912	8.66469	0.469269	2.83565	11.9154	27.8161	1.47133	55.2993	0.810316	6.52068
TCGA-64-5779-01	PP	tumor	LRRK2-low	NA	22.7973	6.91726	1.26161	3.8104	9.5158	7.37332	11.2471	1.16247	2.32904	0.431779	5.67886	0.472263	14.9562	91.3421	2.00929	1.10997	6.80931	2.72059	5.94254	19.0387	30.2247	0.893486	17.5855	1.64153	5.33317	8.87413	4.79713	1.75566	41.4285	27.7722	29.5606	21.692	8.74558	11.3042	34.4308	1.68257	11.6184	2.17417	14.5092	41.815	9.46917	3.78971	21.0939	1.92766	8.51129
TCGA-73-4670-01	PP	tumor	LRRK2-low	NA	4.52947	0.476451	0.223471	3.09782	1.25585	0.154113	0.866505	0.092327	0.601651	0.114698	5.02954	11.5474	11.1945	26.8358	3.70931	11.1129	1.30703	0.49036	1.20082	42.0312	42.4567	3.66664	4.73653	0.192823	2.05967	4.85202	5.86949	0.317713	1.20323	31.0366	22.5989	1.62186	3.12484	17.3679	0.0729183	1.80384	2.29153	0.0828916	14.3581	15.7618	7.26452	1.7546	2.75889	4.18712	2.87471
TCGA-73-4675-01	PP	tumor	LRRK2-low	D1	4.65066	1.12981	1.14808	50.4904	2.25734	1.66614	6.94957	0.33882	0.67591	1.64252	4.15052	22.9938	295.719	68.2124	6.12685	21.7193	18.9872	5.67114	1.81336	5.59006	34.7816	0.581076	6.72835	0.52867	2.46967	1.91015	44.4693	0.205659	11.7583	3.11028	5.70002	52.0355	5.98677	3.0301	5.09328	28.5462	7.80394	0.778342	2.31965	3.25434	286.262	0.302412	869.773	24.405	68.092
TCGA-75-6214-01	PP	tumor	LRRK2-low	D1	2.31052	1.08724	0.0461921	1.19156	1.04271	0.122074	0.298007	1.32375	8.32623	0.0805023	3.60951	19.7041	6.01021	22.7122	66.2984	4.19841	2.68756	2.1604	0.871439	75.168	13.4603	0.0259	35.7349	0.246298	1.68294	10.3616	0.411333	4.93465	0.74075	26.133	34.6142	3.93927	0.691642	20.3098	6.94844	1.71406	2.01595	0.156021	8.92361	17.6821	45.679	2.18135	5.12854	0.68734	57.3101
TCGA-78-7149-01	PP	tumor	LRRK2-low	NA	51.5297	0.566742	5.15699	25.4711	14.8054	1.68973	14.4771	8.17622	0.975606	2.51139	48.2957	298.014	52.3201	29.0208	40.0915	104.247	3.37979	15.127	0.415426	2.57491	124.696	37.1617	3.44816	0.532156	3.74464	0.715861	7.81911	2.33148	10.8913	4.37416	5.88136	7.79107	6.4171	2.8411	2.59493	19.0287	2.12612	6.09994	2.00262	1.22426	132.597	0.38856	779.847	0.301099	117.379
TCGA-78-7536-01	PP	tumor	LRRK2-low	D1	13.6922	0.213785	0.00615074	4.78605	2.771	0.207142	0.305377	1.70131	0.835171	1.26998	3.49199	31.5197	33.5862	59.9049	1.671	0.897784	5.27729	0.708802	2.80126	25.2898	16.3565	7.82546	0.309133	0.442176	2.33397	19.7924	4.21089	5.35448	21.188	55.7573	46.0124	1.63515	20.2278	28.6601	3.40607	4.19489	10.5508	0.440779	10.2826	34.369	1.54457	3.19184	26.3121	0.463896	14.6188
TCGA-86-8359-01	PP	tumor	LRRK2-low	NA	19.7868	0.338147	0.570547	48.0084	1.48038	1.62064	4.1517	0.688507	0.377089	0.134063	7.51421	125.969	172.46	11.4028	20.2734	474.238	12.9271	1.03411	3.55654	6.89795	62.5709	2.17568	5.80645	0.243205	1.85712	2.11281	8.40625	3.15368	14.5072	21.5119	11.2168	7.18745	23.3513	6.80857	0.758908	2.00126	2.85524	0.697865	1.83995	7.044	15.3288	0.692263	129.428	8.47278	19.2437
TCGA-99-8025-01	PP	tumor	LRRK2-low	NA	12.6338	0.705207	0.597972	27.2234	3.78815	1.02815	5.92967	0.82654	2.0025	0.114551	2.58183	327.466	123.356	4.82527	13.8925	2.97706	5.57114	4.16603	2.11432	9.89371	91.8468	0.402543	10.5673	2.26204	3.60663	3.06057	43.7136	2.63327	5.4727	7.52691	11.0105	31.8531	9.00557	15.6736	6.75135	3.3193	5.32636	0.776161	5.39724	6.26106	77.9367	0.869449	60.4354	2.09747	64.7148
TCGA-L9-A5IP-01	PP	tumor	LRRK2-low	D1	0.603007	0.212237	0.109735	1.16567	7.75616	6.58235	0.0268921	6.67567	0.786783	0.0114843	2.09923	0.426434	10.4686	4.74988	0.664996	5.65962	3.26357	4.08664	0.984281	32.5849	38.1902	0.0123015	43.9891	0.14895	2.35081	9.25083	0.702143	0.0201595	27.9696	18.5109	10.7074	0.986665	6.91537	8.83363	0.306427	5.51347	3.21668	0.384018	12.2904	12.7289	28.9974	2.11145	0.260377	1.13047	18.5883
TCGA-05-4390-01	PP	tumor	LRRK2-low	D1	122.963	0.970822	0.0608646	7.99345	0.604767	0.158277	0.516178	0.184139	8.715	3.95849	1.53913	10.995	88.3991	275.427	60.359	37.0498	4.37245	6.49083	0.510584	23.0387	1306.32	36.8606	8.9756	0.665995	2.95779	4.57589	5.75309	0.201771	24.5114	22.4041	62.8511	30.9355	23.2299	23.0948	3.95419	0.41273	5.50972	0.440763	6.91567	19.2137	8.71614	2.29977	64.3439	13.3973	21.0477
TCGA-05-4420-01	PP	tumor	LRRK2-low	D1	7.70575	0.774943	0.569599	7.1603	0.437098	0.240786	12.4179	0.472336	0.293664	0.10913	4.50276	31.7054	13.4236	18.0277	8.3406	118.28	4.05159	0.367019	0.638487	21.6915	32.2529	0.3837	16.011	0.158185	1.74043	4.04808	1.57122	0.243352	2.08455	39.9426	27.3137	16.4768	25.5417	47.6151	10.8895	1.23092	3.17007	0.252621	8.92551	31.3388	23.7077	2.88974	28.0028	11.1136	3.01558
TCGA-38-4631-01	PP	tumor	LRRK2-low	NA	2.30576	0.545367	0.165039	3.68107	0.766929	0.139964	0.604985	0.574886	0.328468	0.0219353	3.67826	12.1024	5.65697	6.38428	0.55653	2.1818	3.2555	2.72421	0.664619	26.4524	15.3601	0.0880979	14.118	0.0685777	1.12988	3.14287	0.153199	0.363717	0.424692	44.4166	40.7006	2.59321	0.186096	36.6565	0.0627024	0.20719	3.54749	0.91269	6.04291	20.5759	3.42785	1.67526	0.19556	14.9383	0.204445
TCGA-44-5644-01	PP	tumor	LRRK2-low	D1	27.5095	0.381047	0.0812712	12.5633	0.781847	0.540867	0.225478	0.535286	0.277718	0.494344	5.80268	38.3528	23.223	70.3259	0.869451	2.22987	4.69259	0.129037	0.387817	12.8927	21.6092	0.134189	46.3809	0.307616	1.61721	11.5008	11.1143	0.201583	28.7205	29.6117	42.095	11.7494	1.54669	13.2528	4.70791	0.229986	1.45515	3.0357	10.9349	8.4584	0.872133	2.23225	2.92211	3.73067	4.04222
TCGA-44-7667-01	PP	tumor	LRRK2-low	D1	10.9815	0.191289	0.0645186	2.40479	0.506488	0.0713497	0.0765742	0.0930049	0.234427	0.260378	1.1008	0.541101	23.8674	21.5599	5.98959	9.05477	2.7089	1.18032	0.307152	28.086	24.8672	0.124001	0.483695	0.0670201	2.01604	19.9344	21.8715	0.0169441	5.98389	46.0136	90.6071	3.1399	22.1624	50.6714	0.0873243	0.657911	2.72804	0.115391	19.811	37.4503	12.1015	3.83671	16.4101	2.63082	0.925556
TCGA-44-7670-01	PP	tumor	LRRK2-low	NA	17.7525	0.442936	0.575617	5.96906	4.65928	0.68124	6.07114	1.18739	3.87443	2.03859	64.7427	75.8015	11.727	4.23702	8.46123	44.2452	7.18958	4.58808	2.11667	19.4901	112.552	8.85166	30.219	0.609649	3.2084	3.13819	1.69369	2.42829	8.4629	73.1515	68.4209	13.7899	25.7185	51.101	0.915681	2.99054	3.40544	1.05489	26.3956	39.2177	22.8335	3.58505	46.0732	6.60245	12.6814
TCGA-44-8119-01	PP	tumor	LRRK2-low	NA	20.5507	1.20194	1.02445	4.48845	4.19574	0.62449	3.80137	1.14458	0.500742	0.143102	3.32949	0.697498	14.0588	127.707	4.0226	9.10337	20.8769	1.80844	3.1439	11.2731	62.5278	0.0943449	17.2359	0.790718	4.42264	9.6337	26.9893	0.0960039	23.8612	36.781	27.289	21.7527	25.8737	19.1737	2.20475	0.0814364	4.78729	0.528431	13.3375	12.9776	28.8101	2.11744	31.6436	4.59207	5.23505
TCGA-44-A479-01	PP	tumor	LRRK2-low	NA	44.2887	4.10106	0.387025	12.1255	18.1054	1.08473	1.37913	2.60442	4.37154	0.852572	7.72594	0.936712	25.9881	36.8847	1.74372	91.5025	24.1784	3.19071	7.3126	12.0674	56.4881	0.476506	2.30067	0.66235	6.86333	5.51145	2.66519	1.96477	18.3027	30.9701	17.2928	19.1007	18.3598	9.97546	4.14408	3.23544	26.2887	1.25392	10.2479	10.1608	6.61699	2.34881	35.7212	0.507188	6.07942
TCGA-49-4506-01	PP	tumor	LRRK2-low	NA	1.06644	0.351063	0.0112591	4.48646	2.19479	0.27557	0.512468	0.673141	0.382245	0.14704	2.23071	6.6677	5.84919	4.25788	0.944304	4.60068	6.87628	0.709951	0.593516	5.99364	27.6913	1.40082	27.6546	0.0589504	0.7978	3.60248	0.454861	0.1967	1.01959	21.8489	8.01894	0.660251	0.110357	12.1845	0.0718641	0.494748	4.05076	0.0562926	5.43656	7.8611	8.92659	0.60298	0.948877	0.70263	7.02094
TCGA-49-AAR2-01	PP	tumor	LRRK2-low	NA	47.6242	0.183327	0.0493176	38.5486	1.51943	0.0971113	1.26576	13.2852	0.734921	0.296119	22.1227	124.957	46.3898	42.3509	30.2284	13.0357	7.6158	8.13633	0.695328	3.54027	35.6954	2.04589	7.35007	0.0896703	1.04885	2.76975	5.70292	5.34753	6.60889	12.0696	85.4484	4.30497	19.1585	21.7041	0.0614894	19.055	6.33581	1.29845	10.8943	5.37078	246.462	1.98368	72.0922	0.752425	13.9092
TCGA-49-AARE-01	PP	tumor	LRRK2-low	NA	6.79536	0.807853	0.126568	24.0884	4.1486	0.19235	2.95614	1.08652	0.448234	0.0948444	17.7876	603.324	38.718	1.88092	2.51648	12.5466	6.69279	0.61911	0.540968	12.1825	49.5407	1.17712	5.8597	0.127445	3.12959	5.93503	0.741504	0.361717	1.11524	10.1788	30.4913	8.04821	10.7916	14.4135	0.233035	63.2159	7.08212	1.45395	8.49722	11.6446	23.4377	2.44011	7.07902	0.566685	9.05262
TCGA-49-AARQ-01	PP	tumor	LRRK2-low	NA	14.4887	0.188733	0.0757481	13.1629	4.17211	0.0225687	0.826399	1.53086	1.45564	0.511862	12.9882	398.175	13.5179	15.1098	11.2911	74.7133	10.1014	0.241921	0.737245	13.8437	12.4375	1.97508	0.996051	0.480225	2.29376	6.8031	0.342195	13.5119	4.54442	29.7788	50.3016	4.79524	2.08655	14.891	2.75445	1.38277	7.20795	0.562968	8.72927	14.9741	5.50053	2.05824	71.9384	0.113331	2.31933
TCGA-4B-A93V-01	PP	tumor	LRRK2-low	D1	30.1013	0.237022	0.705199	25.3594	0.611044	0.0916391	0.0927572	0.80637	0.834178	0.663632	2.58902	188.59	58.1962	55.489	1.24667	96.6691	5.89979	0.341297	0.565171	8.04412	17.4521	0.0212279	5.09697	0.0413098	1.069	3.04951	23.6978	0.233191	5.87221	26.9233	18.0552	19.7438	27.084	6.02734	0.283281	0.206146	3.96004	0.464105	10.8236	4.4489	11.2603	0.705738	130.652	0.185679	8.27585
TCGA-50-5931-01	PP	tumor	LRRK2-low	D1	3.87179	0.605026	0.265016	2.0876	4.19789	0.752157	9.30054	2.18555	1.17578	0.82852	16.933	3.85546	7.96831	1.38925	0.769966	22.5607	1.44316	0.468716	2.67869	45.5121	58.6501	1.13708	5.16004	1.37984	3.95621	14.6021	0.612275	0.239138	1.1286	27.3741	31.3111	1.19073	47.2995	31.1858	3.0737	4.23558	0.550203	2.0417	22.5254	17.5718	33.0622	5.90221	2.09573	0.145147	1.59038
TCGA-50-5946-01	PP	tumor	LRRK2-low	D1	18.763	0.189757	1.27144	25.4652	1.25645	0.0976891	2.08738	3.98802	6.50035	0.0624857	11.1198	23.8377	8.47357	9.97159	0.656049	7.45098	2.70722	0.410715	2.64591	79.8633	38.3703	1.04961	85.1264	2.08294	3.5065	30.2711	1.31853	23.4999	15.1769	41.3537	80.0081	8.66531	14.5486	40.2127	44.8266	28.1639	2.50837	0.445581	37.0314	38.3179	100.855	7.51224	22.8371	0.884185	52.7288
TCGA-50-7109-01	PP	tumor	LRRK2-low	NA	28.5161	2.38089	4.36226	23.8419	7.02548	0.817283	18.4825	0.847785	2.93301	0.8581	6.70099	117.995	53.2404	59.8874	28.5911	217.233	12.6743	8.54441	1.67795	19.433	95.2417	4.11392	1.15769	0.711519	4.52104	4.04575	5.66277	1.34749	15.4166	38.9907	13.0674	19.1696	13.0196	11.3148	5.06051	1.07788	7.28253	5.02924	6.91116	13.9484	19.4087	0.78303	119.167	1.82169	20.9093
TCGA-55-1596-01	PP	tumor	LRRK2-low	NA	2.25257	0.387542	0.26922	9.41474	2.52193	0.227339	5.87339	2.54512	0.268675	0.068281	2.40498	392.005	45.0651	62.6594	0.273336	1.06007	3.46041	0.324576	0.270473	22.5529	25.1341	0.00914672	4.1149	0.166098	3.05962	4.85412	0.330515	2.20247	1.49221	32.9232	55.2992	0.989379	2.73483	24.8651	1.34246	1.01642	3.55346	0.315175	12.5775	23.0374	9.51195	4.90699	1.69941	1.84883	6.00046
TCGA-55-6642-01	PP	tumor	LRRK2-low	NA	19.6434	2.5852	1.21229	6.84556	3.78545	1.16845	4.50467	0.434104	6.03243	0.113901	2.7145	5.63818	63.7413	44.1703	24.8278	9.07816	8.84116	2.88665	4.28184	12.3944	106.881	2.38625	2.04008	0.631217	7.23128	4.90786	1.46475	0.22279	12.1112	11.831	10.3413	17.0107	6.27722	4.43682	5.89747	0.407356	12.7166	0.560344	5.6553	7.82198	12.4902	1.12233	69.6068	3.86612	29.9655
TCGA-55-6972-01	PP	tumor	LRRK2-low	NA	126.372	0.235447	4.10895	9.38281	3.08331	0.6389	23.1328	14.8911	0.504373	5.82067	50.8112	1121.53	152.328	0.296278	6.43503	5.35209	1.7067	35.5349	0.184072	1.99973	45.4927	91.1261	6.95299	0.270507	1.76667	1.37684	26.4283	3.08462	8.04265	10.147	2.4181	16.2115	0.018938	2.39294	5.33191	30.6228	0.984415	1.90955	1.20072	2.1394	102.894	0.180941	470.25	0.111332	227.359
TCGA-55-7570-01	PP	tumor	LRRK2-low	NA	15.4688	0.96624	0.691865	3.36489	0.856436	0.225633	4.84467	1.7358	0.530873	0.123591	7.0939	11.723	7.95488	3.55907	0.774176	16.0023	4.42452	0.132853	1.01117	42.6332	48.8696	1.09546	80.9775	0.40769	2.61783	10.6574	7.19909	0.544087	2.10422	56.0638	82.8804	2.08048	10.9764	52.5932	0.642638	1.42624	3.26373	0.54457	48.3652	41.641	12.1166	5.86525	11.916	0.743086	9.10238
TCGA-55-7910-01	PP	tumor	LRRK2-low	NA	104.237	0.711991	0.230449	42.0272	1.3378	0.668907	1.78232	5.53003	0.743714	0.724461	8.05601	16.7838	114.586	60.4323	7.03306	68.5328	4.636	6.73075	0.837387	15.5678	33.4983	2.49001	9.46411	0.387011	1.83353	9.52437	5.62673	0.306243	7.86452	53.8722	31.2404	19.1346	5.79985	21.8121	0.210781	0.410657	4.98278	0.589572	8.96246	14.9438	3.4514	3.55085	109.131	22.716	12.0928
TCGA-55-7913-01	PP	tumor	LRRK2-low	D1	14.4965	0.170034	0.137159	4.79428	0.21038	0.044568	0.0486496	2.47489	0.171502	0.741285	3.75634	286.873	58.0025	16.5923	30.8421	9.60276	5.80255	0.113987	1.14153	32.7072	10.0981	0.221148	8.12702	0.1913	2.57203	15.4687	9.84694	0.83773	7.29474	39.0917	43.8969	13.7107	27.0145	25.1814	0.897763	0.360822	1.98666	0.230101	23.693	30.66	24.1141	3.31434	4.59069	2.54875	17.8639
TCGA-55-8203-01	PP	tumor	LRRK2-low	NA	37.9897	1.98406	0.702051	10.6555	8.82285	0.586568	15.3371	1.18321	3.67115	0.839825	26.032	277.828	192.676	44.7095	18.2887	40.1738	19.078	2.4198	3.15585	10.7158	141.094	10.4184	1.52584	0.614203	4.29721	5.42642	6.27505	2.2714	22.1931	16.2462	28.6784	22.8777	25.1009	7.2194	9.1112	1.69652	13.8841	0.768708	5.22405	9.43738	11.8028	0.695051	123.302	3.8534	26.4595
TCGA-55-8508-01	PP	tumor	LRRK2-low	D1	10.8843	0.891491	1.13011	10.8481	2.80446	0.506167	3.80546	0.407817	4.379	1.70411	3.39885	75.5761	95.8656	34.7558	18.5991	13.8022	5.49423	8.54712	1.79019	4.73789	30.8233	0.919331	1.99181	0.47271	2.29587	3.60629	21.1307	0.267865	19.4425	10.4052	26.8103	11.5857	33.7192	7.42349	7.21179	3.33045	9.01975	0.723372	4.27822	3.75805	19.6552	0.856791	104.005	5.64836	12.0321
TCGA-62-A46O-01	PP	tumor	LRRK2-low	NA	4.76051	0.296516	0.226924	6.13762	0.600476	0.297356	0.365987	1.91042	1.06223	0.0741654	3.98493	137.916	7.28707	1.43882	0.882407	2.30157	1.12932	9.55425	1.02412	51.6084	22.6675	1.22921	51.9482	0.293719	0.831432	13.6817	0.765707	0.541835	6.12087	38.4209	28.6606	0.947577	0.166809	28.9663	0.0735004	9.43185	2.10262	0.556722	34.2378	43.2765	5.01289	4.26363	0.93986	0.409506	4.20819
TCGA-62-A46P-01	PP	tumor	LRRK2-low	NA	14.8759	0.199847	0.232228	49.798	1.8184	0.401166	8.65752	1.69814	1.70299	0.302048	18.3532	314.861	101.829	98.2972	8.3868	26.2048	5.69764	2.13724	0.169232	1.88363	61.3115	5.32229	2.80485	0.157588	1.27938	0.629412	9.05867	2.42503	17.3076	9.17848	5.13889	39.3425	2.74538	3.23953	1.01903	0.641739	4.22265	6.99483	0.728974	1.29484	74.17	0.248027	514.894	3.51576	41.8629
TCGA-62-A471-01	PP	tumor	LRRK2-low	NA	3.27912	0.0730916	0.110983	35.383	1.6311	0.180397	1.07586	3.13973	1.6231	0.128807	16.4752	76.9369	26.7956	1.9826	0.86698	13.8765	4.42079	2.78753	0.463081	28.4525	47.8875	1.75699	62.701	0.137466	0.871709	9.2509	2.89858	0.949658	1.96984	51.6172	50.5906	3.4979	0.806754	37.9067	0.122979	7.99285	2.12576	0.574318	17.8806	20.1475	12.438	3.76276	6.59206	0.744472	5.58828
TCGA-64-5774-01	PP	tumor	LRRK2-low	D1	16.9377	0.697747	0.106561	8.51012	1.4248	0.138932	0.12187	0.312707	6.0345	1.41721	3.0465	0.263405	57.1971	26.4669	4.81354	3.02962	2.16602	0.133715	1.28271	16.3831	36.5985	2.58411	4.11351	0.282768	2.66216	13.5078	6.76183	0.0517938	15.9249	41.5668	42.1294	16.7037	42.8406	29.7814	2.03641	0.115303	3.56424	0.31439	13.4401	32.3765	9.91335	1.9576	73.4255	3.25669	5.73705
TCGA-67-3771-01	PP	tumor	LRRK2-low	NA	17.8375	1.66166	0.486712	1.34458	10.3248	1.20154	19.4393	4.31403	1.26687	4.85358	10.6487	5.40669	36.2773	24.373	11.1817	184.487	12.515	1.70401	4.84693	17.5715	43.6521	5.96945	25.9304	0.801308	4.10514	5.27352	0.780878	3.6627	2.67343	25.8351	18.7496	5.11855	10.5814	14.8421	0.775942	59.8779	11.6397	0.821287	7.26546	16.0009	53.7711	1.44729	3.09488	46.2338	15.3725
TCGA-69-7979-01	PP	tumor	LRRK2-low	NA	41.1226	0.417955	0.286713	5.69264	0.547096	0.1601	3.4209	4.04397	0.748503	0.161039	3.77738	65.3974	25.6975	5.1323	59.9948	19.2374	2.77448	0.671732	1.209	17.5002	36.6192	50.307	38.5651	1.61478	2.06185	8.78419	4.27506	1.86388	20.8952	18.2308	29.1771	6.12566	20.9258	16.4258	0.775201	1.01541	4.05055	0.535133	6.13084	19.1058	21.3685	2.59305	139.053	0.743218	37.4147
TCGA-73-A9RS-01	PP	tumor	LRRK2-low	NA	5.24168	0.253137	0.112355	24.131	1.00452	0.212831	4.17394	1.98717	0.410163	0.139364	9.27561	473.807	9.09113	72.6912	10.7893	14.3808	5.19936	7.85917	1.10465	49.7785	34.481	1.12927	18.5342	0.0281388	1.13807	14.7701	1.03599	0.279766	2.69408	51.6393	30.7226	1.0202	13.3258	18.6585	0.149402	0.978946	4.28266	0.525431	16.2723	33.4732	6.14872	4.05899	3.29235	0	8.73763
TCGA-75-6211-01	PP	tumor	LRRK2-low	D1	10.3593	2.54847	0.517569	3.99523	1.64204	0.303992	3.14537	0.304785	0.961649	0.189652	2.33032	6.82435	19.2928	64.6836	2.31999	9.75908	9.13695	0.307536	1.3238	36.498	86.0052	0.586783	1.36672	0.50752	3.12745	10.8016	2.7394	0.647815	13.2551	28.5503	29.3107	18.1533	16.6345	20.7005	1.11436	8.04132	5.8526	1.49325	18.243	16.871	4.05261	1.78327	87.0445	0.936947	12.741
TCGA-75-7027-01	PP	tumor	LRRK2-low	NA	4.53505	2.73529	0.141197	3.78733	3.11977	0.582209	0.517735	1.311	0.776218	0.103034	6.85878	34.733	8.09199	9.0822	1.76783	9.4697	4.22598	0.563471	2.26063	28.0287	63.0451	3.67421	8.90295	0.4836	5.46142	14.7247	2.81401	0.484082	5.45833	32.9211	52.5724	3.1322	15.5775	24.6669	0.278762	0.429228	2.97733	0.499003	22.5112	37.255	5.60792	2.78141	3.92573	2.99435	14.5413
TCGA-78-7150-01	PP	tumor	LRRK2-low	NA	0.515976	1.03581	0.283991	7.45561	1.31123	0.242708	0.374042	0.127366	0.26993	0.0499756	0.875176	45.5523	59.9474	12.8367	3.24106	4.02433	1.34863	0.761313	1.14317	59.7058	30.7684	0.0603245	41.9115	0.660462	4.16276	15.7183	0.148518	0.205925	1.06027	63.9379	16.0298	4.25888	0.0912445	23.0236	0.277141	9.28754	2.12871	0.167026	20.0137	24.7735	3.04237	2.85634	0.460659	1.56333	11.1108
TCGA-78-7153-01	PP	tumor	LRRK2-low	NA	90.0865	0.247295	1.47815	21.3511	2.0067	2.15606	4.59549	27.5601	1.22113	0.141079	0.621183	126.497	139.24	64.0509	31.7009	7.21029	3.45617	21.5038	0.403996	3.04304	33.6904	1.05991	3.67273	0.255183	1.18163	2.53765	6.64578	1.26382	14.0911	18.6068	11.0679	7.15949	0.0229115	6.9607	7.97663	0.704123	4.03413	1.0572	2.31974	2.37714	188.528	0.539865	399.882	0.168616	27.919
TCGA-78-7159-01	PP	tumor	LRRK2-low	NA	49.087	1.22271	0.334357	16.15	3.35852	1.09714	0.959938	0.696016	7.9282	0.132142	3.59464	29.8422	129.853	110.274	17.3347	61.3136	3.10434	3.7469	0.880487	11.1447	49.4097	0.187071	1.20425	0.441061	3.80384	6.72886	3.42084	0.670256	17.2813	18.6614	25.5654	18.1416	21.2212	20.7852	6.76048	0.837159	4.20126	0.844342	9.57098	13.5208	9.70937	3.317	81.0386	6.24457	9.89647
TCGA-78-7161-01	PP	tumor	LRRK2-low	NA	62.9524	0.708405	0.582428	14.1134	3.21317	2.92189	12.0596	2.71517	2.19769	11.7232	18.6085	85.7903	69.1307	147.16	61.1113	106.503	3.07855	1.48339	0.69717	3.3043	111.975	5.11028	17.0627	0.429646	2.8299	1.18613	23.2756	1.09739	20.3021	10.5153	3.98437	18.6451	24.3964	2.1988	0.293212	5.16052	1.87493	1.88088	2.62248	2.29439	6.42089	0.591706	304.148	1.1194	9.83214
TCGA-78-8662-01	PP	tumor	LRRK2-low	NA	27.0428	0.280457	1.19345	20.0898	2.0128	0.341557	5.95256	2.49417	0.787289	0.0368356	61.6181	327.349	6.33338	0.422311	121.676	5.49219	3.97284	19.5031	0.640382	20.6108	36.2196	13.9096	3.1766	0.818205	1.61781	5.219	2.65886	9.52619	4.45242	16.2495	57.0601	27.1763	2.06398	23.4364	2.87146	16.2611	1.53308	2.82338	16.7439	17.2186	59.5899	2.85247	31.9153	3.52867	95.5257
TCGA-86-8358-01	PP	tumor	LRRK2-low	NA	46.5219	1.16913	0.429475	3.88213	4.75078	0.583662	6.3656	1.88084	1.28472	2.35505	18.6897	4.01403	13.1437	93.4396	3.45392	6.93893	12.6673	1.13317	8.03402	81.5512	37.9545	1.86109	5.12833	0.795448	3.76114	29.0946	2.61897	0.420896	7.97299	65.3495	92.7567	36.0094	16.9876	81.0839	0.514075	0.517702	6.13824	1.23512	48.9113	50.1857	13.6408	5.46001	2.40524	4.11912	7.14538
TCGA-86-8674-01	PP	tumor	LRRK2-low	NA	43.0132	0.776071	0.197473	24.2039	0.749897	1.61001	0.490789	6.19612	0.246264	0.113871	6.78699	97.6109	235.548	5.64437	13.9218	134.957	2.69965	14.4162	0.259827	4.31577	42.4895	2.63497	6.0236	0.151826	0.963282	2.36168	16.9644	0.401049	5.14538	8.64201	10.0621	16.2365	0.3351	5.14622	2.68921	57.6178	1.58763	0.7448	3.8912	2.01938	30.7359	0.582427	830.039	0.135951	39.9484
TCGA-86-A4D0-01	PP	tumor	LRRK2-low	D1	19.345	0.694283	0.150657	10.5373	0.701669	0.677951	0.866631	0.65201	1.16843	2.21063	11.6291	5.17025	8.38394	85.9335	0.887254	1.97704	5.27361	5.73164	0.596248	18.8345	26.6754	1.87065	3.8983	0.290505	1.43251	19.2631	10.4794	3.48537	8.84254	44.0096	95.8786	12.6006	11.6395	39.621	3.66739	0.646174	4.95125	0.482143	17.0656	25.5971	10.3875	5.35736	16.4672	1.02629	15.2996
TCGA-91-6831-01	PP	tumor	LRRK2-low	NA	12.1227	0.540522	0.0731231	6.19198	1.57401	0.923815	0.89164	0.570424	2.70076	4.1759	2.57198	0.957315	23.2158	35.8393	6.74394	4.67226	10.4761	1.12012	2.98754	35.6154	30.6549	1.32542	1.5376	1.03977	6.17655	15.3971	8.50617	0	6.25408	34.0485	38.3219	10.0693	13.6607	22.2973	0.0972338	0.312923	8.29233	0.185736	16.6232	45.2382	15.7632	8.27762	13.4658	2.58306	1.91822
TCGA-95-7043-01	PP	tumor	LRRK2-low	D1	25.0898	0.363383	0.243914	3.23728	1.72684	0.486567	34.2066	0.226915	0.224575	0.124331	13.9496	7.71097	37.0307	0.0981879	0.277132	8.18398	3.01557	9.91322	0.761784	9.45142	70.2807	79.0936	0.984672	5.2014	8.86563	19.4409	38.6492	64.8377	0.823033	15.2611	22.826	16.4099	0.508165	23.6514	1.00109	17.6762	1.80076	0.767332	11.193	6.75187	22.5935	1.88847	75.9116	0.600198	37.0363
TCGA-99-8032-01	PP	tumor	LRRK2-low	NA	105.92	1.12526	1.08107	13.4698	5.08	0.708583	9.11113	1.46305	2.33277	1.78692	8.26426	26.5753	22.8055	98.9441	5.57866	21.0126	10.906	47.421	1.87253	5.34829	71.656	5.32204	8.09469	0.356689	2.95777	4.47139	10.4727	0.884595	19.2775	19.7754	24.2545	16.316	16.4918	9.10075	1.41969	1.23442	7.66581	1.1502	5.42109	6.96337	21.3768	1.01301	84.3258	4.70725	10.8676
TCGA-J2-A4AD-01	PP	tumor	LRRK2-low	NA	11.8392	1.16924	1.4263	13.3324	7.68921	0.522065	29.1455	8.46254	3.62524	0.141664	48.5029	326.576	6.81252	12.2009	4.20212	6.42354	5.90297	1.22072	1.33553	26.1972	48.5078	12.2698	7.34176	2.16815	2.42867	7.60134	1.95646	26.2756	3.0554	14.6197	13.7848	1.68891	18.0519	12.5345	15.0457	39.3034	4.18252	1.66595	9.34546	12.3717	61.3233	2.88832	50.9351	2.23406	42.4648
TCGA-L4-A4E5-01	PP	tumor	LRRK2-low	NA	39.4022	0.559452	0.271703	20.9223	1.40877	0.214094	2.88931	3.04525	1.20683	0.206292	25.9998	5.47375	23.6364	18.0452	32.6142	12.8889	7.1503	4.29662	1.91719	45.9876	56.8717	13.4195	11.9847	1.59071	3.2859	9.453	0.779212	17.4244	20.059	49.7327	27.1869	21.0405	21.1875	29.6587	3.2301	6.64955	4.24277	0.933853	8.62501	22.4786	55.4269	2.71246	14.3114	0.970002	78.5288
TCGA-MN-A4N1-01	PP	tumor	LRRK2-low	NA	65.8862	0.486918	0.23125	18.6302	1.06483	0.141033	0.729215	2.24326	4.05186	0.0649378	13.5634	344.125	18.4522	8.112	9.89189	37.1304	5.34728	0.158131	0.533024	38.5033	358.943	8.01174	36.4183	1.81836	2.30374	5.92435	0.738915	11.6212	2.4966	15.7522	43.8725	19.2138	8.56787	23.6834	0.630369	1.44171	2.32673	0.370419	5.42031	17.6276	21.5015	2.34583	29.6753	3.88766	34.9608
TCGA-MP-A4TA-01	PP	tumor	LRRK2-low	NA	3.17468	0.711642	1.25481	62.504	4.55046	1.1015	5.15329	4.9881	0.641183	0.0900518	3.7229	71.2126	47.5372	0.979265	1.17358	8.44696	6.35947	1.10227	1.55476	29.8364	26.4269	0.0593663	167.249	0.222257	1.81431	9.18353	1.17046	1.1735	2.83381	38.9841	28.7783	3.35945	0.0699616	21.338	0.228664	4.35635	6.26426	1.60833	12.1225	25.6961	19.5151	4.5435	0.923452	2.5498	7.24164
TCGA-MP-A4TE-01	PP	tumor	LRRK2-low	D1	48.1972	0.320966	0.133521	23.0478	0.316071	0.182861	3.52858	0.346214	0.814745	4.00916	1.93494	5.7379	78.5659	183.186	1.79497	3.94352	2.13146	54.9419	0.170177	4.59247	22.4791	0	1.64531	0.0746832	0.730811	4.05437	13.3285	2.85542	21.0951	22.2333	14.438	40.4741	6.05109	11.5719	4.61964	0.556192	1.26851	0.619351	4.61699	6.98153	9.55503	0.993369	226.062	6.47471	13.2779
TCGA-55-5899-01	PP	tumor	LRRK2-low	D1	39.8356	1.21994	0.839784	2.67824	12.2818	0.915222	0.715636	0.334194	0.463331	0.120404	1.27641	0	9.12193	255.052	2.33852	23.9916	9.93339	0.622663	1.47369	39.9606	31.3047	0.0386814	15.2545	0.267661	3.55779	10.896	6.13929	0.489416	4.20763	55.5319	53.4086	14.3087	4.05566	30.124	0.129056	0.0991177	6.79172	0.456793	18.6977	32.3374	23.7397	1.42096	0.148542	2.23752	5.49444
TCGA-50-5930-01	PP	tumor	LRRK2-low	NA	9.23094	2.32279	2.04904	8.56451	13.0185	1.41657	6.15497	1.0751	1.1622	0.295145	14.7304	97.979	173.424	0.421142	73.6434	16.4295	12.4104	20.0505	1.44984	11.5636	70.2496	4.70249	29.3938	0.536102	4.20998	3.31658	72.0033	2.14384	4.42851	8.98469	12.7901	2.91358	0.0824432	10.737	1.11907	5.8559	9.8553	0.433622	6.72578	6.36099	9.49823	0.622611	22.1981	0.554892	12.4913
TCGA-55-6984-01	PP	tumor	LRRK2-low	NA	13.516	0.509735	0.52649	3.89741	4.08811	0.797838	3.29221	1.07636	2.52607	0.418962	13.0704	175.923	81.0962	142.077	3.04619	41.5875	5.41025	0.458522	1.21021	10.98	199.434	15.3806	77.4871	0.260401	3.16783	4.75012	1.64833	1.73234	2.34244	9.18909	5.45889	3.01656	0.0911691	6.30827	1.43588	0.441172	4.10265	1.33142	5.88827	5.55479	25.5328	1.05177	16.938	2.78935	76.2797
TCGA-NJ-A4YP-01	PP	tumor	LRRK2-low	NA	8.67301	1.07672	0.206824	22.5797	4.03556	1.29096	0	0.472499	1.12304	0.241628	78.3458	151.499	163.584	114.693	48.4097	146.673	8.85372	2.86678	1.67301	10.1502	61.9977	2.71715	2.22577	0.26527	3.05015	6.2776	1.45347	0.159394	14.9317	9.6085	12.4429	6.20663	2.75465	8.69611	0.44743	0.69327	4.7123	0.500628	6.55934	4.81812	132.313	1.60399	100.842	2.30719	68.0602
TCGA-50-5066-02A	PP	tumor	LRRK2-low	NA	9.41142	3.90995	11.9972	9.25628	9.27294	0.911339	96.6886	11.0454	1.53077	0.7944	6.08916	79.0915	13.827	22.8346	28.8721	67.7035	6.56909	2.87524	5.13724	37.3362	33.011	3.42318	24.3734	3.63544	3.94633	24.8967	3.81817	5.88845	20.6743	33.5278	36.9706	8.30038	2.29677	13.4805	12.3589	7.16528	8.60367	1.54909	17.8035	32.4787	52.0758	2.77919	23.2735	1.07569	76.8149
TCGA-44-3398-11B	NA	tumor	NA	NA	176.795	8.55929	31.1682	20.4436	90.0785	10.726	566.905	5.54233	23.709	6.41402	2944.88	168.175	43.5827	0.376491	26.0206	91.5082	61.6649	27.8533	8.21661	1.45443	1033.7	132.344	24.7415	6.49583	26.335	0.409249	25.885	28.4086	19.0733	2.39336	1.3252	18.9619	0.378527	0.877167	11.1075	12.8121	24.5923	27.9356	0.525245	1.40965	813.421	0.345066	278.704	206.614	124.476
[truncated: 340 more columns]

## Sheet: Gene cluster membership
Cluster1	Cluster2	Cluster3
QPCT	SCEL	FREM2
TUBB2B	HPGD	SLCO4C1
B4GALNT4	SDR16C5	SCNN1B
PAX9	AREG	SCNN1G
EGLN3	SLC6A14	SHE
SPOCK1	MUC15	ABCA3
COL11A1	LRRN4	CACNA2D2
CTHRC1	ICAM4	ATP8A1
GREM1	ICAM5	ESYT3
FKBP10	FABP3	SLC47A1
STRA6	STAC	PLA2G4F
CPS1	C19orf59	B3GNT8
S100P	MARCO	MFSD2A
AKR7A3	CCL18	LRP2
MYEOV	HS3ST2	CFTR
CABYR	LEPREL1	CSF3R
UCHL1	TNNC1	FLRT3
MLLT11	VEPH1	MACROD2
PFN2	EFEMP1	FCN3
MTL5	CPA3	TMEM100
UCK2	TPSAB1	SDPR
UBE2S	TPSB2	BTNL9
CENPE	ADRB2	CLEC3B
PRR11	CLIC5	EDNRB
FAM83D	SYT15	FAM107A
TRIP13	HSD17B6	PIP5K1B
AURKA	SLC39A8	CRTAC1
FAM72B	CD36	CLDN18
FAM72D	SEPP1	AGER
C15orf42	FOSB	SFTPC
UHRF1	HBB	ATOH8
CENPF	CFD	GPR133
ASPM	COL6A6	KLF15
KIF14	ABI3BP	PGC
KIF15	PTGDS	ANKRD29
KIFC1	DES	LPL
ESPL1	IL33	AFF3
KIF18B	CCL14	PHACTR1
GTSE1	DARC	ALOX15B
RAD54L	SELP	HOPX
SKA1	NCAM2	SFTA2
MELK	COL21A1	SFTPB
NDC80	TMEM130	C16orf89
CDC6	SHISA3	NAPSA
EXO1	ETV1	LMO3
MCM10	CYSLTR1	SFTA3
KIF23	TLR2	AHCYL2
NCAPH	TNIK	SLC22A3
BUB1	ARHGAP20	SLC26A9
CKAP2L	CX3CL1	TMEM163
ANLN	HLA-DQA2	PRODH
ERCC6L	ANKRD44	CXCL17
UBE2C	P2RX7	ABCC6
CEP55	COLEC12	CYP2B7P1
BUB1B	MRC1	SELENBP1
DLGAP5	SLCO2B1	FAM189A2
KIF4A	IL7R	VIPR1
TPX2	ABCA6	NR3C2
SKA3	CASS4	TMPRSS2
CCNA2	CR1	CPAMD8
NCAPG	FOLR2	ATP13A4
CDCA5	FCN1	SLC15A2
PLK1	CLEC10A	IL6R
CDC20	P2RY13	COL4A3
KIF2C	CH25H	COL4A4
HJURP	FAM65B	USP44
CCNB2	CD22	CNR1
CENPA	RASGRP2	PCDH20
DEPDC1	KCNA3	SLC4A4
TTK	MYO1G	C4BPA
NEK2	CYP27A1	PIGR
NUF2	SIGLEC1	HAS3
CDC25C	OLR1	KCNJ15
DEPDC1B	OSCAR	CACHD1
CDCA3	PRAM1	MAPK10
FOXM1	AMICA1	PTPN13
BIRC5	SPN	IRX2
AURKB	BTK	FAM184A
TROAP	CD52	CDKL2
CDC45	DPEP2	HLF
MYBL2	MS4A7	C4orf31
C9orf140	LY86	ROS1
PKMYT1	CD300LF	SLC34A2
POLE2	CD33	CELF2
PBK	MNDA	SFTA1P
GINS1	HLA-DQA1	SLC46A2
FAM64A	HLA-DQB1	SNX30
CDKN3	HLA-DRB1	CTSH
SPC25	HLA-DRB5	RASGRF1
EPR1	TRIM22	CX3CR1
IGF2BP3	HLA-DMB	CD1C
CTSL2	HLA-DMA	NAPSB
SLC2A1	CD74	NPC2
GRIN2D	HLA-DRA	RNASE1
COL7A1	HLA-DPA1	PCDP1
LYPD3	HLA-DPB1	SCTR

## Sheet: DEG annotation
		logFC	DE_direction (in LRRK2D1)	logAveExpr	adjP_LIMMA	spearman	adjP_rcorr	logFC	DE_direction (in tumor)	logAveExpr	adjP_LIMMA	DE_direction (in tumor & LRRK2-D1)	Gene Location	Biological Process (GO)	Subcellular Location (Protein Atlas)	Gene Summary
rowID	Tumor groups:	LRRK2-D1 versus LRRK2-D10				LRRK2 co-expression		Tumor versus Normal lung				Overlap
1	SFTA2	3.28439	down	5.59446	4.07378e-09	0.37074	0	0.858314	down	6.25231	0.00502669	common_down	chr6:30931350-30932175;chr6_GL000251v2_alt:2410944-2411769;chr6_GL000252v2_alt:2187652-2188477;chr6_GL000253v2_alt:2241588-2242413;chr6_GL000254v2_alt:2275481-2276306;chr6_GL000255v2_alt:2186502-2187327	NA	NA	NA
2	MYO1G	2.72554	down	4.42392	3.19203e-14	0.427457	0	0.721139	down	4.84673	0.000364736	common_down	chr7:44962661-44979105	GO:0071976 cell gliding;GO:0038096 Fc-gamma receptor signaling pathway involved in phagocytosis;GO:0002431 Fc receptor mediated stimulatory signaling pathway	NA	MYO1G is a plasma membrane-associated class I myosin (see MIM 601478) that is abundant in T and B lymphocytes and mast cells (Pierce et al., 2001 [PubMed 11544309]; Patino-Lopez et al., 2010 [PubMed 20071333]).[supplied by OMIM, Jun 2010]
3	CXCL17	2.4804	down	6.729	8.66811e-05	0.226489	1.89e-07	0.675018	down	7.33499	0.024204	common_down	chr19:42428538-42443048	GO:0010759 positive regulation of macrophage chemotaxis;GO:0090026 positive regulation of monocyte chemotaxis;GO:1905523 positive regulation of macrophage migration	NA	The protein encoded by this gene is a mucosal chemokine that attracts immature dendritic cells and blood monocytes to the lungs. The encoded protein also promotes tumorigenesis through an angiogenic activity. Finally, this protein exhibits strong antimicrobial activity against E. coli, S. aureus, Salmonella, P. aeruginosa, and C. albicans. Two transcript variants, one protein-coding and the other…
4	SCTR	7.39758	down	1.03036	3.34152e-22	0.596884	0	2.01731	down	2.43713	9.66e-10	common_down	chr2:119439843-119524452	GO:0007588 excretion;GO:0007586 digestion;GO:0007186 G-protein coupled receptor signaling pathway	NA	The protein encoded by this gene is a G protein-coupled receptor and belongs to the glucagon-VIP-secretin receptor family. It binds secretin which is the most potent regulator of pancreatic bicarbonate, electrolyte and volume secretion. Secretin and its receptor are suggested to be involved in pancreatic cancer and autism. [provided by RefSeq, Jul 2008]
5	C3	2.81536	down	9.215	1.61813e-08	0.45615	0	0.7804	down	9.62404	0.000493253	common_down	chr19:6677835-6720682	GO:0001798 positive regulation of type IIa hypersensitivity;GO:0001970 positive regulation of activation of membrane attack complex;GO:0002894 positive regulation of type II hypersensitivity	NA	Complement component C3 plays a central role in the activation of complement system. Its activation is required for both classical and alternative complement activation pathways. The encoded preproprotein is proteolytically processed to generate alpha and beta subunits that form the mature protein, which is then further processed to generate numerous peptide products. The C3a peptide, also known …
6	SHISA3	4.89955	down	1.22873	5.08913e-09	0.477507	0	1.35933	down	1.46569	8.66e-05	common_down	chr4:42397324-42402487	GO:0007275 multicellular organism development;GO:0048856 anatomical structure development;GO:0032502 developmental process	Cytosol;Lipid droplets(Approved)	This gene encodes a single-transmembrane protein which is one of nine members of a family of transmembrane adaptors that modulate both WNT and FGF signaling by blocking the maturation and transport of their receptors to the cell surface. Members of this family contain an N-terminal cysteine-rich domain with a distinct cysteine pattern, a single transmembrane domain, and a C-terminal proline-rich,…
7	LMO3	4.21294	down	5.5317	8.31519e-14	0.523366	0	1.16905	down	6.04574	0.000185532	common_down	chr12:16548372-16608214;chr12:16548372-16606800;chr12:16548372-16606602;chr12:16548372-16605379;chr12:16548372-16607150;chr12:16548372-16605970	GO:2000324 positive regulation of glucocorticoid receptor signaling pathway;GO:2000322 regulation of glucocorticoid receptor signaling pathway;GO:0042921 glucocorticoid receptor signaling pathway	NA	The protein encoded by this gene belongs to the rhombotin family of cysteine-rich LIM domain oncogenes. This gene is predominantly expressed in the brain. Related family members, LMO1 and LMO2 on chromosome 11, have been reported to be involved in chromosomal translocations in T-cell leukemia. Many alternatively spliced transcript variants have been found for this gene. [provided by RefSeq, Aug 2…
8	SLC26A9	4.76004	down	3.95443	9.55328e-15	0.533921	0	1.33839	down	4.30374	2.47e-05	common_down	chr1:205913048-205943460	GO:0019532 oxalate transport;GO:1902358 sulfate transmembrane transport;GO:0051453 regulation of intracellular pH	Cell Junctions;Nucleus(Approved)	This gene is one member of a family of sulfate/anion transporter genes. Family members are well conserved in their genomic (number and size of exons) and protein (aa length among species) structures yet have markedly different tissue expression patterns. The product of this gene is a highly selective chloride ion channel regulated by WNK kinases. Alternative splicing results in multiple transcrip…
9	FABP3	2.28657	down	3.04818	5.8908e-06	0.280907	7.54e-11	0.643997	down	3.21718	0.00702514	common_down	chr1:31365253-31373288	GO:0044539 long-chain fatty acid import;GO:2001245 regulation of phosphatidylcholine biosynthetic process;GO:0071073 positive regulation of phospholipid biosynthetic process	Golgi apparatus(Approved)	The intracellular fatty acid-binding proteins (FABPs) belongs to a multigene family. FABPs are divided into at least three distinct types, namely the hepatic-, intestinal- and cardiac-type. They form 14-15 kDa proteins and are thought to participate in the uptake, intracellular metabolism and/or transport of long-chain fatty acids. They may also be responsible in the modulation of cell growth and…
10	CIITA	2.2847	down	4.24753	7.42456e-14	0.464477	0	0.664572	down	4.75739	7.85e-05	common_down	chr16:10877198-10924983	GO:0032966 negative regulation of collagen biosynthetic process;GO:0045345 positive regulation of MHC class I biosynthetic process;GO:0010713 negative regulation of collagen metabolic process	Nucleoplasm(Approved)	This gene encodes a protein with an acidic transcriptional activation domain, 4 LRRs (leucine-rich repeats) and a GTP binding domain. The protein is located in the nucleus and acts as a positive regulator of class II major histocompatibility complex gene transcription, and is referred to as the "master control factor" for the expression of these genes. The protein also binds GTP and uses GTP bind…
11	FOLR2	2.0682	down	3.65489	1.17568e-08	0.387443	0	0.608726	down	3.97867	0.00151003	common_down	chr11:72216775-72221950	GO:0071231 cellular response to folic acid;GO:0050758 regulation of thymidylate synthase biosynthetic process;GO:0050757 thymidylate synthase biosynthetic process	NA	The protein encoded by this gene is a member of the folate receptor (FOLR) family, and these genes exist in a cluster on chromosome 11. Members of this gene family have a high affinity for folic acid and for several reduced folic acid derivatives, and they mediate delivery of 5-methyltetrahydrofolate to the interior of cells. This protein has a 68% and 79% sequence homology with the FOLR1 and FOL…
12	HS3ST2	2.15961	down	1.91914	1.57792e-06	0.387502	0	0.642041	down	2.22782	0.00412697	common_down	chr16:22814539-22916338	GO:0006024 glycosaminoglycan biosynthetic process;GO:0006023 aminoglycan biosynthetic process;GO:0030203 glycosaminoglycan metabolic process	NA	Heparan sulfate biosynthetic enzymes are key components in generating a myriad of distinct heparan sulfate fine structures that carry out multiple biologic activities. The enzyme encoded by this gene is a member of the heparan sulfate biosynthetic enzyme family. It is a type II integral membrane protein and possesses heparan sulfate glucosaminyl 3-O-sulfotransferase activity. This gene is express…
13	CDKL2	3.95506	down	3.04221	2.2745e-14	0.57016	0	1.18855	down	3.35756	3.05e-08	common_down	chr4:75576494-75630540	GO:1903955 positive regulation of protein targeting to mitochondrion;GO:1903214 regulation of protein targeting to mitochondrion;GO:1903749 positive regulation of establishment of protein localization to mitochondrion	Nucleus(Supported)Centrosome(Approved)	This gene product is a member of a large family of CDC2-related serine/threonine protein kinases. It accumulates primarily in the cytoplasm, with lower levels in the nucleus. [provided by RefSeq, Jul 2008]
14	NAPSA	5.56343	down	8.6001	8.5604e-12	0.580209	0	1.68387	down	9.63663	2.47e-05	common_down	chr19:50358472-50365830	GO:0043129 surfactant homeostasis;GO:0048875 chemical homeostasis within a tissue;GO:0033619 membrane protein proteolysis	NA	This gene encodes a member of the peptidase A1 family of aspartic proteases. The encoded preproprotein is proteolytically processed to generate an activation peptide and the mature protease. The activation peptides of aspartic proteinases function as inhibitors of the protease active site. These peptide segments, or pro-parts, are deemed important for correct folding, targeting, and control of th…
15	PCDP1	5.48356	down	1.76319	3.62098e-23	0.619243	0	1.7717	down	2.63436	1.03e-11	common_down	chr2:119544432-119631086;chr2:119544432-119656661	GO:0044458 motile cilium assembly;GO:0003341 cilium movement;GO:0060271 cilium assembly	NA	NA
16	ROS1	6.01646	down	3.94046	1.53338e-23	0.664631	0	1.94581	down	5.13604	2.56e-10	common_down	chr6:117288367-117425855	GO:0010966 regulation of phosphate transport;GO:0006817 phosphate ion transport;GO:0038083 peptidyl-tyrosine autophosphorylation	Vesicles(Approved)	This proto-oncogene, highly-expressed in a variety of tumor cell lines, belongs to the sevenless subfamily of tyrosine kinase insulin receptor genes. The protein encoded by this gene is a type I integral membrane protein with tyrosine kinase activity. The protein may function as a growth or differentiation factor receptor. [provided by RefSeq, Jul 2008]
17	NPC2	2.13886	down	8.83187	1.10866e-16	0.556152	0	0.700403	down	8.99391	2.78e-05	common_down	chr14:74479940-74493381	GO:0032367 intracellular cholesterol transport;GO:0046836 glycolipid transport;GO:0032366 intracellular sterol transport	NA	This gene encodes a protein containing a lipid recognition domain. The encoded protein may function in regulating the transport of cholesterol through the late endosomal/lysosomal system. Mutations in this gene have been associated with Niemann-Pick disease, type C2 and frontal lobe atrophy. [provided by RefSeq, Jul 2008]
18	SLC6A14	2.51381	down	5.19857	1.52991e-05	0.29701	5.21e-12	0.831894	down	5.47126	0.00699335	common_down	chrX:116436579-116461458	GO:0003333 amino acid transmembrane transport;GO:1905039 carboxylic acid transmembrane transport;GO:0006865 amino acid transport	Vesicles(Approved)	This gene encodes a member of the solute carrier family 6. Members of this family are sodium and chloride dependent neurotransmitter transporters. The encoded protein transports both neutral and cationic amino acids. This protein may also function as a beta-alanine carrier. Mutations in this gene may be associated with X-linked obesity. A pseudogene of this gene is found on chromosome X.[provided…
19	AASS	1.91235	down	4.15169	3.76222e-10	0.505257	0	0.635032	down	4.35593	6.52e-05	common_down	chr7:122073544-122144290	GO:0033512 L-lysine catabolic process to acetyl-CoA via saccharopine;GO:0019474 L-lysine catabolic process to acetyl-CoA;GO:0019477 L-lysine catabolic process	Mitochondria;Vesicles(Enhanced)	This gene encodes a bifunctional enzyme that catalyzes the first two steps in the mammalian lysine degradation pathway. The N-terminal and the C-terminal portions of this enzyme contain lysine-ketoglutarate reductase and saccharopine dehydrogenase activity, respectively, resulting in the conversion of lysine to alpha-aminoadipic semialdehyde. Mutations in this gene are associated with familial hy…
20	CYFIP2	1.83511	down	5.24235	2.64206e-13	0.496726	0	0.610168	down	5.39892	6.42e-05	common_down	chr5:157266080-157395598;chr5:157269342-157395598	GO:0051388 positive regulation of neurotrophin TRK receptor signaling pathway;GO:0097202 activation of cysteine-type endopeptidase activity;GO:0051386 regulation of neurotrophin TRK receptor signaling pathway	Cytosol;Plasma membrane(Supported)Endoplasmic reticulum(Approved)	NA
21	ZMAT1	1.90264	down	2.87702	3.90647e-09	0.348623	4.44e-16	0.633124	down	3.12733	0.00106984	common_down	chrX:101882288-101932066	GO:0072332 intrinsic apoptotic signaling pathway by p53 class mediator;GO:0097193 intrinsic apoptotic signaling pathway;GO:0072331 signal transduction by p53 class mediator	Nucleoplasm(Approved)	This gene encodes a protein containing Cys2-His2 (C2H2)-type zinc fingers, which are similar to those found in the nuclear matrix protein matrin 3. Alternatively spliced transcript variants have been found for this gene. [provided by RefSeq, Jan 2012]
22	PIGR	5.82811	down	7.06183	3.94191e-14	0.47699	0	1.96265	down	7.99557	9.16e-06	common_down	chr1:206928522-206946466	GO:0002415 immunoglobulin transcytosis in epithelial cells mediated by polymeric immunoglobulin receptor;GO:0002386 immune response in mucosal-associated lymphoid tissue;GO:0002414 immunoglobulin transcytosis in epithelial cells	NA	This gene is a member of the immunoglobulin superfamily. The encoded poly-Ig receptor binds polymeric immunoglobulin molecules at the basolateral surface of epithelial cells; the complex is then transported across the cell to be secreted at the apical surface. A significant association was found between immunoglobulin A nephropathy and several SNPs in this gene.[provided by RefSeq, Sep 2009]
23	TMEM163	2.7631	down	4.13757	1.69411e-12	0.481686	0	0.933374	down	4.35424	4.52e-05	common_down	chr2:134455759-134719001	NA	NA	NA
24	C16orf89	5.35371	down	5.76791	1.41831e-15	0.542403	0	1.81161	down	6.45654	3.67e-06	common_down	chr16:5044122-5066145	NA	NA	This gene is expressed predominantly in the thyroid. Based on expression patterns similar to thyroid transcription factors and proteins, this gene may function in the development and function of the thyroid. Multiple transcript variants encoding different isoforms have been found for this gene. [provided by RefSeq, Oct 2011]
25	CCR2	1.89307	down	1.79739	9.37854e-09	0.361535	0	0.645946	down	2.48768	0.000309144	common_down	chr3:46353744-46360922	GO:0043310 negative regulation of eosinophil degranulation;GO:2000451 positive regulation of CD8-positive, alpha-beta T cell extravasation;GO:0035705 T-helper 17 cell chemotaxis	NA	The protein encoded by this gene is a receptor for monocyte chemoattractant protein-1, a chemokine which specifically mediates monocyte chemotaxis. Monocyte chemoattractant protein-1 is involved in monocyte infiltration in inflammatory diseases such as rheumatoid arthritis as well as in the inflammatory response against tumors. The encoded protein mediates agonist-dependent calcium mobilization a…
26	SDK2	2.32842	down	1.30197	6.37738e-08	0.429284	0	0.800144	down	1.97638	0.000532647	common_down	chr17:73334384-73644088	GO:0060219 camera-type eye photoreceptor cell differentiation;GO:0010842 retina layer formation;GO:0060042 retina morphogenesis in camera-type eye	Nucleoplasm(Approved)	The protein encoded by this gene is a member of the immunoglobulin superfamily. The protein contains two immunoglobulin domains and thirteen fibronectin type III domains. Fibronectin type III domains are present in both extracellular and intracellular proteins and tandem repeats are known to contain binding sites for DNA, heparin and the cell surface. This protein, and a homologous mouse sequence…
27	ITK	1.73991	down	2.13861	3.83701e-08	0.31537	2e-13	0.601553	down	2.72592	0.00104543	common_down	chr5:157180896-157255099	GO:0001865 NK T cell differentiation;GO:0007202 activation of phospholipase C activity;GO:0010863 positive regulation of phospholipase C activity	NA	This gene encodes an intracellular tyrosine kinase expressed in T-cells. The protein contains both SH2 and SH3 domains which are often found in intracellular kinases. It is thought to play a role in T-cell proliferation and differentiation. [provided by RefSeq, Jul 2008]
28	HOPX	3.42803	down	7.35234	4.98935e-12	0.453698	0	1.21218	down	7.54892	1.1e-05	common_down	chr4:56647988-56681706;chr4:56647988-56656522	GO:0001829 trophectodermal cell differentiation;GO:0001825 blastocyst formation;GO:0051131 chaperone-mediated protein complex assembly	NA	The protein encoded by this gene is a homeodomain protein that lacks certain conserved residues required for DNA binding. It was reported that choriocarcinoma cell lines and tissues failed to express this gene, which suggested the possible involvement of this gene in malignant conversion of placental trophoblasts. Studies in mice suggest that this protein may interact with serum response factor (…
29	SLC34A2	4.36058	down	9.43701	6.94894e-12	0.579358	0	1.54348	down	10.2677	2.9e-07	common_down	chr4:25655813-25678746;chr4:25656464-25678746	GO:0030643 cellular phosphate ion homeostasis;GO:0044341 sodium-dependent phosphate transport;GO:0072502 cellular trivalent inorganic anion homeostasis	NA	The protein encoded by this gene is a pH-sensitive sodium-dependent phosphate transporter. Phosphate uptake is increased at lower pH. Defects in this gene are a cause of pulmonary alveolar microlithiasis. Three transcript variants encoding two different isoforms have been found for this gene. [provided by RefSeq, May 2010]
30	SFTA3	3.93759	down	5.85485	1.8355e-09	0.469666	0	1.41364	down	6.42201	3.17e-05	common_down	chr14:36473289-36519521;chr14:36473289-36513785	GO:0044267 cellular protein metabolic process;GO:0019538 protein metabolic process;GO:1901564 organonitrogen compound metabolic process	NA	NA
31	NAPSB	2.91203	down	3.22874	8.65512e-21	0.564034	0	1.05743	down	3.85226	8.47e-10	common_down	chr19:50333800-50344748	NA	NA	NA
32	HAS3	2.76601	down	4.43128	1.64649e-09	0.437506	0	1.02071	down	4.53233	4.25e-05	common_down	chr16:69106226-69118716;chr16:69105564-69117667;chr16:69107540-69117667	GO:1900106 positive regulation of hyaluranon cable assembly;GO:0045226 extracellular polysaccharide biosynthetic process;GO:1900104 regulation of hyaluranon cable assembly	Microtubules(Approved)	The protein encoded by this gene is involved in the synthesis of the unbranched glycosaminoglycan hyaluronan, or hyaluronic acid, which is a major constituent of the extracellular matrix. This gene is a member of the NODC/HAS gene family. Compared to the proteins encoded by other members of this gene family, this protein appears to be more of a regulator of hyaluronan synthesis. Alternative splic…
33	PRODH	2.3659	down	5.17064	6.13935e-06	0.223607	2.72e-07	0.882804	down	5.42995	0.00644423	common_down	chr22_KI270734v1_random:138079-161852;chr22_KI270734v1_random:138079-161750;chr22:18912774-18936553;chr22:18912774-18936451	GO:0010133 proline catabolic process to glutamate;GO:0019470 4-hydroxyproline catabolic process;GO:0006562 proline catabolic process	NA	This gene encodes a mitochondrial protein that catalyzes the first step in proline degradation. Mutations in this gene are associated with hyperprolinemia type 1 and susceptibility to schizophrenia 4 (SCZD4). This gene is located on chromosome 22q11.21, a region which has also been associated with the contiguous gene deletion syndromes, DiGeorge and CATCH22. Alternatively spliced transcript varia…
34	NLRP1	1.83761	down	4.06146	5.43549e-12	0.383125	0	0.698801	down	4.38891	5.45e-06	common_down	chr17:5514118-5584512;chr17:5501399-5584512	GO:0050718 positive regulation of interleukin-1 beta secretion;GO:1904784 NLRP1 inflammasome complex assembly;GO:0050716 positive regulation of interleukin-1 secretion	Cytosol;Nucleoplasm(Supported)	This gene encodes a member of the Ced-4 family of apoptosis proteins. Ced-family members contain a caspase recruitment domain (CARD) and are known to be key mediators of programmed cell death. The encoded protein contains a distinct N-terminal pyrin-like motif, which is possibly involved in protein-protein interactions. This protein interacts strongly with caspase 2 and weakly with caspase 9. Ove…
35	CH25H	2.64272	down	2.31768	2.26719e-09	0.383723	0	1.01115	down	2.9121	5.99e-06	common_down	chr10:89205937-89207314	GO:0035754 B cell chemotaxis;GO:0006699 bile acid biosynthetic process;GO:0048247 lymphocyte chemotaxis	NA	This is an intronless gene that is involved in cholesterol and lipid metabolism. The encoded protein is a membrane protein and contains clusters of histidine residues essential for catalytic activity. Unlike most other sterol hydroxylases, this enzyme is a member of a small family of enzymes that utilize diiron cofactors to catalyze the hydroxylation of hydrophobic substrates. [provided by RefSeq…
36	PARM1	1.69976	down	6.89551	4.80331e-06	0.354137	0	0.653883	down	7.13261	0.00159308	common_down	chr4:74933075-75050115	GO:0051973 positive regulation of telomerase activity;GO:0051972 regulation of telomerase activity;GO:2000573 positive regulation of DNA biosynthetic process	Vesicles(Supported)Cytosol;Nucleus(Uncertain)	NA
37	SERPINA1	3.09621	down	8.90025	4.0627e-09	0.412688	0	1.19446	down	9.24687	8.7e-06	common_down	chr14_KI270847v1_alt:1493319-1507264;chr14:94376747-94390692;chr14:94376747-94388816;chr14_KI270847v1_alt:1493319-1505388	GO:0048208 COPII vesicle coating;GO:0048207 vesicle targeting, rough ER to cis-Golgi;GO:0048199 vesicle targeting, to, from or within Golgi	Vesicles(Enhanced)	The protein encoded by this gene is secreted and is a serine protease inhibitor whose targets include elastase, plasmin, thrombin, trypsin, chymotrypsin, and plasminogen activator. Defects in this gene can cause emphysema or liver disease. Several transcript variants encoding the same protein have been found for this gene. [provided by RefSeq, Jul 2008]
38	EPDR1	1.77812	down	5.14117	4.85762e-10	0.357278	0	0.690394	down	5.57315	0.000165835	common_down	chr7:37920561-37951940;chr7:37921319-37951940	GO:0007160 cell-matrix adhesion;GO:0031589 cell-substrate adhesion;GO:0007155 cell adhesion	NA	The protein encoded by this gene is a type II transmembrane protein that is similar to two families of cell adhesion molecules, the protocadherins and ependymins. This protein may play a role in calcium-dependent cell adhesion. This protein is glycosylated, and the orthologous mouse protein is localized to the lysosome. Alternative splicing results in multiple transcript variants. A related pseud…
39	CD1C	3.54244	down	1.04897	9.64286e-18	0.523576	0	1.3792	down	1.63652	1.15e-09	common_down	chr1:158289773-158294774	GO:0048007 antigen processing and presentation, exogenous lipid antigen via MHC class Ib;GO:0048003 antigen processing and presentation of lipid antigen via MHC class Ib;GO:0002475 antigen processing and presentation via MHC class Ib	NA	This gene encodes a member of the CD1 family of transmembrane glycoproteins, which are structurally related to the major histocompatibility complex (MHC) proteins and form heterodimers with beta-2-microglobulin. The CD1 proteins mediate the presentation of primarily lipid and glycolipid antigens of self or microbial origin to T cells. The human genome contains five CD1 family genes organized in a…
40	HP	4.06494	down	3.87203	5.84288e-06	0.389179	0	1.59016	down	4.46087	8.66e-05	common_down	chr16:72054592-72061056	GO:2000296 negative regulation of hydrogen peroxide catabolic process;GO:2000295 regulation of hydrogen peroxide catabolic process;GO:0010727 negative regulation of hydrogen peroxide metabolic process	Vesicles(Approved)	This gene encodes a preproprotein, which is processed to yield both alpha and beta chains, which subsequently combine as a tetramer to produce haptoglobin. Haptoglobin functions to bind free plasma hemoglobin, which allows degradative enzymes to gain access to the hemoglobin, while at the same time preventing loss of iron through the kidneys and protecting the kidneys from damage by hemoglobin. M…
41	TMEM37	2.5647	down	3.67706	8.9656e-14	0.517503	0	1.00989	down	3.85267	4.65e-10	common_down	chr2:119431870-119438520	GO:0070588 calcium ion transmembrane transport;GO:0006816 calcium ion transport;GO:0070838 divalent metal ion transport	Cytosol;Nucleoli fibrillar center;Nucleus(Approved)	NA
42	PAG1	1.72429	down	5.0411	1.04351e-13	0.358429	0	0.681661	down	5.3635	1.78e-06	common_down	chr8:80967811-81112068	GO:0050852 T cell receptor signaling pathway;GO:0050868 negative regulation of T cell activation;GO:0050851 antigen receptor-mediated signaling pathway	Plasma membrane(Enhanced)Vesicles(Approved)	The protein encoded by this gene is a type III transmembrane adaptor protein that binds to the tyrosine kinase csk protein. It is thought to be involved in the regulation of T cell activation. [provided by RefSeq, Jul 2008]
43	TLR2	2.52121	down	4.9887	6.00519e-16	0.495055	0	0.998146	down	5.31228	1.09e-09	common_down	chr4:153684252-153706260	GO:0042495 detection of triacyl bacterial lipopeptide;GO:0042496 detection of diacyl bacterial lipopeptide;GO:0038123 toll-like receptor TLR1:TLR2 signaling pathway	Mitochondria;Nucleus(Supported)	The protein encoded by this gene is a member of the Toll-like receptor (TLR) family which plays a fundamental role in pathogen recognition and activation of innate immunity. TLRs are highly conserved from Drosophila to humans and share structural and functional similarities. This protein is a cell-surface protein that can form heterodimers with other TLR family members to recognize conserved mole…
44	C2orf89	1.9116	down	1.60231	3.52765e-08	0.351329	2.22e-16	0.759029	down	2.06506	0.000165107	common_down	chr2:84821667-84881245;chr2:84835919-84881245	GO:1904808 positive regulation of protein oxidation;GO:1904806 regulation of protein oxidation;GO:0032461 positive regulation of protein oligomerization	NA	NA
45	F13A1	1.76143	down	4.71977	2.13817e-06	0.312299	3.51e-13	0.702709	down	5.19881	0.00175067	common_down	chr6:6144078-6320691	GO:0072378 blood coagulation, fibrin clot formation;GO:0002576 platelet degranulation;GO:0018149 peptide cross-linking	NA	This gene encodes the coagulation factor XIII A subunit. Coagulation factor XIII is the last zymogen to become activated in the blood coagulation cascade. Plasma factor XIII is a heterotetramer composed of 2 A subunits and 2 B subunits. The A subunits have catalytic function, and the B subunits do not have enzymatic activity and may serve as plasma carrier molecules. Platelet factor XIII is compr…
46	ABCC6	2.84918	down	3.60512	2.22607e-14	0.40986	0	1.1421	down	4.00578	9.27e-11	common_down	chr16:16149565-16223471;chr16_KI270853v1_alt:1807491-1881466;chr16:16221187-16223471;chr16_KI270853v1_alt:1879182-1881466	GO:0099133 ATP hydrolysis coupled anion transmembrane transport;GO:0007601 visual perception;GO:0099131 ATP hydrolysis coupled ion transmembrane transport	Plasma membrane(Supported)	The protein encoded by this gene is a member of the superfamily of ATP-binding cassette (ABC) transporters. ABC proteins transport various molecules across extra- and intra-cellular membranes. ABC genes are divided into seven distinct subfamilies (ABC1, MDR/TAP, MRP, ALD, OABP, GCN20, White). The encoded protein, a member of the MRP subfamily, is involved in multi-drug resistance. Mutations in th…
47	TLR5	1.82718	down	3.07785	4.37266e-15	0.526219	0	0.733687	down	3.2975	2.99e-09	common_down	chr1:223109406-223143282	GO:0034146 toll-like receptor 5 signaling pathway;GO:0034123 positive regulation of toll-like receptor signaling pathway;GO:0002755 MyD88-dependent toll-like receptor signaling pathway	Cytosol;Golgi apparatus;Nucleus(Approved)	This gene encodes a member of the toll-like receptor (TLR) family, which plays a fundamental role in pathogen recognition and activation of innate immune responses. These receptors recognize distinct pathogen-associated molecular patterns that are expressed on infectious agents. The protein encoded by this gene recognizes bacterial flagellin, the principal component of bacterial flagella and a vi…
48	ARHGAP20	2.49682	down	2.08677	1.97729e-11	0.346477	4.44e-16	1.00485	down	2.50502	8.18e-07	common_down	chr11:110577035-110712728;chr11:110577035-110712050;chr11:110577035-110713189	GO:0043547 positive regulation of GTPase activity;GO:0051056 regulation of small GTPase mediated signal transduction;GO:0043087 regulation of GTPase activity	Mitochondria(Approved)	The protein encoded by this gene is an activator of RHO-type GTPases, transducing a signal from RAP1 to RHO and impacting neurite outgrowth. [provided by RefSeq, Sep 2016]
49	HLA-DMA	2.1783	down	6.78492	1.68252e-15	0.500013	0	0.882476	down	7.18073	1.74e-08	common_down	chr6:32948614-32953122;chr6_GL000250v2_alt:4253461-4257972;chr6_GL000251v2_alt:4360811-4365322;chr6_GL000252v2_alt:4192144-4196655;chr6_GL000253v2_alt:4367982-4372491;chr6_GL000254v2_alt:4247659-4252170;chr6_GL000255v2_alt:4142921-4147432;chr6_GL000256v2_alt:4347849-4352360	GO:0002503 peptide antigen assembly with MHC class II protein complex;GO:0002399 MHC class II protein complex assembly;GO:0002501 peptide antigen assembly with MHC protein complex	Vesicles(Approved)	HLA-DMA belongs to the HLA class II alpha chain paralogues. This class II molecule is a heterodimer consisting of an alpha (DMA) and a beta chain (DMB), both anchored in the membrane. It is located in intracellular vesicles. DM plays a central role in the peptide loading of MHC class II molecules by helping to release the CLIP molecule from the peptide binding site. Class II molecules are express…
50	AHCYL2	2.01457	down	6.79262	4.23292e-10	0.441142	0	0.830707	down	6.97902	3.66e-05	common_down	chr7:129225014-129430211;chr7:129368123-129430211;chr7:129375643-129430211	GO:0033353 S-adenosylmethionine cycle;GO:0046439 L-cysteine metabolic process;GO:0046498 S-adenosylhomocysteine metabolic process	Cytosol;Nucleoplasm(Approved)	The protein encoded by this gene acts as a homotetramer and may be involved in the conversion of S-adenosyl-L-homocysteine to L-homocysteine and adenosine. Several transcript variants encoding different isoforms have been found for this gene. [provided by RefSeq, Jun 2011]
51	CAPN3	3.35161	down	2.59983	7.59336e-17	0.594203	0	1.38654	down	2.77234	1.88e-14	common_down	chr15:42359500-42412317;chr15:42404779-42412317;chr15:42402390-42412317	GO:0051281 positive regulation of release of sequestered calcium ion into cytosol;GO:0014718 positive regulation of satellite cell activation involved in skeletal muscle regeneration;GO:0051279 regulation of release of sequestered calcium ion into cytosol	NA	Calpain, a heterodimer consisting of a large and a small subunit, is a major intracellular protease, although its function has not been well established. This gene encodes a muscle-specific member of the calpain large subunit family that specifically binds to titin. Mutations in this gene are associated with limb-girdle muscular dystrophies type 2A. Alternate promoters and alternative splicing re…
52	C1orf116	3.29776	down	7.02983	1.44078e-15	0.572585	0	1.37269	down	7.38746	7.21e-08	common_down	chr1:207018521-207032756	GO:0008150 biological_process	Cytosol(Supported)Plasma membrane(Approved)	NA
53	SFTPB	5.8619	down	11.0521	5.58696e-11	0.592781	0	2.44099	down	11.834	7.59e-09	common_down	chr2:85657317-85668741	GO:0007585 respiratory gaseous exchange;GO:0006665 sphingolipid metabolic process;GO:0006643 membrane lipid metabolic process	NA	This gene encodes the pulmonary-associated surfactant protein B (SPB), an amphipathic surfactant protein essential for lung function and homeostasis after birth. Pulmonary surfactant is a surface-active lipoprotein complex composed of 90% lipids and 10% proteins which include plasma proteins and apolipoproteins SPA, SPB, SPC and SPD. The surfactant is secreted by the alveolar cells of the lung an…
54	AREG	2.25726	down	3.67511	3.8922e-05	0.234414	6.75e-08	0.957115	down	3.96345	0.00157738	common_down	chr4:74445098-74455009	GO:0060598 dichotomous subdivision of terminal units involved in mammary gland duct morphogenesis;GO:0060750 epithelial cell proliferation involved in mammary gland duct elongation;GO:0060744 mammary gland branching involved in thelarche	Mitochondria(Approved)	The protein encoded by this gene is a member of the epidermal growth factor family. It is an autocrine growth factor as well as a mitogen for astrocytes, Schwann cells and fibroblasts. It is related to epidermal growth factor (EGF) and transforming growth factor alpha (TGF-alpha). The protein interacts with the EGF/TGF-alpha receptor to promote the growth of normal epithelial cells, and it inhibi…
55	CYP2B7P1	4.44597	down	5.1311	1.36952e-12	0.496205	0	1.88761	down	5.69568	7.34e-08	common_down	chr19:40924265-40950660	NA	NA	NA
56	ITGB6	1.73482	down	6.7478	9.04135e-07	0.365175	0	0.741773	down	6.99049	0.000239928	common_down	chr2:160099666-160200313	GO:0038044 transforming growth factor-beta secretion;GO:0046718 viral entry into host cell;GO:0030260 entry into host cell	Cell Junctions(Supported)Centrosome;Nucleoplasm(Uncertain)	This gene encodes a protein that is a member of the integrin superfamily. Members of this family are adhesion receptors that function in signaling from the extracellular matrix to the cell. Integrins are heterodimeric integral membrane proteins composed of an alpha chain and a beta chain. The encoded protein forms a dimer with an alpha v chain and this heterodimer can bind to ligands like fibrone…
57	TMEM130	2.73335	down	2.26363	4.39194e-08	0.314543	2.33e-13	1.17146	down	2.85055	4.6e-06	common_down	chr7:98846488-98870050	NA	Golgi apparatus(Supported)	NA
58	CD22	2.64267	down	1.73398	1.65598e-10	0.411527	0	1.13332	down	2.55057	7.18e-09	common_down	chr19:35329169-35347361;chr19:35329166-35347357	GO:0007155 cell adhesion;GO:0022610 biological adhesion;GO:0008150 biological_process	NA	NA
59	HLA-DMB	2.09364	down	6.27191	1.7747e-13	0.404679	0	0.901816	down	6.7206	6.23e-08	common_down	chr6_GL000256v2_alt:4333862-4340303;chr6:32934629-32941070;chr6_GL000250v2_alt:4239474-4245915;chr6_GL000251v2_alt:4346824-4353265;chr6_GL000252v2_alt:4178158-4184599;chr6_GL000253v2_alt:4353997-4360438;chr6_GL000254v2_alt:4233672-4240113;chr6_GL000255v2_alt:4128937-4135377	GO:2001190 positive regulation of T cell activation via T cell receptor contact with antigen bound to MHC molecule on antigen presenting cell;GO:2001188 regulation of T cell activation via T cell receptor contact with antigen bound to MHC molecule on antigen presenting cell;GO:0002503 peptide antigen assembly with MHC class II protein complex	NA	HLA-DMB belongs to the HLA class II beta chain paralogues. This class II molecule is a heterodimer consisting of an alpha (DMA) and a beta (DMB) chain, both anchored in the membrane. It is located in intracellular vesicles. DM plays a central role in the peptide loading of MHC class II molecules by helping to release the CLIP (class II-associated invariant chain peptide) molecule from the peptide…
60	FPR3	1.46023	down	4.50002	5.95406e-06	0.283252	5.17e-11	0.63459	down	4.86928	7.55e-05	common_down	chr19:51795146-51826190	GO:0002430 complement receptor mediated signaling pathway;GO:0007204 positive regulation of cytosolic calcium ion concentration;GO:0051480 regulation of cytosolic calcium ion concentration	NA	NA
61	DPCR1	4.92342	down	1.11749	9.90649e-11	0.562206	0	2.14869	down	1.56219	2.95e-13	common_down	chr6:30941000-30954221;chr6_GL000251v2_alt:2420584-2433795;chr6_GL000252v2_alt:2197308-2210527;chr6_GL000254v2_alt:2285133-2295265;chr6_GL000255v2_alt:2196154-2209373	GO:1903955 positive regulation of protein targeting to mitochondrion;GO:1903214 regulation of protein targeting to mitochondrion;GO:1903749 positive regulation of establishment of protein localization to mitochondrion	NA	NA
62	C9orf68	1.73823	down	1.82729	2.85571e-08	0.412289	0	0.758931	down	1.96557	1.4e-05	common_down	chr9:4598316-4666674;chr9:4598316-4666449;chr9:4598316-4662223;chr9:4588821-4666449	NA	NA	NA
63	LRRK2	7.52973	down	5.0439	8.97169e-60	NA	NA	3.33001	down	5.70561	1.45e-27	common_down	chr12:40225011-40369284	GO:1903217 negative regulation of protein processing involved in protein targeting to mitochondrion;GO:1903125 negative regulation of thioredoxin peroxidase activity by peptidyl-threonine phosphorylation;GO:1903216 regulation of protein processing involved in protein targeting to mitochondrion	Nucleus;Vesicles(Approved)	This gene is a member of the leucine-rich repeat kinase family and encodes a protein with an ankryin repeat region, a leucine-rich repeat (LRR) domain, a kinase domain, a DFG-like motif, a RAS domain, a GTPase domain, a MLK-like domain, and a WD40 domain. The protein is present largely in the cytoplasm but also associates with the mitochondrial outer membrane. Mutations in this gene have been ass…
64	TMPRSS2	2.93266	down	5.83986	4.73533e-12	0.462193	0	1.31077	down	6.38993	1.86e-08	common_down	chr21:41464551-41508065;chr21:41464551-41508158	GO:0046598 positive regulation of viral entry into host cell;GO:0046596 regulation of viral entry into host cell;GO:0046718 viral entry into host cell	Cell Junctions(Supported)Nucleoplasm(Uncertain)	This gene encodes a protein that belongs to the serine protease family. The encoded protein contains a type II transmembrane domain, a receptor class A domain, a scavenger receptor cysteine-rich domain and a protease domain. Serine proteases are known to be involved in many physiological and pathological processes. This gene was demonstrated to be up-regulated by androgenic hormones in prostate c…
65	C4BPA	5.27841	down	5.81746	2.45938e-12	0.484169	0	2.36494	down	6.53673	1.19e-09	common_down	chr1:207104262-207144972	GO:0045959 negative regulation of complement activation, classical pathway;GO:0030450 regulation of complement activation, classical pathway;GO:0002924 negative regulation of humoral immune response mediated by circulating immunoglobulin	NA	This gene encodes a member of a superfamily of proteins composed predominantly of tandemly arrayed short consensus repeats of approximately 60 amino acids. Along with a single, unique beta-chain, seven identical alpha-chains encoded by this gene assemble into the predominant isoform of C4b-binding protein, a multimeric protein that controls activation of the complement cascade through the classic…
66	NCAM2	2.2166	down	1.28558	9.52457e-10	0.422091	0	0.996922	down	1.72953	5.61e-07	common_down	chr21:20998296-21479340;chr21:20998296-21486285;chr21:20998296-21543327;chr21:21147104-21385674;chr21:20998296-21432405	GO:0007413 axonal fasciculation;GO:0007158 neuron cell-cell adhesion;GO:0106030 neuron projection fasciculation	Plasma membrane(Supported)Nuclear bodies(Approved)	The protein encoded by this gene belongs to the immunoglobulin superfamily. It is a type I membrane protein and may function in selective fasciculation and zone-to-zone projection of the primary olfactory axons. [provided by RefSeq, Jul 2008]
67	PTGER2	1.87625	down	1.96654	1.51677e-07	0.30078	2.72e-12	0.845192	down	2.26281	1.91e-06	common_down	chr14:52314298-52328604	GO:0071380 cellular response to prostaglandin E stimulus;GO:0071379 cellular response to prostaglandin stimulus;GO:0034695 response to prostaglandin E	NA	This gene encodes a receptor for prostaglandin E2, a metabolite of arachidonic acid which has different biologic activities in a wide range of tissues. Mutations in this gene are associated with aspirin-induced susceptibility to asthma. [provided by RefSeq, Oct 2009]
68	TLR3	2.10248	down	3.02892	9.43736e-11	0.469369	0	0.947322	down	3.32675	1.25e-09	common_down	chr4:186069155-186085098	GO:0034128 negative regulation of MyD88-independent toll-like receptor signaling pathway;GO:0034127 regulation of MyD88-independent toll-like receptor signaling pathway;GO:0035666 TRIF-dependent toll-like receptor signaling pathway	NA	The protein encoded by this gene is a member of the Toll-like receptor (TLR) family which plays a fundamental role in pathogen recognition and activation of innate immunity. TLRs are highly conserved from Drosophila to humans and share structural and functional similarities. They recognize pathogen-associated molecular patterns (PAMPs) that are expressed on infectious agents, and mediate the prod…
69	ALOX15B	3.79981	down	4.60311	2.53614e-12	0.480138	0	1.71331	down	4.98858	7.34e-10	common_down	chr17:8039040-8049133	GO:0051122 hepoxilin biosynthetic process;GO:0090197 positive regulation of chemokine secretion;GO:0051121 hepoxilin metabolic process	Cytosol;Plasma membrane(Supported)	This gene encodes a member of the lipoxygenase family of structurally related nonheme iron dioxygenases involved in the production of fatty acid hydroperoxides. The encoded protein converts arachidonic acid exclusively to 15S-hydroperoxyeicosatetraenoic acid, while metabolizing linoleic acid less effectively. This gene is located in a cluster of related genes and a pseudogene that spans approxima…
70	AGR3	3.55064	down	3.62923	2.67415e-06	0.32996	1.29e-14	1.61359	down	4.68419	3.39e-06	common_down	chr7:16859406-16881989	GO:0060548 negative regulation of cell death;GO:0010941 regulation of cell death;GO:0008219 cell death	Endoplasmic reticulum(Supported)Vesicles(Approved)	This gene encodes a member of the disulfide isomerase (PDI) family of endoplasmic reticulum (ER) proteins that catalyze protein folding and thiol-disulfide interchange reactions. The encoded protein has an N-terminal ER-signal sequence, a catalytically active thioredoxin domain, and a C-terminal ER-retention sequence. This gene is expressed in ciliated airway epithelial cells and, in mouse, plays…
71	LILRB5	1.98761	down	1.81569	2.81701e-06	0.350699	2.22e-16	0.910832	down	2.15947	1.64e-06	common_down	chr19_GL949746v1_alt:225140-232043;chr19:54250405-54257308;chr19_GL949752v1_alt:225373-232276;chr19_KI270938v1_alt:225383-232285;chr19_GL949753v2_alt:225409-232311	GO:0002250 adaptive immune response;GO:0006955 immune response;GO:0006952 defense response	NA	This gene is a member of the leukocyte immunoglobulin-like receptor (LIR) family, which is found in a gene cluster at chromosomal region 19q13.4. The encoded protein belongs to the subfamily B class of LIR receptors which contain two or four extracellular immunoglobulin domains, a transmembrane domain, and two to four cytoplasmic immunoreceptor tyrosine-based inhibitory motifs (ITIMs). Several ot…
72	SCGB3A2	7.01201	down	4.58995	2.37563e-13	0.578108	0	3.2195	down	5.79791	4.08e-10	common_down	chr5:147878711-147882193	GO:0006898 receptor-mediated endocytosis;GO:0006897 endocytosis;GO:0098657 import into cell	NA	The protein encoded by this gene is a secreted lung surfactant protein and a downstream target of thyroid transcription factor. A single nucleotide polymorphism in the promoter of this gene results in susceptibility to asthma.[provided by RefSeq, Mar 2010]
73	SLC37A2	1.62026	down	3.39877	3.05631e-06	0.342243	1.11e-15	0.746202	down	3.73118	2.22e-06	common_down	chr11:125063117-125090516	GO:0015760 glucose-6-phosphate transport;GO:0015712 hexose phosphate transport;GO:0035435 phosphate ion transmembrane transport	NA	NA
74	CXorf21	1.68523	down	1.17603	1.05701e-10	0.398672	0	0.781487	down	1.61172	5.13e-08	common_down	chrX:30558824-30577916	NA	Nucleoplasm;Vesicles(Approved)	NA
75	TREM2	1.81244	down	3.97171	1.85272e-08	0.309275	6.06e-13	0.845797	down	4.27693	1.16e-06	common_down	chr6:41158506-41163186	GO:1903082 positive regulation of C-C chemokine receptor CCR7 signaling pathway;GO:1903080 regulation of C-C chemokine receptor CCR7 signaling pathway;GO:0002588 positive regulation of antigen processing and presentation of peptide antigen via MHC class II	NA	This gene encodes a membrane protein that forms a receptor signaling complex with the TYRO protein tyrosine kinase binding protein. The encoded protein functions in immune response and may be involved in chronic inflammation by triggering the production of constitutive inflammatory cytokines. Defects in this gene are a cause of polycystic lipomembranous osteodysplasia with sclerosing leukoencepha…
76	DMBT1	6.86164	down	4.28014	3.21884e-14	0.579534	0	3.21413	down	5.53128	4.97e-12	common_down	chr10:122560665-122643736	GO:0043152 induction of bacterial agglutination;GO:0002221 pattern recognition receptor signaling pathway;GO:0019731 antibacterial humoral response	Microtubule organizing center(Approved)	Loss of sequences from human chromosome 10q has been associated with the progression of human cancers. This gene was originally isolated based on its deletion in a medulloblastoma cell line. This gene is expressed with transcripts of 6.0, 7.5, and 8.0 kb in fetal lung and with one transcript of 8.0 kb in adult lung, although the 7.5 kb transcript has not been characterized. The encoded protein pr…
77	LRMP	1.62375	down	1.8394	9.06926e-07	0.308953	6.42e-13	0.760657	down	2.46318	1.63e-05	common_down	chr12:25052247-25108335	GO:0043312 neutrophil degranulation;GO:0006903 vesicle targeting;GO:0002283 neutrophil activation involved in immune response	Vesicles(Supported)Cytosol;Nucleus(Approved)	The protein encode dby this gene is expressed in a developmentally regulated manner in lymphoid cell lines and tissues. The protein is localized to the cytoplasmic face of the endoplasmic reticulum. [provided by RefSeq, Jul 2008]
78	ATP13A4	5.86874	down	3.07453	5.65047e-19	0.599352	0	2.76051	down	3.86007	1.02e-22	common_down	chr3:193398967-193555122	GO:0099132 ATP hydrolysis coupled cation transmembrane transport;GO:0070588 calcium ion transmembrane transport;GO:0006874 cellular calcium ion homeostasis	Nucleoplasm(Approved)	NA
79	ITGA9	1.9862	down	3.08552	5.58743e-10	0.400153	0	0.938441	down	3.484	1.88e-07	common_down	chr3:37452322-37819790	GO:0030593 neutrophil chemotaxis;GO:1990266 neutrophil migration;GO:0071621 granulocyte chemotaxis	Cell Junctions;Nucleoplasm;Plasma membrane;Vesicles(Approved)	This gene encodes an alpha integrin. Integrins are heterodimeric integral membrane glycoproteins composed of an alpha chain and a beta chain that mediate cell-cell and cell-matrix adhesion. The protein encoded by this gene, when bound to the beta 1 chain, forms an integrin that is a receptor for VCAM1, cytotactin and osteopontin. Expression of this gene has been found to be upregulated in small c…
80	CMAH	1.76621	down	4.05072	4.33972e-10	0.379996	0	0.838004	down	4.29827	9.09e-07	common_down	chr6:25081067-25137823;chr6:25107973-25138392	GO:0030111 regulation of Wnt signaling pathway;GO:0016055 Wnt signaling pathway;GO:0198738 cell-cell signaling by wnt	NA	Sialic acids are terminal components of the carbohydrate chains of glycoconjugates involved in ligand-receptor, cell-cell, and cell-pathogen interactions. The two most common forms of sialic acid found in mammalian cells are N-acetylneuraminic acid (Neu5Ac) and its hydroxylated derivative, N-glycolylneuraminic acid (Neu5Gc). Studies of sialic acid distribution show that Neu5Gc is not detectable i…
81	MSLN	2.20567	down	6.19955	0.0092106	0.193552	9.14e-06	1.0469	down	6.41598	0.0394586	common_down	chr16:761073-768865;chr16:760765-768865	GO:0006501 C-terminal protein lipidation;GO:0018410 C-terminal protein amino acid modification;GO:0006497 protein lipidation	Nucleoplasm;Vesicles(Approved)	This gene encodes a preproprotein that is proteolytically processed to generate two protein products, megakaryocyte potentiating factor and mesothelin. Megakaryocyte potentiating factor functions as a cytokine that can stimulate colony formation of bone marrow megakaryocytes. Mesothelin is a glycosylphosphatidylinositol-anchored cell-surface protein that may function as a cell adhesion protein. T…
82	MEF2C	1.72014	down	4.6998	1.39556e-13	0.453953	0	0.822234	down	4.99582	3.86e-11	common_down	chr5:88718241-88883466;chr5:88718241-88904105;chr5:88718241-88823927	GO:0003138 primary heart field specification;GO:0003185 sinoatrial valve morphogenesis;GO:2000111 positive regulation of macrophage apoptotic process	Vesicles(Supported)Nucleoplasm(Approved)	This locus encodes a member of the MADS box transcription enhancer factor 2 (MEF2) family of proteins, which play a role in myogenesis. The encoded protein, MEF2 polypeptide C, has both trans-activating and DNA binding activities. This protein may play a role in maintaining the differentiated state of muscle cells. Mutations and deletions at this locus have been associated with severe cognitive d…
83	SNX20	1.79308	down	1.55377	8.1309e-11	0.374463	0	0.858426	down	2.08222	6.43e-09	common_down	chr16:50666300-50681353;chr16:50671625-50681353	GO:0015031 protein transport;GO:0015833 peptide transport;GO:0042886 amide transport	Nucleoplasm(Uncertain)	SNX20 interacts with the cytoplasmic domain of PSGL1 (SELPLG; MIM 600738) and cycles PSGL1 into endosomes.[supplied by OMIM, Feb 2010]
84	SYBU	1.94092	down	3.86748	1.36722e-05	0.300735	2.74e-12	0.93208	down	4.0177	2.13e-05	common_down	chr8:109574176-109681005;chr8:109574176-109645593;chr8:109574176-109648903;chr8:109574176-109691791;chr8:109574176-109644822;chr8:109573979-109608062;chr8:109574176-109643190	GO:1990048 anterograde neuronal dense core vesicle transport;GO:0099519 dense core granule cytoskeletal transport;GO:0035774 positive regulation of insulin secretion involved in cellular response to glucose stimulus	Vesicles(Supported)	Syntabulin/GOLSYN is part of a kinesin motor-adaptor complex that is critical for the anterograde axonal transport of active zone components and contributes to activity-dependent presynaptic assembly during neuronal development (Cai et al., 2007 [PubMed 17611281]).[supplied by OMIM, Mar 2008]
85	TRIM22	2.04104	down	5.86335	5.23097e-18	0.531984	0	0.98984	down	6.20551	3.61e-13	common_down	chr11:5689587-5710863	GO:0060333 interferon-gamma-mediated signaling pathway;GO:0070206 protein trimerization;GO:0051092 positive regulation of NF-kappaB transcription factor activity	Nuclear bodies;Nucleoplasm(Supported)	The protein encoded by this gene is a member of the tripartite motif (TRIM) family. The TRIM motif includes three zinc-binding domains, a RING, a B-box type 1 and a B-box type 2, and a coiled-coil region. This protein localizes to the cytoplasm and its expression is induced by interferon. The protein down-regulates transcription from the HIV-1 LTR promoter region, suggesting that function of this…
86	B3GNT8	2.17112	down	3.67348	1.96444e-10	0.41325	0	1.07265	down	3.80676	1.61e-08	common_down	chr19:41425359-41428730	GO:0030311 poly-N-acetyllactosamine biosynthetic process;GO:0030309 poly-N-acetyllactosamine metabolic process;GO:0016266 O-glycan processing	NA	NA
87	SLC22A3	3.46934	down	4.02804	4.90438e-14	0.546286	0	1.72211	down	4.47775	6.07e-12	common_down	chr6:160348373-160452579	GO:0051615 histamine uptake;GO:0015697 quaternary ammonium group transport;GO:0051608 histamine transport	Cytosol;Nucleoplasm;Vesicles(Approved)	Polyspecific organic cation transporters in the liver, kidney, intestine, and other organs are critical for elimination of many endogenous small organic cations as well as a wide array of drugs and environmental toxins. This gene is one of three similar cation transporter genes located in a cluster on chromosome 6. The encoded protein contains twelve putative transmembrane domains and is a plasma…
88	SH3RF2	1.86951	down	2.40192	0.000132481	0.21295	1e-06	0.929675	down	2.7655	0.000465931	common_down	chr5:145936563-146063316	GO:0032515 negative regulation of phosphoprotein phosphatase activity;GO:0035308 negative regulation of protein dephosphorylation;GO:0010923 negative regulation of phosphatase activity	Nucleoplasm(Approved)	NA
89	SPTLC3	2.18201	down	3.00694	1.64473e-07	0.432747	0	1.08552	down	3.29375	7.6e-08	common_down	chr20:13008954-13166764	GO:0046520 sphingoid biosynthetic process;GO:0046519 sphingoid metabolic process;GO:0030148 sphingolipid biosynthetic process	Microtubules(Approved)	This gene encodes a subunit of the serine palmitoyltransferase complex which catalyzes the rate-limiting step in sphingolipid biosynthesis. This subunit metabolizes lauroyl- and myristoyl-CoA and generates C14 and C16-sphingoid bases. [provided by RefSeq, Mar 2017]
90	GPR34	1.712	down	2.35366	5.05013e-08	0.34116	1.33e-15	0.852714	down	2.724	1.61e-07	common_down	chrX:41688973-41697277	GO:0035589 G-protein coupled purinergic nucleotide receptor signaling pathway;GO:0035590 purinergic nucleotide receptor signaling pathway;GO:0035588 G-protein coupled purinergic receptor signaling pathway	Cytosol;Nucleus(Uncertain)	G protein-coupled receptors (GPCRs), such as GPR34, are integral membrane proteins containing 7 putative transmembrane domains (TMs). These proteins mediate signals to the interior of the cell via activation of heterotrimeric G proteins that in turn activate various effector proteins, ultimately resulting in a physiologic response.[supplied by OMIM, Apr 2006]
91	CR1	2.15845	down	2.17663	6.51319e-08	0.404789	0	1.07521	down	2.73005	1.37e-08	common_down	chr1:207496128-207641765	GO:0045959 negative regulation of complement activation, classical pathway;GO:0045957 negative regulation of complement activation, alternative pathway;GO:0030450 regulation of complement activation, classical pathway	NA	This gene is a member of the receptors of complement activation (RCA) family and is located in the 'cluster RCA' region of chromosome 1. The gene encodes a monomeric single-pass type I membrane glycoprotein found on erythrocytes, leukocytes, glomerular podocytes, and splenic follicular dendritic cells. The Knops blood group system is a system of antigens located on this protein. The protein media…
92	CD74	2.14765	down	11.3151	1.16874e-11	0.446505	0	1.07254	down	11.7436	3.39e-10	common_down	chr5:150401637-150412936	GO:0002906 negative regulation of mature B cell apoptotic process;GO:0046598 positive regulation of viral entry into host cell;GO:0002905 regulation of mature B cell apoptotic process	Golgi apparatus(Supported)	The protein encoded by this gene associates with class II major histocompatibility complex (MHC) and is an important chaperone that regulates antigen presentation for immune response. It also serves as cell surface receptor for the cytokine macrophage migration inhibitory factor (MIF) which, when bound to the encoded protein, initiates survival pathways and cell proliferation. This protein also i…
93	FNIP2	1.87683	down	5.13477	3.11804e-13	0.462847	0	0.947781	down	5.35201	6.33e-10	common_down	chr4:158768995-158908050;chr4:158806094-158908050	GO:0033138 positive regulation of peptidyl-serine phosphorylation;GO:0008630 intrinsic apoptotic signaling pathway in response to DNA damage;GO:0033135 regulation of peptidyl-serine phosphorylation	NA	This gene encodes a protein that binds to the tumor suppressor folliculin and to AMP-activated protein kinase (AMPK), and may play a role cellular metabolism and nutrient sensing by regulating the AMPK-mechanistic target of rapamycin signaling pathway. The encoded protein may also be involved in regulating the O6-methylguanine-induced apoptosis signaling pathway. This gene has a closely related p…
94	DPYD	1.83766	down	5.20075	2.755e-11	0.422492	0	0.929843	down	5.45001	1.7e-09	common_down	chr1:97077744-97921059;chr1:97719758-97921059	GO:0006214 thymidine catabolic process;GO:0046127 pyrimidine deoxyribonucleoside catabolic process;GO:0006210 thymine catabolic process	NA	The protein encoded by this gene is a pyrimidine catabolic enzyme and the initial and rate-limiting factor in the pathway of uracil and thymidine catabolism. Mutations in this gene result in dihydropyrimidine dehydrogenase deficiency, an error in pyrimidine metabolism associated with thymine-uraciluria and an increased risk of toxicity in cancer patients receiving 5-fluorouracil chemotherapy. Two…
95	COL21A1	2.19198	down	1.98197	3.67788e-07	0.312535	3.36e-13	1.11611	down	2.47682	2.5e-06	common_down	chr6:56056590-56247580;chr6:56056590-56394128;chr6:56056590-56091661	NA	Cytosol(Supported)	This gene encodes the alpha chain of type XXI collagen, a member of the FACIT (fibril-associated collagens with interrupted helices) collagen family. Type XXI collagen is localized to tissues containing type I collagen and maintains the integrity of the extracellular matrix. Alternative splicing results in multiple transcript variants. [provided by RefSeq, Jan 2016]
96	TMEM119	1.44107	down	4.13481	8.13665e-07	0.27087	3.67e-10	0.734255	down	4.72567	3.08e-06	common_down	chr12:108589846-108598118	GO:1903012 positive regulation of bone development;GO:0033690 positive regulation of osteoblast proliferation;GO:0030501 positive regulation of bone mineralization	NA	NA
97	IL7	1.52129	down	1.14385	6.38184e-08	0.328528	1.69e-14	0.779864	down	1.62009	5.88e-07	common_down	chr8:78732772-78805523	GO:0002360 T cell lineage commitment;GO:0038111 interleukin-7-mediated signaling pathway;GO:2001240 negative regulation of extrinsic apoptotic signaling pathway in absence of ligand	NA	The protein encoded by this gene is a cytokine important for B and T cell development. This cytokine and the hepatocyte growth factor (HGF) form a heterodimer that functions as a pre-pro-B cell growth-stimulating factor. This cytokine is found to be a cofactor for V(D)J rearrangement of the T cell receptor beta (TCRB) during early T cell development. This cytokine can be produced locally by intes…
98	PCDH20	3.7311	down	1.60819	8.10174e-10	0.507495	0	1.91738	down	2.31745	6.33e-13	common_down	chr13:61409686-61415522	GO:0007156 homophilic cell adhesion via plasma membrane adhesion molecules;GO:0098742 cell-cell adhesion via plasma-membrane adhesion molecules;GO:0098609 cell-cell adhesion	Cytokinetic bridge;Vesicles(Approved);Cytokinetic bridge;Vesicles(Approved)	This gene belongs to the protocadherin gene family, a subfamily of the cadherin superfamily. This gene encodes a protein which contains 6 extracellular cadherin domains, a transmembrane domain and a cytoplasmic tail differing from those of the classical cadherins. Although its specific function is undetermined, the cadherin-related neuronal receptor is thought to play a role in the establishment …
99	SORCS2	2.27289	down	3.24385	8.95363e-07	0.383393	0	1.17136	down	3.49721	1.83e-06	common_down	chr4:7192647-7742837	GO:0007218 neuropeptide signaling pathway;GO:0007186 G-protein coupled receptor signaling pathway;GO:0007165 signal transduction	Cytosol;Nucleus(Approved)	This gene encodes one family member of vacuolar protein sorting 10 (VPS10) domain-containing receptor proteins. The VPS10 domain name comes from the yeast carboxypeptidase Y sorting receptor Vps10 protein. Members of this gene family are large with many exons but the CDS lengths are usually less than 3700 nt. Very large introns typically separate the exons encoding the VPS10 domain; the remaining…
100	SLC40A1	1.96704	down	7.18171	3.65454e-13	0.489946	0	1.01502	down	7.44788	9.57e-10	common_down	chr2:189560590-189580811	GO:1903988 ferrous iron export across plasma membrane;GO:1903414 iron cation export;GO:0060345 spleen trabecula formation	Plasma membrane(Supported)Cytosol;Nucleoplasm(Approved)	The protein encoded by this gene is a cell membrane protein that may be involved in iron export from duodenal epithelial cells. Defects in this gene are a cause of hemochromatosis type 4 (HFE4). [provided by RefSeq, Jul 2008]
101	FOLR1	3.80245	down	6.06589	4.55008e-11	0.469886	0	1.97376	down	6.32504	3.02e-09	common_down	chr11:72189915-72196323;chr11:72192129-72196323;chr11:72189558-72196323	GO:0061713 anterior neural tube closure;GO:0003147 neural crest cell migration involved in heart formation;GO:0003253 cardiac neural crest cell migration involved in outflow tract morphogenesis	Nuclear membrane(Approved)	The protein encoded by this gene is a member of the folate receptor family. Members of this gene family bind folic acid and its reduced derivatives, and transport 5-methyltetrahydrofolate into cells. This gene product is a secreted protein that either anchors to membranes via a glycosyl-phosphatidylinositol linkage or exists in a soluble form. Mutations in this gene have been associated with neur…
102	HLF	4.81705	down	3.03083	6.43498e-21	0.641125	0	2.50831	down	3.59458	3.16e-29	common_down	chr17:55266222-55325176;chr17:55264960-55325065	GO:0035914 skeletal muscle cell differentiation;GO:0007519 skeletal muscle tissue development;GO:0060538 skeletal muscle organ development	Nucleus(Enhanced)	This gene encodes a member of the proline and acidic-rich (PAR) protein family, a subset of the bZIP transcription factors. The encoded protein forms homodimers or heterodimers with other PAR family members and binds sequence-specific promoter elements to activate transcription. Chromosomal translocations fusing portions of this gene with the E2A gene cause a subset of childhood B-lineage acute l…
103	FAM65B	2.29253	down	3.1692	1.75382e-13	0.475372	0	1.19426	down	3.55293	1.79e-13	common_down	chr6:24804281-24911170;chr6:24839366-25042288;chr6:24839366-24877365;chr6:24804281-24936066;chr6:24804281-24910737	GO:1903904 negative regulation of establishment of T cell polarity;GO:2000391 positive regulation of neutrophil extravasation;GO:2000405 negative regulation of T cell migration	NA	This gene encodes an atypical inhibitor of the small G protein RhoA. Inhibition of RhoA activity by the encoded protein mediates myoblast fusion and polarization of T cells and neutrophils. The encoded protein is a component of hair cell stereocilia that is essential for hearing. A splice site mutation in this gene results in hearing loss in human patients. [provided by RefSeq, Sep 2016]
104	CCL18	2.39843	down	5.63167	1.03015e-07	0.377456	0	1.2526	down	6.07605	5.64e-07	common_down	chr17_KI270909v1_alt:18369-25578;chr17:36064272-36071481;chr17_KI270857v1_alt:299160-306369	GO:0030593 neutrophil chemotaxis;GO:0048247 lymphocyte chemotaxis;GO:0002548 monocyte chemotaxis	NA	This antimicrobial gene is one of several Cys-Cys (CC) cytokine genes clustered on the q arm of chromosome 17. Cytokines are a family of secreted proteins involved in immunoregulatory and inflammatory processes. The CC cytokines are proteins characterized by two adjacent cysteines. The cytokine encoded by this gene displays chemotactic activity for naive T cells, CD4+ and CD8+ T cells and nonacti…
105	ELN	2.19051	down	5.36178	2.22975e-07	0.351134	2.22e-16	1.14447	down	6.07906	4.21e-07	common_down	chr17:75646566-75647977	NA	Nucleus(Approved)	NA
106	NCF4	1.55733	down	3.68724	9.88536e-10	0.316813	1.53e-13	0.818506	down	4.07275	8.29e-10	common_down	chr22:36860988-36878017;chr22_KI270877v1_alt:81782-101331	GO:0002479 antigen processing and presentation of exogenous peptide antigen via MHC class I, TAP-dependent;GO:0042590 antigen processing and presentation of exogenous peptide antigen via MHC class I;GO:0002474 antigen processing and presentation of peptide antigen via MHC class I	Cytosol(Supported)	The protein encoded by this gene is a cytosolic regulatory component of the superoxide-producing phagocyte NADPH-oxidase, a multicomponent enzyme system important for host defense. This protein is preferentially expressed in cells of myeloid lineage. It interacts primarily with neutrophil cytosolic factor 2 (NCF2/p67-phox) to form a complex with neutrophil cytosolic factor 1 (NCF1/p47-phox), whic…
107	HLA-DQA2	2.04793	down	4.56477	2.38542e-07	0.312301	3.51e-13	1.08199	down	4.99333	2.75e-06	common_down	chr6:32741386-32746887;chr6_GL000250v2_alt:4047524-4053026;chr6_GL000251v2_alt:4154958-4160460;chr6_GL000252v2_alt:3986141-3991644;chr6_GL000253v2_alt:4160701-4166213;chr6_GL000254v2_alt:4040760-4046262;chr6_GL000255v2_alt:3935650-3941162;chr6_GL000256v2_alt:4141533-4147034	GO:0031295 T cell costimulation;GO:0050852 T cell receptor signaling pathway;GO:0031294 lymphocyte costimulation	NA	This gene belongs to the HLA class II alpha chain family. The encoded protein forms a heterodimer with a class II beta chain. It is located in intracellular vesicles and plays a central role in the peptide loading of MHC class II molecules by helping to release the CLIP molecule from the peptide binding site. Class II molecules are expressed in antigen presenting cells (B lymphocytes, dendritic c…
108	HLA-DQB1	2.22649	down	7.13852	3.253e-10	0.344428	6.66e-16	1.17684	down	7.67613	2.25e-07	common_down	chr6_GL000251v2_alt:4072405-4080005;chr6_GL000255v2_alt:3853369-3860969;chr6:32659464-32666689	GO:0031295 T cell costimulation;GO:0050852 T cell receptor signaling pathway;GO:0002381 immunoglobulin production involved in immunoglobulin mediated immune response	Rods & Rings(Supported)Golgi apparatus(Approved)	HLA-DQB1 belongs to the HLA class II beta chain paralogs. This class II molecule is a heterodimer consisting of an alpha (DQA) and a beta chain (DQB), both anchored in the membrane. It plays a central role in the immune system by presenting peptides derived from extracellular proteins. Class II molecules are expressed in antigen presenting cells (APC: B lymphocytes, dendritic cells, macrophages).…
109	SCGB3A1	5.6854	down	4.09538	4.40128e-08	0.46422	0	3.01412	down	5.15871	1.05e-10	common_down	chr5:180590105-180591487	GO:1901741 positive regulation of myoblast fusion;GO:1901739 regulation of myoblast fusion;GO:0060143 positive regulation of syncytium formation by plasma membrane fusion	NA	NA
110	TNIK	2.34587	down	3.6403	1.00321e-13	0.458754	0	1.24753	down	3.70441	2.89e-13	common_down	chr3:171058414-171460408;chr3:171346930-171460408	GO:0007256 activation of JNKK activity;GO:0000185 activation of MAPKKK activity;GO:0043507 positive regulation of JUN kinase activity	Cytosol;Nucleoplasm(Supported)	Wnt signaling plays important roles in carcinogenesis and embryonic development. The protein encoded by this gene is a serine/threonine kinase that functions as an activator of the Wnt signaling pathway. Mutations in this gene are associated with an autosomal recessive form of cognitive disability. Alternative splicing results in multiple transcript variants encoding different isoforms. [provided…
111	RAB37	1.99024	down	2.26108	1.60483e-08	0.405653	0	1.05945	down	2.68052	1.79e-09	common_down	chr17:74671117-74747335;chr17:74736820-74747335;chr17:74737217-74747335;chr17:74736560-74747335	GO:0043312 neutrophil degranulation;GO:0006904 vesicle docking involved in exocytosis;GO:0002283 neutrophil activation involved in immune response	NA	Rab proteins are low molecular mass GTPases that are critical regulators of vesicle trafficking. For additional background information on Rab proteins, see MIM 179508.[supplied by OMIM, Apr 2006]
112	CLEC10A	2.36954	down	1.87017	1.27681e-11	0.403314	0	1.26242	down	2.63089	6.24e-12	common_down	chr17:7074537-7080307	GO:0002223 stimulatory C-type lectin receptor signaling pathway;GO:0002220 innate immune response activating cell surface receptor signaling pathway;GO:0002758 innate immune response-activating signal transduction	NA	This gene encodes a member of the C-type lectin/C-type lectin-like domain (CTL/CTLD) superfamily. Members of this family share a common protein fold and have diverse functions, such as cell adhesion, cell-cell signalling, glycoprotein turnover, and roles in inflammation and immune response. The encoded type 2 transmembrane protein may function as a cell surface antigen. Two transcript variants en…
113	CYSLTR1	2.33658	down	1.23306	8.93298e-13	0.466949	0	1.26046	down	1.56819	9.62e-15	common_down	chrX:78271472-78327691	GO:0061737 leukotriene signaling pathway;GO:0007204 positive regulation of cytosolic calcium ion concentration;GO:0051480 regulation of cytosolic calcium ion concentration	NA	This gene encodes a member of the G-protein coupled receptor 1 family. The encoded protein is a receptor for cysteinyl leukotrienes, and is involved in mediating bronchoconstriction via activation of a phosphatidylinositol-calcium second messenger system. Activation of the encoded receptor results in contraction and proliferation of bronchial smooth muscle cells, eosinophil migration, and damage …
114	ANKRD44	2.46337	down	1.9634	8.16438e-17	0.505844	0	1.32972	down	2.42839	1.18e-21	common_down	chr2:197099471-197310797;chr2:196986662-197310797	NA	Mitochondria;Nuclear speckles(Approved)	NA
115	OLFM1	2.7809	down	2.4735	6.68502e-13	0.474279	0	1.50209	down	2.86944	3.57e-14	common_down	chr9:135075243-135121184;chr9:135087260-135121184;chr9:135087668-135121184;chr9:135075257-135098106	GO:0003190 atrioventricular valve formation;GO:0003188 heart valve formation;GO:0003181 atrioventricular valve morphogenesis	Cytosol;Nucleoli;Nucleus(Approved)	This gene product shares extensive sequence similarity with the rat neuronal olfactomedin-related ER localized protein. While the exact function of the encoded protein is not known, its abundant expression in brain suggests that it may have an essential role in nerve tissue. Several alternatively spliced transcripts encoding different isoforms have been found for this gene. [provided by RefSeq, J…
116	ICAM5	2.55922	down	2.14598	9.56514e-10	0.405193	0	1.38324	down	2.33443	5.71e-11	common_down	chr19:10289979-10296778	GO:0006909 phagocytosis;GO:0030198 extracellular matrix organization;GO:0043062 extracellular structure organization	NA	The protein encoded by this gene is a member of the intercellular adhesion molecule (ICAM) family. All ICAM proteins are type I transmembrane glycoproteins, contain 2-9 immunoglobulin-like C2-type domains, and bind to the leukocyte adhesion LFA-1 protein. This protein is expressed on the surface of telencephalic neurons and displays two types of adhesion activity, homophilic binding between neuro…
117	NR3C2	2.76179	down	3.20414	1.08628e-15	0.524451	0	1.49402	down	3.74804	1.01e-18	common_down	chr4:148078764-148442520;chr4:148078764-148444698	GO:0006367 transcription initiation from RNA polymerase II promoter;GO:0043401 steroid hormone mediated signaling pathway;GO:0006352 DNA-templated transcription, initiation	Nucleoplasm(Supported)	This gene encodes the mineralocorticoid receptor, which mediates aldosterone actions on salt and water balance within restricted target cells. The protein functions as a ligand-dependent transcription factor that binds to mineralocorticoid response elements in order to transactivate target genes. Mutations in this gene cause autosomal dominant pseudohypoaldosteronism type I, a disorder characteri…
118	IKZF1	1.80581	down	3.90684	5.01505e-11	0.399275	0	0.977007	down	4.42503	4.75e-12	common_down	chr7:50319048-50405100;chr7:50308680-50405100;chr7:50304669-50369839;chr7:50304669-50369444;chr7:50304669-50405100;chr7:50304083-50405100;chr7:50308680-50369839	GO:0030218 erythrocyte differentiation;GO:0034101 erythrocyte homeostasis;GO:0051291 protein heterooligomerization	Nucleoplasm(Supported)	This gene encodes a transcription factor that belongs to the family of zinc-finger DNA-binding proteins associated with chromatin remodeling. The expression of this protein is restricted to the fetal and adult hemo-lymphopoietic system, and it functions as a regulator of lymphocyte differentiation. Several alternatively spliced transcript variants encoding different isoforms have been described f…
119	IGSF6	1.92358	down	3.01875	5.26577e-10	0.383316	0	1.04197	down	3.34607	3.73e-11	common_down	chr16:21641284-21652666	GO:0006955 immune response;GO:0007166 cell surface receptor signaling pathway;GO:0002376 immune system process	NA	NA
120	ICAM1	1.82999	down	8.22102	2.573e-10	0.34099	1.33e-15	1.0002	down	8.66381	4.04e-08	common_down	chr19:10270841-10286615	GO:0097368 establishment of Sertoli cell barrier;GO:0046813 receptor-mediated virion attachment to host cell;GO:1904996 positive regulation of leukocyte adhesion to vascular endothelial cell	Cytosol;Plasma membrane(Uncertain)	This gene encodes a cell surface glycoprotein which is typically expressed on endothelial cells and cells of the immune system. It binds to integrins of type CD11a / CD18, or CD11b / CD18 and is also exploited by Rhinovirus as a receptor. [provided by RefSeq, Jul 2008]
121	PER3	1.58642	down	4.34278	9.66383e-08	0.305143	1.26e-12	0.867389	down	4.67171	2.3e-07	common_down	chr1:7784429-7845180	GO:0045187 regulation of circadian sleep/wake cycle, sleep;GO:0050802 circadian sleep/wake cycle, sleep;GO:0042749 regulation of circadian sleep/wake cycle	Cytosol(Uncertain)	This gene is a member of the Period family of genes and is expressed in a circadian pattern in the suprachiasmatic nucleus, the primary circadian pacemaker in the mammalian brain. Genes in this family encode components of the circadian rhythms of locomotor activity, metabolism, and behavior. This gene is upregulated by CLOCK/ARNTL heterodimers but then represses this upregulation in a feedback lo…
122	IL6R	2.09907	down	4.4604	9.7336e-16	0.540411	0	1.14905	down	4.79403	3.78e-16	common_down	chr1:154405193-154469450;chr1:154405193-154438085	GO:0002384 hepatic immune response;GO:0070120 ciliary neurotrophic factor-mediated signaling pathway;GO:0070102 interleukin-6-mediated signaling pathway	NA	This gene encodes a subunit of the interleukin 6 (IL6) receptor complex. Interleukin 6 is a potent pleiotropic cytokine that regulates cell growth and differentiation and plays an important role in the immune response. The IL6 receptor is a protein complex consisting of this protein and interleukin 6 signal transducer (IL6ST/GP130/IL6-beta), a receptor subunit also shared by many other cytokines.…
123	HLA-DPB1	2.41357	down	7.79286	2.69033e-15	0.504159	0	1.32202	down	8.26673	4.21e-13	common_down	chr6_GL000252v2_alt:4319457-4333219;chr6_GL000253v2_alt:4495623-4509399;chr6_GL000254v2_alt:4374973-4388733;chr6_GL000255v2_alt:4270558-4284330;chr6_GL000256v2_alt:4524909-4538679;chr6:33075926-33089696;chr6_GL000250v2_alt:4380588-4394348;chr6_GL000251v2_alt:4487777-4501470	GO:0031295 T cell costimulation;GO:0050852 T cell receptor signaling pathway;GO:0042102 positive regulation of T cell proliferation	Cell Junctions(Supported)Nucleus(Approved)	HLA-DPB belongs to the HLA class II beta chain paralogues. This class II molecule is a heterodimer consisting of an alpha (DPA) and a beta chain (DPB), both anchored in the membrane. It plays a central role in the immune system by presenting peptides derived from extracellular proteins. Class II molecules are expressed in antigen presenting cells (APC: B lymphocytes, dendritic cells, macrophages)…
124	ARHGAP15	1.50659	down	1.76395	4.71245e-09	0.3616	0	0.826237	down	2.19686	5.27e-09	common_down	chr2:143129330-143768352	GO:0008360 regulation of cell shape;GO:0043547 positive regulation of GTPase activity;GO:0051056 regulation of small GTPase mediated signal transduction	Golgi apparatus;Nucleoplasm;Vesicles(Uncertain)	RHO GTPases (see ARHA; MIM 165390) regulate diverse biologic processes, and their activity is regulated by RHO GTPase-activating proteins (GAPs), such as ARHGAP15 (Seoh et al., 2003 [PubMed 12650940]).[supplied by OMIM, Mar 2008]
125	PRKCB	1.98183	down	3.28105	4.24889e-11	0.455944	0	1.08769	down	3.82169	1.65e-13	common_down	chr16:23835979-24220611	GO:0050861 positive regulation of B cell receptor signaling pathway;GO:0035408 histone H3-T6 phosphorylation;GO:0050855 regulation of B cell receptor signaling pathway	Nucleoplasm(Supported)Cytosol(Approved)	Protein kinase C (PKC) is a family of serine- and threonine-specific protein kinases that can be activated by calcium and second messenger diacylglycerol. PKC family members phosphorylate a wide variety of protein targets and are known to be involved in diverse cellular signaling pathways. PKC family members also serve as major receptors for phorbol esters, a class of tumor promoters. Each member…
126	ITGB2	1.57709	down	7.03731	7.50996e-08	0.30883	6.56e-13	0.867783	down	7.43044	4.27e-07	common_down	chr21:44885954-44921050;chr21:44885954-44920962;chr21:44885954-44928873	GO:0043315 positive regulation of neutrophil degranulation;GO:1902565 positive regulation of neutrophil activation;GO:0043313 regulation of neutrophil degranulation	Plasma membrane(Approved)	This gene encodes an integrin beta chain, which combines with multiple different alpha chains to form different integrin heterodimers. Integrins are integral cell-surface proteins that participate in cell adhesion as well as cell-surface mediated signalling. The encoded protein plays an important role in immune response and defects in this gene cause leukocyte adhesion deficiency. Alternative spl…
127	HPGD	3.05524	down	5.66578	4.54664e-10	0.360209	0	1.68654	down	5.7561	1.97e-08	common_down	chr4:174490177-174522898;chr4:174490177-174522893	GO:0097070 ductus arteriosus closure;GO:2001300 lipoxin metabolic process;GO:1904707 positive regulation of vascular smooth muscle cell proliferation	Cytosol(Supported)Nucleoplasm(Approved)	This gene encodes a member of the short-chain nonmetalloenzyme alcohol dehydrogenase protein family. The encoded enzyme is responsible for the metabolism of prostaglandins, which function in a variety of physiologic and cellular processes such as inflammation. Mutations in this gene result in primary autosomal recessive hypertrophic osteoarthropathy and cranioosteoarthropathy. Multiple transcript…
128	BNIPL	2.58058	down	2.26888	2.13129e-07	0.359004	0	1.43037	down	2.55779	5.59e-09	common_down	chr1:151036553-151047600	GO:0040009 regulation of growth rate;GO:0008285 negative regulation of cell proliferation;GO:0040008 regulation of growth	Cytosol(Approved)	The protein encoded by this gene interacts with several other proteins, such as BCL2, ARHGAP1, MIF and GFER. It may function as a bridge molecule between BCL2 and ARHGAP1/CDC42 in promoting cell death. Alternatively spliced transcript variants encoding different isoforms have been described for this gene. [provided by RefSeq, Aug 2011]
129	SLC4A4	2.28371	down	4.16062	2.57996e-08	0.332402	7.99e-15	1.26664	down	4.52077	7.12e-09	common_down	chr4:71339053-71572087;chr4:71187286-71572087	GO:0051453 regulation of intracellular pH;GO:0015701 bicarbonate transport;GO:0030641 regulation of cellular pH	NA	This gene encodes a sodium bicarbonate cotransporter (NBC) involved in the regulation of bicarbonate secretion and absorption and intracellular pH. Mutations in this gene are associated with proximal renal tubular acidosis. Multiple transcript variants encoding different isoforms have been found for this gene. [provided by RefSeq, Oct 2008]
130	ADHFE1	2.47865	down	1.31004	3.11524e-15	0.474464	0	1.37597	down	1.46956	3.72e-14	common_down	chr8:66432483-66468809	GO:0015993 molecular hydrogen transport;GO:0006103 2-oxoglutarate metabolic process;GO:0043648 dicarboxylic acid metabolic process	Vesicles(Approved)	The ADHFE1 gene encodes hydroxyacid-oxoacid transhydrogenase (EC 1.1.99.24), which is responsible for the oxidation of 4-hydroxybutyrate in mammalian tissues (Kardon et al., 2006 [PubMed 16616524]).[supplied by OMIM, Mar 2008]
131	PTPN13	3.03149	down	5.60397	5.98532e-15	0.57611	0	1.6834	down	5.59213	4.12e-14	common_down	chr4:86594315-86815175	GO:0014066 regulation of phosphatidylinositol 3-kinase signaling;GO:0006661 phosphatidylinositol biosynthetic process;GO:0014065 phosphatidylinositol 3-kinase signaling	Cytosol;Plasma membrane(Approved)	The protein encoded by this gene is a member of the protein tyrosine phosphatase (PTP) family. PTPs are signaling molecules that regulate a variety of cellular processes including cell growth, differentiation, mitotic cycle, and oncogenic transformation. This PTP is a large intracellular protein. It has a catalytic PTP domain at its C-terminus and two major structural domains: a region with five …
132	SFTPA1	9.1393	down	7.67133	2.54394e-27	0.763435	0	5.07859	down	9.12332	6.71e-18	common_down	chr10:79610939-79615443	GO:0008228 opsonization;GO:0002224 toll-like receptor signaling pathway;GO:0002221 pattern recognition receptor signaling pathway	NA	This gene encodes a lung surfactant protein that is a member of a subfamily of C-type lectins called collectins. The encoded protein binds specific carbohydrate moieties found on lipids and on the surface of microorganisms. This protein plays an essential role in surfactant homeostasis and in the defense against respiratory pathogens. Mutations in this gene are associated with idiopathic pulmonar…
133	HLA-DQA1	2.39973	down	6.68553	4.85762e-10	0.373526	0	1.337	down	7.26462	9.89e-09	common_down	chr6:32637406-32643652	GO:0031295 T cell costimulation;GO:0050852 T cell receptor signaling pathway;GO:0031294 lymphocyte costimulation	NA	HLA-DQA1 belongs to the HLA class II alpha chain paralogues. The class II molecule is a heterodimer consisting of an alpha (DQA) and a beta chain (DQB), both anchored in the membrane. It plays a central role in the immune system by presenting peptides derived from extracellular proteins. Class II molecules are expressed in antigen presenting cells (APC: B Lymphocytes, dendritic cells, macrophages…
134	ESYT3	3.17595	down	3.05801	1.3647e-15	0.55972	0	1.77442	down	3.21595	2.93e-21	common_down	chr3:138434573-138479942	GO:0061817 endoplasmic reticulum-plasma membrane tethering;GO:0051643 endoplasmic reticulum localization;GO:0006687 glycosphingolipid metabolic process	NA	NA
135	SFTPA2	8.75054	down	8.90915	1.40408e-24	0.745844	0	4.88946	down	10.2112	2.68e-19	common_down	chr10:79555852-79559871;chr10:79555852-79560461	GO:0002224 toll-like receptor signaling pathway;GO:0002221 pattern recognition receptor signaling pathway;GO:0002758 innate immune response-activating signal transduction	NA	This gene is one of several genes encoding pulmonary-surfactant associated proteins (SFTPA) located on chromosome 10. Mutations in this gene and a highly similar gene located nearby, which affect the highly conserved carbohydrate recognition domain, are associated with idiopathic pulmonary fibrosis. The current version of the assembly displays only a single centromeric SFTPA gene pair rather than…
136	COL14A1	1.3242	down	4.51557	0.000777807	0.268968	4.91e-10	0.742777	down	5.04428	0.000506864	common_down	chr8:120125108-120373575	GO:0030199 collagen fibril organization;GO:0030198 extracellular matrix organization;GO:0043062 extracellular structure organization	Vesicles(Approved)	This gene encodes the alpha chain of type XIV collagen, a member of the FACIT (fibril-associated collagens with interrupted triple helices) collagen family. Type XIV collagen interacts with the fibril surface and is involved in the regulation of fibrillogenesis. [provided by RefSeq, Jan 2013]
137	HLA-DRB1	2.56766	down	8.3187	6.61716e-13	0.455653	0	1.44355	down	8.86884	8.43e-12	common_down	chr6_GL000255v2_alt:3715353-3792416;chr6_GL000251v2_alt:3934019-4011447;chr6:32578770-32589836;chr6_GL000255v2_alt:3779005-3792416;chr6_GL000256v2_alt:3851136-3993866;chr6_GL000251v2_alt:3998046-4011447;chr6_GL000250v2_alt:3824509-3837630	GO:0002506 polysaccharide assembly with MHC class II protein complex;GO:0002505 antigen processing and presentation of polysaccharide antigen via MHC class II;GO:0065006 protein-carbohydrate complex assembly	NA	HLA-DRB1 belongs to the HLA class II beta chain paralogs. The class II molecule is a heterodimer consisting of an alpha (DRA) and a beta chain (DRB), both anchored in the membrane. It plays a central role in the immune system by presenting peptides derived from extracellular proteins. Class II molecules are expressed in antigen presenting cells (APC: B lymphocytes, dendritic cells, macrophages). …
138	CNR1	4.01929	down	1.37361	2.83925e-15	0.557349	0	2.26091	down	1.86306	1.22e-29	common_down	chr6:88139866-88166048;chr6:88139866-88145337	GO:0099553 trans-synaptic signaling by endocannabinoid, modulating synaptic transmission;GO:0031999 negative regulation of fatty acid beta-oxidation;GO:0033602 negative regulation of dopamine secretion	NA	This gene encodes one of two cannabinoid receptors. The cannabinoids, principally delta-9-tetrahydrocannabinol and synthetic analogs, are psychoactive ingredients of marijuana. The cannabinoid receptors are members of the guanine-nucleotide-binding protein (G-protein) coupled receptor family, which inhibit adenylate cyclase activity in a dose-dependent, stereoselective and pertussis toxin-sensiti…
139	PDE4C	2.90224	down	1.77557	1.15453e-11	0.458085	0	1.6326	down	2.00402	1.43e-17	common_down	chr19:18207961-18234379;chr19:18207961-18248200;chr19:18207961-18226475;chr19:18207961-18224493	GO:0006198 cAMP catabolic process;GO:0009154 purine ribonucleotide catabolic process;GO:0009214 cyclic nucleotide catabolic process	NA	The protein encoded by this gene belongs to the cyclic nucleotide phosphodiesterase (PDE) family, and PDE4 subfamily. This PDE hydrolyzes the second messenger, cAMP, which is a regulator and mediator of a number of cellular responses to extracellular signals. Thus, by regulating the cellular concentration of cAMP, this protein plays a key role in many important physiological processes. Alternativ…
140	CTSH	2.60802	down	8.35447	8.49788e-16	0.511746	0	1.47216	down	8.57589	2.83e-13	common_down	chr15:78921750-78945098	GO:0060448 dichotomous subdivision of terminal units involved in lung branching;GO:0010813 neuropeptide catabolic process;GO:0006919 activation of cysteine-type endopeptidase activity involved in apoptotic process	Vesicles(Supported)Cytoplasmic bodies;Cytosol(Approved)	The protein encoded by this gene is a lysosomal cysteine proteinase important in the overall degradation of lysosomal proteins. It is composed of a dimer of disulfide-linked heavy and light chains, both produced from a single protein precursor. The encoded protein, which belongs to the peptidase C1 protein family, can act both as an aminopeptidase and as an endopeptidase. Increased expression of …
141	PLIN5	2.42283	down	1.43051	1.78793e-10	0.425627	0	1.37327	down	1.5136	5.29e-13	common_down	chr19:4522531-4535196	GO:0010897 negative regulation of triglyceride catabolic process;GO:0031999 negative regulation of fatty acid beta-oxidation;GO:0032000 positive regulation of fatty acid beta-oxidation	NA	Members of the perilipin family, such as PLIN5, coat intracellular lipid storage droplets and protect them from lipolytic degradation (Dalen et al., 2007 [PubMed 17234449]).[supplied by OMIM, Feb 2010]
142	WLS	1.32304	down	5.60068	1.54884e-05	0.220737	3.89e-07	0.753087	down	6.11684	7.57e-06	common_down	chr1:68125358-68232601;chr1:68125358-68232546;chr1:68098459-68232546	GO:0061357 positive regulation of Wnt protein secretion;GO:0061356 regulation of Wnt protein secretion;GO:0061355 Wnt protein secretion	NA	NA
143	RNASE1	2.32596	down	8.3124	2.99735e-11	0.424761	0	1.32916	down	8.72847	5.14e-10	common_down	chr14:20801356-20802877;chr14:20801356-20802399	GO:0090502 RNA phosphodiester bond hydrolysis, endonucleolytic;GO:0051607 defense response to virus;GO:0009615 response to virus	Nucleoplasm;Vesicles(Approved)	This gene encodes a member of the pancreatic-type of secretory ribonucleases, a subset of the ribonuclease A superfamily. The encoded endonuclease cleaves internal phosphodiester RNA bonds on the 3'-side of pyrimidine bases. It prefers poly(C) as a substrate and hydrolyzes 2',3'-cyclic nucleotides, with a pH optimum near 8.0. The encoded protein is monomeric and more commonly acts to degrade ds-R…
144	HLA-DOA	2.67609	down	5.27771	4.8378e-16	0.515556	0	1.53236	down	5.84929	5.57e-16	common_down	chr6:33004183-33009612;chr6_GL000254v2_alt:4303238-4308667;chr6_GL000255v2_alt:4198456-4203886;chr6_GL000256v2_alt:4453378-4458806;chr6_GL000252v2_alt:4247724-4253152;chr6_GL000253v2_alt:4423531-4428960;chr6_GL000251v2_alt:4416351-4421780	GO:0002587 negative regulation of antigen processing and presentation of peptide antigen via MHC class II;GO:0002581 negative regulation of antigen processing and presentation of peptide or polysaccharide antigen via MHC class II;GO:0002586 regulation of antigen processing and presentation of peptide antigen via MHC class II	NA	HLA-DOA belongs to the HLA class II alpha chain paralogues. HLA-DOA forms a heterodimer with HLA-DOB. The heterodimer, HLA-DO, is found in lysosomes in B cells and regulates HLA-DM-mediated peptide loading on MHC class II molecules. In comparison with classical HLA class II molecules, this gene exhibits very little sequence variation, especially at the protein level. [provided by RefSeq, Jul 2008]
145	FAS	1.45559	down	4.06408	1.39549e-08	0.321564	6.33e-14	0.834981	down	4.42914	6.72e-09	common_down	chr10:88990559-89017061;chr10:88991288-89017061	GO:0097296 activation of cysteine-type endopeptidase activity involved in apoptotic signaling pathway;GO:2001269 positive regulation of cysteine-type endopeptidase activity involved in apoptotic signaling pathway;GO:0097527 necroptotic signaling pathway	Plasma membrane(Supported)Cytosol(Approved)	The protein encoded by this gene is a member of the TNF-receptor superfamily. This receptor contains a death domain. It has been shown to play a central role in the physiological regulation of programmed cell death, and has been implicated in the pathogenesis of various malignancies and diseases of the immune system. The interaction of this receptor with its ligand allows the formation of a death…
146	SCNN1B	2.79373	down	4.97088	6.10685e-10	0.408006	0	1.60391	down	5.35853	2.93e-10	common_down	chr16:23302270-23381299	GO:0055078 sodium ion homeostasis;GO:0050891 multicellular organismal water homeostasis;GO:0035725 sodium ion transmembrane transport	NA	Nonvoltage-gated, amiloride-sensitive, sodium channels control fluid and electrolyte transport across epithelia in many organs. These channels are heteromeric complexes consisting of 3 subunits: alpha, beta, and gamma. This gene encodes the beta subunit, and mutations in this gene have been associated with pseudohypoaldosteronism type 1 (PHA1), and Liddle syndrome. [provided by RefSeq, Apr 2009]
147	FAM82A1	1.76255	down	2.83641	1.97094e-13	0.470655	0	1.01336	down	2.95651	2.72e-15	common_down	chr2:37925319-38017747;chr2:37950444-38017747;chr2:37928759-38017747;chr2:37950444-38067142;chr2:37925531-38017747;chr2:37925319-38067137	NA	Cytosol;Mitotic spindle(Supported)Golgi apparatus(Approved)	NA
148	SDR16C5	2.07934	down	5.467	2.26654e-08	0.439457	0	1.19671	down	5.36073	9.27e-08	common_down	chr8:56299648-56320776	GO:0035067 negative regulation of histone acetylation;GO:0031065 positive regulation of histone deacetylation;GO:0042574 retinal metabolic process	NA	This gene encodes a member of the short-chain alcohol dehydrogenase/reductase superfamily of proteins and is involved in the oxidation of retinol to retinaldehyde. The encoded protein is associated with the endoplasmic reticulum and is predicted to contain three transmembrane helices, suggesting that it is an integral membrane protein. It recognizes all-trans-retinol and all-trans-retinaldehyde a…
149	HMCN1	2.29804	down	4.16145	4.30536e-10	0.486426	0	1.33559	down	4.69763	5.68e-14	common_down	chr1:185734551-186190953	GO:0007601 visual perception;GO:0050953 sensory perception of light stimulus;GO:0051301 cell division	NA	This gene encodes a large extracellular member of the immunoglobulin superfamily. A similar protein in C. elegans forms long, fine tracks at specific extracellular sites that are involved in many processes such as stabilization of the germline syncytium, anchorage of mechanosensory neurons to the epidermis, and organization of hemidesmosomes in the epidermis. Mutations in this gene may be associa…
150	ZNF385B	5.93939	down	1.84016	4.16024e-13	0.665796	0	3.45735	down	2.42752	1.03e-47	common_down	chr2:179441984-179746510;chr2:179441984-179861505;chr2:179441984-179581663;chr2:179441984-179745666;chr2:179441984-179660210;chr2:179441984-179585906;chr2:179441984-179562591	GO:0072332 intrinsic apoptotic signaling pathway by p53 class mediator;GO:0097193 intrinsic apoptotic signaling pathway;GO:0072331 signal transduction by p53 class mediator	Nucleoli fibrillar center(Supported)	NA
151	HLA-DPA1	2.37893	down	8.41536	1.17151e-14	0.477771	0	1.38731	down	8.92695	8.49e-14	common_down	chr6_GL000251v2_alt:4476420-4492628;chr6_GL000254v2_alt:4363634-4379831;chr6_GL000255v2_alt:4259201-4275416;chr6_GL000256v2_alt:4513552-4529761;chr6_GL000253v2_alt:4484266-4500481;chr6_GL000250v2_alt:4369249-4378339;chr6_GL000251v2_alt:4476420-4485528;chr6_GL000252v2_alt:4308100-4317208;chr6_GL000253v2_alt:4484266-4493374;chr6_GL000254v2_alt:4363634-4372724;chr6_GL000255v2_alt:4259201-4268309;chr…	GO:0031295 T cell costimulation;GO:0050852 T cell receptor signaling pathway;GO:0042102 positive regulation of T cell proliferation	Vesicles(Supported)	HLA-DPA1 belongs to the HLA class II alpha chain paralogues. This class II molecule is a heterodimer consisting of an alpha (DPA) and a beta (DPB) chain, both anchored in the membrane. It plays a central role in the immune system by presenting peptides derived from extracellular proteins. Class II molecules are expressed in antigen presenting cells (APC: B lymphocytes, dendritic cells, macrophage…
152	KLRB1	1.75216	down	1.38765	5.61476e-07	0.331794	8.88e-15	1.02276	down	1.88952	6.99e-09	common_down	chr12:9595274-9607901	GO:0050776 regulation of immune response;GO:0002682 regulation of immune system process;GO:0006955 immune response	Cytosol;Nucleoplasm(Uncertain)	Natural killer (NK) cells are lymphocytes that mediate cytotoxicity and secrete cytokines after immune stimulation. Several genes of the C-type lectin superfamily, including the rodent NKRP1 family of glycoproteins, are expressed by NK cells and may be involved in the regulation of NK cell function. The KLRB1 protein contains an extracellular domain with several motifs characteristic of C-type le…
153	CLEC7A	1.57869	down	3.8496	4.07347e-08	0.243155	2.08e-08	0.924448	down	4.28538	4.69e-09	common_down	chr12:10116781-10130269;chr12:10127323-10130269	GO:0002223 stimulatory C-type lectin receptor signaling pathway;GO:0002220 innate immune response activating cell surface receptor signaling pathway;GO:0042832 defense response to protozoan	Vesicles(Supported)Nucleoplasm(Uncertain)	This gene encodes a member of the C-type lectin/C-type lectin-like domain (CTL/CTLD) superfamily. The encoded glycoprotein is a small type II membrane receptor with an extracellular C-type lectin-like domain fold and a cytoplasmic domain with an immunoreceptor tyrosine-based activation motif. It functions as a pattern-recognition receptor that recognizes a variety of beta-1,3-linked and beta-1,6-…
154	FGL2	1.78752	down	4.6869	5.692e-10	0.390162	0	1.04734	down	5.22644	2.89e-10	common_down	chr7:77193371-77199833	GO:0043312 neutrophil degranulation;GO:0002283 neutrophil activation involved in immune response;GO:0042119 neutrophil activation	NA	The protein encoded by this gene is a secreted protein that is similar to the beta- and gamma-chains of fibrinogen. The carboxyl-terminus of the encoded protein consists of the fibrinogen-related domains (FRED). The encoded protein forms a tetrameric complex which is stabilized by interchain disulfide bonds. This protein may play a role in physiologic functions at mucosal sites. [provided by RefS…
155	GGTLC1	4.93219	down	1.90507	1.04303e-13	0.531641	0	2.89	down	2.513	4.86e-29	common_down	chr20:23985053-23986875;chr20:23985053-23988779	GO:1901750 leukotriene D4 biosynthetic process;GO:1901748 leukotriene D4 metabolic process;GO:0019370 leukotriene biosynthetic process	NA	This gene encodes a member of the gamma-glutamyl transpeptidase (GGT) family, which are important in the metabolism of glutathione. The most ubiquitously expressed human GGT gene, GGT1, encodes a single transmembrane polypeptide that is post-translationally processed to form a heavy and a light chain. In contrast, the product of this gene only contains homology to the light chain region, and lack…
156	CYP4X1	2.17535	down	2.50963	1.88148e-06	0.313	3.09e-13	1.27902	down	2.95691	4.15e-08	common_down	chr1:47023568-47050751;chr1:46961364-47050754;chr1:47004240-47050754	GO:0055114 oxidation-reduction process;GO:0008152 metabolic process;GO:0008150 biological_process	NA	This gene encodes a member of the cytochrome P450 superfamily of enzymes and is located within a cluster of genes belonging to this superfamily on chromosome 1. The cytochrome P450 proteins are monooxygenases which catalyze many reactions involved in drug metabolism and synthesis of cholesterol, steroids and other lipids. The expression pattern of a similar rat protein suggests that this protein …
157	GPR116	3.12288	down	7.10173	2.80974e-18	0.579562	0	1.83874	down	7.47698	1.34e-15	common_down	chr6:46852506-46921977;chr6:46852506-46954938	GO:0043031 negative regulation of macrophage activation;GO:0043129 surfactant homeostasis;GO:0071073 positive regulation of phospholipid biosynthetic process	NA	NA
158	APBB1IP	1.64052	down	3.62239	6.15653e-09	0.353765	0	0.966015	down	4.07398	1.55e-12	common_down	chr10:26438337-26567803	GO:0002291 T cell activation via T cell receptor contact with antigen bound to MHC molecule on antigen presenting cell;GO:0002286 T cell activation involved in immune response;GO:0002285 lymphocyte activation involved in immune response	Cytosol;Plasma membrane(Enhanced)	NA
159	RCAN2	1.91183	down	3.74339	2.51204e-08	0.380572	0	1.12739	down	4.08113	1.9e-12	common_down	chr6:46220730-46491323;chr6:46220730-46492067;chr6:46220730-46325892	GO:0070884 regulation of calcineurin-NFAT signaling cascade;GO:0106056 regulation of calcineurin-mediated signaling;GO:0033173 calcineurin-NFAT signaling cascade	Mitochondria;Nucleoplasm(Approved)	This gene encodes a member of the regulator of calcineurin (RCAN) protein family. These proteins play a role in many physiological processes by binding to the catalytic domain of calcineurin A, inhibiting calcineurin-mediated nuclear translocation of the transcription factor NFATC1. Expression of this gene in skin fibroblasts is upregulated by thyroid hormone, and the encoded protein may also pla…
160	BMP3	2.2836	down	3.3913	9.32596e-05	0.314138	2.51e-13	1.34794	down	3.66436	1.27e-06	common_down	chr4:81030965-81057625	GO:0010862 positive regulation of pathway-restricted SMAD protein phosphorylation;GO:0060393 regulation of pathway-restricted SMAD protein phosphorylation;GO:0060389 pathway-restricted SMAD protein phosphorylation	NA	This gene encodes a secreted ligand of the TGF-beta (transforming growth factor-beta) superfamily of proteins. Ligands of this family bind various TGF-beta receptors leading to recruitment and activation of SMAD family transcription factors that regulate gene expression. The encoded preproprotein is proteolytically processed to generate each subunit of the disulfide-linked homodimer. This protein…
161	P2RY13	2.28109	down	1.96059	2.1025e-13	0.446076	0	1.34652	down	2.5223	7.63e-18	common_down	chr3:151326308-151329549	GO:0007194 negative regulation of adenylate cyclase activity;GO:0030818 negative regulation of cAMP biosynthetic process;GO:0045761 regulation of adenylate cyclase activity	NA	The product of this gene belongs to the family of G-protein coupled receptors. This family has several receptor subtypes with different pharmacological selectivity, which overlaps in some cases, for various adenosine and uridine nucleotides. This receptor is activated by ADP. [provided by RefSeq, Sep 2008]
162	ATP8A1	2.16878	down	5.4053	8.99919e-12	0.502395	0	1.28649	down	5.45255	6.62e-13	common_down	chr4:42408375-42657105	GO:0061092 positive regulation of phospholipid translocation;GO:0061091 regulation of phospholipid translocation;GO:2001140 positive regulation of phospholipid transport	Vesicles(Supported)	The P-type adenosinetriphosphatases (P-type ATPases) are a family of proteins which use the free energy of ATP hydrolysis to drive uphill transport of ions across membranes. Several subfamilies of P-type ATPases have been identified. One subfamily catalyzes transport of heavy metal ions. Another subfamily transports non-heavy metal ions (NMHI). The protein encoded by this gene is a member of the …
163	CEBPA	2.17263	down	4.96408	4.20979e-10	0.440176	0	1.29112	down	5.12174	5.6e-13	common_down	chr19:33299934-33302564	GO:0045736 negative regulation of cyclin-dependent protein serine/threonine kinase activity;GO:0045945 positive regulation of transcription from RNA polymerase III promoter;GO:1904030 negative regulation of cyclin-dependent protein kinase activity	Nucleoplasm(Supported)Vesicles(Approved)	This intronless gene encodes a transcription factor that contains a basic leucine zipper (bZIP) domain and recognizes the CCAAT motif in the promoters of target genes. The encoded protein functions in homodimers and also heterodimers with CCAAT/enhancer-binding proteins beta and gamma. Activity of this protein can modulate the expression of genes involved in cell cycle regulation as well as in bo…
164	IRX2	4.15398	down	3.39924	8.70861e-14	0.476383	0	2.47353	down	3.68634	1.84e-17	common_down	chr5:2746165-2751655	GO:0072086 specification of loop of Henle identity;GO:0072081 specification of nephron tubule identity;GO:0072272 proximal/distal pattern formation involved in metanephric nephron development	Nucleoli;Nucleus(Approved)	IRX2 is a member of the Iroquois homeobox gene family. Members of this family appear to play multiple roles during pattern formation of vertebrate embryos.[supplied by OMIM, Apr 2004]
165	HLA-DRA	2.29807	down	9.88325	3.74427e-13	0.448768	0	1.3734	down	10.4013	9.83e-14	common_down	chr6_KI270758v1_alt:9687-14891;chr6_GL000256v2_alt:3754985-3760196;chr6:32439842-32445051;chr6_GL000251v2_alt:3877968-3883136;chr6_GL000252v2_alt:3680147-3685361;chr6_GL000253v2_alt:3744059-3749271;chr6_GL000254v2_alt:3780808-3786021;chr6_GL000255v2_alt:3662891-3668106	GO:0002506 polysaccharide assembly with MHC class II protein complex;GO:0002503 peptide antigen assembly with MHC class II protein complex;GO:0002505 antigen processing and presentation of polysaccharide antigen via MHC class II	NA	HLA-DRA is one of the HLA class II alpha chain paralogues. This class II molecule is a heterodimer consisting of an alpha and a beta chain, both anchored in the membrane. It plays a central role in the immune system by presenting peptides derived from extracellular proteins. Class II molecules are expressed in antigen presenting cells (APC: B lymphocytes, dendritic cells, macrophages). The alpha …
166	FAM184A	3.2159	down	2.30627	6.66123e-16	0.504022	0	1.92376	down	2.76871	2.72e-27	common_down	chr6:118959829-119078647;chr6:118959829-119149193	GO:0008150 biological_process	Golgi apparatus(Supported)Cytosol;Nucleoplasm(Approved)	NA
167	TAGAP	1.4964	down	3.09218	5.34495e-08	0.32352	4.37e-14	0.895293	down	3.57055	2.43e-10	common_down	chr6:159034469-159045152;chr6:159038912-159045152;chr6:159034469-159042353	GO:0043547 positive regulation of GTPase activity;GO:0051056 regulation of small GTPase mediated signal transduction;GO:0043087 regulation of GTPase activity	NA	This gene encodes a member of the Rho GTPase-activator protein superfamily. The encoded protein may function as a Rho GTPase-activating protein. Alterations in this gene may be associated with several diseases, including rheumatoid arthritis, celiac disease, and multiple sclerosis. Alternate splicing results in multiple transcript variants encoding distinct isoforms. [provided by RefSeq, Jul 2013]
168	KCNA3	2.74989	down	1.33621	3.13095e-11	0.403471	0	1.6484	down	1.97925	1.69e-17	common_down	chr1:110653561-110671775;chr1:110653561-110673454;chr1:110672452-110675033	GO:0071805 potassium ion transmembrane transport;GO:0071804 cellular potassium ion transport;GO:0051260 protein homooligomerization	NA	Potassium channels represent the most complex class of voltage-gated ion channels from both functional and structural standpoints. Their diverse functions include regulating neurotransmitter release, heart rate, insulin secretion, neuronal excitability, epithelial electrolyte transport, smooth muscle contraction, and cell volume. Four sequence-related potassium channel genes - shaker, shaw, shab,…
169	NFATC2	1.46371	down	1.21791	4.16736e-06	0.34599	4.44e-16	0.877608	down	1.69771	2.3e-06	common_down	chr20:51386957-51542719;chr20:51386957-51562831	GO:0045589 regulation of regulatory T cell differentiation;GO:1901741 positive regulation of myoblast fusion;GO:0045066 regulatory T cell differentiation	Cytosol;Nucleoplasm(Supported)	This gene is a member of the nuclear factor of activated T cells (NFAT) family. The product of this gene is a DNA-binding protein with a REL-homology region (RHR) and an NFAT-homology region (NHR). This protein is present in the cytosol and only translocates to the nucleus upon T cell receptor (TCR) stimulation, where it becomes a member of the nuclear factors of activated T cells transcription c…
170	HLA-DRB5	2.76505	down	6.6579	1.41645e-11	0.404483	0	1.66511	down	7.17938	1.44e-10	common_down	chr6:32517377-32530229	GO:0031295 T cell costimulation;GO:0050852 T cell receptor signaling pathway;GO:0031294 lymphocyte costimulation	NA	HLA-DRB5 belongs to the HLA class II beta chain paralogues. This class II molecule is a heterodimer consisting of an alpha (DRA) and a beta (DRB) chain, both anchored in the membrane. It plays a central role in the immune system by presenting peptides derived from extracellular proteins. Class II molecules are expressed in antigen presenting cells (APC: B lymphocytes, dendritic cells, macrophages…
171	FGD2	1.98261	down	3.10239	1.57306e-11	0.446483	0	1.19494	down	3.57144	1.98e-18	common_down	chr6:37005647-37029069	GO:0043507 positive regulation of JUN kinase activity;GO:0043506 regulation of JUN kinase activity;GO:0046330 positive regulation of JNK cascade	NA	The protein encoded by this gene belongs to a family of guanine nucleotide exchange factors (GEFs) which control cytoskeleton-dependent membrane rearrangements by activating the cell division cycle 42 (CDC42) protein. This gene is expressed in B lymphocytes, macrophages, and dendritic cells. The encoded protein may play a role in leukocyte signaling and vesicle trafficking in antigen-presenting c…
172	LAMA2	1.99829	down	3.96473	1.73645e-11	0.445219	0	1.20555	down	4.55149	3.19e-15	common_down	chr6:128883141-129516565	GO:0032224 positive regulation of synaptic transmission, cholinergic;GO:0032222 regulation of synaptic transmission, cholinergic;GO:0014037 Schwann cell differentiation	NA	Laminin, an extracellular protein, is a major component of the basement membrane. It is thought to mediate the attachment, migration, and organization of cells into tissues during embryonic development by interacting with other extracellular matrix components. It is composed of three subunits, alpha, beta, and gamma, which are bound to each other by disulfide bonds into a cross-shaped molecule. T…
173	TTC18	1.83979	down	1.09326	6.18729e-07	0.254998	3.93e-09	1.1111	down	1.24479	3.82e-07	common_down	chr10:73253758-73358859;chr10:73253758-73358754	GO:0008150 biological_process	NA	NA
174	USP44	2.65947	down	1.05842	1.99824e-09	0.391456	0	1.62025	down	1.39924	1.44e-15	common_down	chr12:95516560-95548844;chr12:95516560-95551490;chr12:95516560-95548272	GO:0090266 regulation of mitotic cell cycle spindle assembly checkpoint;GO:1903504 regulation of mitotic spindle checkpoint;GO:0007094 mitotic spindle assembly checkpoint	Microtubules;Nucleoli fibrillar center(Approved)	The protein encoded by this gene is a protease that functions as a deubiquitinating enzyme. The encoded protein is thought to help regulate the spindle assembly checkpoint by preventing early anaphase onset. This protein specifically deubiquitinates CDC20, which stabilizes the anaphase promoting complex/cyclosome. [provided by RefSeq, Dec 2016]
175	ALPL	3.87383	down	5.42362	1.65776e-15	0.569728	0	2.36947	down	5.89137	1.04e-15	common_down	chr1:21509358-21578412	GO:0071529 cementum mineralization;GO:0001958 endochondral ossification;GO:0033280 response to vitamin D	Cytosol(Approved)	This gene encodes a member of the alkaline phosphatase family of proteins. There are at least four distinct but related alkaline phosphatases: intestinal, placental, placental-like, and liver/bone/kidney (tissue non-specific). The first three are located together on chromosome 2, while the tissue non-specific form is located on chromosome 1. The product of this gene is a membrane bound glycosylat…
176	DUOX2	2.16765	down	1.4021	5.17955e-05	0.32283	4.97e-14	1.32603	down	1.74899	3.88e-06	common_down	chr15:45092654-45114161	GO:0048855 adenohypophysis morphogenesis;GO:0048850 hypophysis morphogenesis;GO:0048852 diencephalon morphogenesis	NA	The protein encoded by this gene is a glycoprotein and a member of the NADPH oxidase family. The synthesis of thyroid hormone is catalyzed by a protein complex located at the apical membrane of thyroid follicular cells. This complex contains an iodide transporter, thyroperoxidase, and a peroxide generating system that includes this encoded protein and DUOX1. This protein is known as dual oxidase …
177	BANK1	1.99027	down	2.81996	6.23658e-12	0.476221	0	1.22046	down	3.31884	3.16e-17	common_down	chr4:101790607-102074812;chr4:101813826-102074812	GO:1900165 negative regulation of interleukin-6 secretion;GO:0050710 negative regulation of cytokine secretion;GO:0050869 negative regulation of B cell activation	Cytosol;Nucleoplasm;Plasma membrane(Approved)	The protein encoded by this gene is a B-cell-specific scaffold protein that functions in B-cell receptor-induced calcium mobilization from intracellular stores. This protein can also promote Lyn-mediated tyrosine phosphorylation of inositol 1,4,5-trisphosphate receptors. Polymorphisms in this gene are associated with susceptibility to systemic lupus erythematosus. Alternative splicing results in …
178	PARVG	1.5854	down	3.885	2.43293e-09	0.349924	2.22e-16	0.978746	down	4.27679	5.72e-13	common_down	chr22:44172956-44208469;chr22:44180890-44208469	GO:0031532 actin cytoskeleton reorganization;GO:0007160 cell-matrix adhesion;GO:0031589 cell-substrate adhesion	NA	Members of the parvin family, including PARVG, are actin-binding proteins associated with focal contacts.[supplied by OMIM, Aug 2004]
179	COL4A3	4.00274	down	2.84852	4.39957e-12	0.478367	0	2.47923	down	3.50428	1.55e-25	common_down	chr2:227164565-227314792	GO:0032836 glomerular basement membrane development;GO:0006919 activation of cysteine-type endopeptidase activity involved in apoptotic process;GO:0038063 collagen-activated tyrosine kinase receptor signaling pathway	Endoplasmic reticulum;Vesicles(Approved)	Type IV collagen, the major structural component of basement membranes, is a multimeric protein composed of 3 alpha subunits. These subunits are encoded by 6 different genes, alpha 1 through alpha 6, each of which can form a triple helix structure with 2 other subunits to form type IV collagen. This gene encodes alpha 3. In the Goodpasture syndrome, autoantibodies bind to the collagen molecules i…
180	MAPK10	3.10445	down	1.51145	1.05319e-15	0.538089	0	1.93057	down	1.70434	6.1e-29	common_down	chr4:86012296-86360222;chr4:86012296-86453130;chr4:86012296-86370867;chr4:86012296-86354644	GO:0007258 JUN phosphorylation;GO:0000187 activation of MAPK activity;GO:0038095 Fc-epsilon receptor signaling pathway	NA	The protein encoded by this gene is a member of the MAP kinase family. MAP kinases act as integration points for multiple biochemical signals, and thus are involved in a wide variety of cellular processes, such as proliferation, differentiation, transcription regulation and development. This kinase is specifically expressed in a subset of neurons in the nervous system, and is activated by threoni…
181	SLC47A1	2.4154	down	2.98496	7.24802e-11	0.378533	0	1.50368	down	3.1457	3.06e-14	common_down	chr17:19533854-19579033	GO:0046618 drug export;GO:0015695 organic cation transport;GO:1902600 hydrogen ion transmembrane transport	NA	This gene is located within the Smith-Magenis syndrome region on chromosome 17. It encodes a protein of unknown function. [provided by RefSeq, Jul 2008]
182	ZNF608	1.33715	down	3.81356	6.66041e-07	0.322161	5.64e-14	0.835488	down	4.08174	1.45e-09	common_down	chr5:124636917-124745112	GO:0000122 negative regulation of transcription from RNA polymerase II promoter;GO:0045892 negative regulation of transcription, DNA-templated;GO:1903507 negative regulation of nucleic acid-templated transcription	Cytosol;Nucleoplasm(Approved)	NA
183	LOC80054	1.83216	down	1.02954	5.61566e-08	0.352711	0	1.1481	down	1.1678	8.09e-11	common_down	chr19:33302857-33305057	NA	NA	NA
184	CACHD1	2.82569	down	3.712	8.80542e-10	0.507929	0	1.77416	down	3.93318	2.33e-20	common_down	chr1:64505914-64693058;chr1:64470793-64693058	GO:0006816 calcium ion transport;GO:0070838 divalent metal ion transport;GO:0072511 divalent inorganic cation transport	Nucleoli;Nucleus(Uncertain)	NA
185	C7	4.50593	down	4.36231	3.99793e-12	0.580965	0	2.83184	down	5.608	1.62e-19	common_down	chr5:40909252-40984640	GO:0006957 complement activation, alternative pathway;GO:0006883 cellular sodium ion homeostasis;GO:0006958 complement activation, classical pathway	NA	This gene encodes a serum glycoprotein that forms a membrane attack complex together with complement components C5b, C6, C8, and C9 as part of the terminal complement pathway of the innate immune system. The protein encoded by this gene contains a cholesterol-dependent cytolysin/membrane attack complex/perforin-like (CDC/MACPF) domain and belongs to a large family of structurally related molecule…
186	CACNA1D	1.93304	down	2.31273	4.88279e-05	0.24829	1.02e-08	1.2149	down	2.83214	3.87e-08	common_down	chr3:53495049-53812465	GO:0086046 membrane depolarization during SA node cell action potential;GO:0086015 SA node cell action potential;GO:0086018 SA node cell to atrial cardiac muscle cell signaling	Nuclear membrane(Approved)	Voltage-dependent calcium channels mediate the entry of calcium ions into excitable cells, and are also involved in a variety of calcium-dependent processes, including muscle contraction, hormone or neurotransmitter release, and gene expression. Calcium channels are multisubunit complexes composed of alpha-1, beta, alpha-2/delta, and gamma subunits. The channel activity is directed by the pore-fo…
187	MMP28	4.28356	down	3.50058	9.83975e-16	0.54736	0	2.71774	down	3.72908	1.9e-26	common_down	chr17:35765857-35795707;chr17_KI270857v1_alt:389-30239;chr17:35756249-35795707;chr17_KI270857v1_alt:729-30239;chr17:35778505-35795707;chr17_KI270857v1_alt:13037-30239	GO:0010760 negative regulation of macrophage chemotaxis;GO:1905522 negative regulation of macrophage migration;GO:0010758 regulation of macrophage chemotaxis	NA	Proteins of the matrix metalloproteinase (MMP) family are involved in the breakdown of extracellular matrix for both normal physiological processes, such as embryonic development, reproduction and tissue remodeling, and disease processes, such as asthma and metastasis. This gene encodes a secreted enzyme that degrades casein. Its expression pattern suggests that it plays a role in tissue homeosta…
188	ANXA1	1.60204	down	7.79247	7.85569e-06	0.218484	5.13e-07	1.0239	down	8.0486	7.92e-07	common_down	chr9:73151731-73170394	GO:0045629 negative regulation of T-helper 2 cell differentiation;GO:0045627 positive regulation of T-helper 1 cell differentiation;GO:0045625 regulation of T-helper 1 cell differentiation	Cytosol;Nucleoplasm;Plasma membrane(Enhanced)	This gene encodes a membrane-localized protein that binds phospholipids. This protein inhibits phospholipase A2 and has anti-inflammatory activity. Loss of function or expression of this gene has been detected in multiple tumors. [provided by RefSeq, Dec 2014]
189	KNDC1	3.01473	down	2.19227	2.01128e-07	0.391304	0	1.92955	down	2.45123	1.06e-13	common_down	chr10:133160454-133226412;chr10:133160454-133180838;chr10:133160454-133170620	GO:0021707 cerebellar granule cell differentiation;GO:0021684 cerebellar granular layer formation;GO:0021683 cerebellar granular layer morphogenesis	NA	The protein encoded by this gene is a Ras guanine nucleotide exchange factor that appears to negatively regulate dendritic growth in the brain. Knockdown of this gene in senescent umbilical vein endothelial cells partially reversed the senescence, showing that this gene could potentially be targeted by anti-aging therapies. [provided by RefSeq, Dec 2016]
190	STEAP4	1.99639	down	6.95459	2.58852e-06	0.352676	0	1.28244	down	7.06791	1.02e-07	common_down	chr7:88276429-88306913	GO:0098706 ferric iron import across plasma membrane;GO:0033216 ferric iron import;GO:0098711 iron ion import across plasma membrane	Golgi apparatus(Supported)	The protein encoded by this gene belongs to the STEAP (six transmembrane epithelial antigen of prostate) family, and resides in the golgi apparatus. It functions as a metalloreductase that has the ability to reduce both Fe(3+) to Fe(2+) and Cu(2+) to Cu(1+), using NAD(+) as acceptor. Studies in mice and human suggest that this gene maybe involved in adipocyte development and metabolism, and may c…
191	C7orf23	1.60592	down	4.64441	3.86575e-14	0.557552	0	1.03161	down	4.74249	1.35e-19	common_down	chr7:87196162-87219998;chr7:87196162-87220587;chr7:87196162-87220352	NA	NA	NA
192	C1orf130	1.62358	down	2.83639	0.000111497	0.263074	1.2e-09	1.04474	down	3.31832	7.27e-08	common_down	chr1:24556076-24609327	GO:0032290 peripheral nervous system myelin formation;GO:0031643 positive regulation of myelination;GO:0022011 myelination in peripheral nervous system	NA	NA
193	NRGN	3.39473	down	3.90642	2.60177e-16	0.583234	0	2.19259	down	4.15727	9.7e-27	common_down	chr11:124739933-124747206	GO:1900273 positive regulation of long-term synaptic potentiation;GO:1900271 regulation of long-term synaptic potentiation;GO:0060291 long-term synaptic potentiation	NA	Neurogranin (NRGN) is the human homolog of the neuron-specific rat RC3/neurogranin gene. This gene encodes a postsynaptic protein kinase substrate that binds calmodulin in the absence of calcium. The NRGN gene contains four exons and three introns. The exons 1 and 2 encode the protein and exons 3 and 4 contain untranslated sequences. It is suggested that the NRGN is a direct target for thyroid ho…
194	LRRN4	3.54049	down	2.49088	2.64469e-10	0.401977	0	2.28798	down	3.04304	1.39e-18	common_down	chr20:6040546-6054080	GO:0008542 visual learning;GO:0007616 long-term memory;GO:0008306 associative learning	Cytosol;Nucleoli(Approved)	NA
195	SFTPD	6.03986	down	5.45464	1.96867e-21	0.698736	0	3.91029	down	6.4528	2.23e-21	common_down	chr10:79937740-79949105	GO:1905226 regulation of adhesion of symbiont to host epithelial cell;GO:0044651 adhesion of symbiont to host epithelial cell;GO:0052405 negative regulation by host of symbiont molecular function	NA	The protein encoded by this gene is part of the innate immune response, protecting the lungs against inhaled microorganisms and chemicals. The encoded protein may also be involved in surfactant metabolism. [provided by RefSeq, Jul 2015]
196	DOCK2	1.99325	down	4.3412	6.46251e-12	0.400626	0	1.29137	down	4.89344	5.39e-18	common_down	chr5:169637247-170083382	GO:0045060 negative thymic T cell selection;GO:0045059 positive thymic T cell selection;GO:0043383 negative T cell selection	NA	The protein encoded by this gene belongs to the CDM protein family. It is specifically expressed in hematopoietic cells and is predominantly expressed in peripheral blood leukocytes. The protein is involved in remodeling of the actin cytoskeleton required for lymphocyte migration in response to chemokine signaling. It activates members of the Rho family of GTPases, for example RAC1 and RAC2, by a…
197	MPEG1	1.7122	down	4.96067	4.01262e-09	0.413607	0	1.11529	down	5.4556	5.56e-14	common_down	chr11:59208510-59213021	NA	NA	NA
198	GPD1L	1.6272	down	5.91339	9.13447e-15	0.510361	0	1.06387	down	6.04298	4.4e-16	common_down	chr3:32106511-32168715	GO:0086005 ventricular cardiac muscle cell action potential;GO:0060373 regulation of ventricular cardiac muscle cell membrane depolarization;GO:0090038 negative regulation of protein kinase C signaling	NA	The protein encoded by this gene catalyzes the conversion of sn-glycerol 3-phosphate to glycerone phosphate. The encoded protein is found in the cytoplasm, associated with the plasma membrane, where it binds the sodium channel, voltage-gated, type V, alpha subunit (SCN5A). Defects in this gene are a cause of Brugada syndrome type 2 (BRS2) as well as sudden infant death syndrome (SIDS). [provided …
199	COL4A4	2.72436	down	3.9344	1.45228e-11	0.421507	0	1.78304	down	4.42978	1.64e-19	common_down	chr2:227002711-227164559	GO:0032836 glomerular basement membrane development;GO:0030574 collagen catabolic process;GO:0032835 glomerulus development	NA	This gene encodes one of the six subunits of type IV collagen, the major structural component of basement membranes. This particular collagen IV subunit, however, is only found in a subset of basement membranes. Like the other members of the type IV collagen gene family, this gene is organized in a head-to-head conformation with another type IV collagen gene so that each gene pair shares a common…
200	CPM	1.75772	down	6.76957	7.63039e-08	0.317914	1.25e-13	1.15329	down	7.24401	1.42e-08	common_down	chr12:68851176-68963240;chr12:68851176-68933199	GO:0006501 C-terminal protein lipidation;GO:0018410 C-terminal protein amino acid modification;GO:0006497 protein lipidation	Vesicles(Uncertain)	The protein encoded by this gene is a membrane-bound arginine/lysine carboxypeptidase. Its expression is associated with monocyte to macrophage differentiation. This encoded protein contains hydrophobic regions at the amino and carboxy termini and has 6 potential asparagine-linked glycosylation sites. The active site residues of carboxypeptidases A and B are conserved in this protein. Three alter…
201	NLRP3	1.6269	down	1.64527	1.45946e-09	0.359211	0	1.06809	down	2.14637	2.31e-12	common_down	chr1:247416156-247449104;chr1:247418049-247449104	GO:2000321 positive regulation of T-helper 17 cell differentiation;GO:0045630 positive regulation of T-helper 2 cell differentiation;GO:0045628 regulation of T-helper 2 cell differentiation	NA	This gene encodes a pyrin-like protein containing a pyrin domain, a nucleotide-binding site (NBS) domain, and a leucine-rich repeat (LRR) motif. This protein interacts with the apoptosis-associated speck-like protein PYCARD/ASC, which contains a caspase recruitment domain, and is a member of the NALP3 inflammasome complex. This complex functions as an upstream activator of NF-kappaB signaling, an…
202	AQP4	7.27203	down	3.74088	1.94998e-17	0.713483	0	4.78983	down	5.19487	1.18e-27	common_down	chr18:26852038-26862910;chr18:26852038-26865803	GO:0003091 renal water homeostasis;GO:0006833 water transport;GO:0050891 multicellular organismal water homeostasis	Cell Junctions;Plasma membrane(Supported)	This gene encodes a member of the aquaporin family of intrinsic membrane proteins that function as water-selective channels in the plasma membranes of many cells. This protein is the predominant aquaporin found in brain and has an important role in brain water homeostasis. Alternatively spliced transcript variants encoding different isoforms have been described for this gene. A recent study provi…
203	LRP2	3.59303	down	2.54641	4.31628e-06	0.404573	0	2.37463	down	2.75925	5.5e-15	common_down	chr2:169127109-169362612	GO:1904447 folic acid import across plasma membrane;GO:0003223 ventricular compact myocardium morphogenesis;GO:0140058 neuron projection arborization	Mitochondria;Vesicles(Approved)	The protein encoded by this gene, low density lipoprotein-related protein 2 (LRP2) or megalin, is a multi-ligand endocytic receptor that is expressed in many different tissues but primarily in absorptive epithilial tissues such as the kidney. This glycoprotein has a large amino-terminal extracellular domain, a single transmembrane domain, and a short carboxy-terminal cytoplasmic tail. The extrace…
204	SFTA1P	4.94623	down	2.15482	8.9577e-16	0.648412	0	3.27439	down	2.83861	9.46e-43	common_down	chr10:10784439-10794914	NA	NA	NA
205	IL10RA	1.33383	down	4.79426	2.89239e-07	0.298033	4.37e-12	0.885589	down	5.27437	9.63e-11	common_down	chr11:117986391-118001483	GO:0032496 response to lipopolysaccharide;GO:0002237 response to molecule of bacterial origin;GO:0050807 regulation of synapse organization	NA	The protein encoded by this gene is a receptor for interleukin 10. This protein is structurally related to interferon receptors. It has been shown to mediate the immunosuppressive signal of interleukin 10, and thus inhibits the synthesis of proinflammatory cytokines. This receptor is reported to promote survival of progenitor myeloid cells through the insulin receptor substrate-2/PI 3-kinase/AKT …
206	CD4	1.63778	down	6.30668	6.47605e-11	0.382501	0	1.09065	down	6.76045	7.29e-15	common_down	chr12:6789472-6820810	GO:0019064 fusion of virus membrane with host plasma membrane;GO:0006948 induction by virus of host cell-cell fusion;GO:0046598 positive regulation of viral entry into host cell	Plasma membrane(Supported)	This gene encodes a membrane glycoprotein of T lymphocytes that interacts with major histocompatibility complex class II antigenes and is also a receptor for the human immunodeficiency virus. This gene is expressed not only in T lymphocytes, but also in B cells, macrophages, and granulocytes. It is also expressed in specific regions of the brain. The protein functions to initiate or augment the e…
207	CELF2	2.33273	down	5.49091	3.49806e-20	0.578875	0	1.55358	down	6.00529	4.28e-25	common_down	chr10:11164881-11331455;chr10:11017923-11331455;chr10:11005599-11331455;chr10:10798711-11331455;chr10:11005112-11331455;chr10:11004822-11331455;chr10:11005296-11336673;chr10:10796816-11331455;chr10:10462515-11331455;chr10:11165030-11336673;chr10:11018756-11331455;chr10:11018498-11331455;chr10:11017930-11336673	GO:0006376 mRNA splice site selection;GO:0000245 spliceosomal complex assembly;GO:0008016 regulation of heart contraction	Cytokinetic bridge;Microtubules;Nucleoplasm(Uncertain)	Members of the CELF/BRUNOL protein family contain two N-terminal RNA recognition motif (RRM) domains, one C-terminal RRM domain, and a divergent segment of 160-230 aa between the second and third RRM domains. Members of this protein family regulate pre-mRNA alternative splicing and may also be involved in mRNA editing, and translation. Alternative splicing results in multiple transcript variants …
208	TLR7	1.96373	down	2.03676	6.32105e-10	0.405757	0	1.30985	down	2.53595	8.86e-18	common_down	chrX:12867083-12890361	GO:0045356 positive regulation of interferon-alpha biosynthetic process;GO:0034154 toll-like receptor 7 signaling pathway;GO:0045359 positive regulation of interferon-beta biosynthetic process	NA	The protein encoded by this gene is a member of the Toll-like receptor (TLR) family which plays a fundamental role in pathogen recognition and activation of innate immunity. TLRs are highly conserved from Drosophila to humans and share structural and functional similarities. They recognize pathogen-associated molecular patterns (PAMPs) that are expressed on infectious agents, and mediate the prod…
209	CPA3	3.63104	down	3.24377	6.63232e-11	0.543248	0	2.43747	down	4.01059	4.15e-28	common_down	chr3:148865256-148897091	GO:0002003 angiotensin maturation;GO:0002002 regulation of angiotensin levels in blood;GO:0001991 regulation of systemic arterial blood pressure by circulatory renin-angiotensin	NA	This gene encodes a member of the carboxypeptidase A family of zinc metalloproteases. The encoded preproprotein is proteolytically processed to generate a mature protease that is released by mast cells and may be involved in the degradation of endogenous proteins and the inactivation of venom-associated peptides. Expression of this gene may be elevated in human asthma patients. [provided by RefSe…
210	CYB5A	2.10683	down	6.95268	1.46811e-12	0.527831	0	1.41693	down	6.96157	1.09e-17	common_down	chr18:74253292-74292016	GO:0019852 L-ascorbic acid metabolic process;GO:1902600 hydrogen ion transmembrane transport;GO:0006767 water-soluble vitamin metabolic process	Cytosol;Vesicles(Approved)	The protein encoded by this gene is a membrane-bound cytochrome that reduces ferric hemoglobin (methemoglobin) to ferrous hemoglobin, which is required for stearyl-CoA-desaturase activity. Defects in this gene are a cause of type IV hereditary methemoglobinemia. Three transcript variants encoding different isoforms have been found for this gene. [provided by RefSeq, Jun 2010]
211	CLU	1.63572	down	7.62161	0.000163156	0.317331	1.39e-13	1.10228	down	7.98808	3.56e-06	common_down	chr8:27596917-27611751;chr8:27596917-27611437;chr8:27596917-27614811	GO:1905892 negative regulation of cellular response to thapsigargin;GO:0061740 protein targeting to lysosome involved in chaperone-mediated autophagy;GO:1905895 negative regulation of cellular response to tunicamycin	NA	The protein encoded by this gene is a secreted chaperone that can under some stress conditions also be found in the cell cytosol. It has been suggested to be involved in several basic biological events such as cell death, tumor progression, and neurodegenerative disorders. Alternate splicing results in both coding and non-coding variants.[provided by RefSeq, May 2011]
212	IFT57	1.8349	down	6.18503	1.0912e-11	0.446321	0	1.24278	down	6.23401	8e-16	common_down	chr3:108160812-108222570	GO:0035735 intraciliary transport involved in cilium assembly;GO:0006919 activation of cysteine-type endopeptidase activity involved in apoptotic process;GO:0001843 neural tube closure	Cytosol;Mitochondria;Nuclear speckles(Approved)	NA
213	PIK3CG	1.58513	down	2.19728	1.35589e-07	0.325073	3.24e-14	1.07395	down	2.70004	4.46e-12	common_down	chr7:106865278-106908978;chr7:106865479-106908978	GO:0010897 negative regulation of triglyceride catabolic process;GO:0055118 negative regulation of cardiac muscle contraction;GO:0090209 negative regulation of triglyceride metabolic process	Plasma membrane(Supported)	Phosphoinositide 3-kinases (PI3Ks) phosphorylate inositol lipids and are involved in the immune response. The protein encoded by this gene is a class I catalytic subunit of PI3K. Like other class I catalytic subunits (p110-alpha p110-beta, and p110-delta), the encoded protein binds a p85 regulatory subunit to form PI3K. This gene is located in a commonly deleted segment of chromosome 7 previously…
214	MACROD2	3.69186	down	2.74214	4.63966e-09	0.606793	0	2.50874	down	3.1693	4.93e-29	common_down	chr20:15196858-16053196;chr20:13995500-16053196	GO:0051725 protein de-ADP-ribosylation;GO:0042278 purine nucleoside metabolic process;GO:0009116 nucleoside metabolic process	Nucleoli;Nucleus(Supported)Centrosome(Approved)	The protein encoded by this gene is a deacetylase involved in removing ADP-ribose from mono-ADP-ribosylated proteins. The encoded protein has been shown to translocate from the nucleus to the cytoplasm upon DNA damage. [provided by RefSeq, May 2017]
215	SNX30	2.11487	down	5.89411	7.62331e-16	0.591703	0	1.43736	down	5.91855	2.01e-20	common_down	chr9:112750854-112874987	GO:0016050 vesicle organization;GO:0006897 endocytosis;GO:0098657 import into cell	Cytosol;Nucleoli;Nucleus(Approved)	NA
216	EPHX2	1.62964	down	3.11817	3.15094e-07	0.3826	0	1.10793	down	3.38788	8.7e-13	common_down	chr8:27491002-27544922;chr8:27491168-27544922	GO:0046272 stilbene catabolic process;GO:0009810 stilbene metabolic process;GO:0019373 epoxygenase P450 pathway	Cytosol(Enhanced)	This gene encodes a member of the epoxide hydrolase family. The protein, found in both the cytosol and peroxisomes, binds to specific epoxides and converts them to the corresponding dihydrodiols. Mutations in this gene have been associated with familial hypercholesterolemia. Alternatively spliced transcript variants have been described. [provided by RefSeq, Feb 2012]
217	RHOBTB2	1.83783	down	6.66676	4.36204e-11	0.488051	0	1.24973	down	6.81124	3.52e-12	common_down	chr8:22999579-23020197;chr8:22995848-23020197;chr8:22987417-23020197	GO:0051056 regulation of small GTPase mediated signal transduction;GO:0007264 small GTPase mediated signal transduction;GO:1902531 regulation of intracellular signal transduction	Plasma membrane(Approved)	The protein encoded by this gene is a small Rho GTPase and a candidate tumor suppressor. The encoded protein interacts with the cullin-3 protein, a ubiquitin E3 ligase necessary for mitotic cell division. This protein inhibits the growth and spread of some types of breast cancer. Three transcript variants encoding different isoforms have been found for this gene. [provided by RefSeq, Nov 2011]
218	PTPRC	1.82585	down	5.4873	2.96821e-10	0.367844	0	1.24339	down	6.07823	7.61e-14	common_down	chr1:198638968-198695171;chr1:198638968-198757476;chr1:198638968-198693205;chr1_GL383520v2_alt:280373-334610;chr1_GL383520v2_alt:280373-363885;chr1_GL383520v2_alt:280373-336576	GO:0001915 negative regulation of T cell mediated cytotoxicity;GO:2000473 positive regulation of hematopoietic stem cell migration;GO:0050857 positive regulation of antigen receptor-mediated signaling pathway	NA	The protein encoded by this gene is a member of the protein tyrosine phosphatase (PTP) family. PTPs are known to be signaling molecules that regulate a variety of cellular processes including cell growth, differentiation, mitosis, and oncogenic transformation. This PTP contains an extracellular domain, a single transmembrane segment and two tandem intracytoplasmic catalytic domains, and thus is c…
219	GPR98	1.52247	down	2.93012	0.00328206	0.161292	0.000227593	1.03916	down	3.14457	8.55e-05	common_down	chr5:90558800-91164216	GO:0048496 maintenance of animal organ identity;GO:0045494 photoreceptor cell maintenance;GO:0001895 retina homeostasis	Lipid droplets(Approved)	This gene encodes a member of the G-protein coupled receptor superfamily. The encoded protein contains a 7-transmembrane receptor domain, binds calcium and is expressed in the central nervous system. Mutations in this gene are associated with Usher syndrome 2 and familial febrile seizures. Several alternatively spliced transcripts have been described. [provided by RefSeq, Jul 2008]
220	PRDM16	2.65363	down	2.66737	1.45571e-08	0.379726	0	1.81136	down	2.99995	3.16e-14	common_down	chr1:3069178-3438621	GO:0090336 positive regulation of brown fat cell differentiation;GO:0090335 regulation of brown fat cell differentiation;GO:0030512 negative regulation of transforming growth factor beta receptor signaling pathway	Nucleoplasm(Enhanced)	The reciprocal translocation t(1;3)(p36;q21) occurs in a subset of myelodysplastic syndrome (MDS) and acute myeloid leukemia (AML). This gene is located near the 1p36.3 breakpoint and has been shown to be specifically expressed in the t(1:3)(p36,q21)-positive MDS/AML. The protein encoded by this gene is a zinc finger transcription factor and contains an N-terminal PR domain. The translocation res…
221	GRAP2	1.46462	down	1.04421	4.60402e-06	0.360437	0	1.00074	down	1.41197	2.66e-10	common_down	chr22:39926628-39973342;chr22:39926591-39973342;chr22:39946817-39973342;chr22:39901082-39973342	GO:0031295 T cell costimulation;GO:0050852 T cell receptor signaling pathway;GO:0031294 lymphocyte costimulation	NA	This gene encodes a member of the GRB2/Sem5/Drk family. This member is an adaptor-like protein involved in leukocyte-specific protein-tyrosine kinase signaling. Like its related family member, GRB2-related adaptor protein (GRAP), this protein contains an SH2 domain flanked by two SH3 domains. This protein interacts with other proteins, such as GRB2-associated binding protein 1 (GAB1) and the SLP-…
222	FOXA2	2.62145	down	3.37602	1.04425e-06	0.285913	3.35e-11	1.80291	down	3.93619	7.8e-10	common_down	chr20:22581004-22584463;chr20:22581004-22585463	GO:2000971 negative regulation of detection of glucose;GO:2000970 regulation of detection of glucose;GO:0000432 positive regulation of transcription from RNA polymerase II promoter by glucose	Nucleoplasm(Supported)Cell Junctions(Approved)	This gene encodes a member of the forkhead class of DNA-binding proteins. These hepatocyte nuclear factors are transcriptional activators for liver-specific genes such as albumin and transthyretin, and they also interact with chromatin. Similar family members in mice have roles in the regulation of metabolism and in the differentiation of the pancreas and liver. This gene has been linked to spora…
223	GNG7	2.09003	down	2.33964	6.07083e-14	0.458612	0	1.44515	down	2.79198	1.5e-24	common_down	chr19:2511220-2702748	GO:0071377 cellular response to glucagon stimulus;GO:0033762 response to glucagon;GO:0071375 cellular response to peptide hormone stimulus	NA	NA
224	SYNE1	2.25403	down	5.87297	5.10535e-18	0.513291	0	1.56348	down	6.34473	1.53e-21	common_down	chr6:152121684-152637399;chr6:152121684-152636851;chr6:152121684-152185378;chr6:152121684-152168287	GO:0090292 nuclear matrix anchoring at nuclear membrane;GO:0043578 nuclear matrix organization;GO:0051457 maintenance of protein location in nucleus	Nuclear membrane;Nucleoplasm(Supported)	This gene encodes a spectrin repeat containing protein expressed in skeletal and smooth muscle, and peripheral blood lymphocytes, that localizes to the nuclear membrane. Mutations in this gene have been associated with autosomal recessive spinocerebellar ataxia 8, also referred to as autosomal recessive cerebellar ataxia type 1 or recessive ataxia of Beauce. Alternatively spliced transcript varia…
225	HAVCR2	1.40344	down	4.15194	3.79898e-07	0.280427	8.15e-11	0.974474	down	4.53203	1.29e-11	common_down	chr5:157085832-157109237	GO:0002859 negative regulation of natural killer cell mediated cytotoxicity directed against tumor cell target;GO:2001189 negative regulation of T cell activation via T cell receptor contact with antigen bound to MHC molecule on antigen presenting cell;GO:0071656 negative regulation of granulocyte colony-stimulating factor production	NA	The protein encoded by this gene belongs to the immunoglobulin superfamily, and TIM family of proteins. CD4-positive T helper lymphocytes can be divided into types 1 (Th1) and 2 (Th2) on the basis of their cytokine secretion patterns. Th1 cells are involved in cell-mediated immunity to intracellular pathogens and delayed-type hypersensitivity reactions, whereas, Th2 cells are involved in the cont…
226	ITGAM	1.77202	down	4.20333	3.52086e-07	0.313843	2.65e-13	1.23167	down	4.68539	2.69e-13	common_down	chr16:31259967-31332892	GO:0043315 positive regulation of neutrophil degranulation;GO:0045963 negative regulation of dopamine metabolic process;GO:1903980 positive regulation of microglial cell activation	NA	This gene encodes the integrin alpha M chain. Integrins are heterodimeric integral membrane proteins composed of an alpha chain and a beta chain. This I-domain containing alpha integrin combines with the beta 2 chain (ITGB2) to form a leukocyte-specific integrin referred to as macrophage receptor 1 ('Mac-1'), or inactivated-C3b (iC3b) receptor 3 ('CR3'). The alpha M beta 2 integrin is important i…
227	GAB3	1.72658	down	2.48062	1.76262e-13	0.467958	0	1.20019	down	2.77722	1.53e-23	common_down	chrX:154675250-154751083;chrX:154675250-154751583	GO:0030225 macrophage differentiation;GO:0002573 myeloid leukocyte differentiation;GO:0030099 myeloid cell differentiation	NA	This gene is a member of the GRB2-associated binding protein gene family. These proteins are scaffolding/docking proteins that are involved in several growth factor and cytokine signaling pathways, and they contain a pleckstrin homology domain, and bind SHP2 tyrosine phosphatase and GRB2 adapter protein. The protein encoded by this gene facilitates macrophage differentiation. Alternative splicing…
228	CX3CL1	2.15479	down	5.68517	4.24889e-11	0.311677	3.93e-13	1.4991	down	6.14997	3.09e-11	common_down	chr16:57372458-57385048	GO:0051041 positive regulation of calcium-independent cell-cell adhesion;GO:0051040 regulation of calcium-independent cell-cell adhesion;GO:0050902 leukocyte adhesive activation	Plasma membrane(Supported)	This gene belongs to the CX3C subgroup of chemokines, characterized by the number of amino acids located between the conserved cysteine residues. This is the only member of the CX3C subgroup, which contains three amino acids between cysteine residues, resulting in a Cys-X-X-X-Cys configuration. The encoded protein contains an extended mucin-like stalk with a chemokine domain on top, and exists in…
229	PGC	5.89883	down	3.44725	4.00476e-06	0.463989	0	4.12167	down	5.14145	6.08e-12	common_down	chr6:41736711-41747401;chr6:41740838-41747401	GO:0002803 positive regulation of antibacterial peptide production;GO:0002786 regulation of antibacterial peptide production;GO:0002225 positive regulation of antimicrobial peptide production	Nucleus(Supported)	This gene encodes an aspartic proteinase that belongs to the peptidase family A1. The encoded protein is a digestive enzyme that is produced in the stomach and constitutes a major component of the gastric mucosa. This protein is also secreted into the serum. This protein is synthesized as an inactive zymogen that includes a highly basic prosegment. This enzyme is converted into its active mature …
230	C4orf31	3.83563	down	4.73241	3.09996e-15	0.564211	0	2.68335	down	5.57083	1.1e-22	common_down	chr4:121035627-121072518	GO:0061042 vascular wound healing;GO:0019800 peptide cross-linking via chondroitin 4-sulfate glycosaminoglycan;GO:0060055 angiogenesis involved in wound healing	Vesicles(Supported)	NA
231	AOAH	1.56452	down	2.32645	7.63505e-06	0.297767	4.57e-12	1.09581	down	2.91255	4.52e-11	common_down	chr7:36512941-36724549	GO:0006954 inflammatory response;GO:0006952 defense response;GO:0006629 lipid metabolic process	NA	This locus encodes both the light and heavy subunits of acyloxyacyl hydrolase. The encoded enzyme catalyzes the hydrolysis of acyloxylacyl-linked fatty acyl chains from bacterial lipopolysaccharides, effectively detoxifying these molecules. The encoded protein may play a role in modulating host inflammatory response to gram-negative bacteria. Alternatively spliced transcript variants have been de…
232	AQP1	3.82653	down	7.7759	1.20548e-19	0.631423	0	2.68078	down	8.28029	2.53e-21	common_down	chr7:30911694-30925517	GO:0085018 maintenance of symbiont-containing vacuole by host;GO:0035378 carbon dioxide transmembrane transport;GO:0046878 positive regulation of saliva secretion	Plasma membrane(Supported)	This gene encodes a small integral membrane protein with six bilayer spanning domains that functions as a water channel protein. This protein permits passive transport of water along an osmotic gradient. This gene is a possible candidate for disorders involving imbalance in ocular fluid movement. [provided by RefSeq, Aug 2016]
233	PLEK	1.52832	down	4.60754	2.23307e-07	0.328626	1.64e-14	1.07098	down	5.10254	6.17e-12	common_down	chr2:68365190-68397453	GO:0010920 negative regulation of inositol phosphate biosynthetic process;GO:0010925 positive regulation of inositol-polyphosphate 5-phosphatase activity;GO:0010924 regulation of inositol-polyphosphate 5-phosphatase activity	Nucleoli(Approved)	NA
234	CX3CR1	2.94883	down	1.17736	8.49788e-16	0.496319	0	2.06905	down	1.81972	4.38e-28	common_down	chr3:39263494-39280036;chr3:39263494-39281735;chr3:39263494-39280439;chr3:39263494-39281273	GO:1900272 negative regulation of long-term synaptic potentiation;GO:0002282 microglial cell activation involved in immune response;GO:1900271 regulation of long-term synaptic potentiation	Nucleus(Approved)	Fractalkine is a transmembrane protein and chemokine involved in the adhesion and migration of leukocytes. The protein encoded by this gene is a receptor for fractalkine. The encoded protein also is a coreceptor for HIV-1, and some variations in this gene lead to increased susceptibility to HIV-1 infection and rapid progression to AIDS. Four transcript variants encoding two different isoforms hav…
235	DRAM1	2.11803	down	6.77251	2.48875e-14	0.483986	0	1.48627	down	6.98909	2.09e-18	common_down	chr12:101877327-101923623	GO:0010506 regulation of autophagy;GO:0006914 autophagy;GO:0031329 regulation of cellular catabolic process	NA	This gene is regulated as part of the p53 tumor suppressor pathway. The gene encodes a lysosomal membrane protein that is required for the induction of autophagy by the pathway. Decreased transcriptional expression of this gene is associated with various tumors. This gene has a pseudogene on chromosome 4. [provided by RefSeq, Jul 2008]
236	KLHL6	1.70734	down	3.42811	2.58489e-08	0.332029	8.44e-15	1.20007	down	3.94953	2.99e-16	common_down	chr3:183487528-183555712	GO:0050853 B cell receptor signaling pathway;GO:0002467 germinal center formation;GO:0050851 antigen receptor-mediated signaling pathway	NA	This gene encodes a member of the kelch-like (KLHL) family of proteins, which is involved in B-lymphocyte antigen receptor signaling and germinal-center B-cell maturation. The encoded protein contains an N-terminal broad-complex, tramtrack and bric a brac (BTB) domain that facilitates protein binding and dimerization, a BTB and C-terminal kelch (BACK) domain, and six C-terminal kelch repeat domai…
237	CFTR	3.86944	down	2.24507	1.0211e-07	0.473918	0	2.73176	down	2.96112	1.27e-25	common_down	chr7:117479963-117668664	GO:1902943 positive regulation of voltage-gated chloride channel activity;GO:1902161 positive regulation of cyclic nucleotide-gated ion channel activity;GO:1902941 regulation of voltage-gated chloride channel activity	NA	This gene encodes a member of the ATP-binding cassette (ABC) transporter superfamily. The encoded protein functions as a chloride channel, making it unique among members of this protein family, and controls ion and water secretion and absorption in epithelial tissues. Channel activation is mediated by cycles of regulatory domain phosphorylation, ATP-binding by the nucleotide-binding domains, and …
238	PHYHD1	2.21932	down	3.16837	5.70475e-07	0.348071	4.44e-16	1.56775	down	3.33648	3.67e-13	common_down	chr9:128920895-128942041;chr9:128922283-128942041	GO:0055114 oxidation-reduction process;GO:0008152 metabolic process;GO:0008150 biological_process	Nuclear speckles(Approved)	NA
239	PEBP4	6.94665	down	1.09207	1.10699e-16	0.712257	0	4.94246	down	2.26143	3.23e-67	common_down	chr8:22713252-22927908	NA	NA	The phosphatidylethanolamine (PE)-binding proteins, including PEBP4, are an evolutionarily conserved family of proteins with pivotal biologic functions, such as lipid binding and inhibition of serine proteases (Wang et al., 2004 [PubMed 15302887]).[supplied by OMIM, Dec 2008]
240	SASH3	1.574	down	4.20953	3.28969e-09	0.370061	0	1.12244	down	4.71404	3.25e-16	common_down	chrX:129779916-129795200	GO:0043372 positive regulation of CD4-positive, alpha-beta T cell differentiation;GO:0002726 positive regulation of T cell cytokine production;GO:0046638 positive regulation of alpha-beta T cell differentiation	Plasma membrane(Approved)	The protein encoded by this gene contains a Src homology-3 (SH3) domain and a sterile alpha motif (SAM), both of which are found in proteins involved in cell signaling. This protein may function as a signaling adapter protein in lymphocytes.[provided by RefSeq, Sep 2009]
241	ANK3	1.85402	down	4.94286	4.44808e-10	0.437239	0	1.32723	down	5.14044	5e-17	common_down	chr10:60026298-60141016;chr10:60026298-60389984;chr10:60026298-60733526;chr10:60026298-60572956	GO:1902260 negative regulation of delayed rectifier potassium channel activity;GO:1900827 positive regulation of membrane depolarization during cardiac muscle cell action potential;GO:1903817 negative regulation of voltage-gated potassium channel activity	Plasma membrane(Approved)	Ankyrins are a family of proteins that are believed to link the integral membrane proteins to the underlying spectrin-actin cytoskeleton and play key roles in activities such as cell motility, activation, proliferation, contact, and the maintenance of specialized membrane domains. Multiple isoforms of ankyrin with different affinities for various target proteins are expressed in a tissue-specific…
242	EVI2A	1.33807	down	3.65485	2.77368e-07	0.256976	2.95e-09	0.962075	down	4.03732	1.62e-11	common_down	chr17:31316410-31321749	GO:0007165 signal transduction;GO:0023052 signaling;GO:0007154 cell communication	Nuclear bodies;Nucleoplasm(Approved)	NA
243	C3AR1	1.40842	down	3.98097	1.37393e-06	0.283682	4.82e-11	1.01303	down	4.3902	1.3e-11	common_down	chr12:8056844-8066471	GO:0010759 positive regulation of macrophage chemotaxis;GO:0090023 positive regulation of neutrophil chemotaxis;GO:1905523 positive regulation of macrophage migration	NA	C3a is an anaphylatoxin released during activation of the complement system. The protein encoded by this gene is an orphan G protein-coupled receptor for C3a. Binding of C3a by the encoded receptor activates chemotaxis, granule enzyme release, superoxide anion production, and bacterial opsonization. [provided by RefSeq, May 2016]
244	TPSB2	3.28524	down	4.30486	7.77998e-12	0.48688	0	2.36451	down	5.02881	1.34e-23	common_down	chr16:1228336-1230184	GO:0006508 proteolysis;GO:0019538 protein metabolic process;GO:1901564 organonitrogen compound metabolic process	NA	Tryptases comprise a family of trypsin-like serine proteases, the peptidase family S1. Tryptases are enzymatically active only as heparin-stabilized tetramers, and they are resistant to all known endogenous proteinase inhibitors. Several tryptase genes are clustered on chromosome 16p13.3. These genes are characterized by several distinct features. They have a highly conserved 3' UTR and contain t…
245	ITGAX	1.54232	down	4.75817	1.01418e-06	0.300234	2.99e-12	1.11613	down	5.18782	1.11e-13	common_down	chr16:31355134-31382997	GO:1903955 positive regulation of protein targeting to mitochondrion;GO:1903214 regulation of protein targeting to mitochondrion;GO:1903749 positive regulation of establishment of protein localization to mitochondrion	NA	This gene encodes the integrin alpha X chain protein. Integrins are heterodimeric integral membrane proteins composed of an alpha chain and a beta chain. This protein combines with the beta 2 chain (ITGB2) to form a leukocyte-specific integrin referred to as inactivated-C3b (iC3b) receptor 4 (CR4). The alpha X beta 2 complex seems to overlap the properties of the alpha M beta 2 integrin in the ad…
246	CD37	1.89039	down	4.41446	4.51101e-12	0.402354	0	1.37312	down	4.97048	7.63e-21	common_down	chr19:49335420-49340604	GO:0007166 cell surface receptor signaling pathway;GO:0007165 signal transduction;GO:0023052 signaling	NA	The protein encoded by this gene is a member of the transmembrane 4 superfamily, also known as the tetraspanin family. Most of these members are cell-surface proteins that are characterized by the presence of four hydrophobic domains. The proteins mediate signal transduction events that play a role in the regulation of cell development, activation, growth and motility. This encoded protein is a c…
247	IRF8	1.8537	down	3.91495	1.17137e-10	0.421104	0	1.348	down	4.48816	2.83e-20	common_down	chr16:85899168-85922605	GO:0044130 negative regulation of growth of symbiont in host;GO:0044126 regulation of growth of symbiont in host;GO:0044146 negative regulation of growth of symbiont involved in interaction with host	Nucleoplasm(Enhanced)	Interferon consensus sequence-binding protein (ICSBP) is a transcription factor of the interferon (IFN) regulatory factor (IRF) family. Proteins of this family are composed of a conserved DNA-binding domain in the N-terminal region and a divergent C-terminal region that serves as the regulatory domain. The IRF family proteins bind to the IFN-stimulated response element (ISRE) and regulate express…
248	SELENBP1	2.57546	down	7.04514	3.04392e-13	0.564232	0	1.87817	down	7.22013	1.05e-17	common_down	chr1:151364302-151372734	GO:0015031 protein transport;GO:0015833 peptide transport;GO:0042886 amide transport	Nucleoli(Supported)	This gene encodes a member of the selenium-binding protein family. Selenium is an essential nutrient that exhibits potent anticarcinogenic properties, and deficiency of selenium may cause certain neurologic diseases. The effects of selenium in preventing cancer and neurologic diseases may be mediated by selenium-binding proteins, and decreased expression of this gene may be associated with severa…
249	RPS6KA2	1.37656	down	6.65346	1.72053e-11	0.423299	0	1.0053	down	6.86133	2.43e-13	common_down	chr6:166409364-166862551;chr6:166409364-166544690;chr6:166409364-166627277	GO:0043065 positive regulation of apoptotic process;GO:0043068 positive regulation of programmed cell death;GO:0008285 negative regulation of cell proliferation	Nucleoplasm(Supported)	This gene encodes a member of the RSK (ribosomal S6 kinase) family of serine/threonine kinases. This kinase contains two non-identical kinase catalytic domains and phosphorylates various substrates, including members of the mitogen-activated kinase (MAPK) signalling pathway. The activity of this protein has been implicated in controlling cell growth and differentiation. Alternative splice variant…
250	FREM2	2.88903	down	2.51417	1.38799e-07	0.269965	4.22e-10	2.11395	down	3.29183	1.51e-18	common_down	chr13:38687036-38887130	GO:0048839 inner ear development;GO:0043583 ear development;GO:0007507 heart development	Cytosol(Approved)	This gene encodes an integral membrane protein containing numerous CSPG (chondroitin sulfate proteoglycan element) repeats and Calx-beta domains. The encoded protein localizes to the basement membrane, forming a ternary complex that plays a role in epidermal-dermal interactions. This protein is important for the integrity of skin and renal epithelia. Mutations in this gene are associated with Fra…
251	MAOA	1.99401	down	6.69882	2.51189e-07	0.411637	0	1.45917	down	6.74568	3.8e-12	common_down	chrX:43654907-43746824	GO:0042420 dopamine catabolic process;GO:0042424 catecholamine catabolic process;GO:0019614 catechol-containing compound catabolic process	Mitochondria(Enhanced)	This gene is one of two neighboring gene family members that encode mitochondrial enzymes which catalyze the oxidative deamination of amines, such as dopamine, norepinephrine, and serotonin. Mutation of this gene results in Brunner syndrome. This gene has also been associated with a variety of other psychiatric disorders, including antisocial behavior. Alternatively spliced transcript variants en…
252	THRB	2.26086	down	2.3206	6.51641e-10	0.364254	0	1.66093	down	2.96719	3.68e-24	common_down	chr3:24117154-24494822;chr3:24117154-24495005;chr3:24117154-24495281	GO:0008050 female courtship behavior;GO:0007621 negative regulation of female receptivity;GO:0060509 Type I pneumocyte differentiation	Nuclear bodies(Supported)	The protein encoded by this gene is a nuclear hormone receptor for triiodothyronine. It is one of the several receptors for thyroid hormone, and has been shown to mediate the biological activities of thyroid hormone. Knockout studies in mice suggest that the different receptors, while having certain extent of redundancy, may mediate different functions of thyroid hormone. Mutations in this gene a…
253	CHI3L2	3.29204	down	2.51886	7.71114e-10	0.43561	0	2.45215	down	3.34773	4.54e-29	common_down	chr1:111227659-111243440;chr1:111229711-111243440	GO:0006032 chitin catabolic process;GO:1901072 glucosamine-containing compound catabolic process;GO:0046348 amino sugar catabolic process	NA	The protein encoded by this gene is similar to bacterial chitinases but lacks chitinase activity. The encoded protein is secreted and is involved in cartilage biogenesis. Several transcript variants encoding different isoforms have been found for this gene. [provided by RefSeq, Apr 2012]
254	PION	1.6297	down	4.55014	6.87619e-13	0.504196	0	1.21394	down	4.84002	1.46e-26	common_down	chr7:77310751-77416400	GO:1902004 positive regulation of amyloid-beta formation;GO:1902993 positive regulation of amyloid precursor protein catabolic process;GO:1902003 regulation of amyloid-beta formation	Vesicles(Supported)	Accumulation of neurotoxic amyloid-beta is a major hallmark of Alzheimer disease (AD; MIM 104300). Formation of amyloid-beta is catalyzed by gamma-secretase (see PSEN1; MIM 104311), a protease with numerous substrates. PION, or GSAP, selectively increases amyloid-beta production through a mechanism involving its interaction with both gamma-secretase and its substrate, the amyloid-beta precursor p…
255	HLA-DRB6	1.87662	down	4.5249	0.000121898	0.3773	0	1.39918	down	4.83492	2.95e-06	common_down	chr6:32552713-32560002;chr6_GL000251v2_alt:3973544-3974749	NA	NA	NA
256	ATP10A	1.9593	down	3.79123	1.77703e-10	0.335604	4.22e-15	1.46472	down	4.1793	4.4e-18	common_down	chr15:25678713-25863202	GO:0045332 phospholipid translocation;GO:0034204 lipid translocation;GO:0015914 phospholipid transport	NA	The protein encoded by this gene belongs to the family of P-type cation transport ATPases, and to the subfamily of aminophospholipid-transporting ATPases. The aminophospholipid translocases transport phosphatidylserine and phosphatidylethanolamine from one side of a bilayer to another. This gene is maternally expressed. It maps within the most common interval of deletion responsible for Angelman …
257	MGP	1.74606	down	6.99661	1.88442e-08	0.399941	0	1.30852	down	7.38833	1.82e-13	common_down	chr12:14880864-14886062	GO:0001502 cartilage condensation;GO:0030500 regulation of bone mineralization;GO:0098743 cell aggregation	NA	This gene encodes a member of the osteocalcin/matrix Gla family of proteins. The encoded vitamin K-dependent protein is secreted by chondrocytes and vascular smooth muscle cells, and functions as a physiological inhibitor of ectopic tissue calcification. Carboxylation status of the encoded protein is associated with calcification of the vasculature in human patients with cardiovascular disease an…
258	ICAM4	2.42909	down	2.2233	1.21779e-09	0.310807	4.6e-13	1.82277	down	2.83458	8.6e-18	common_down	chr19:10286967-10288584	GO:0030198 extracellular matrix organization;GO:0043062 extracellular structure organization;GO:0098609 cell-cell adhesion	NA	This gene encodes the Landsteiner-Wiener (LW) blood group antigen(s) that belongs to the immunoglobulin (Ig) superfamily, and that shares similarity with the intercellular adhesion molecule (ICAM) protein family. This ICAM protein contains 2 Ig-like C2-type domains and binds to the leukocyte adhesion LFA-1 protein. The molecular basis of the LW(A)/LW(B) blood group antigens is a single aa variati…
259	ZBTB7C	1.7624	down	2.8334	3.08862e-05	0.288978	2.02e-11	1.3229	down	3.12842	5.91e-10	common_down	chr18:48027268-48409422;chr18:48027268-48137309	GO:1903025 regulation of RNA polymerase II regulatory region sequence-specific DNA binding;GO:0045600 positive regulation of fat cell differentiation;GO:2000677 regulation of transcription regulatory region DNA binding	NA	NA
260	GIMAP2	1.36265	down	3.0618	2.92126e-08	0.311514	4.04e-13	1.02341	down	3.45451	7.8e-15	common_down	chr7:150685706-150693640	NA	NA	This gene encodes a protein belonging to the GTP-binding superfamily and to the immuno-associated nucleotide (IAN) subfamily of nucleotide-binding proteins. In humans, the IAN subfamily genes are located in a cluster at 7q36.1. [provided by RefSeq, Jul 2008]
261	NINJ2	1.47857	down	3.72103	2.1589e-07	0.367595	0	1.11142	down	3.74645	8.26e-14	common_down	chr12:564296-643685;chr12:564296-610413;chr12:564296-663741	GO:0007158 neuron cell-cell adhesion;GO:0042246 tissue regeneration;GO:0031099 regeneration	Endoplasmic reticulum(Approved)	The protein encoded by this gene belongs to the ninjurin (for nerve injury induced) family. It is a cell surface adhesion protein that is upregulated in Schwann cells surrounding the distal segment of injured nerve, and promotes neurite outgrowth, thus may have a role in nerve regeneration after nerve injury. [provided by RefSeq, Oct 2011]
262	SIGLEC1	2.18081	down	4.20129	6.27376e-08	0.413912	0	1.64315	down	4.71395	3.78e-21	common_down	chr20:3686970-3707128	GO:0007160 cell-matrix adhesion;GO:0031589 cell-substrate adhesion;GO:0006954 inflammatory response	NA	This gene encodes a member of the immunoglobulin superfamily. The encoded protein is a lectin-like adhesion molecule that binds glycoconjugate ligands on cell surfaces in a sialic acid-dependent manner. It is a type I transmembrane protein expressed only by a subpopulation of macrophages and is involved in mediating cell-cell interactions. Alternative splicing produces a transcript variant encodi…
263	GGT6	2.04897	down	1.94161	0.00146339	0.192351	1.04e-05	1.54427	down	2.43679	3.42e-07	common_down	chr17:4556927-4560596	GO:1901750 leukotriene D4 biosynthetic process;GO:1901748 leukotriene D4 metabolic process;GO:0019370 leukotriene biosynthetic process	NA	GGT6 belongs to the gamma-glutamyltransferase (GGT; EC 2.3.2.2) gene family. GGT is a membrane-bound extracellular enzyme that cleaves gamma-glutamyl peptide bonds in glutathione and other peptides and transfers the gamma-glutamyl moiety to acceptors. GGT is also key to glutathione homeostasis because it provides substrates for glutathione synthesis (Heisterkamp et al., 2008 [PubMed 18357469]).[s…
264	ABCA3	3.80832	down	6.89612	1.58333e-17	0.686535	0	2.87036	down	7.46855	2.33e-23	common_down	chr16:2275878-2340746	GO:0051384 response to glucocorticoid;GO:0031960 response to corticosteroid;GO:0006869 lipid transport	Cytosol;Nucleoplasm(Approved)	The membrane-associated protein encoded by this gene is a member of the superfamily of ATP-binding cassette (ABC) transporters. ABC proteins transport various molecules across extra- and intracellular membranes. ABC genes are divided into seven distinct subfamilies (ABC1, MDR/TAP, MRP, ALD, OABP, GCN20, White). This protein is a member of the ABC1 subfamily. Members of the ABC1 subfamily comprise…
[truncated: 2,587 more rows]

## Sheet: DEG GSEA
Term	Description www.ebi.ac.uk/QuickGO; www.reactome.org;www.genome.jp; http://software.broadinstitute.org/gsea/msigdb/	Log (q-value)	In_Term/In_List	Symbols	Tumor_group	DE_direction
[truncated: 119 more rows]

## Sheet: Tumor Purity Per Sample
		Aran et al. 2015
TCGAID	LRRK2cutpoint_expression_subtype	Purity_CPE
TCGA-05-4244-01	LRRK2-high.TRU	0.7019
TCGA-05-4249-01	LRRK2-high.TRU	0.64
TCGA-05-4250-01	LRRK2-high.PI	0.637
TCGA-05-4382-01	LRRK2-low.PI	0.381
TCGA-05-4384-01	LRRK2-high.TRU	0.6937
TCGA-05-4389-01	LRRK2-high.PP	0.6365
TCGA-05-4390-01	LRRK2-low.PP	0.7245
TCGA-05-4395-01	LRRK2-low.PI	0.7424
[truncated: 502 more rows]

## Sheet: Immune-related DEG
rowID	immune_cell_marker	comparison_LRRK2-GES	Dunns_test_adjP	Spearman_rho (purity_CPE vs marker RSEM)	Spearman_adjP
[truncated: 203 more rows]
