# Supplementary material for: Loss of Parkinson’s susceptibility gene LRRK2 promotes carcinogen-induced lung tumorigenesis
Source: Sci Rep. 2021 Jan 22;11:2097. doi: 10.1038/s41598-021-81639-0 (PMC7822882; doi:10.1038/s41598-021-81639-0)
Supplement: Supplementary file 5 — Supplementary Table S5. [file 41598_2021_81639_MOESM5_ESM.xlsx]

## Sheet: Legend
Supplementary Table S5: Source data for Table 1, overlap of differentially expressed genes in LRRK2-low LUAD and mouse lung development.
Human-mouse ortholog reference. List of differentially expressed mouse lung development genes, identified by Beauchemin et al. 2016. Gene set enrichment for differentially expressed genes that overlap between mouse lung development stages and LRRK2-low LUAD tumors.

## Sheet: Human-Mouse orthology ref
human_entrez_gene	human_ensembl_gene	hgnc_id	human_name	human_symbol	human_chr	human_assert_ids	mouse_entrez_gene	mouse_ensembl_gene	mgi_id	mouse_name	mouse_symbol	mouse_chr	mouse_assert_ids	DBsupport	DBcount	uniqueID_HGNC-MGI
1072	ENSG00000172757	HGNC:1874	cofilin 1	CFL1	11q13.1	P23528,99735,ENOG411AXFU,Phy00081OL_HUMAN,HGNC:1874,HUMAN|HGNC=1874|UniProtKB=P23528,ENSP00000432660,1072,HUMAN04909,ENSG00000172757,EOG090M0D2Z	12631	ENSMUSG00000056201	MGI:101757	cofilin 1, non-muscle	Cfl1	19	P18760,99735,ENOG411AXFU,Phy003934X_MOUSE,MGI:101757,MOUSE|MGI=MGI=101757|UniProtKB=P18760,ENSMUSP00000112259,12631,MOUSE20159,ENSMUSG00000056201,EOG090M0D2Z	Inparanoid,HomoloGene,EggNOG,PhylomeDB,HGNC,Panther,Treefam,NCBI,OMA,Ensembl,OrthoDB	11	HGNC:1874_MGI:101757
139425	ENSG00000226372	HGNC:31810	DDB1 and CUL4 associated factor 8 like 1	DCAF8L1	Xp21.3	HUMAN|HGNC=31810|UniProtKB=A6NGE4,ENSP00000405222,ENSG00000226372	18630	ENSMUSG00000035395	MGI:101758	plasmacytoma expressed transcript 2	Pet2	X	MOUSE|MGI=MGI=101758|UniProtKB=A2AHY8,ENSMUSP00000109592,ENSMUSG00000035395	Panther,Treefam,Ensembl	3	HGNC:31810_MGI:101758
347442	ENSG00000189186	HGNC:31811	DDB1 and CUL4 associated factor 8 like 2	DCAF8L2	Xp21.3	HUMAN|HGNC=31811|UniProtKB=P0C7V8,ENSP00000462745,ENSG00000189186	18630	ENSMUSG00000035395	MGI:101758	plasmacytoma expressed transcript 2	Pet2	X	MOUSE|MGI=MGI=101758|UniProtKB=A2AHY8,ENSMUSP00000109592,ENSMUSG00000035395	Panther,Treefam,Ensembl	3	HGNC:31811_MGI:101758
6860	ENSG00000132872	HGNC:11512	synaptotagmin 4	SYT4	18q12.3	Q9H2B2,7559,ENOG411AUNZ,Phy000886T_HUMAN,HGNC:11512,ENSP00000255224,HUMAN|HGNC=11512|UniProtKB=Q9H2B2,ENSP00000255224,6860,HUMAN13891,ENSG00000132872,EOG090M065G	20983	ENSMUSG00000024261	MGI:101759	synaptotagmin IV	Syt4	18	P40749,7559,ENOG411AUNZ,Phy0009H8B_MOUSE,MGI:101759,ENSMUSP00000025110,MOUSE|MGI=MGI=101759|UniProtKB=P40749,ENSMUSP00000025110,20983,MOUSE19105,ENSMUSG00000024261,EOG090M065G	Inparanoid,HomoloGene,EggNOG,PhylomeDB,HGNC,OrthoMCL,Panther,Treefam,NCBI,OMA,Ensembl,OrthoDB	12	HGNC:11512_MGI:101759
6433	ENSG00000061936	HGNC:10790	splicing factor SWAP	SFSWAP	12q24.33	Q12872,134548,ENOG411B1SN,HGNC:10790,ENSP00000261674,HUMAN|HGNC=10790|UniProtKB=Q12872,ENSP00000261674,HUMAN07397,6433,ENSG00000061936,EOG090M043P	231769	ENSMUSG00000029439	MGI:101760	splicing factor SWAP	Sfswap	5	Q3USH5,134548,ENOG411B1SN,MGI:101760,ENSMUSP00000062413,MOUSE|MGI=MGI=101760|UniProtKB=Q3USH5,ENSMUSP00000062413,MOUSE37996,231769,ENSMUSG00000029439,EOG090M043P	Inparanoid,HomoloGene,EggNOG,HGNC,OrthoMCL,Panther,Treefam,OMA,NCBI,Ensembl,OrthoDB	11	HGNC:10790_MGI:101760
8091	ENSG00000149948	HGNC:5009	high mobility group AT-hook 2	HMGA2	12q14.3	P52926,ENOG411B6HN,Phy001R626_HUMAN,HGNC:5009,HUMAN|HGNC=5009|UniProtKB=P52926,ENSP00000407306,ENSP00000384026,HUMAN06750,8091	15364	ENSMUSG00000056758	MGI:101761	high mobility group AT-hook 2	Hmga2	10	P52927,ENOG411B6HN,Phy001RQKU_MOUSE,MGI:101761,MOUSE|MGI=MGI=101761|UniProtKB=P52927,ENSMUSP00000072556,ENSMUSP00000072556,MOUSE02291,15364	Inparanoid,EggNOG,PhylomeDB,HGNC,Panther,OrthoMCL,Treefam,OMA,NCBI	9	HGNC:5009_MGI:101761
2004	ENSG00000111145	HGNC:3325	ELK3, ETS transcription factor	ELK3	12q23.1	P41970,3833,ENOG411AZ38,HGNC:3325,ENSP00000228741,HUMAN|HGNC=3325|UniProtKB=P41970,ENSP00000228741,2004,HUMAN06960,ENSG00000111145,EOG090M0A3Q	13713	ENSMUSG00000008398	MGI:101762	ELK3, member of ETS oncogene family	Elk3	10	P41971,3833,ENOG411AZ38,MGI:101762,ENSMUSP00000008542,MOUSE|MGI=MGI=101762|UniProtKB=P41971,ENSMUSP00000008542,13713,MOUSE01967,ENSMUSG00000008398,EOG090M0A3Q	Inparanoid,HomoloGene,EggNOG,HGNC,OrthoMCL,Panther,Treefam,NCBI,OMA,Ensembl,OrthoDB	11	HGNC:3325_MGI:101762
1073	ENSG00000165410	HGNC:1875	cofilin 2	CFL2	14q13.1	Q9Y281,129115,ENOG411AT96,Phy000846C_HUMAN,HGNC:1875,HUMAN|HGNC=1875|UniProtKB=Q9Y281,ENSP00000340635,ENSP00000340635,1073,HUMAN08291,ENSG00000165410,EOG090M0D2Z	12632	ENSMUSG00000062929	MGI:101763	cofilin 2, muscle	Cfl2	12	P45591,129115,ENOG411AT96,Phy000A0O5_MOUSE,MGI:101763,MOUSE|MGI=MGI=101763|UniProtKB=P45591,ENSMUSP00000077262,ENSMUSP00000077262,12632,MOUSE07073,ENSMUSG00000062929,EOG090M0D2Z	Inparanoid,HomoloGene,EggNOG,PhylomeDB,HGNC,Panther,OrthoMCL,Treefam,NCBI,OMA,Ensembl,OrthoDB	12	HGNC:1875_MGI:101763
8851	ENSG00000176749	HGNC:1775	cyclin dependent kinase 5 regulatory subunit 1	CDK5R1	17q11.2	Q15078,31200,ENOG411B1E0,Phy0008741_HUMAN,HGNC:1775,ENSP00000318486,HUMAN|HGNC=1775|UniProtKB=Q15078,ENSP00000318486,HUMAN12379,8851,ENSG00000176749,EOG090M09SP	12569	ENSMUSG00000048895	MGI:101764	cyclin-dependent kinase 5, regulatory subunit 1 (p35)	Cdk5r1	11	P61809,31200,ENOG411B1E0,Phy001RPFN_MOUSE,MGI:101764,ENSMUSP00000099514,MOUSE|MGI=MGI=101764|UniProtKB=P61809,ENSMUSP00000099514,MOUSE04784,12569,ENSMUSG00000048895,EOG090M09SP	Inparanoid,HomoloGene,EggNOG,PhylomeDB,HGNC,OrthoMCL,Panther,Treefam,OMA,NCBI,Ensembl,OrthoDB	12	HGNC:1775_MGI:101764
1020	ENSG00000164885	HGNC:1774	cyclin dependent kinase 5	CDK5	7q36.1	Q00535,3623,ENOG411B302,Phy001R4YT_HUMAN,HGNC:1774,ENSP00000419782,HUMAN|HGNC=1774|UniProtKB=Q00535,ENSP00000419782,1020,HUMAN27263,ENSG00000164885,EOG090M08HI	12568	ENSMUSG00000028969	MGI:101765	cyclin-dependent kinase 5	Cdk5	5	P49615,3623,ENOG411B302,Phy001RPG5_MOUSE,MGI:101765,ENSMUSP00000030814,MOUSE|MGI=MGI=101765|UniProtKB=P49615,ENSMUSP00000030814,12568,MOUSE35479,ENSMUSG00000028969,EOG090M08HI	Inparanoid,HomoloGene,EggNOG,PhylomeDB,HGNC,OrthoMCL,Panther,Treefam,NCBI,OMA,Ensembl,OrthoDB	12	HGNC:1774_MGI:101765
6259	ENSG00000163785	HGNC:10481	receptor-like tyrosine kinase	RYK	3q22.2	P34925,68287,Phy001R7P2_HUMAN,HGNC:10481,HUMAN|HGNC=10481|UniProtKB=P34925,6259,HUMAN21528,ENSG00000163785,EOG090M04EY	20187	ENSMUSG00000032547	MGI:101766	receptor-like tyrosine kinase	Ryk	9	Q01887,68287,Phy001RSB5_MOUSE,MGI:101766,MOUSE|MGI=MGI=101766|UniProtKB=Q01887,20187,MOUSE52407,ENSMUSG00000032547,EOG090M04EY	Inparanoid,HomoloGene,PhylomeDB,HGNC,Panther,NCBI,OMA,Ensembl,OrthoDB	9	HGNC:10481_MGI:101766
4170	ENSG00000143384	HGNC:6943	MCL1, BCL2 family apoptosis regulator	MCL1	1q21.2	Q07820,7413,ENOG411B24X,Phy0007YPF_HUMAN,HGNC:6943,ENSP00000358022,HUMAN|HGNC=6943|UniProtKB=Q07820,ENSP00000358022,HUMAN01602,4170,ENSG00000143384,EOG090M09OY	17210	ENSMUSG00000038612	MGI:101769	myeloid cell leukemia sequence 1	Mcl1	3	P97287,7413,ENOG411B24X,Phy001RRA5_MOUSE,MGI:101769,ENSMUSP00000044048,MOUSE|MGI=MGI=101769|UniProtKB=P97287,ENSMUSP00000044048,MOUSE30756,17210,ENSMUSG00000038612,EOG090M09OY	Inparanoid,HomoloGene,EggNOG,PhylomeDB,HGNC,OrthoMCL,Panther,Treefam,OMA,NCBI,Ensembl,OrthoDB	12	HGNC:6943_MGI:101769
631	ENSG00000125864	HGNC:1040	beaded filament structural protein 1	BFSP1	20p12.1	Q12934,ENOG411B1AG,922,Phy0008BTD_HUMAN,HGNC:1040,ENSP00000367104,HUMAN|HGNC=1040|UniProtKB=Q12934,ENSP00000367104,631,HUMAN18719,ENSG00000125864,EOG090M041J	12075	ENSMUSG00000027420	MGI:101770	beaded filament structural protein 1, in lens-CP94	Bfsp1	2	A2AMT1,ENOG411B1AG,922,Phy000A5ZV_MOUSE,MGI:101770,ENSMUSP00000096899,MOUSE|MGI=MGI=101770|UniProtKB=A2AMT1,ENSMUSP00000096899,12075,MOUSE28047,ENSMUSG00000027420,EOG090M041J	Inparanoid,EggNOG,HomoloGene,PhylomeDB,HGNC,OrthoMCL,Panther,Treefam,NCBI,OMA,Ensembl,OrthoDB	12	HGNC:1040_MGI:101770
6645	ENSG00000168807	HGNC:11169	syntrophin beta 2	SNTB2	16q22.1	Q13425,4911,Phy00086CW_HUMAN,HGNC:11169,ENSP00000338191,HUMAN|HGNC=11169|UniProtKB=Q13425,ENSP00000338191,6645,HUMAN11314,ENSG00000168807,EOG090M06YT	20650	ENSMUSG00000041308	MGI:101771	syntrophin, basic 2	Sntb2	8	Q61235,4911,Phy0009PAQ_MOUSE,MGI:101771,ENSMUSP00000037324,MOUSE|MGI=MGI=101771|UniProtKB=Q61235,ENSMUSP00000037324,20650,MOUSE49464,ENSMUSG00000041308,EOG090M06YT	Inparanoid,HomoloGene,PhylomeDB,HGNC,OrthoMCL,Panther,Treefam,NCBI,OMA,Ensembl,OrthoDB	11	HGNC:11169_MGI:101771
6640	ENSG00000101400	HGNC:11167	syntrophin alpha 1	SNTA1	20q11.21	Q13424,2331,ENOG411BANR,Phy0008BY2_HUMAN,HGNC:11167,ENSP00000217381,HUMAN|HGNC=11167|UniProtKB=Q13424,ENSP00000217381,6640,HUMAN18859,ENSG00000101400,EOG090M05XM	20648	ENSMUSG00000027488	MGI:101772	syntrophin, acidic 1	Snta1	2	Q61234,2331,ENOG411BANR,Phy001RSIP_MOUSE,MGI:101772,ENSMUSP00000028991,MOUSE|MGI=MGI=101772|UniProtKB=Q61234,ENSMUSP00000028991,20648,MOUSE28320,ENSMUSG00000027488,EOG090M05XM	Inparanoid,HomoloGene,EggNOG,PhylomeDB,HGNC,OrthoMCL,Panther,Treefam,NCBI,OMA,Ensembl,OrthoDB	12	HGNC:11167_MGI:101772
942	ENSG00000114013	HGNC:1705	CD86 molecule	CD86	3q13.33	P42081,10443,ENOG411AYZF,Phy0008E33_HUMAN,HGNC:1705,HUMAN|HGNC=1705|UniProtKB=P42081,ENSP00000332049,942,HUMAN21382,ENSG00000114013,EOG090M0BID	12524	ENSMUSG00000022901	MGI:101773	CD86 antigen	Cd86	16	P42082,10443,ENOG411AYZF,Phy0009VAQ_MOUSE,MGI:101773,MOUSE|MGI=MGI=101773|UniProtKB=P42082,ENSMUSP00000087047,12524,MOUSE15778,ENSMUSG00000022901,EOG090M0BID	Inparanoid,HomoloGene,EggNOG,PhylomeDB,HGNC,Panther,Treefam,NCBI,OMA,Ensembl,OrthoDB	11	HGNC:1705_MGI:101773
973	ENSG00000105369	HGNC:1698	CD79a molecule	CD79A	19q13.2	P11912,31053,ENOG411ARWY,Phy00089C7_HUMAN,HGNC:1698,ENSP00000221972,HUMAN|HGNC=1698|UniProtKB=P11912,ENSP00000221972,973,HUMAN15628,ENSG00000105369,EOG090M0BBF	12518	ENSMUSG00000003379	MGI:101774	CD79A antigen (immunoglobulin-associated alpha)	Cd79a	7	P11911,31053,ENOG411ARWY,Phy001RU98_MOUSE,MGI:101774,ENSMUSP00000003469,MOUSE|MGI=MGI=101774|UniProtKB=P11911,ENSMUSP00000003469,12518,MOUSE43040,ENSMUSG00000003379,EOG090M0BBF	Inparanoid,HomoloGene,EggNOG,PhylomeDB,HGNC,OrthoMCL,Panther,Treefam,NCBI,OMA,Ensembl,OrthoDB	12	HGNC:1698_MGI:101774
941	ENSG00000121594	HGNC:1700	CD80 molecule	CD80	3q13.33	P33681,3804,ENOG411B587,Phy0008E26_HUMAN,HGNC:1700,ENSP00000264246,HUMAN|HGNC=1700|UniProtKB=P33681,ENSP00000264246,941,HUMAN21350,ENSG00000121594,EOG090M0CXP	12519	ENSMUSG00000075122	MGI:101775	CD80 antigen	Cd80	16	Q00609,3804,ENOG411B587,Phy0009VBM_MOUSE,MGI:101775,ENSMUSP00000097404,MOUSE|MGI=MGI=101775|UniProtKB=Q00609,ENSMUSP00000097404,12519,MOUSE15829,ENSMUSG00000075122,EOG090M0CXP	Inparanoid,HomoloGene,EggNOG,PhylomeDB,HGNC,OrthoMCL,Panther,Treefam,NCBI,OMA,Ensembl,OrthoDB	12	HGNC:1700_MGI:101775
89884	ENSG00000121454	HGNC:21734	LIM homeobox 4	LHX4	1q25.2	Q969G2,56497,ENOG411AVUJ,Phy0007Z99_HUMAN,HGNC:21734,ENSP00000263726,HUMAN|HGNC=21734|UniProtKB=Q969G2,ENSP00000263726,HUMAN02197,89884,ENSG00000121454,EOG090M07MB	16872	ENSMUSG00000026468	MGI:101776	LIM homeobox protein 4	Lhx4	1	P53776,56497,ENOG411AVUJ,Phy0009NW3_MOUSE,MGI:101776,ENSMUSP00000027740,MOUSE|MGI=MGI=101776|UniProtKB=P53776,ENSMUSP00000027740,MOUSE23883,16872,ENSMUSG00000026468,EOG090M07MB	Inparanoid,HomoloGene,EggNOG,PhylomeDB,HGNC,OrthoMCL,Panther,Treefam,OMA,NCBI,Ensembl,OrthoDB	12	HGNC:21734_MGI:101776
5270	ENSG00000135919	HGNC:8951	serpin family E member 2	SERPINE2	2q36.1	P07093,21247,ENOG411AUEF,Phy0008BG8_HUMAN,HGNC:8951,ENSP00000415786,HUMAN|HGNC=8951|UniProtKB=P07093,ENSP00000415786,5270,HUMAN18304,ENSG00000135919,EOG090M06CX	20720	ENSMUSG00000026249	MGI:101780	serine (or cysteine) peptidase inhibitor, clade E, member 2	Serpine2	1	Q07235,21247,ENOG411AUEF,Phy0009NCD_MOUSE,MGI:101780,ENSMUSP00000027467,MOUSE|MGI=MGI=101780|UniProtKB=Q07235,ENSMUSP00000027467,20720,MOUSE22699,ENSMUSG00000026249,EOG090M06CX	Inparanoid,HomoloGene,EggNOG,PhylomeDB,HGNC,OrthoMCL,Panther,Treefam,NCBI,OMA,Ensembl,OrthoDB	12	HGNC:8951_MGI:101780
6641	ENSG00000172164	HGNC:11168	syntrophin beta 1	SNTB1	8q24.12	Q13884,9618,ENOG411B0ED,Phy0008JOO_HUMAN,HGNC:11168,ENSP00000378965,HUMAN|HGNC=11168|UniProtKB=Q13884,ENSP00000378965,6641,HUMAN28191,ENSG00000172164,EOG090M06YT	20649	ENSMUSG00000060429	MGI:101781	syntrophin, basic 1	Sntb1	15	Q99L88,9618,ENOG411B0ED,Phy001RSIQ_MOUSE,MGI:101781,ENSMUSP00000041294,MOUSE|MGI=MGI=101781|UniProtKB=Q99L88,ENSMUSP00000041294,20649,MOUSE13583,ENSMUSG00000060429,EOG090M06YT	Inparanoid,HomoloGene,EggNOG,PhylomeDB,HGNC,OrthoMCL,Panther,Treefam,NCBI,OMA,Ensembl,OrthoDB	12	HGNC:11168_MGI:101781
6337	ENSG00000111319	HGNC:10599	sodium channel epithelial 1 alpha subunit	SCNN1A	12p13	P37088,811,ENOG411B16M,Phy00082DQ_HUMAN,HGNC:10599,HUMAN|HGNC=10599|UniProtKB=P37088,ENSP00000353292,ENSP00000353292,HUMAN05851,6337,ENSG00000111319,EOG090M03E1	20276	ENSMUSG00000030340	MGI:101782	sodium channel, nonvoltage-gated 1 alpha	Scnn1a	6	Q61180,811,ENOG411B16M,Phy001RSDH_MOUSE,MGI:101782,MOUSE|MGI=MGI=101782|UniProtKB=Q61180,ENSMUSP00000080164,ENSMUSP00000080164,MOUSE41497,20276,ENSMUSG00000030340,EOG090M03E1	Inparanoid,HomoloGene,EggNOG,PhylomeDB,HGNC,Panther,OrthoMCL,Treefam,OMA,NCBI,Ensembl,OrthoDB	12	HGNC:10599_MGI:101782
10733	ENSG00000142731	HGNC:11397	polo like kinase 4	PLK4	4q28.1	O00444,7962,ENOG411B0BQ,Phy0008F9W_HUMAN,HGNC:11397,ENSP00000270861,HUMAN|HGNC=11397|UniProtKB=O00444,ENSP00000270861,10733,HUMAN22857,ENSG00000142731,EOG090M01WB,EOG090M01WB	20873	ENSMUSG00000025758	MGI:101783	polo like kinase 4	Plk4	3	Q64702,7962,ENOG411B0BQ,Phy0009X8M_MOUSE,MGI:101783,ENSMUSP00000026858,MOUSE|MGI=MGI=101783|UniProtKB=Q64702,ENSMUSP00000026858,20873,MOUSE29670,ENSMUSG00000025758,EOG090M01WB,EOG090M01WB	Inparanoid,HomoloGene,EggNOG,PhylomeDB,HGNC,OrthoMCL,Panther,Treefam,NCBI,OMA,Ensembl,OrthoDB,OrthoDB	13	HGNC:11397_MGI:101783
10763	ENSG00000132688	HGNC:7756	nestin	NES	1q23.1	P48681,ENOG411B0H2,Phy0007YYG_HUMAN,HGNC:7756,HUMAN|HGNC=7756|UniProtKB=P48681,ENSP00000357206,ENSP00000357206,HUMAN01886,10763,ENSG00000132688,EOG090M00SC	18008	ENSMUSG00000004891	MGI:101784	nestin	Nes	3	Q6P5H2,ENOG411B0H2,Phy001RRJ8_MOUSE,MGI:101784,MOUSE|MGI=MGI=101784|UniProtKB=Q6P5H2,ENSMUSP00000088493,ENSMUSP00000088493,MOUSE30187,18008,ENSMUSG00000004891,EOG090M00SC	Inparanoid,EggNOG,PhylomeDB,HGNC,Panther,OrthoMCL,Treefam,OMA,NCBI,Ensembl,OrthoDB	11	HGNC:7756_MGI:101784
4605	ENSG00000101057	HGNC:7548	MYB proto-oncogene like 2	MYBL2	20q13.12	P10244,1847,ENOG411B3F9,Phy0008C30_HUMAN,ENSP00000217026,HGNC:7548,HUMAN|HGNC=7548|UniProtKB=P10244,ENSP00000217026,4605,HUMAN19017,ENSG00000101057,EOG090M03EB	17865	ENSMUSG00000017861	MGI:101785	myeloblastosis oncogene-like 2	Mybl2	2	P48972,1847,ENOG411B3F9,Phy000A69J_MOUSE,ENSMUSP00000018005,MGI:101785,MOUSE|MGI=MGI=101785|UniProtKB=P48972,ENSMUSP00000018005,17865,MOUSE28614,ENSMUSG00000017861,EOG090M03EB	Inparanoid,HomoloGene,EggNOG,PhylomeDB,OrthoMCL,HGNC,Panther,Treefam,NCBI,OMA,Ensembl,OrthoDB	12	HGNC:7548_MGI:101785
4520	ENSG00000188786	HGNC:7428	metal regulatory transcription factor 1	MTF1	1p34.3	Q14872,4347,ENOG411B0RU,HGNC:7428,HUMAN|HGNC=7428|UniProtKB=Q14872,ENSP00000362127,ENSP00000362127,HUMAN00756,4520,ENSG00000188786,EOG090M03PN	17764	ENSMUSG00000028890	MGI:101786	metal response element binding transcription factor 1	Mtf1	4	Q07243,4347,ENOG411B0RU,MGI:101786,MOUSE|MGI=MGI=101786|UniProtKB=Q07243,ENSMUSP00000101799,ENSMUSP00000101799,MOUSE33896,17764,ENSMUSG00000028890,EOG090M03PN	Inparanoid,HomoloGene,EggNOG,HGNC,Panther,OrthoMCL,Treefam,OMA,NCBI,Ensembl,OrthoDB	11	HGNC:7428_MGI:101786
4535	ENSG00000198888	HGNC:7455	mitochondrially encoded NADH:ubiquinone oxidoreductase core subunit 1	MT-ND1	mitochondria	P03886,5011,ENOG411B77G,Phy0008KWL_HUMAN,HGNC:7455,HUMAN|HGNC=7455|UniProtKB=P03886,ENSP00000354687,HUMAN29520,ENSG00000198888,EOG090M08AC	17716	ENSMUSG00000064341	MGI:101787	mitochondrially encoded NADH dehydrogenase 1	mt-Nd1	MT	P03888,5011,ENOG411B77G,Phy001RRNB_MOUSE,MGI:101787,MOUSE|MGI=MGI=101787|UniProtKB=P03888,ENSMUSP00000080991,MOUSE53456,ENSMUSG00000064341,EOG090M08AC	Inparanoid,HomoloGene,EggNOG,PhylomeDB,HGNC,Panther,Treefam,OMA,Ensembl,OrthoDB	10	HGNC:7455_MGI:101787
284106	ENSG00000277972	HGNC:27578	CDGSH iron sulfur domain 3	CISD3	17q12	P0C7P0,35399,Phy0026AN3_HUMAN,HGNC:27578,HUMAN|HGNC=27578|UniProtKB=P0C7P0,HUMAN12497,284106,ENSG00000277972,EOG090M0EAC	217149	ENSMUSG00000078695	MGI:101788	CDGSH iron sulfur domain 3	Cisd3	11	B1AR13,35399,Phy000A2LH_MOUSE,MGI:101788,MOUSE|MGI=MGI=101788|UniProtKB=B1AR13,MOUSE05296,217149,ENSMUSG00000078695,EOG090M0EAC	Inparanoid,HomoloGene,PhylomeDB,HGNC,Panther,OMA,NCBI,Ensembl,OrthoDB	9	HGNC:27578_MGI:101788
3978	ENSG00000105486	HGNC:6598	DNA ligase 1	LIG1	19q13.33	P18858,197,ENOG411B3P0,Phy00089J4_HUMAN,HGNC:6598,ENSP00000263274,HUMAN|HGNC=6598|UniProtKB=P18858,ENSP00000263274,3978,HUMAN15907,ENSG00000105486,EOG090M0298	16881	ENSMUSG00000056394	MGI:101789	ligase I, DNA, ATP-dependent	Lig1	7	P37913,197,ENOG411B3P0,Phy0009JBU_MOUSE,MGI:101789,ENSMUSP00000096411,MOUSE|MGI=MGI=101789|UniProtKB=P37913,ENSMUSP00000136972,16881,MOUSE42561,ENSMUSG00000056394,EOG090M0298	Inparanoid,HomoloGene,EggNOG,PhylomeDB,HGNC,OrthoMCL,Panther,Treefam,NCBI,OMA,Ensembl,OrthoDB	12	HGNC:6598_MGI:101789
2171	ENSG00000164687	HGNC:3560	fatty acid binding protein 5	FABP5	8q21.13	Q01469,108238,ENOG411B5MC,Phy00081GR_HUMAN,HGNC:3560,ENSP00000297258,HUMAN|HGNC=3560|UniProtKB=Q01469,ENSP00000297258,2171,HUMAN27956,ENSG00000164687,EOG090M0ER7	16592	ENSMUSG00000027533	MGI:101790	fatty acid binding protein 5, epidermal	Fabp5	3	Q05816,108238,ENOG411B5MC,Phy001RQ6B_MOUSE,MGI:101790,ENSMUSP00000029046,MOUSE|MGI=MGI=101790|UniProtKB=Q05816,ENSMUSP00000029046,16592,MOUSE29305,ENSMUSG00000027533,EOG090M0ER7	Inparanoid,HomoloGene,EggNOG,PhylomeDB,HGNC,OrthoMCL,Panther,Treefam,NCBI,OMA,Ensembl,OrthoDB	12	HGNC:3560_MGI:101790
3670	ENSG00000016082	HGNC:6132	ISL LIM homeobox 1	ISL1	5q11.1	P61371,1661,ENOG411B1CA,Phy0008FPH_HUMAN,HGNC:6132,ENSP00000230658,HUMAN|HGNC=6132|UniProtKB=P61371,ENSP00000230658,3670,HUMAN23332,ENSG00000016082,EOG090M06W0	16392	ENSMUSG00000042258	MGI:101791	ISL1 transcription factor, LIM/homeodomain	Isl1	13	P61372,1661,ENOG411B1CA,Phy0009UV7_MOUSE,MGI:101791,ENSMUSP00000044879,MOUSE|MGI=MGI=101791|UniProtKB=P61372,ENSMUSP00000044879,16392,MOUSE10624,ENSMUSG00000042258,EOG090M06W0	Inparanoid,HomoloGene,EggNOG,PhylomeDB,HGNC,OrthoMCL,Panther,Treefam,NCBI,OMA,Ensembl,OrthoDB	12	HGNC:6132_MGI:101791
340168	ENSG00000203909	HGNC:19201	developmental pluripotency associated 5	DPPA5	6q13	A6NC42,104905,ENOG411B66T,Phy0024DSN_HUMAN,HGNC:19201,HUMAN|HGNC=19201|UniProtKB=A6NC42,ENSP00000359396,HUMAN25273,340168,ENSG00000203909,EOG090M0EW2	434423	ENSMUSG00000060461	MGI:101800	developmental pluripotency associated 5A	Dppa5a	9	Q9CQS7,104905,ENOG411B66T,Phy001S6PC_MOUSE,MGI:101800,MOUSE|MGI=MGI=101800|UniProtKB=Q9CQS7,ENSMUSP00000071881,MOUSE52066,434423,ENSMUSG00000060461,EOG090M0EW2	Inparanoid,HomoloGene,EggNOG,PhylomeDB,HGNC,Panther,Treefam,OMA,NCBI,Ensembl,OrthoDB	11	HGNC:19201_MGI:101800
2149	ENSG00000181104	HGNC:3537	coagulation factor II thrombin receptor	F2R	5q13.3	P25116,1510,ENOG411AZNF,Phy0008FUG_HUMAN,HGNC:3537,HUMAN|HGNC=3537|UniProtKB=P25116,ENSP00000321326,ENSP00000321326,2149,HUMAN23512,ENSG00000181104,EOG090M08GK	14062	ENSMUSG00000048376	MGI:101802	coagulation factor II (thrombin) receptor	F2r	13	P30558,1510,ENOG411AZNF,Phy0009UOX_MOUSE,MGI:101802,MOUSE|MGI=MGI=101802|UniProtKB=P30558,ENSMUSP00000061754,ENSMUSP00000061754,14062,MOUSE10304,ENSMUSG00000048376,EOG090M08GK	Inparanoid,HomoloGene,EggNOG,PhylomeDB,HGNC,Panther,OrthoMCL,Treefam,NCBI,OMA,Ensembl,OrthoDB	12	HGNC:3537_MGI:101802
2997	ENSG00000104812	HGNC:4706	glycogen synthase 1	GYS1	19q13.33	P13807,113557,Phy00089KJ_HUMAN,HGNC:4706,ENSP00000317904,HUMAN|HGNC=4706|UniProtKB=P13807,ENSP00000317904,2997,HUMAN15965,ENSG00000104812,EOG090M02M3	14936	ENSMUSG00000003865	MGI:101805	glycogen synthase 1, muscle	Gys1	7	Q9Z1E4,113557,Phy0009JZF_MOUSE,MGI:101805,ENSMUSP00000003964,MOUSE|MGI=MGI=101805|UniProtKB=Q9Z1E4,ENSMUSP00000003964,14936,MOUSE44206,ENSMUSG00000003865,EOG090M02M3	Inparanoid,HomoloGene,PhylomeDB,HGNC,OrthoMCL,Panther,Treefam,NCBI,OMA,Ensembl,OrthoDB	11	HGNC:4706_MGI:101805
2998	ENSG00000111713	HGNC:4707	glycogen synthase 2	GYS2	12p12.1	ENOG411ASFG,ENSP00000261195,EOG090M02M3	14936	ENSMUSG00000003865	MGI:101805	glycogen synthase 1, muscle	Gys1	7	ENOG411ASFG,ENSMUSP00000003964,EOG090M02M3	EggNOG,OrthoMCL,OrthoDB	3	HGNC:4707_MGI:101805
51805	ENSG00000132423	HGNC:18175	coenzyme Q3, methyltransferase	COQ3	6q16.2	Q9NZJ6,9683,ENOG411B0FG,Phy0008HDO_HUMAN,HGNC:18175,ENSP00000254759,HUMAN|HGNC=18175|UniProtKB=Q9NZJ6,ENSP00000254759,51805,HUMAN25394,ENSG00000132423,EOG090M0875	230027	ENSMUSG00000028247	MGI:101813	coenzyme Q3 methyltransferase	Coq3	4	Q8BMS4,9683,ENOG411B0FG,Phy000A38W_MOUSE,MGI:101813,ENSMUSP00000029909,MOUSE|MGI=MGI=101813|UniProtKB=Q8BMS4,ENSMUSP00000029909,230027,MOUSE32147,ENSMUSG00000028247,EOG090M0875	Inparanoid,HomoloGene,EggNOG,PhylomeDB,HGNC,OrthoMCL,Panther,Treefam,NCBI,OMA,Ensembl,OrthoDB	12	HGNC:18175_MGI:101813
342184	ENSG00000248905	HGNC:3768	formin 1	FMN1	15q13.3	Q68DA7,121778,Phy00264YF_HUMAN,HGNC:3768,HUMAN|HGNC=3768|UniProtKB=Q68DA7,342184,ENSG00000248905,EOG090M019P	14260	ENSMUSG00000044042	MGI:101815	formin 1	Fmn1	2	Q05860,121778,Phy001S512_MOUSE,MGI:101815,MOUSE|MGI=MGI=101815|UniProtKB=Q05860,14260,ENSMUSG00000044042,EOG090M019P	Inparanoid,HomoloGene,PhylomeDB,HGNC,Panther,NCBI,Ensembl,OrthoDB	8	HGNC:3768_MGI:101815
4436	ENSG00000095002	HGNC:7325	mutS homolog 2	MSH2	2p21-p16.3	P43246,210,ENOG411ARWQ,Phy0008AAS_HUMAN,HGNC:7325,ENSP00000233146,HUMAN|HGNC=7325|UniProtKB=P43246,ENSP00000233146,4436,HUMAN16945,ENSG00000095002,EOG090M01LB	17685	ENSMUSG00000024151	MGI:101816	mutS homolog 2	Msh2	17	P43247,210,ENOG411ARWQ,Phy001RREG_MOUSE,MGI:101816,ENSMUSP00000024967,MOUSE|MGI=MGI=101816|UniProtKB=P43247,ENSMUSP00000024967,17685,MOUSE18798,ENSMUSG00000024151,EOG090M01LB	Inparanoid,HomoloGene,EggNOG,PhylomeDB,HGNC,OrthoMCL,Panther,Treefam,NCBI,OMA,Ensembl,OrthoDB	12	HGNC:7325_MGI:101816
128989	ENSG00000183597	HGNC:25439	transport and golgi organization 2 homolog	TANGO2	22q11.21	Q6ICL3,44029,ENOG411B1XE,HGNC:25439,HUMAN|HGNC=25439|UniProtKB=Q6ICL3,ENSP00000389797,HUMAN19744,128989,ENSG00000183597,EOG090M09M2	27883	ENSMUSG00000013539	MGI:101825	transport and golgi organization 2	Tango2	16	P54797,44029,ENOG411B1XE,MGI:101825,MOUSE|MGI=MGI=101825|UniProtKB=P54797,ENSMUSP00000111291,MOUSE15323,27883,ENSMUSG00000013539,EOG090M09M2	Inparanoid,HomoloGene,EggNOG,HGNC,Panther,Treefam,OMA,NCBI,Ensembl,OrthoDB	10	HGNC:25439_MGI:101825
2002	ENSG00000126767	HGNC:3321	ELK1, ETS transcription factor	ELK1	Xp11.23	P19419,3832,ENOG411B454,HGNC:3321,HUMAN|HGNC=3321|UniProtKB=P19419,ENSP00000247161,2002,HUMAN29799,ENSG00000126767,EOG090M08T8	13712	ENSMUSG00000009406	MGI:101833	ELK1, member of ETS oncogene family	Elk1	X	P41969,3832,ENOG411B454,MGI:101833,MOUSE|MGI=MGI=101833|UniProtKB=P41969,ENSMUSP00000009550,13712,MOUSE53764,ENSMUSG00000009406,EOG090M08T8	Inparanoid,HomoloGene,EggNOG,HGNC,Panther,Treefam,NCBI,OMA,Ensembl,OrthoDB	10	HGNC:3321_MGI:101833
7283	ENSG00000131462	HGNC:12417	tubulin gamma 1	TUBG1	17q21.31	P23258,833,Phy00087BR_HUMAN,HGNC:12417,ENSP00000251413,HUMAN|HGNC=12417|UniProtKB=P23258,ENSP00000251413,7283,HUMAN12698,ENSG00000131462,EOG090M05FX	103733	ENSMUSG00000035198	MGI:101834	tubulin, gamma 1	Tubg1	11	P83887,833,Phy000A2Q3_MOUSE,MGI:101834,ENSMUSP00000048036,MOUSE|MGI=MGI=101834|UniProtKB=P83887,ENSMUSP00000048036,103733,MOUSE05556,ENSMUSG00000035198,EOG090M05FX	Inparanoid,HomoloGene,PhylomeDB,HGNC,OrthoMCL,Panther,Treefam,NCBI,OMA,Ensembl,OrthoDB	11	HGNC:12417_MGI:101834
27175	ENSG00000037042	HGNC:12419	tubulin gamma 2	TUBG2	17q21.2	ENSP00000251412,EOG090M05FX	103733	ENSMUSG00000035198	MGI:101834	tubulin, gamma 1	Tubg1	11	ENSMUSP00000048036,EOG090M05FX	OrthoMCL,OrthoDB	2	HGNC:12419_MGI:101834
7186	ENSG00000127191	HGNC:12032	TNF receptor associated factor 2	TRAF2	9q34.3	Q12933,22520,ENOG411BBA7,Phy0008KU9_HUMAN,HGNC:12032,HUMAN|HGNC=12032|UniProtKB=Q12933,7186,HUMAN29446,ENSG00000127191,EOG090M04NO	22030	ENSMUSG00000026942	MGI:101835	TNF receptor-associated factor 2	Traf2	2	P39429,22520,ENOG411BBA7,Phy000A4TU_MOUSE,MGI:101835,MOUSE|MGI=MGI=101835|UniProtKB=P39429,22030,MOUSE25336,ENSMUSG00000026942,EOG090M04NO	Inparanoid,HomoloGene,EggNOG,PhylomeDB,HGNC,Panther,NCBI,OMA,Ensembl,OrthoDB	10	HGNC:12032_MGI:101835
7185	ENSG00000056558	HGNC:12031	TNF receptor associated factor 1	TRAF1	9q33.2	Q13077,4138,ENOG411BBA8,HGNC:12031,HUMAN|HGNC=12031|UniProtKB=Q13077,ENSP00000362994,ENSP00000362994,7185,HUMAN29103,ENSG00000056558,EOG090M075N	22029	ENSMUSG00000026875	MGI:101836	TNF receptor-associated factor 1	Traf1	2	P39428,4138,ENOG411BBA8,MGI:101836,MOUSE|MGI=MGI=101836|UniProtKB=P39428,ENSMUSP00000028234,ENSMUSP00000130759,22029,MOUSE25939,ENSMUSG00000026875,EOG090M075N	Inparanoid,HomoloGene,EggNOG,HGNC,Panther,OrthoMCL,Treefam,NCBI,OMA,Ensembl,OrthoDB	11	HGNC:12031_MGI:101836
6908	ENSG00000112592	HGNC:11588	TATA-box binding protein	TBP	6q27	P20226,2404,ENOG411B2CQ,Phy0008HSV_HUMAN,HGNC:11588,ENSP00000375942,HUMAN|HGNC=11588|UniProtKB=P20226,ENSP00000375942,6908,ENSG00000112592,EOG090M0ARY	21374	ENSMUSG00000014767	MGI:101838	TATA box binding protein	Tbp	17	P29037,2404,ENOG411B2CQ,Phy0009Z6C_MOUSE,MGI:101838,ENSMUSP00000114007,MOUSE|MGI=MGI=101838|UniProtKB=P29037,ENSMUSP00000124317,21374,ENSMUSG00000014767,EOG090M0ARY	Inparanoid,HomoloGene,EggNOG,PhylomeDB,HGNC,OrthoMCL,Panther,Treefam,NCBI,Ensembl,OrthoDB	11	HGNC:11588_MGI:101838
6158	ENSG00000108107	HGNC:10330	ribosomal protein L28	RPL28	19q13.4	P46779,768,Phy00089UF_HUMAN,HGNC:10330,HUMAN|HGNC=10330|UniProtKB=P46779,ENSP00000452909,6158,HUMAN16354,ENSG00000108107,EOG090M0DSF	19943	ENSMUSG00000030432	MGI:101839	ribosomal protein L28	Rpl28	7	P41105,768,Phy0009J60_MOUSE,MGI:101839,MOUSE|MGI=MGI=101839|UniProtKB=P41105,ENSMUSP00000032597,19943,MOUSE42272,ENSMUSG00000030432,EOG090M0DSF	Inparanoid,HomoloGene,PhylomeDB,HGNC,Panther,Treefam,NCBI,OMA,Ensembl,OrthoDB	10	HGNC:10330_MGI:101839
5495	ENSG00000138032	HGNC:9276	protein phosphatase, Mg2+/Mn2+ dependent 1B	PPM1B	2p21	O75688,ENOG411B378,2027,Phy0008AA6_HUMAN,HGNC:9276,ENSP00000282412,HUMAN|HGNC=9276|UniProtKB=O75688,ENSP00000282412,5495,HUMAN16911,ENSG00000138032,EOG090M06NU	19043	ENSMUSG00000061130	MGI:101841	protein phosphatase 1B, magnesium dependent, beta isoform	Ppm1b	17	P36993,ENOG411B378,2027,Phy001RRYW_MOUSE,MGI:101841,ENSMUSP00000079107,MOUSE|MGI=MGI=101841|UniProtKB=P36993,ENSMUSP00000079107,19043,MOUSE18761,ENSMUSG00000061130,EOG090M06NU	Inparanoid,EggNOG,HomoloGene,PhylomeDB,HGNC,OrthoMCL,Panther,Treefam,NCBI,OMA,Ensembl,OrthoDB	12	HGNC:9276_MGI:101841
5319	ENSG00000170890	HGNC:9030	phospholipase A2 group IB	PLA2G1B	12q24.31	P04054,715,ENOG411B65G,Phy00083D5_HUMAN,HGNC:9030,HUMAN|HGNC=9030|UniProtKB=P04054,ENSP00000312286,ENSP00000312286,HUMAN07259,5319,ENSG00000170890,EOG090M0EGU	18778	ENSMUSG00000029522	MGI:101842	phospholipase A2, group IB, pancreas	Pla2g1b	5	Q9Z0Y2,715,ENOG411B65G,Phy0009M73_MOUSE,MGI:101842,MOUSE|MGI=MGI=101842|UniProtKB=Q9Z0Y2,ENSMUSP00000031495,ENSMUSP00000031495,MOUSE37484,18778,ENSMUSG00000029522,EOG090M0EGU	Inparanoid,HomoloGene,EggNOG,PhylomeDB,HGNC,Panther,OrthoMCL,Treefam,OMA,NCBI,Ensembl,OrthoDB	12	HGNC:9030_MGI:101842
4172	ENSG00000112118	HGNC:6945	minichromosome maintenance complex component 3	MCM3	6p12.2	P25205,1791,ENOG411B1UP,Phy0008H7L_HUMAN,HGNC:6945,HUMAN|HGNC=6945|UniProtKB=P25205,ENSP00000388647,ENSP00000229854,4172,HUMAN25190,ENSG00000112118,EOG090M02H3	17215	ENSMUSG00000041859	MGI:101845	minichromosome maintenance complex component 3	Mcm3	1	P25206,1791,ENOG411B1UP,Phy001RRAA_MOUSE,MGI:101845,MOUSE|MGI=MGI=101845|UniProtKB=P25206,ENSMUSP00000059192,ENSMUSP00000059192,17215,MOUSE21672,ENSMUSG00000041859,EOG090M02H3	Inparanoid,HomoloGene,EggNOG,PhylomeDB,HGNC,Panther,OrthoMCL,Treefam,NCBI,OMA,Ensembl,OrthoDB	12	HGNC:6945_MGI:101845
3428	ENSG00000163565	HGNC:5395	interferon gamma inducible protein 16	IFI16	1q23.1	Q16666,ENOG411B2J8,115929,Phy0007Z0L_HUMAN,HUMAN|HGNC=5395|UniProtKB=Q16666,EOG090M031X	226695	ENSMUSG00000054203	MGI:101847	interferon activated gene 205	Ifi205	1	Q8CGE8,ENOG411B2J8,115929,Phy0009O5A_MOUSE,MOUSE|MGI=MGI=101847|UniProtKB=Q8CGE8,EOG090M031X	Inparanoid,EggNOG,HomoloGene,PhylomeDB,Panther,OrthoDB	6	HGNC:5395_MGI:101847
4332	ENSG00000163563	HGNC:7183	myeloid cell nuclear differentiation antigen	MNDA	1q23.1	ENSP00000357123,HUMAN|HGNC=7183|UniProtKB=P41218,ENSP00000357123,HUMAN01933,ENSG00000163563	226695	ENSMUSG00000054203	MGI:101847	interferon activated gene 205	Ifi205	1	ENSMUSP00000062409,MOUSE|MGI=MGI=101847|UniProtKB=Q8CGE8,ENSMUSP00000062409,MOUSE24438,ENSMUSG00000054203	OrthoMCL,Panther,Treefam,OMA,Ensembl	5	HGNC:7183_MGI:101847
149628	ENSG00000163564	HGNC:28894	pyrin and HIN domain family member 1	PYHIN1	1q23.1	Phy0007Z0H_HUMAN,HUMAN|HGNC=28894|UniProtKB=Q6K0P9,HUMAN01934,EOG090M031X	226695	ENSMUSG00000054203	MGI:101847	interferon activated gene 205	Ifi205	1	Phy0009O5A_MOUSE,MOUSE|MGI=MGI=101847|UniProtKB=Q8CGE8,MOUSE24438,EOG090M031X	PhylomeDB,Panther,OMA,OrthoDB	4	HGNC:28894_MGI:101847
10681	ENSG00000069966	HGNC:4401	G protein subunit beta 5	GNB5	15q21.2	O14775,40714,ENOG411BBKY,Phy000853C_HUMAN,HGNC:4401,HUMAN|HGNC=4401|UniProtKB=O14775,ENSP00000261837,ENSP00000261837,HUMAN09505,10681,ENSG00000069966,EOG090M072R	14697	ENSMUSG00000032192	MGI:101848	guanine nucleotide binding protein (G protein), beta 5	Gnb5	9	P62881,40714,ENOG411BBKY,Phy0009WIK_MOUSE,MGI:101848,MOUSE|MGI=MGI=101848|UniProtKB=P62881,ENSMUSP00000076155,ENSMUSP00000076155,MOUSE51992,14697,ENSMUSG00000032192,EOG090M072R	Inparanoid,HomoloGene,EggNOG,PhylomeDB,HGNC,Panther,OrthoMCL,Treefam,OMA,NCBI,Ensembl,OrthoDB	12	HGNC:4401_MGI:101848
10399	ENSG00000204628	HGNC:4399	receptor for activated C kinase 1	RACK1	5q35.3	P63244,4446,ENOG411AZJ2,Phy0024CLU_HUMAN,HGNC:4399,HUMAN|HGNC=4399|UniProtKB=P63244,ENSP00000366013,ENSP00000426909,10399,HUMAN24405,ENSG00000204628,EOG090M06SX	14694	ENSMUSG00000020372	MGI:101849	receptor for activated C kinase 1	Rack1	11	P68040,4446,ENOG411AZJ2,Phy001RQBR_MOUSE,MGI:101849,MOUSE|MGI=MGI=101849|UniProtKB=P68040,ENSMUSP00000020640,ENSMUSP00000020640,14694,MOUSE03287,ENSMUSG00000020372,EOG090M06SX	Inparanoid,HomoloGene,EggNOG,PhylomeDB,HGNC,Panther,OrthoMCL,Treefam,NCBI,OMA,Ensembl,OrthoDB	12	HGNC:4399_MGI:101849
85015	ENSG00000123552	HGNC:20080	ubiquitin specific peptidase 45	USP45	6q16.2	Q70EL2,17674,ENOG411AUMA,Phy0024GWV_HUMAN,HGNC:20080,ENSP00000333376,HUMAN|HGNC=20080|UniProtKB=Q70EL2,ENSP00000424372,HUMAN25397,85015,ENSG00000123552,EOG090M02FL	77593	ENSMUSG00000040455	MGI:101850	ubiquitin specific petidase 45	Usp45	4	Q8K387,17674,ENOG411AUMA,Phy001RT3N_MOUSE,MGI:101850,ENSMUSP00000067109,MOUSE|MGI=MGI=101850|UniProtKB=Q8K387,ENSMUSP00000067109,MOUSE32139,77593,ENSMUSG00000040455,EOG090M02FL	Inparanoid,HomoloGene,EggNOG,PhylomeDB,HGNC,OrthoMCL,Panther,Treefam,OMA,NCBI,Ensembl,OrthoDB	12	HGNC:20080_MGI:101850
9958	ENSG00000135655	HGNC:12613	ubiquitin specific peptidase 15	USP15	12q14.1	Q9Y4E8,101542,ENOG411AXTV,Phy00082ZT_HUMAN,HGNC:12613,ENSP00000280377,HUMAN|HGNC=12613|UniProtKB=Q9Y4E8,ENSP00000258123,HUMAN06720,9958,ENSG00000135655,EOG090M01AD	14479	ENSMUSG00000020124	MGI:101857	ubiquitin specific peptidase 15	Usp15	10	Q8R5H1,101542,ENOG411AXTV,Phy0009TOY_MOUSE,MGI:101857,ENSMUSP00000020334,MOUSE|MGI=MGI=101857|UniProtKB=Q8R5H1,ENSMUSP00000020334,MOUSE02334,14479,ENSMUSG00000020124,EOG090M01AD	Inparanoid,HomoloGene,EggNOG,PhylomeDB,HGNC,OrthoMCL,Panther,Treefam,OMA,NCBI,Ensembl,OrthoDB	12	HGNC:12613_MGI:101857
54462	ENSG00000107771	HGNC:29197	coiled-coil serine rich protein 2	CCSER2	10q23.1	Q9H7U1,10367,ENOG411B0IR,Phy0024HZU_HUMAN,HGNC:29197,HUMAN|HGNC=29197|UniProtKB=Q9H7U1,ENSP00000361160,ENSP00000224756,HUMAN03373,54462,ENSG00000107771,EOG090M02N0	72972	ENSMUSG00000058690	MGI:101859	coiled-coil serine rich 2	Ccser2	14	Q3UHI0,10367,ENOG411B0IR,Phy001RY86_MOUSE,MGI:101859,MOUSE|MGI=MGI=101859|UniProtKB=Q3UHI0,ENSMUSP00000087478,ENSMUSP00000087478,MOUSE11527,72972,ENSMUSG00000058690,EOG090M02N0	Inparanoid,HomoloGene,EggNOG,PhylomeDB,HGNC,Panther,OrthoMCL,Treefam,OMA,NCBI,Ensembl,OrthoDB	12	HGNC:29197_MGI:101859
230	ENSG00000109107	HGNC:418	aldolase, fructose-bisphosphate C	ALDOC	17q11.2	P09972,21073,ENOG411AXKD,Phy000871P_HUMAN,HGNC:418,HUMAN|HGNC=418|UniProtKB=P09972,ENSP00000378731,ENSP00000378731,230,HUMAN12263,ENSG00000109107,EOG090M073A	11676	ENSMUSG00000017390	MGI:101863	aldolase C, fructose-bisphosphate	Aldoc	11	P05063,21073,ENOG411AXKD,Phy001ROY7_MOUSE,MGI:101863,MOUSE|MGI=MGI=101863|UniProtKB=P05063,ENSMUSP00000017534,ENSMUSP00000099536,11676,MOUSE04684,ENSMUSG00000017390,EOG090M073A	Inparanoid,HomoloGene,EggNOG,PhylomeDB,HGNC,Panther,OrthoMCL,Treefam,NCBI,OMA,Ensembl,OrthoDB	12	HGNC:418_MGI:101863
1605	ENSG00000173402	HGNC:2666	dystroglycan 1	DAG1	3p21.31	Q14118,3234,ENOG411AZS5,Phy0008DPK_HUMAN,HGNC:2666,ENSP00000312435,HUMAN|HGNC=2666|UniProtKB=Q14118,ENSP00000440705,1605,HUMAN20911,ENSG00000173402,EOG090M02FZ	13138	ENSMUSG00000039952	MGI:101864	dystroglycan 1	Dag1	9	Q62165,3234,ENOG411AZS5,Phy0009WSQ_MOUSE,MGI:101864,ENSMUSP00000079294,MOUSE|MGI=MGI=101864|UniProtKB=Q62165,ENSMUSP00000128531,13138,MOUSE52773,ENSMUSG00000039952,EOG090M02FZ	Inparanoid,HomoloGene,EggNOG,PhylomeDB,HGNC,OrthoMCL,Panther,Treefam,NCBI,OMA,Ensembl,OrthoDB	12	HGNC:2666_MGI:101864
6725	ENSG00000125508	HGNC:11298	src-related kinase lacking C-terminal regulatory tyrosine and N-terminal myristylation sites	SRMS	20q13.33	Q9H3Y6,7957,ENOG411B3R9,Phy0008CDF_HUMAN,HGNC:11298,ENSP00000217188,HUMAN|HGNC=11298|UniProtKB=Q9H3Y6,ENSP00000217188,6725,HUMAN19292,ENSG00000125508,EOG090M021D	20811	ENSMUSG00000027579	MGI:101865	src-related kinase lacking C-terminal regulatory tyrosine and N-terminal myristylation sites	Srms	2	Q62270,7957,ENOG411B3R9,Phy000A6KR_MOUSE,MGI:101865,ENSMUSP00000016498,MOUSE|MGI=MGI=101865|UniProtKB=Q62270,ENSMUSP00000016498,20811,MOUSE29176,ENSMUSG00000027579,EOG090M021D	Inparanoid,HomoloGene,EggNOG,PhylomeDB,HGNC,OrthoMCL,Panther,Treefam,NCBI,OMA,Ensembl,OrthoDB	12	HGNC:11298_MGI:101865
7066	ENSG00000090534	HGNC:11795	thrombopoietin	THPO	3q27.1	P40225,398,ENOG411AXUS,Phy0008EHQ_HUMAN,HGNC:11795,ENSP00000204615,HUMAN|HGNC=11795|UniProtKB=P40225,ENSP00000204615,7066,HUMAN21892,ENSG00000090534,EOG090M09G0	21832	ENSMUSG00000022847	MGI:101875	thrombopoietin	Thpo	16	P40226,398,ENOG411AXUS,Phy001RSY9_MOUSE,MGI:101875,ENSMUSP00000111097,MOUSE|MGI=MGI=101875|UniProtKB=P40226,ENSMUSP00000111097,21832,MOUSE15469,ENSMUSG00000022847,EOG090M09G0	Inparanoid,HomoloGene,EggNOG,PhylomeDB,HGNC,OrthoMCL,Panther,Treefam,NCBI,OMA,Ensembl,OrthoDB	12	HGNC:11795_MGI:101875
7003	ENSG00000187079	HGNC:11714	TEA domain transcription factor 1	TEAD1	11p15.3	P28347,2418,HGNC:11714,HUMAN|HGNC=11714|UniProtKB=P28347,ENSP00000435233,HUMAN04190,7003,ENSG00000187079,EOG090M05TF	21676	ENSMUSG00000055320	MGI:101876	TEA domain family member 1	Tead1	7	P30051,2418,MGI:101876,MOUSE|MGI=MGI=101876|UniProtKB=P30051,ENSMUSP00000060671,MOUSE45901,21676,ENSMUSG00000055320,EOG090M05TF	Inparanoid,HomoloGene,HGNC,Panther,Treefam,OMA,NCBI,Ensembl,OrthoDB	9	HGNC:11714_MGI:101876
6938	ENSG00000140262	HGNC:11623	transcription factor 12	TCF12	15q21.3	Q99081,40774,ENOG411B4TJ,HGNC:11623,HUMAN|HGNC=11623|UniProtKB=Q99081,ENSP00000388940,ENSP00000388940,HUMAN09541,6938,ENSG00000140262,EOG090M03CK	21406	ENSMUSG00000032228	MGI:101877	transcription factor 12	Tcf12	9	Q61286,40774,ENOG411B4TJ,MGI:101877,MOUSE|MGI=MGI=101877|UniProtKB=Q61286,ENSMUSP00000034755,ENSMUSP00000034755,MOUSE51899,21406,ENSMUSG00000032228,EOG090M03CK	Inparanoid,HomoloGene,EggNOG,HGNC,Panther,OrthoMCL,Treefam,OMA,NCBI,Ensembl,OrthoDB	11	HGNC:11623_MGI:101877
6355	ENSG00000108700	HGNC:10635	C-C motif chemokine ligand 8	CCL8	17q12	Phy000874C_HUMAN,HUMAN|HGNC=10635|UniProtKB=P80075,ENSP00000378118	20307	ENSMUSG00000009185	MGI:101878	chemokine (C-C motif) ligand 8	Ccl8	11	Phy000A2CH_MOUSE,MOUSE|MGI=MGI=101878|UniProtKB=Q9Z121,ENSMUSP00000009329	PhylomeDB,Panther,Treefam	3	HGNC:10635_MGI:101878
5467	ENSG00000112033	HGNC:9235	peroxisome proliferator activated receptor delta	PPARD	6p21.31	Q03181,4544,ENOG411B24F,Phy0008GZR_HUMAN,HGNC:9235,HUMAN|HGNC=9235|UniProtKB=Q03181,ENSP00000353916,ENSP00000353916,5467,HUMAN24945,ENSG00000112033,EOG090M05UZ	19015	ENSMUSG00000002250	MGI:101884	peroxisome proliferator activator receptor delta	Ppard	17	P35396,4544,ENOG411B24F,Phy0009ZI2_MOUSE,MGI:101884,MOUSE|MGI=MGI=101884|UniProtKB=P35396,ENSMUSP00000002320,ENSMUSP00000002320,19015,MOUSE17268,ENSMUSG00000002250,EOG090M05UZ	Inparanoid,HomoloGene,EggNOG,PhylomeDB,HGNC,Panther,OrthoMCL,Treefam,NCBI,OMA,Ensembl,OrthoDB	12	HGNC:9235_MGI:101884
5460	ENSG00000204531	HGNC:9221	POU class 5 homeobox 1	POU5F1	6p21.33	8422,Phy001R7DE_HUMAN,HGNC:9221,ENSP00000259915,HUMAN|HGNC=9221|UniProtKB=Q01860,ENSP00000259915,5460,HUMAN24768,ENSG00000204531,EOG090M08SA	18999	ENSMUSG00000024406	MGI:101893	POU domain, class 5, transcription factor 1	Pou5f1	17	8422,Phy001RRXW_MOUSE,MGI:101893,ENSMUSP00000025271,MOUSE|MGI=MGI=101893|UniProtKB=P20263,ENSMUSP00000025271,18999,MOUSE17792,ENSMUSG00000024406,EOG090M08SA	HomoloGene,PhylomeDB,HGNC,OrthoMCL,Panther,Treefam,NCBI,OMA,Ensembl,OrthoDB	10	HGNC:9221_MGI:101893
5462	ENSG00000212993	HGNC:9223	POU class 5 homeobox 1B	POU5F1B	8q24.21	Q06416,HUMAN|HGNC=9223|UniProtKB=Q06416,ENSP00000419298,HUMAN28231,ENSG00000212993,EOG090M08SA	18999	ENSMUSG00000024406	MGI:101893	POU domain, class 5, transcription factor 1	Pou5f1	17	P20263,MOUSE|MGI=MGI=101893|UniProtKB=P20263,ENSMUSP00000025271,MOUSE17792,ENSMUSG00000024406,EOG090M08SA	Inparanoid,Panther,Treefam,OMA,Ensembl,OrthoDB	6	HGNC:9223_MGI:101893
5456	ENSG00000196767	HGNC:9217	POU class 3 homeobox 4	POU3F4	Xq21.1	P49335,260,ENOG411AU73,Phy0008LEN_HUMAN,HGNC:9217,ENSP00000362296,HUMAN|HGNC=9217|UniProtKB=P49335,ENSP00000362296,5456,HUMAN30089,ENSG00000196767,EOG090M07BZ	18994	ENSMUSG00000056854	MGI:101894	POU domain, class 3, transcription factor 4	Pou3f4	X	P62515,260,ENOG411AU73,Phy0009S8Y_MOUSE,MGI:101894,ENSMUSP00000077354,MOUSE|MGI=MGI=101894|UniProtKB=P62515,ENSMUSP00000077354,18994,MOUSE54764,ENSMUSG00000056854,EOG090M07BZ	Inparanoid,HomoloGene,EggNOG,PhylomeDB,HGNC,OrthoMCL,Panther,Treefam,NCBI,OMA,Ensembl,OrthoDB	12	HGNC:9217_MGI:101894
5454	ENSG00000184486	HGNC:9215	POU class 3 homeobox 2	POU3F2	6q16.1	P20265,4095,ENOG411AZF5,Phy0008HDK_HUMAN,HGNC:9215,HUMAN|HGNC=9215|UniProtKB=P20265,ENSP00000329170,5454,HUMAN25391,ENSG00000184486,EOG090M07YG	18992	ENSMUSG00000095139	MGI:101895	POU domain, class 3, transcription factor 2	Pou3f2	4	P31360,4095,ENOG411AZF5,Phy000A38Z_MOUSE,MGI:101895,MOUSE|MGI=MGI=101895|UniProtKB=P31360,ENSMUSP00000136147,18992,MOUSE32153,ENSMUSG00000095139,EOG090M07YG	Inparanoid,HomoloGene,EggNOG,PhylomeDB,HGNC,Panther,Treefam,NCBI,OMA,Ensembl,OrthoDB	11	HGNC:9215_MGI:101895
5453	ENSG00000185668	HGNC:9214	POU class 3 homeobox 1	POU3F1	1p34.3	Q03052,ENOG411B59R,Phy0007XXJ_HUMAN,HGNC:9214,HUMAN|HGNC=9214|UniProtKB=Q03052,ENSP00000362103,HUMAN00762,5453,ENSG00000185668,EOG090M07BZ	18991	ENSMUSG00000090125	MGI:101896	POU domain, class 3, transcription factor 1	Pou3f1	4	P21952,ENOG411B59R,Phy003F08B_MOUSE,MGI:101896,MOUSE|MGI=MGI=101896|UniProtKB=P21952,ENSMUSP00000137374,MOUSE33886,18991,ENSMUSG00000090125,EOG090M07BZ	Inparanoid,EggNOG,PhylomeDB,HGNC,Panther,Treefam,OMA,NCBI,Ensembl,OrthoDB	10	HGNC:9214_MGI:101896
5452	ENSG00000028277	HGNC:9213	POU class 2 homeobox 2	POU2F2	19q13.2	P09086,55674,ENOG411B52K,Phy00089CI_HUMAN,HGNC:9213,ENSP00000339369,HUMAN|HGNC=9213|UniProtKB=P09086,5452,HUMAN15642,ENSG00000028277,EOG090M07HZ	18987	ENSMUSG00000008496	MGI:101897	POU domain, class 2, transcription factor 2	Pou2f2	7	Q00196,55674,ENOG411B52K,Phy001S5YF_MOUSE,MGI:101897,ENSMUSP00000104056,MOUSE|MGI=MGI=101897|UniProtKB=Q00196,18987,MOUSE43064,ENSMUSG00000008496,EOG090M07HZ	Inparanoid,HomoloGene,EggNOG,PhylomeDB,HGNC,OrthoMCL,Panther,NCBI,OMA,Ensembl,OrthoDB	11	HGNC:9213_MGI:101897
5451	ENSG00000143190	HGNC:9212	POU class 2 homeobox 1	POU2F1	1q24.2	P14859,ENOG411B2DN,37658,Phy0007Z51_HUMAN,HGNC:9212,ENSP00000356836,HUMAN|HGNC=9212|UniProtKB=P14859,ENSP00000356840,HUMAN02081,5451,ENSG00000143190,EOG090M075R	18986	ENSMUSG00000026565	MGI:101898	POU domain, class 2, transcription factor 1	Pou2f1	1	P25425,ENOG411B2DN,37658,Phy001RRXQ_MOUSE,MGI:101898,ENSMUSP00000027850,MOUSE|MGI=MGI=101898|UniProtKB=P25425,ENSMUSP00000124738,MOUSE24150,18986,ENSMUSG00000026565,EOG090M075R	Inparanoid,EggNOG,HomoloGene,PhylomeDB,HGNC,OrthoMCL,Panther,Treefam,OMA,NCBI,Ensembl,OrthoDB	12	HGNC:9212_MGI:101898
5322	ENSG00000127472	HGNC:9038	phospholipase A2 group V	PLA2G5	1p36.13	P39877,716,ENOG411B5IE,HGNC:9038,HUMAN|HGNC=9038|UniProtKB=P39877,ENSP00000364249,HUMAN00406,5322,ENSG00000127472,EOG090M0EXB	18784	ENSMUSG00000041193	MGI:101899	phospholipase A2, group V	Pla2g5	4	P97391,716,ENOG411B5IE,MGI:101899,MOUSE|MGI=MGI=101899|UniProtKB=P97391,ENSMUSP00000099569,MOUSE34500,18784,ENSMUSG00000041193,EOG090M0EXB	Inparanoid,HomoloGene,EggNOG,HGNC,Panther,Treefam,OMA,NCBI,Ensembl,OrthoDB	10	HGNC:9038_MGI:101899
4323	ENSG00000157227	HGNC:7160	matrix metallopeptidase 14	MMP14	14q11.2	P50281,21040,ENOG411AZDX,HGNC:7160,ENSP00000308208,HUMAN|HGNC=7160|UniProtKB=P50281,ENSP00000308208,4323,HUMAN08127,ENSG00000157227,EOG090M04A4	17387	ENSMUSG00000000957	MGI:101900	matrix metallopeptidase 14 (membrane-inserted)	Mmp14	14	P53690,21040,ENOG411AZDX,MGI:101900,ENSMUSP00000087119,MOUSE|MGI=MGI=101900|UniProtKB=P53690,ENSMUSP00000087119,17387,MOUSE12258,ENSMUSG00000000957,EOG090M04A4	Inparanoid,HomoloGene,EggNOG,HGNC,OrthoMCL,Panther,Treefam,NCBI,OMA,Ensembl,OrthoDB	11	HGNC:7160_MGI:101900
2827	ENSG00000181773	HGNC:4484	G protein-coupled receptor 3	GPR3	1p36.11	P46089,31303,ENOG411B57J,Phy0007XRC_HUMAN,HGNC:4484,ENSP00000363136,HUMAN|HGNC=4484|UniProtKB=P46089,ENSP00000363136,HUMAN00571,2827,ENSG00000181773,EOG090M09LP	14748	ENSMUSG00000049649	MGI:101908	G-protein coupled receptor 3	Gpr3	4	P35413,31303,ENOG411B57J,Phy000A47A_MOUSE,MGI:101908,ENSMUSP00000101531,MOUSE|MGI=MGI=101908|UniProtKB=P35413,ENSMUSP00000062083,MOUSE34225,14748,ENSMUSG00000049649,EOG090M09LP	Inparanoid,HomoloGene,EggNOG,PhylomeDB,HGNC,OrthoMCL,Panther,Treefam,OMA,NCBI,Ensembl,OrthoDB	12	HGNC:4484_MGI:101908
2835	ENSG00000132975	HGNC:4466	G protein-coupled receptor 12	GPR12	13q12.13	P47775,3868,ENOG411AYR8,Phy00083L6_HUMAN,HGNC:4466,ENSP00000384932,HUMAN|HGNC=4466|UniProtKB=P47775,ENSP00000384932,2835,HUMAN07499,ENSG00000132975,EOG090M08ZR	14738	ENSMUSG00000041468	MGI:101909	G-protein coupled receptor 12	Gpr12	5	P35412,3868,ENOG411AYR8,Phy0009MP9_MOUSE,MGI:101909,ENSMUSP00000038245,MOUSE|MGI=MGI=101909|UniProtKB=P35412,ENSMUSP00000038245,14738,MOUSE38778,ENSMUSG00000041468,EOG090M08ZR	Inparanoid,HomoloGene,EggNOG,PhylomeDB,HGNC,OrthoMCL,Panther,Treefam,NCBI,OMA,Ensembl,OrthoDB	12	HGNC:4466_MGI:101909
2150	ENSG00000164251	HGNC:3538	F2R like trypsin receptor 1	F2RL1	5q13.3	P55085,21087,ENOG411AT52,Phy001R77E_HUMAN,HGNC:3538,HUMAN|HGNC=3538|UniProtKB=P55085,ENSP00000296677,ENSP00000296677,2150,HUMAN23514,ENSG00000164251,EOG090M080E	14063	ENSMUSG00000021678	MGI:101910	coagulation factor II (thrombin) receptor-like 1	F2rl1	13	P55086,21087,ENOG411AT52,Phy0009UOW_MOUSE,MGI:101910,MOUSE|MGI=MGI=101910|UniProtKB=P55086,ENSMUSP00000022185,ENSMUSP00000022185,14063,MOUSE10303,ENSMUSG00000021678,EOG090M080E	Inparanoid,HomoloGene,EggNOG,PhylomeDB,HGNC,Panther,OrthoMCL,Treefam,NCBI,OMA,Ensembl,OrthoDB	12	HGNC:3538_MGI:101910
1844	ENSG00000158050	HGNC:3068	dual specificity phosphatase 2	DUSP2	2q11.2	Q05923,3255,ENOG411AXH6,HGNC:3068,ENSP00000288943,HUMAN|HGNC=3068|UniProtKB=Q05923,ENSP00000288943,1844,HUMAN17353,ENSG00000158050,EOG090M09TK	13537	ENSMUSG00000027368	MGI:101911	dual specificity phosphatase 2	Dusp2	2	Q05922,3255,ENOG411AXH6,MGI:101911,ENSMUSP00000028846,MOUSE|MGI=MGI=101911|UniProtKB=Q05922,ENSMUSP00000028846,13537,MOUSE27774,ENSMUSG00000027368,EOG090M09TK	Inparanoid,HomoloGene,EggNOG,HGNC,OrthoMCL,Panther,Treefam,NCBI,OMA,Ensembl,OrthoDB	11	HGNC:3068_MGI:101911
1603	ENSG00000129562	HGNC:2664	defender against cell death 1	DAD1	14q11.2	P61803,1027,ENOG411B62B,Phy000841C_HUMAN,HGNC:2664,ENSP00000250498,HUMAN|HGNC=2664|UniProtKB=P61803,ENSP00000250498,1603,HUMAN08117,ENSG00000129562,EOG090M0H18	13135	ENSMUSG00000022174	MGI:101912	defender against cell death 1	Dad1	14	P61804,1027,ENOG411B62B,Phy0009R0R_MOUSE,MGI:101912,ENSMUSP00000022781,MOUSE|MGI=MGI=101912|UniProtKB=P61804,ENSMUSP00000022781,13135,MOUSE12237,ENSMUSG00000022174,EOG090M0H18	Inparanoid,HomoloGene,EggNOG,PhylomeDB,HGNC,OrthoMCL,Panther,Treefam,NCBI,OMA,Ensembl,OrthoDB	12	HGNC:2664_MGI:101912
1121	ENSG00000188419	HGNC:1940	CHM, Rab escort protein 1	CHM	Xq21.2	ENOG411B4M4,ENSP00000350386,EOG090M02WZ	12663	ENSMUSG00000078185	MGI:101913	choroideremia-like	Chml	1	ENOG411B4M4,ENSMUSP00000100600,EOG090M02WZ	EggNOG,OrthoMCL,OrthoDB	3	HGNC:1940_MGI:101913
1122	ENSG00000203668	HGNC:1941	CHM like, Rab escort protein 2	CHML	1q43	P26374,31055,HGNC:1941,HUMAN|HGNC=1941|UniProtKB=P26374,ENSP00000355511,ENSP00000355511,HUMAN02700,1122,ENSG00000203668,EOG090M02WZ	12663	ENSMUSG00000078185	MGI:101913	choroideremia-like	Chml	1	Q9QZD5,31055,MGI:101913,MOUSE|MGI=MGI=101913|UniProtKB=Q9QZD5,ENSMUSP00000100600,ENSMUSP00000100600,MOUSE24471,12663,ENSMUSG00000078185,EOG090M02WZ	Inparanoid,HomoloGene,HGNC,Panther,OrthoMCL,Treefam,OMA,NCBI,Ensembl,OrthoDB	10	HGNC:1941_MGI:101913
794	ENSG00000172137	HGNC:1435	calbindin 2	CALB2	16q22.2	P22676,1318,ENOG411AX4K,Phy00086EF_HUMAN,HGNC:1435,ENSP00000307508,HUMAN|HGNC=1435|UniProtKB=P22676,ENSP00000307508,794,HUMAN11361,ENSG00000172137,EOG090M09JF	12308	ENSMUSG00000003657	MGI:101914	calbindin 2	Calb2	8	Q08331,1318,ENOG411AX4K,Phy001RPBB_MOUSE,MGI:101914,ENSMUSP00000003754,MOUSE|MGI=MGI=101914|UniProtKB=Q08331,ENSMUSP00000003754,12308,MOUSE49537,ENSMUSG00000003657,EOG090M09JF	Inparanoid,HomoloGene,EggNOG,PhylomeDB,HGNC,OrthoMCL,Panther,Treefam,NCBI,OMA,Ensembl,OrthoDB	12	HGNC:1435_MGI:101914
2173	ENSG00000164434	HGNC:3562	fatty acid binding protein 7	FABP7	6q22.31	O15540,37880,ENOG411B5J8,Phy0008HI3_HUMAN,HGNC:3562,ENSP00000348931,HUMAN|HGNC=3562|UniProtKB=O15540,ENSP00000357429,2173,HUMAN25532,ENSG00000164434,EOG090M0E99	12140	ENSMUSG00000019874	MGI:101916	fatty acid binding protein 7, brain	Fabp7	10	P51880,37880,ENOG411B5J8,Phy001RQ6A_MOUSE,MGI:101916,ENSMUSP00000020024,MOUSE|MGI=MGI=101916|UniProtKB=P51880,ENSMUSP00000020024,12140,MOUSE00709,ENSMUSG00000019874,EOG090M0E99	Inparanoid,HomoloGene,EggNOG,PhylomeDB,HGNC,OrthoMCL,Panther,Treefam,NCBI,OMA,Ensembl,OrthoDB	12	HGNC:3562_MGI:101916
55973	ENSG00000075790	HGNC:24131	B cell receptor associated protein 29	BCAP29	7q22.3	Q9UHQ4,22411,ENOG411AWQ7,Phy0008INS_HUMAN,HGNC:24131,ENSP00000400718,HUMAN|HGNC=24131|UniProtKB=Q9UHQ4,ENSP00000400718,55973,HUMAN26815,ENSG00000075790,EOG090M0BYV	12033	ENSMUSG00000020650	MGI:101917	B cell receptor associated protein 29	Bcap29	12	Q61334,22411,ENOG411AWQ7,Phy000A0KS_MOUSE,MGI:101917,ENSMUSP00000020979,MOUSE|MGI=MGI=101917|UniProtKB=Q61334,ENSMUSP00000137260,12033,MOUSE06889,ENSMUSG00000020650,EOG090M0BYV	Inparanoid,HomoloGene,EggNOG,PhylomeDB,HGNC,OrthoMCL,Panther,Treefam,NCBI,OMA,Ensembl,OrthoDB	12	HGNC:24131_MGI:101917
57016	ENSG00000198074	HGNC:382	aldo-keto reductase family 1 member B10	AKR1B10	7q33	Phy0008IT2_HUMAN,HGNC:382,HUMAN|HGNC=382|UniProtKB=O60218,ENSP00000352584,HUMAN26992,ENSG00000198074,EOG090M0AG9	11997	ENSMUSG00000052131	MGI:101918	aldo-keto reductase family 1, member B7	Akr1b7	6	Phy0009HVU_MOUSE,MGI:101918,MOUSE|MGI=MGI=101918|UniProtKB=P21300,ENSMUSP00000007449,MOUSE39335,ENSMUSG00000052131,EOG090M0AG9	PhylomeDB,HGNC,Panther,Treefam,OMA,Ensembl,OrthoDB	7	HGNC:382_MGI:101918
441282	ENSG00000227471	HGNC:37281	aldo-keto reductase family 1 member B15	AKR1B15	7q33	Phy0026G56_HUMAN,HGNC:37281,HUMAN|HGNC=37281|UniProtKB=C9JRZ8,ENSP00000389289,HUMAN26993,EOG090M0AG9	11997	ENSMUSG00000052131	MGI:101918	aldo-keto reductase family 1, member B7	Akr1b7	6	Phy0009HVU_MOUSE,MGI:101918,MOUSE|MGI=MGI=101918|UniProtKB=P21300,ENSMUSP00000007449,MOUSE39335,EOG090M0AG9	PhylomeDB,HGNC,Panther,Treefam,OMA,OrthoDB	6	HGNC:37281_MGI:101918
164	ENSG00000166747	HGNC:555	adaptor related protein complex 1 subunit gamma 1	AP1G1	16q22.2	O43747,47995,ENOG411AZBJ,Phy00086ET_HUMAN,HGNC:555,HUMAN|HGNC=555|UniProtKB=O43747,ENSP00000377148,164,HUMAN11372,ENSG00000166747,EOG090M027C	11765	ENSMUSG00000031731	MGI:101919	adaptor protein complex AP-1, gamma 1 subunit	Ap1g1	8	P22892,47995,ENOG411AZBJ,Phy0009PBT_MOUSE,MGI:101919,MOUSE|MGI=MGI=101919|UniProtKB=P22892,ENSMUSP00000090844,11765,MOUSE49519,ENSMUSG00000031731,EOG090M027C	Inparanoid,HomoloGene,EggNOG,PhylomeDB,HGNC,Panther,Treefam,NCBI,OMA,Ensembl,OrthoDB	11	HGNC:555_MGI:101919
160	ENSG00000196961	HGNC:561	adaptor related protein complex 2 subunit alpha 1	AP2A1	19q13.33	ENSP00000351926,EOG090M01L0	11772	ENSMUSG00000002957	MGI:101920	adaptor-related protein complex 2, alpha 2 subunit	Ap2a2	7	ENSMUSP00000003038,EOG090M01L0	OrthoMCL,OrthoDB	2	HGNC:561_MGI:101920
161	ENSG00000183020	HGNC:562	adaptor related protein complex 2 subunit alpha 2	AP2A2	11p15.5	O94973,5335,ENOG411B3PX,HGNC:562,ENSP00000327694,HUMAN|HGNC=562|UniProtKB=O94973,ENSP00000413234,161,HUMAN03904,ENSG00000183020,EOG090M01L0	11772	ENSMUSG00000002957	MGI:101920	adaptor-related protein complex 2, alpha 2 subunit	Ap2a2	7	P17427,5335,ENOG411B3PX,MGI:101920,ENSMUSP00000003038,MOUSE|MGI=MGI=101920|UniProtKB=P17427,ENSMUSP00000003038,11772,MOUSE47108,ENSMUSG00000002957,EOG090M01L0	Inparanoid,HomoloGene,EggNOG,HGNC,OrthoMCL,Panther,Treefam,NCBI,OMA,Ensembl,OrthoDB	11	HGNC:562_MGI:101920
160	ENSG00000196961	HGNC:561	adaptor related protein complex 2 subunit alpha 1	AP2A1	19q13.33	O95782,68997,Phy0024EN3_HUMAN,HGNC:561,ENSP00000351926,HUMAN|HGNC=561|UniProtKB=O95782,ENSP00000351926,160,HUMAN16040,ENSG00000196961,EOG090M01L0	11771	ENSMUSG00000060279	MGI:101921	adaptor-related protein complex 2, alpha 1 subunit	Ap2a1	7	P17426,68997,Phy001RP0L_MOUSE,MGI:101921,ENSMUSP00000082519,MOUSE|MGI=MGI=101921|UniProtKB=P17426,ENSMUSP00000127842,11771,MOUSE44053,ENSMUSG00000060279,EOG090M01L0	Inparanoid,HomoloGene,PhylomeDB,HGNC,OrthoMCL,Panther,Treefam,NCBI,OMA,Ensembl,OrthoDB	11	HGNC:561_MGI:101921
161	ENSG00000183020	HGNC:562	adaptor related protein complex 2 subunit alpha 2	AP2A2	11p15.5	ENSP00000327694,EOG090M01L0	11771	ENSMUSG00000060279	MGI:101921	adaptor-related protein complex 2, alpha 1 subunit	Ap2a1	7	ENSMUSP00000082519,EOG090M01L0	OrthoMCL,OrthoDB	2	HGNC:562_MGI:101921
3371	ENSG00000041982	HGNC:5318	tenascin C	TNC	9q33.1	P24821,ENOG411ARMM,55636,Phy0008KHU_HUMAN,HGNC:5318,ENSP00000265131,HUMAN|HGNC=5318|UniProtKB=P24821,ENSP00000265131,3371,ENSG00000041982,EOG090M0071	21923	ENSMUSG00000028364	MGI:101922	tenascin C	Tnc	4	Q80YX1,ENOG411ARMM,55636,Phy000A3LJ_MOUSE,MGI:101922,ENSMUSP00000102995,MOUSE|MGI=MGI=101922|UniProtKB=Q80YX1,ENSMUSP00000102995,21923,ENSMUSG00000028364,EOG090M0071	Inparanoid,EggNOG,HomoloGene,PhylomeDB,HGNC,OrthoMCL,Panther,Treefam,NCBI,Ensembl,OrthoDB	11	HGNC:5318_MGI:101922
6558	ENSG00000064651	HGNC:10911	solute carrier family 12 member 2	SLC12A2	5q23.3	P55011,20283,ENOG411B1FC,HGNC:10911,ENSP00000262461,HUMAN|HGNC=10911|UniProtKB=P55011,ENSP00000262461,6558,HUMAN23738,ENSG00000064651,EOG090M015M	20496	ENSMUSG00000024597	MGI:101924	solute carrier family 12, member 2	Slc12a2	18	P55012,20283,ENOG411B1FC,MGI:101924,ENSMUSP00000111023,MOUSE|MGI=MGI=101924|UniProtKB=P55012,ENSMUSP00000111023,20496,MOUSE19544,ENSMUSG00000024597,EOG090M015M	Inparanoid,HomoloGene,EggNOG,HGNC,OrthoMCL,Panther,Treefam,NCBI,OMA,Ensembl,OrthoDB	11	HGNC:10911_MGI:101924
3860	ENSG00000171401	HGNC:6415	keratin 13	KRT13	17q21.2	P13646,40740,Phy00087A9_HUMAN,HGNC:6415,ENSP00000246635,HUMAN|HGNC=6415|UniProtKB=P13646,ENSP00000246635,3860,HUMAN12638,EOG090M08Y9	16663	ENSMUSG00000044041	MGI:101925	keratin 13	Krt13	11	P08730,40740,Phy000A2OJ_MOUSE,MGI:101925,ENSMUSP00000007275,MOUSE|MGI=MGI=101925|UniProtKB=P08730,ENSMUSP00000007275,16663,MOUSE05472,EOG090M08Y9	Inparanoid,HomoloGene,PhylomeDB,HGNC,OrthoMCL,Panther,Treefam,NCBI,OMA,OrthoDB	10	HGNC:6415_MGI:101925
3866	ENSG00000171346	HGNC:6421	keratin 15	KRT15	17q21.2	ENSP00000254043,EOG090M08Y9	16663	ENSMUSG00000044041	MGI:101925	keratin 13	Krt13	11	ENSMUSP00000007275,EOG090M08Y9	OrthoMCL,OrthoDB	2	HGNC:6421_MGI:101925
1749	ENSG00000105880	HGNC:2918	distal-less homeobox 5	DLX5	7q21.3	P56178,3825,ENOG411ASE5,Phy0008IGV_HUMAN,HGNC:2918,ENSP00000222598,HUMAN|HGNC=2918|UniProtKB=P56178,ENSP00000222598,1749,HUMAN26589,ENSG00000105880,EOG090M09BF	13395	ENSMUSG00000029755	MGI:101926	distal-less homeobox 5	Dlx5	6	P70396,3825,ENOG411ASE5,Phy0009HQC_MOUSE,MGI:101926,ENSMUSP00000052559,MOUSE|MGI=MGI=101926|UniProtKB=P70396,ENSMUSP00000052559,13395,MOUSE38963,ENSMUSG00000029755,EOG090M09BF	Inparanoid,HomoloGene,EggNOG,PhylomeDB,HGNC,OrthoMCL,Panther,Treefam,NCBI,OMA,Ensembl,OrthoDB	12	HGNC:2918_MGI:101926
1750	ENSG00000006377	HGNC:2919	distal-less homeobox 6	DLX6	7q21.3	P56179,87855,ENOG411B0KI,Phy0008IGU_HUMAN,HGNC:2919,HUMAN|HGNC=2919|UniProtKB=P56179,ENSP00000428480,1750,HUMAN26587,ENSG00000006377,EOG090M0CY8	13396	ENSMUSG00000029754	MGI:101927	distal-less homeobox 6	Dlx6	6	P70397,87855,ENOG411B0KI,Phy003VOEW_MOUSE,MGI:101927,MOUSE|MGI=MGI=101927|UniProtKB=P70397,ENSMUSP00000124204,13396,MOUSE38960,ENSMUSG00000029754,EOG090M0CY8	Inparanoid,HomoloGene,EggNOG,PhylomeDB,HGNC,Panther,Treefam,NCBI,OMA,Ensembl,OrthoDB	11	HGNC:2919_MGI:101927
2170	ENSG00000121769	HGNC:3557	fatty acid binding protein 3	FABP3	1p35.2	P05413,HUMAN|HGNC=3557|UniProtKB=P05413,EOG090M0E99	14074	ENSMUSG00000056366	MGI:101929	fatty acid binding protein 3, muscle and heart, pseudogene 1	Fabp3-ps1	10	J3QN79,MOUSE|MGI=MGI=101929|UniProtKB=A0A140T8V1,EOG090M0E99	Inparanoid,Panther,OrthoDB	3	HGNC:3557_MGI:101929
6506	ENSG00000110436	HGNC:10940	solute carrier family 1 member 2	SLC1A2	11p13	P43004,3075,ENOG411B1K5,Phy0008193_HUMAN,HGNC:10940,HUMAN|HGNC=10940|UniProtKB=P43004,ENSP00000278379,HUMAN04351,6506,ENSG00000110436,EOG090M04RU	20511	ENSMUSG00000005089	MGI:101931	solute carrier family 1 (glial high affinity glutamate transporter), member 2	Slc1a2	2	P43006,3075,ENOG411B1K5,Phy000A5K5_MOUSE,MGI:101931,MOUSE|MGI=MGI=101931|UniProtKB=P43006,ENSMUSP00000079100,MOUSE27166,20511,ENSMUSG00000005089,EOG090M04RU	Inparanoid,HomoloGene,EggNOG,PhylomeDB,HGNC,Panther,Treefam,OMA,NCBI,Ensembl,OrthoDB	11	HGNC:10940_MGI:101931
1363	ENSG00000109472	HGNC:2303	carboxypeptidase E	CPE	4q32.3	P16870,48052,ENOG411B3H2,Phy0008FF6_HUMAN,HGNC:2303,HUMAN|HGNC=2303|UniProtKB=P16870,ENSP00000386104,ENSP00000386104,1363,HUMAN23027,ENSG00000109472,EOG090M05S2	12876	ENSMUSG00000037852	MGI:101932	carboxypeptidase E	Cpe	8	Q00493,48052,ENOG411B3H2,Phy0009OS6_MOUSE,MGI:101932,MOUSE|MGI=MGI=101932|UniProtKB=Q00493,ENSMUSP00000048555,ENSMUSP00000048555,12876,MOUSE48309,ENSMUSG00000037852,EOG090M05S2	Inparanoid,HomoloGene,EggNOG,PhylomeDB,HGNC,Panther,OrthoMCL,Treefam,NCBI,OMA,Ensembl,OrthoDB	12	HGNC:2303_MGI:101932
7027	ENSG00000198176	HGNC:11749	transcription factor Dp-1	TFDP1	13q34	Q14186,38276,ENOG411AWY9,Phy00083Y2_HUMAN,HGNC:11749,HUMAN|HGNC=11749|UniProtKB=Q14186,ENSP00000364519,HUMAN07896,7027,ENSG00000198176,EOG090M079H	21781	ENSMUSG00000038482	MGI:101934	transcription factor Dp 1	Tfdp1	8	Q08639,38276,ENOG411AWY9,Phy001RSS6_MOUSE,MGI:101934,MOUSE|MGI=MGI=101934|UniProtKB=Q08639,ENSMUSP00000127952,MOUSE47614,21781,ENSMUSG00000038482,EOG090M079H	Inparanoid,HomoloGene,EggNOG,PhylomeDB,HGNC,Panther,Treefam,OMA,NCBI,Ensembl,OrthoDB	11	HGNC:11749_MGI:101934
51270	ENSG00000183434	HGNC:24603	transcription factor Dp family member 3	TFDP3	Xq26.2	Phy001RH2U_HUMAN,HUMAN|HGNC=24603|UniProtKB=Q5H9I0,ENSP00000385461,EOG090M079H	21781	ENSMUSG00000038482	MGI:101934	transcription factor Dp 1	Tfdp1	8	Phy001RSS6_MOUSE,MOUSE|MGI=MGI=101934|UniProtKB=Q08639,ENSMUSP00000127952,EOG090M079H	PhylomeDB,Panther,Treefam,OrthoDB	4	HGNC:24603_MGI:101934
5570	ENSG00000135549	HGNC:9018	cAMP-dependent protein kinase inhibitor beta	PKIB	6q22.31	Q9C010,7474,ENOG411B6U9,HGNC:9018,ENSP00000357431,HUMAN|HGNC=9018|UniProtKB=Q9C010,ENSP00000376281,5570,HUMAN25531,ENSG00000135549,EOG090M0GEW	18768	ENSMUSG00000019876	MGI:101937	protein kinase inhibitor beta, cAMP dependent, testis specific	Pkib	10	Q04758,7474,ENOG411B6U9,MGI:101937,ENSMUSP00000075374,MOUSE|MGI=MGI=101937|UniProtKB=Q04758,ENSMUSP00000093329,18768,MOUSE00707,ENSMUSG00000019876,EOG090M0GEW	Inparanoid,HomoloGene,EggNOG,HGNC,OrthoMCL,Panther,Treefam,NCBI,OMA,Ensembl,OrthoDB	11	HGNC:9018_MGI:101937
4292	ENSG00000076242	HGNC:7127	mutL homolog 1	MLH1	3p22.2	P40692,208,ENOG411B04H,HGNC:7127,ENSP00000231790,HUMAN|HGNC=7127|UniProtKB=P40692,ENSP00000231790,4292,HUMAN20664,ENSG00000076242,EOG090M02L8	17350	ENSMUSG00000032498	MGI:101938	mutL homolog 1	Mlh1	9	Q9JK91,208,ENOG411B04H,MGI:101938,ENSMUSP00000035079,MOUSE|MGI=MGI=101938|UniProtKB=Q9JK91,ENSMUSP00000035079,17350,MOUSE53096,ENSMUSG00000032498,EOG090M02L8	Inparanoid,HomoloGene,EggNOG,HGNC,OrthoMCL,Panther,Treefam,NCBI,OMA,Ensembl,OrthoDB	11	HGNC:7127_MGI:101938
3158	ENSG00000134240	HGNC:5008	3-hydroxy-3-methylglutaryl-CoA synthase 2	HMGCS2	1p12	P54868,38066,ENOG411AVQR,Phy0007YLY_HUMAN,HGNC:5008,HUMAN|HGNC=5008|UniProtKB=P54868,ENSP00000358414,ENSP00000358414,HUMAN01491,3158,ENSG00000134240,EOG090M0545	15360	ENSMUSG00000027875	MGI:101939	3-hydroxy-3-methylglutaryl-Coenzyme A synthase 2	Hmgcs2	3	P54869,38066,ENOG411AVQR,Phy0009XTU_MOUSE,MGI:101939,MOUSE|MGI=MGI=101939|UniProtKB=P54869,ENSMUSP00000113296,ENSMUSP00000088249,MOUSE30907,15360,ENSMUSG00000027875,EOG090M0545	Inparanoid,HomoloGene,EggNOG,PhylomeDB,HGNC,Panther,OrthoMCL,Treefam,OMA,NCBI,Ensembl,OrthoDB	12	HGNC:5008_MGI:101939
397	ENSG00000111348	HGNC:679	Rho GDP dissociation inhibitor beta	ARHGDIB	12p12.3	P52566,20318,ENOG411B3Z7,Phy00082JY_HUMAN,HGNC:679,ENSP00000228945,HUMAN|HGNC=679|UniProtKB=P52566,ENSP00000228945,397,HUMAN06074,ENSG00000111348,EOG090M0BXO	11857	ENSMUSG00000030220	MGI:101940	Rho, GDP dissociation inhibitor (GDI) beta	Arhgdib	6	Q61599,20318,ENOG411B3Z7,Phy0009J0Z_MOUSE,MGI:101940,ENSMUSP00000107523,MOUSE|MGI=MGI=101940|UniProtKB=Q61599,ENSMUSP00000032344,11857,MOUSE41826,ENSMUSG00000030220,EOG090M0BXO	Inparanoid,HomoloGene,EggNOG,PhylomeDB,HGNC,OrthoMCL,Panther,Treefam,NCBI,OMA,Ensembl,OrthoDB	12	HGNC:679_MGI:101940
1869	ENSG00000101412	HGNC:3113	E2F transcription factor 1	E2F1	20q11.22	Q01094,3828,ENOG411AWE3,Phy0008BYB_HUMAN,HGNC:3113,HUMAN|HGNC=3113|UniProtKB=Q01094,ENSP00000345571,1869,HUMAN18866,ENSG00000101412,EOG090M08FV	13555	ENSMUSG00000027490	MGI:101941	E2F transcription factor 1	E2f1	2	Q61501,3828,ENOG411AWE3,Phy001RPZQ_MOUSE,MGI:101941,MOUSE|MGI=MGI=101941|UniProtKB=Q61501,ENSMUSP00000099434,13555,MOUSE28335,ENSMUSG00000027490,EOG090M08FV	Inparanoid,HomoloGene,EggNOG,PhylomeDB,HGNC,Panther,Treefam,NCBI,OMA,Ensembl,OrthoDB	11	HGNC:3113_MGI:101941
763	ENSG00000174990	HGNC:1377	carbonic anhydrase 5A	CA5A	16q24.2	P35218,68200,ENOG411B0ME,Phy00086J8_HUMAN,HGNC:1377,HUMAN|HGNC=1377|UniProtKB=P35218,ENSP00000309649,ENSP00000309649,763,HUMAN11556,ENSG00000174990,EOG090M08XJ	12352	ENSMUSG00000025317	MGI:101946	carbonic anhydrase 5a, mitochondrial	Car5a	8	P23589,68200,ENOG411B0ME,Phy0009PG7_MOUSE,MGI:101946,MOUSE|MGI=MGI=101946|UniProtKB=P23589,ENSMUSP00000060457,ENSMUSP00000060457,12352,MOUSE49769,ENSMUSG00000025317,EOG090M08XJ	Inparanoid,HomoloGene,EggNOG,PhylomeDB,HGNC,Panther,OrthoMCL,Treefam,NCBI,OMA,Ensembl,OrthoDB	12	HGNC:1377_MGI:101946
3184	ENSG00000138668	HGNC:5036	heterogeneous nuclear ribonucleoprotein D	HNRNPD	4q21.22	Q14103,22410,ENOG411ARRX,Phy0008F1T_HUMAN,HGNC:5036,ENSP00000313199,HUMAN|HGNC=5036|UniProtKB=Q14103,ENSP00000313199,3184,HUMAN22600,ENSG00000138668,EOG090M0BV2	11991	ENSMUSG00000000568	MGI:101947	heterogeneous nuclear ribonucleoprotein D	Hnrnpd	5	Q60668,22410,ENOG411ARRX,Phy0009LXA_MOUSE,MGI:101947,ENSMUSP00000019128,MOUSE|MGI=MGI=101947|UniProtKB=Q60668,ENSMUSP00000132735,11991,MOUSE36916,ENSMUSG00000000568,EOG090M0BV2	Inparanoid,HomoloGene,EggNOG,PhylomeDB,HGNC,OrthoMCL,Panther,Treefam,NCBI,OMA,Ensembl,OrthoDB	12	HGNC:5036_MGI:101947
7481	ENSG00000085741	HGNC:12776	Wnt family member 11	WNT11	11q13.5	O96014,20970,ENOG411AXVZ,Phy00081VM_HUMAN,HGNC:12776,ENSP00000325526,HUMAN|HGNC=12776|UniProtKB=O96014,ENSP00000325526,HUMAN05218,7481,ENSG00000085741,EOG090M07PS	22411	ENSMUSG00000015957	MGI:101948	wingless-type MMTV integration site family, member 11	Wnt11	7	P48615,20970,ENOG411AXVZ,Phy0009KET_MOUSE,MGI:101948,ENSMUSP00000064333,MOUSE|MGI=MGI=101948|UniProtKB=P48615,ENSMUSP00000132166,MOUSE45151,22411,ENSMUSG00000015957,EOG090M07PS	Inparanoid,HomoloGene,EggNOG,PhylomeDB,HGNC,OrthoMCL,Panther,Treefam,OMA,NCBI,Ensembl,OrthoDB	12	HGNC:12776_MGI:101948
5893	ENSG00000002016	HGNC:9824	RAD52 homolog, DNA repair protein	RAD52	12p13.33	P43351,31118,ENOG411B3WM,Phy00082C1_HUMAN,HGNC:9824,ENSP00000351284,HUMAN|HGNC=9824|UniProtKB=P43351,ENSP00000351284,HUMAN05778,5893,ENSG00000002016,EOG090M07XR	19365	ENSMUSG00000030166	MGI:101949	RAD52 homolog, DNA repair protein	Rad52	6	P43352,31118,ENOG411B3WM,Phy0009IOU_MOUSE,MGI:101949,ENSMUSP00000032269,MOUSE|MGI=MGI=101949|UniProtKB=P43352,ENSMUSP00000125502,MOUSE41214,19365,ENSMUSG00000030166,EOG090M07XR	Inparanoid,HomoloGene,EggNOG,PhylomeDB,HGNC,OrthoMCL,Panther,Treefam,OMA,NCBI,Ensembl,OrthoDB	12	HGNC:9824_MGI:101949
799	ENSG00000004948	HGNC:1440	calcitonin receptor	CALCR	7q21.3	P30988,1320,ENOG411AU71,HGNC:1440,ENSP00000353385,HUMAN|HGNC=1440|UniProtKB=P30988,ENSP00000352561,799,HUMAN26554,ENSG00000004948,EOG090M04P6	12311	ENSMUSG00000023964	MGI:101950	calcitonin receptor	Calcr	6	Q60755,1320,ENOG411AU71,MGI:101950,ENSMUSP00000075070,MOUSE|MGI=MGI=101950|UniProtKB=Q60755,ENSMUSP00000075070,12311,MOUSE38907,ENSMUSG00000023964,EOG090M04P6	Inparanoid,HomoloGene,EggNOG,HGNC,OrthoMCL,Panther,Treefam,NCBI,OMA,Ensembl,OrthoDB	11	HGNC:1440_MGI:101950
6548	ENSG00000090020	HGNC:11071	solute carrier family 9 member A1	SLC9A1	1p36.11	P19634,20660,ENOG411AU2J,HGNC:11071,HUMAN|HGNC=11071|UniProtKB=P19634,ENSP00000263980,6548,ENSG00000090020,EOG090M02MQ	20544	ENSMUSG00000028854	MGI:102462	solute carrier family 9 (sodium/hydrogen exchanger), member 1	Slc9a1	4	Q61165,20660,ENOG411AU2J,MGI:102462,MOUSE|MGI=MGI=102462|UniProtKB=Q61165,ENSMUSP00000030669,20544,ENSMUSG00000028854,EOG090M02MQ	Inparanoid,HomoloGene,EggNOG,HGNC,Panther,Treefam,NCBI,Ensembl,OrthoDB	9	HGNC:11071_MGI:102462
4773	ENSG00000101096	HGNC:7776	nuclear factor of activated T cells 2	NFATC2	20q13.2	Q13469,7861,ENOG411AWMG,HGNC:7776,HUMAN|HGNC=7776|UniProtKB=Q13469,ENSP00000379330,ENSP00000379330,4773,HUMAN19165,ENSG00000101096,EOG090M01WT	18019	ENSMUSG00000027544	MGI:102463	nuclear factor of activated T cells, cytoplasmic, calcineurin dependent 2	Nfatc2	2	Q60591,7861,ENOG411AWMG,MGI:102463,MOUSE|MGI=MGI=102463|UniProtKB=Q60591,ENSMUSP00000074198,ENSMUSP00000074198,18019,MOUSE28859,ENSMUSG00000027544,EOG090M01WT	Inparanoid,HomoloGene,EggNOG,HGNC,Panther,OrthoMCL,Treefam,NCBI,OMA,Ensembl,OrthoDB	11	HGNC:7776_MGI:102463
55852	ENSG00000136478	HGNC:30884	testis expressed 2	TEX2	17q23.3	Q8IWB9,32414,Phy001R84Q_HUMAN,HGNC:30884,ENSP00000258991,HUMAN|HGNC=30884|UniProtKB=Q8IWB9,ENSP00000258991,HUMAN13179,55852,ENSG00000136478,EOG090M00F0	21763	ENSMUSG00000040548	MGI:102465	testis expressed gene 2	Tex2	11	Q6ZPJ0,32414,Phy000A2UY_MOUSE,MGI:102465,ENSMUSP00000041985,MOUSE|MGI=MGI=102465|UniProtKB=Q6ZPJ0,ENSMUSP00000041985,MOUSE05884,21763,ENSMUSG00000040548,EOG090M00F0	Inparanoid,HomoloGene,PhylomeDB,HGNC,OrthoMCL,Panther,Treefam,OMA,NCBI,Ensembl,OrthoDB	11	HGNC:30884_MGI:102465
5784	ENSG00000152104	HGNC:9647	protein tyrosine phosphatase, non-receptor type 14	PTPN14	1q32.3-q41	Q15678,3941,ENOG411B4YV,HGNC:9647,HUMAN|HGNC=9647|UniProtKB=Q15678,ENSP00000355923,ENSP00000355923,HUMAN02502,5784,ENSG00000152104,EOG090M00YS	19250	ENSMUSG00000026604	MGI:102467	protein tyrosine phosphatase, non-receptor type 14	Ptpn14	1	Q62130,3941,ENOG411B4YV,MGI:102467,MOUSE|MGI=MGI=102467|UniProtKB=Q62130,ENSMUSP00000095051,ENSMUSP00000095051,MOUSE24751,19250,ENSMUSG00000026604,EOG090M00YS	Inparanoid,HomoloGene,EggNOG,HGNC,Panther,OrthoMCL,Treefam,OMA,NCBI,Ensembl,OrthoDB	11	HGNC:9647_MGI:102467
11099	ENSG00000070778	HGNC:9651	protein tyrosine phosphatase, non-receptor type 21	PTPN21	14q31	ENSP00000330276,EOG090M00YS	19250	ENSMUSG00000026604	MGI:102467	protein tyrosine phosphatase, non-receptor type 14	Ptpn14	1	ENSMUSP00000095051,EOG090M00YS	OrthoMCL,OrthoDB	2	HGNC:9651_MGI:102467
22925	ENSG00000153246	HGNC:9042	phospholipase A2 receptor 1	PLA2R1	2q23-q24	Q13018,32016,Phy0008B05_HUMAN,HGNC:9042,ENSP00000283243,HUMAN|HGNC=9042|UniProtKB=Q13018,ENSP00000283243,22925,HUMAN17779,ENSG00000153246,EOG090M00KM	18779	ENSMUSG00000054580	MGI:102468	phospholipase A2 receptor 1	Pla2r1	2	Q62028,32016,Phy000A570_MOUSE,MGI:102468,ENSMUSP00000108144,MOUSE|MGI=MGI=102468|UniProtKB=Q62028,ENSMUSP00000108144,18779,MOUSE26254,ENSMUSG00000054580,EOG090M00KM	Inparanoid,HomoloGene,PhylomeDB,HGNC,OrthoMCL,Panther,Treefam,NCBI,OMA,Ensembl,OrthoDB	11	HGNC:9042_MGI:102468
4772	ENSG00000131196	HGNC:7775	nuclear factor of activated T cells 1	NFATC1	18q23	O95644,ENOG411AUIQ,32336,HGNC:7775,ENSP00000327850,HUMAN|HGNC=7775|UniProtKB=O95644,ENSP00000327850,4772,HUMAN14106,ENSG00000131196,EOG090M02JK	18018	ENSMUSG00000033016	MGI:102469	nuclear factor of activated T cells, cytoplasmic, calcineurin dependent 1	Nfatc1	18	O88942,ENOG411AUIQ,32336,MGI:102469,ENSMUSP00000077196,MOUSE|MGI=MGI=102469|UniProtKB=O88942,ENSMUSP00000129001,18018,MOUSE19879,ENSMUSG00000033016,EOG090M02JK	Inparanoid,EggNOG,HomoloGene,HGNC,OrthoMCL,Panther,Treefam,NCBI,OMA,Ensembl,OrthoDB	11	HGNC:7775_MGI:102469
4541	ENSG00000198695	HGNC:7462	mitochondrially encoded NADH:ubiquinone oxidoreductase core subunit 6	MT-ND6	mitochondria	P03923,5022,ENOG411B69Y,Phy0008KWW_HUMAN,HGNC:7462,HUMAN|HGNC=7462|UniProtKB=P03923,ENSP00000354665,HUMAN29531,ENSG00000198695,EOG090M0FYA	17722	ENSMUSG00000064368	MGI:102495	mitochondrially encoded NADH dehydrogenase 6	mt-Nd6	MT	P03925,5022,ENOG411B69Y,Phy000A6QJ_MOUSE,MGI:102495,MOUSE|MGI=MGI=102495|UniProtKB=P03925,ENSMUSP00000081002,MOUSE53467,ENSMUSG00000064368,EOG090M0FYA	Inparanoid,HomoloGene,EggNOG,PhylomeDB,HGNC,Panther,Treefam,OMA,Ensembl,OrthoDB	10	HGNC:7462_MGI:102495
4540	ENSG00000198786	HGNC:7461	mitochondrially encoded NADH:ubiquinone oxidoreductase core subunit 5	MT-ND5	mitochondria	P03915,36212,ENOG411B7J9,Phy001R71A_HUMAN,HGNC:7461,HUMAN|HGNC=7461|UniProtKB=P03915,ENSP00000354813,HUMAN29530,ENSG00000198786,EOG090M052Q	17721	ENSMUSG00000064367	MGI:102496	mitochondrially encoded NADH dehydrogenase 5	mt-Nd5	MT	P03921,36212,ENOG411B7J9,Phy001RRNE_MOUSE,MGI:102496,MOUSE|MGI=MGI=102496|UniProtKB=P03921,ENSMUSP00000081001,MOUSE53466,ENSMUSG00000064367,EOG090M052Q	Inparanoid,HomoloGene,EggNOG,PhylomeDB,HGNC,Panther,Treefam,OMA,Ensembl,OrthoDB	10	HGNC:7461_MGI:102496
4539	ENSG00000212907	HGNC:7460	mitochondrially encoded NADH:ubiquinone oxidoreductase core subunit 4L	MT-ND4L	mitochondria	P03901,5021,Phy0008KWT_HUMAN,HGNC:7460,HUMAN|HGNC=7460|UniProtKB=P03901,ENSP00000354728,HUMAN29528,ENSG00000212907,EOG090M0G97	17720	ENSMUSG00000065947	MGI:102497	mitochondrially encoded NADH dehydrogenase 4L	mt-Nd4l	MT	P03903,5021,Phy000A6QG_MOUSE,MGI:102497,MOUSE|MGI=MGI=102497|UniProtKB=P03903,ENSMUSP00000081021,MOUSE53464,ENSMUSG00000065947,EOG090M0G97	Inparanoid,HomoloGene,PhylomeDB,HGNC,Panther,Treefam,OMA,Ensembl,OrthoDB	9	HGNC:7460_MGI:102497
4538	ENSG00000198886	HGNC:7459	mitochondrially encoded NADH:ubiquinone oxidoreductase core subunit 4	MT-ND4	mitochondria	P03905,38240,ENOG411B4DJ,Phy0008KWU_HUMAN,HGNC:7459,HUMAN|HGNC=7459|UniProtKB=P03905,ENSP00000354961,HUMAN29529,ENSG00000198886,EOG090M08GV	17719	ENSMUSG00000064363	MGI:102498	mitochondrially encoded NADH dehydrogenase 4	mt-Nd4	MT	P03911,38240,ENOG411B4DJ,Phy000A6QH_MOUSE,MGI:102498,MOUSE|MGI=MGI=102498|UniProtKB=P03911,ENSMUSP00000081000,MOUSE53465,ENSMUSG00000064363,EOG090M08GV	Inparanoid,HomoloGene,EggNOG,PhylomeDB,HGNC,Panther,Treefam,OMA,Ensembl,OrthoDB	10	HGNC:7459_MGI:102498
4537	ENSG00000198840	HGNC:7458	mitochondrially encoded NADH:ubiquinone oxidoreductase core subunit 3	MT-ND3	mitochondria	P03897,5018,ENOG411B6P8,Phy001R719_HUMAN,HGNC:7458,HUMAN|HGNC=7458|UniProtKB=P03897,ENSP00000355206,HUMAN29527,ENSG00000198840,EOG090M0GVO	17718	ENSMUSG00000064360	MGI:102499	mitochondrially encoded NADH dehydrogenase 3	mt-Nd3	MT	P03899,5018,ENOG411B6P8,Phy001RRND_MOUSE,MGI:102499,MOUSE|MGI=MGI=102499|UniProtKB=P03899,ENSMUSP00000080998,MOUSE53463,ENSMUSG00000064360,EOG090M0GVO	Inparanoid,HomoloGene,EggNOG,PhylomeDB,HGNC,Panther,Treefam,OMA,Ensembl,OrthoDB	10	HGNC:7458_MGI:102499
4536	ENSG00000198763	HGNC:7456	mitochondrially encoded NADH:ubiquinone oxidoreductase core subunit 2	MT-ND2	mitochondria	P03891,5019,Phy001R718_HUMAN,HGNC:7456,HUMAN|HGNC=7456|UniProtKB=P03891,ENSP00000355046,HUMAN29521,ENSG00000198763,EOG090M0C6E	17717	ENSMUSG00000064345	MGI:102500	mitochondrially encoded NADH dehydrogenase 2	mt-Nd2	MT	P03893,5019,Phy001RRNC_MOUSE,MGI:102500,MOUSE|MGI=MGI=102500|UniProtKB=P03893,ENSMUSP00000080992,MOUSE53457,ENSMUSG00000064345,EOG090M0C6E	Inparanoid,HomoloGene,PhylomeDB,HGNC,Panther,Treefam,OMA,Ensembl,OrthoDB	9	HGNC:7456_MGI:102500
4519	ENSG00000198727	HGNC:7427	mitochondrially encoded cytochrome b	MT-CYB	mitochondria	P00156,5013,ENOG411AW1U,HGNC:7427,HUMAN|HGNC=7427|UniProtKB=P00156,ENSP00000354554,HUMAN29532,ENSG00000198727,EOG090M09G1	17711	ENSMUSG00000064370	MGI:102501	mitochondrially encoded cytochrome b	mt-Cytb	MT	P00158,5013,ENOG411AW1U,MGI:102501,MOUSE|MGI=MGI=102501|UniProtKB=P00158,ENSMUSP00000081003,MOUSE53468,ENSMUSG00000064370,EOG090M09G1	Inparanoid,HomoloGene,EggNOG,HGNC,Panther,Treefam,OMA,Ensembl,OrthoDB	9	HGNC:7427_MGI:102501
4514	ENSG00000198938	HGNC:7422	mitochondrially encoded cytochrome c oxidase III	MT-CO3	mitochondria	P00414,5014,ENOG411AU5U,HGNC:7422,HUMAN|HGNC=7422|UniProtKB=P00414,ENSP00000354982,HUMAN29526,ENSG00000198938,EOG090M0B8X	17710	ENSMUSG00000064358	MGI:102502	mitochondrially encoded cytochrome c oxidase III	mt-Co3	MT	P00416,5014,ENOG411AU5U,MGI:102502,MOUSE|MGI=MGI=102502|UniProtKB=P00416,ENSMUSP00000080997,MOUSE53462,ENSMUSG00000064358,EOG090M0B8X	Inparanoid,HomoloGene,EggNOG,HGNC,Panther,Treefam,OMA,Ensembl,OrthoDB	9	HGNC:7422_MGI:102502
4513	ENSG00000198712	HGNC:7421	mitochondrially encoded cytochrome c oxidase II	MT-CO2	mitochondria	P00403,5017,ENOG411B2XD,Phy0008KWO_HUMAN,HGNC:7421,HUMAN|HGNC=7421|UniProtKB=P00403,ENSP00000354876,HUMAN29523,ENSG00000198712,EOG090M0C19	17709	ENSMUSG00000064354	MGI:102503	mitochondrially encoded cytochrome c oxidase II	mt-Co2	MT	P00405,5017,ENOG411B2XD,Phy000A6QB_MOUSE,MGI:102503,MOUSE|MGI=MGI=102503|UniProtKB=P00405,ENSMUSP00000080994,MOUSE53459,ENSMUSG00000064354,EOG090M0C19	Inparanoid,HomoloGene,EggNOG,PhylomeDB,HGNC,Panther,Treefam,OMA,Ensembl,OrthoDB	10	HGNC:7421_MGI:102503
4512	ENSG00000198804	HGNC:7419	mitochondrially encoded cytochrome c oxidase I	MT-CO1	mitochondria	P00395,5016,ENOG411AWXX,Phy0008KWN_HUMAN,HGNC:7419,HUMAN|HGNC=7419|UniProtKB=P00395,ENSP00000354499,HUMAN29522,ENSG00000198804,EOG090M05AR	17708	ENSMUSG00000064351	MGI:102504	mitochondrially encoded cytochrome c oxidase I	mt-Co1	MT	P00397,5016,ENOG411AWXX,Phy001RPNF_MOUSE,MGI:102504,MOUSE|MGI=MGI=102504|UniProtKB=P00397,ENSMUSP00000080993,MOUSE53458,ENSMUSG00000064351,EOG090M05AR	Inparanoid,HomoloGene,EggNOG,PhylomeDB,HGNC,Panther,Treefam,OMA,Ensembl,OrthoDB	10	HGNC:7419_MGI:102504
1667	ENSG00000206047	HGNC:2761	defensin alpha 1	DEFA1	8p23.1	HUMAN|HGNC=2761|UniProtKB=P59665,ENSP00000372126,HUMAN27365,ENSG00000206047	13226	ENSMUSG00000074442	MGI:102509	defensin, alpha, 31	Defa31	8	MOUSE|MGI=MGI=102509|UniProtKB=P50715,ENSMUSP00000096495,MOUSE47713,ENSMUSG00000074442	Panther,Treefam,OMA,Ensembl	4	HGNC:2761_MGI:102509
728358	ENSG00000240247	HGNC:33596	defensin alpha 1B	DEFA1B	8p23.1	ENSP00000372136,HUMAN27366,ENSG00000240247	13226	ENSMUSG00000074442	MGI:102509	defensin, alpha, 31	Defa31	8	ENSMUSP00000096495,MOUSE47713,ENSMUSG00000074442	Treefam,OMA,Ensembl	3	HGNC:33596_MGI:102509
1668	ENSG00000239839	HGNC:2762	defensin alpha 3	DEFA3	8p23.1	HUMAN|HGNC=2762|UniProtKB=P59666,ENSP00000328359,HUMAN27367,ENSG00000239839	13226	ENSMUSG00000074442	MGI:102509	defensin, alpha, 31	Defa31	8	MOUSE|MGI=MGI=102509|UniProtKB=P50715,ENSMUSP00000096495,MOUSE47713,ENSMUSG00000074442	Panther,Treefam,OMA,Ensembl	4	HGNC:2762_MGI:102509
1669	ENSG00000164821	HGNC:2763	defensin alpha 4	DEFA4	8p23.1	ENSP00000297435,HUMAN|HGNC=2763|UniProtKB=P12838,ENSP00000297435,HUMAN27364,ENSG00000164821	13226	ENSMUSG00000074442	MGI:102509	defensin, alpha, 31	Defa31	8	ENSMUSP00000096495,MOUSE|MGI=MGI=102509|UniProtKB=P50715,ENSMUSP00000096495,MOUSE47713,ENSMUSG00000074442	OrthoMCL,Panther,Treefam,OMA,Ensembl	5	HGNC:2763_MGI:102509
1670	ENSG00000164816	HGNC:2764	defensin alpha 5	DEFA5	8p23.1	HUMAN|HGNC=2764|UniProtKB=Q01523,HUMAN27368,ENSG00000164816,EOG090M0GF8	13226	ENSMUSG00000074442	MGI:102509	defensin, alpha, 31	Defa31	8	MOUSE|MGI=MGI=102509|UniProtKB=P50715,MOUSE47713,ENSMUSG00000074442,EOG090M0GF8	Panther,OMA,Ensembl,OrthoDB	4	HGNC:2764_MGI:102509
1671	ENSG00000164822	HGNC:2765	defensin alpha 6	DEFA6	8p23.1	HUMAN|HGNC=2765|UniProtKB=Q01524,ENSP00000297436,HUMAN27363,ENSG00000164822	13226	ENSMUSG00000074442	MGI:102509	defensin, alpha, 31	Defa31	8	MOUSE|MGI=MGI=102509|UniProtKB=P50715,ENSMUSP00000096495,MOUSE47713,ENSMUSG00000074442	Panther,Treefam,OMA,Ensembl	4	HGNC:2765_MGI:102509
1469	ENSG00000170373	HGNC:2473	cystatin SN	CST1	20p11.21	HUMAN|HGNC=2473|UniProtKB=P01037,EOG090M0EFZ	13010	ENSMUSG00000027447	MGI:102519	cystatin C	Cst3	2	MOUSE|MGI=MGI=102519|UniProtKB=P21460,EOG090M0EFZ	Panther,OrthoDB	2	HGNC:2473_MGI:102519
1470	ENSG00000170369	HGNC:2474	cystatin SA	CST2	20p11.21	HUMAN|HGNC=2474|UniProtKB=P09228,EOG090M0EFZ	13010	ENSMUSG00000027447	MGI:102519	cystatin C	Cst3	2	MOUSE|MGI=MGI=102519|UniProtKB=P21460,EOG090M0EFZ	Panther,OrthoDB	2	HGNC:2474_MGI:102519
1471	ENSG00000101439	HGNC:2475	cystatin C	CST3	20p11.21	P01034,78,Phy0008BV7_HUMAN,HGNC:2475,HUMAN|HGNC=2475|UniProtKB=P01034,ENSP00000381448,1471,HUMAN18772,ENSG00000101439,EOG090M0EFZ	13010	ENSMUSG00000027447	MGI:102519	cystatin C	Cst3	2	P21460,78,Phy000A61L_MOUSE,MGI:102519,MOUSE|MGI=MGI=102519|UniProtKB=P21460,ENSMUSP00000028938,13010,MOUSE28134,ENSMUSG00000027447,EOG090M0EFZ	Inparanoid,HomoloGene,PhylomeDB,HGNC,Panther,OrthoMCL,NCBI,OMA,Ensembl,OrthoDB	10	HGNC:2475_MGI:102519
1472	ENSG00000101441	HGNC:2476	cystatin S	CST4	20p11.21	HUMAN|HGNC=2476|UniProtKB=P01036,EOG090M0EFZ	13010	ENSMUSG00000027447	MGI:102519	cystatin C	Cst3	2	MOUSE|MGI=MGI=102519|UniProtKB=P21460,EOG090M0EFZ	Panther,OrthoDB	2	HGNC:2476_MGI:102519
1473	ENSG00000170367	HGNC:2477	cystatin D	CST5	20p11.21	HUMAN|HGNC=2477|UniProtKB=P28325,EOG090M0EFZ	13010	ENSMUSG00000027447	MGI:102519	cystatin C	Cst3	2	MOUSE|MGI=MGI=102519|UniProtKB=P21460,EOG090M0EFZ	Panther,OrthoDB	2	HGNC:2477_MGI:102519
11331	ENSG00000215021	HGNC:30306	prohibitin 2	PHB2	12p13.31	Q99623,5263,Phy001R7AR_HUMAN,HGNC:30306,HUMAN|HGNC=30306|UniProtKB=Q99623,ENSP00000382362,ENSP00000441875,HUMAN05900,11331,ENSG00000215021,EOG090M0A9A	12034	ENSMUSG00000004264	MGI:102520	prohibitin 2	Phb2	6	O35129,5263,Phy001RRUW_MOUSE,MGI:102520,MOUSE|MGI=MGI=102520|UniProtKB=O35129,ENSMUSP00000004375,ENSMUSP00000004375,MOUSE41394,12034,ENSMUSG00000004264,EOG090M0A9A	Inparanoid,HomoloGene,PhylomeDB,HGNC,Panther,OrthoMCL,Treefam,OMA,NCBI,Ensembl,OrthoDB	11	HGNC:30306_MGI:102520
782	ENSG00000067191	HGNC:1401	calcium voltage-gated channel auxiliary subunit beta 1	CACNB1	17q12	Q02641,20186,ENOG411B1WB,Phy001R4UL_HUMAN,HGNC:1401,HUMAN|HGNC=1401|UniProtKB=Q02641,ENSP00000377840,ENSP00000377840,782,HUMAN12517,ENSG00000067191,EOG090M04B1	12295	ENSMUSG00000020882	MGI:102522	calcium channel, voltage-dependent, beta 1 subunit	Cacnb1	11	Q8R3Z5,20186,ENOG411B1WB,Phy001RPAR_MOUSE,MGI:102522,MOUSE|MGI=MGI=102522|UniProtKB=Q8R3Z5,ENSMUSP00000099433,ENSMUSP00000017552,12295,MOUSE05332,ENSMUSG00000020882,EOG090M04B1	Inparanoid,HomoloGene,EggNOG,PhylomeDB,HGNC,Panther,OrthoMCL,Treefam,NCBI,OMA,Ensembl,OrthoDB	12	HGNC:1401_MGI:102522
5459	ENSG00000091010	HGNC:9220	POU class 4 homeobox 3	POU4F3	5q32	Q15319,2023,ENOG411ASD7,HGNC:9220,ENSP00000230732,HUMAN|HGNC=9220|UniProtKB=Q15319,ENSP00000230732,5459,HUMAN24015,ENSG00000091010,EOG090M08CS	18998	ENSMUSG00000024497	MGI:102523	POU domain, class 4, transcription factor 3	Pou4f3	18	Q63955,2023,ENOG411ASD7,MGI:102523,ENSMUSP00000025374,MOUSE|MGI=MGI=102523|UniProtKB=Q63955,ENSMUSP00000025374,18998,MOUSE19410,ENSMUSG00000024497,EOG090M08CS	Inparanoid,HomoloGene,EggNOG,HGNC,OrthoMCL,Panther,Treefam,NCBI,OMA,Ensembl,OrthoDB	11	HGNC:9220_MGI:102523
5458	ENSG00000151615	HGNC:9219	POU class 4 homeobox 2	POU4F2	4q31.22	Q12837,20959,ENOG411AW67,Phy0008FC3_HUMAN,HGNC:9219,ENSP00000281321,HUMAN|HGNC=9219|UniProtKB=Q12837,ENSP00000281321,5458,HUMAN22930,ENSG00000151615,EOG090M096O	18997	ENSMUSG00000031688	MGI:102524	POU domain, class 4, transcription factor 2	Pou4f2	8	Q63934,20959,ENOG411AW67,Phy0009OYV_MOUSE,MGI:102524,ENSMUSP00000034115,MOUSE|MGI=MGI=102524|UniProtKB=Q63934,ENSMUSP00000034115,18997,MOUSE48720,ENSMUSG00000031688,EOG090M096O	Inparanoid,HomoloGene,EggNOG,PhylomeDB,HGNC,OrthoMCL,Panther,Treefam,NCBI,OMA,Ensembl,OrthoDB	12	HGNC:9219_MGI:102524
5457	ENSG00000152192	HGNC:9218	POU class 4 homeobox 1	POU4F1	13q31.1	Q01851,21255,ENOG411AUZC,HGNC:9218,ENSP00000366413,HUMAN|HGNC=9218|UniProtKB=Q01851,ENSP00000366413,HUMAN07753,5457,ENSG00000152192,EOG090M0A23	18996	ENSMUSG00000048349	MGI:102525	POU domain, class 4, transcription factor 1	Pou4f1	14	P17208,21255,ENOG411AUZC,MGI:102525,ENSMUSP00000060798,MOUSE|MGI=MGI=102525|UniProtKB=P17208,ENSMUSP00000060798,MOUSE13046,18996,ENSMUSG00000048349,EOG090M0A23	Inparanoid,HomoloGene,EggNOG,HGNC,OrthoMCL,Panther,Treefam,OMA,NCBI,Ensembl,OrthoDB	11	HGNC:9218_MGI:102525
9	ENSG00000171428	HGNC:7645	N-acetyltransferase 1	NAT1	8p22	Phy0008J6D_HUMAN,HGNC:7645,HUMAN|HGNC=7645|UniProtKB=P18440,ENSP00000443194,ENSG00000171428,EOG090M098D	17962	ENSMUSG00000056426	MGI:102537	N-acetyltransferase 3	Nat3	8	Phy0009OSX_MOUSE,MGI:102537,MOUSE|MGI=MGI=102537|UniProtKB=P50296,ENSMUSP00000069359,ENSMUSG00000056426,EOG090M098D	PhylomeDB,HGNC,Panther,Treefam,Ensembl,OrthoDB	6	HGNC:7645_MGI:102537
10	ENSG00000156006	HGNC:7646	N-acetyltransferase 2	NAT2	8p22	Phy001R4NF_HUMAN,HGNC:7646,HUMAN|HGNC=7646|UniProtKB=P11245,ENSP00000286479,ENSG00000156006,EOG090M098D	17962	ENSMUSG00000056426	MGI:102537	N-acetyltransferase 3	Nat3	8	Phy0009OSX_MOUSE,MGI:102537,MOUSE|MGI=MGI=102537|UniProtKB=P50296,ENSMUSP00000069359,ENSMUSG00000056426,EOG090M098D	PhylomeDB,HGNC,Panther,Treefam,Ensembl,OrthoDB	6	HGNC:7646_MGI:102537
6911	ENSG00000149922	HGNC:11605	T-box 6	TBX6	16p11.2	O95947,3389,ENOG411ASWX,HGNC:11605,HUMAN|HGNC=11605|UniProtKB=O95947,ENSP00000378650,HUMAN10861,6911,ENSG00000149922,EOG090M07K4	21389	ENSMUSG00000030699	MGI:102539	T-box 6	Tbx6	7	P70327,3389,ENOG411ASWX,MGI:102539,MOUSE|MGI=MGI=102539|UniProtKB=P70327,ENSMUSP00000091579,MOUSE46324,21389,ENSMUSG00000030699,EOG090M07K4	Inparanoid,HomoloGene,EggNOG,HGNC,Panther,Treefam,OMA,NCBI,Ensembl,OrthoDB	10	HGNC:11605_MGI:102539
6910	ENSG00000089225	HGNC:11604	T-box 5	TBX5	12q24.21	Q99593,160,ENOG411AZTF,Phy00083BS_HUMAN,HGNC:11604,HUMAN|HGNC=11604|UniProtKB=Q99593,ENSP00000309913,ENSP00000309913,6910,ENSG00000089225,EOG090M04LM	21388	ENSMUSG00000018263	MGI:102541	T-box 5	Tbx5	5	P70326,160,ENOG411AZTF,Phy0009M8Q_MOUSE,MGI:102541,MOUSE|MGI=MGI=102541|UniProtKB=P70326,ENSMUSP00000018407,ENSMUSP00000018407,21388,ENSMUSG00000018263,EOG090M04LM	Inparanoid,HomoloGene,EggNOG,PhylomeDB,HGNC,Panther,OrthoMCL,Treefam,NCBI,Ensembl,OrthoDB	11	HGNC:11604_MGI:102541
2197	ENSG00000149806	HGNC:3597	FAU, ubiquitin like and ribosomal protein S30 fusion	FAU	11q13.1	P35544,37562,ENOG411B5NZ,HGNC:3597,ENSP00000279259,ENSP00000435370,2197,HUMAN04870,ENSG00000149806,EOG090M0F00	14109	ENSMUSG00000038274	MGI:102547	Finkel-Biskis-Reilly murine sarcoma virus (FBR-MuSV) ubiquitously expressed (fox derived)	Fau	19	P35545,37562,ENOG411B5NZ,MGI:102547,ENSMUSP00000042835,ENSMUSP00000042835,14109,MOUSE20210,ENSMUSG00000038274,EOG090M0F00	Inparanoid,HomoloGene,EggNOG,HGNC,OrthoMCL,Treefam,NCBI,OMA,Ensembl,OrthoDB	10	HGNC:3597_MGI:102547
7249	ENSG00000103197	HGNC:12363	TSC complex subunit 2	TSC2	16p13.3	P49815,462,ENOG411B0VJ,HGNC:12363,HUMAN|HGNC=12363|UniProtKB=P49815,ENSP00000219476,HUMAN10298,7249,ENSG00000103197,EOG090M00DC	22084	ENSMUSG00000002496	MGI:102548	tuberous sclerosis 2	Tsc2	17	Q61037,462,ENOG411B0VJ,MGI:102548,MOUSE|MGI=MGI=102548|UniProtKB=Q61037,ENSMUSP00000094986,MOUSE16960,22084,ENSMUSG00000002496,EOG090M00DC	Inparanoid,HomoloGene,EggNOG,HGNC,Panther,Treefam,OMA,NCBI,Ensembl,OrthoDB	10	HGNC:12363_MGI:102548
899	ENSG00000162063	HGNC:1591	cyclin F	CCNF	16p13.3	P41002,1335,ENOG411AWGG,Phy00085PE_HUMAN,HGNC:1591,HUMAN|HGNC=1591|UniProtKB=P41002,ENSP00000380256,ENSP00000380256,899,HUMAN10322,ENSG00000162063,EOG090M02LU	12449	ENSMUSG00000072082	MGI:102551	cyclin F	Ccnf	17	P51944,1335,ENOG411AWGG,Phy0009ZCC_MOUSE,MGI:102551,MOUSE|MGI=MGI=102551|UniProtKB=P51944,ENSMUSP00000111048,ENSMUSP00000111048,12449,MOUSE16912,ENSMUSG00000072082,EOG090M02LU	Inparanoid,HomoloGene,EggNOG,PhylomeDB,HGNC,Panther,OrthoMCL,Treefam,NCBI,OMA,Ensembl,OrthoDB	12	HGNC:1591_MGI:102551
7180	ENSG00000124490	HGNC:12024	cysteine rich secretory protein 2	CRISP2	6p12.3	HUMAN|HGNC=12024|UniProtKB=P16562,ENSP00000339155,EOG090M0APH	11572	ENSMUSG00000025433	MGI:102552	cysteine-rich secretory protein 3	Crisp3	17	MOUSE|MGI=MGI=102552|UniProtKB=Q03402,ENSMUSP00000026499,EOG090M0APH	Panther,Treefam,OrthoDB	3	HGNC:12024_MGI:102552
10321	ENSG00000096006	HGNC:16904	cysteine rich secretory protein 3	CRISP3	6p12.3	ENSP00000389026,ENSG00000096006,EOG090M0APH	11572	ENSMUSG00000025433	MGI:102552	cysteine-rich secretory protein 3	Crisp3	17	ENSMUSP00000026499,ENSMUSG00000025433,EOG090M0APH	Treefam,Ensembl,OrthoDB	3	HGNC:16904_MGI:102552
7180	ENSG00000124490	HGNC:12024	cysteine rich secretory protein 2	CRISP2	6p12.3	HUMAN|HGNC=12024|UniProtKB=P16562,ENSP00000339155,EOG090M0APH	11571	ENSMUSG00000025431	MGI:102553	cysteine-rich secretory protein 1	Crisp1	17	MOUSE|MGI=MGI=102553|UniProtKB=Q03401,ENSMUSP00000026498,EOG090M0APH	Panther,Treefam,OrthoDB	3	HGNC:12024_MGI:102553
10321	ENSG00000096006	HGNC:16904	cysteine rich secretory protein 3	CRISP3	6p12.3	ENSP00000389026,HUMAN25175,ENSG00000096006,EOG090M0APH	11571	ENSMUSG00000025431	MGI:102553	cysteine-rich secretory protein 1	Crisp1	17	ENSMUSP00000026498,MOUSE18052,ENSMUSG00000025431,EOG090M0APH	Treefam,OMA,Ensembl,OrthoDB	4	HGNC:16904_MGI:102553
9496	ENSG00000121075	HGNC:11603	T-box 4	TBX4	17q23.2	P57082,7968,ENOG411AW54,HGNC:11603,HUMAN|HGNC=11603|UniProtKB=P57082,ENSP00000377435,ENSP00000240335,HUMAN13120,9496,ENSG00000121075,EOG090M04Q3	21387	ENSMUSG00000000094	MGI:102556	T-box 4	Tbx4	11	P70325,7968,ENOG411AW54,MGI:102556,MOUSE|MGI=MGI=102556|UniProtKB=P70325,ENSMUSP00000103682,ENSMUSP00000103680,MOUSE04944,21387,ENSMUSG00000000094,EOG090M04Q3	Inparanoid,HomoloGene,EggNOG,HGNC,Panther,OrthoMCL,Treefam,OMA,NCBI,Ensembl,OrthoDB	11	HGNC:11603_MGI:102556
1638	ENSG00000080166	HGNC:2709	dopachrome tautomerase	DCT	13q32.1	P40126,1447,ENOG411B0P5,HUMAN|HGNC=2709|UniProtKB=P40126,ENSP00000392762,ENSP00000392762,1638,HUMAN07763,ENSG00000080166,EOG090M04U9	13190	ENSMUSG00000022129	MGI:102563	dopachrome tautomerase	Dct	14	P29812,1447,ENOG411B0P5,MOUSE|MGI=MGI=102563|UniProtKB=P29812,ENSMUSP00000022725,ENSMUSP00000022725,13190,MOUSE13070,ENSMUSG00000022129,EOG090M04U9	Inparanoid,HomoloGene,EggNOG,Panther,OrthoMCL,Treefam,NCBI,OMA,Ensembl,OrthoDB	10	HGNC:2709_MGI:102563
5455	ENSG00000198914	HGNC:9216	POU class 3 homeobox 3	POU3F3	2q12.1	P20264,68509,ENOG411ARXM,HGNC:9216,ENSP00000355001,HUMAN|HGNC=9216|UniProtKB=P20264,ENSP00000355001,5455,HUMAN17445,ENSG00000198914,EOG090M07BZ	18993	ENSMUSG00000045515	MGI:102564	POU domain, class 3, transcription factor 3	Pou3f3	1	P31361,68509,ENOG411ARXM,MGI:102564,ENSMUSP00000052088,MOUSE|MGI=MGI=102564|UniProtKB=P31361,ENSMUSP00000052088,18993,MOUSE21992,ENSMUSG00000045515,EOG090M07BZ	Inparanoid,HomoloGene,EggNOG,HGNC,OrthoMCL,Panther,Treefam,NCBI,OMA,Ensembl,OrthoDB	11	HGNC:9216_MGI:102564
25833	ENSG00000137709	HGNC:19864	POU class 2 homeobox 3	POU2F3	11q23.3	Q9UKI9,7898,ENOG411AW95,HGNC:19864,ENSP00000260264,HUMAN|HGNC=19864|UniProtKB=Q9UKI9,ENSP00000260264,HUMAN05631,25833,ENSG00000137709,EOG090M06X8	18988	ENSMUSG00000032015	MGI:102565	POU domain, class 2, transcription factor 3	Pou2f3	9	P31362,7898,ENOG411AW95,MGI:102565,ENSMUSP00000034513,MOUSE|MGI=MGI=102565|UniProtKB=P31362,ENSMUSP00000135115,MOUSE50905,18988,ENSMUSG00000032015,EOG090M06X8	Inparanoid,HomoloGene,EggNOG,HGNC,OrthoMCL,Panther,Treefam,OMA,NCBI,Ensembl,OrthoDB	11	HGNC:19864_MGI:102565
4901	ENSG00000129535	HGNC:8002	neural retina leucine zipper	NRL	14q11.2-q12	P54845,4501,ENOG411B2NT,Phy000843T_HUMAN,HGNC:8002,HUMAN|HGNC=8002|UniProtKB=P54845,ENSP00000380197,ENSP00000380197,HUMAN08183,4901,ENSG00000129535,EOG090M0BH8	18185	ENSMUSG00000040632	MGI:102567	neural retina leucine zipper gene	Nrl	14	P54846,4501,ENOG411B2NT,Phy0009R2C_MOUSE,MGI:102567,MOUSE|MGI=MGI=102567|UniProtKB=P54846,ENSMUSP00000107035,ENSMUSP00000107035,MOUSE12367,18185,ENSMUSG00000040632,EOG090M0BH8	Inparanoid,HomoloGene,EggNOG,PhylomeDB,HGNC,Panther,OrthoMCL,Treefam,OMA,NCBI,Ensembl,OrthoDB	12	HGNC:8002_MGI:102567
4693	ENSG00000124479	HGNC:7678	NDP, norrin cystine knot growth factor	NDP	Xp11.3	Q00604,225,Phy0008L4Y_HUMAN,HGNC:7678,HUMAN|HGNC=7678|UniProtKB=Q00604,ENSP00000367301,4693,HUMAN29762,ENSG00000124479,EOG090M0EOT	17986	ENSMUSG00000040138	MGI:102570	Norrie disease (pseudoglioma) (human)	Ndp	X	P48744,225,Phy0009RNB_MOUSE,MGI:102570,MOUSE|MGI=MGI=102570|UniProtKB=P48744,ENSMUSP00000046692,17986,MOUSE53721,ENSMUSG00000040138,EOG090M0EOT	Inparanoid,HomoloGene,PhylomeDB,HGNC,Panther,OrthoMCL,NCBI,OMA,Ensembl,OrthoDB	10	HGNC:7678_MGI:102570
4836	ENSG00000136448	HGNC:7857	N-myristoyltransferase 1	NMT1	17q21.31	P30419,69027,ENOG411AWZK,Phy00087ES_HUMAN,HGNC:7857,ENSP00000258960,HUMAN|HGNC=7857|UniProtKB=P30419,ENSP00000468424,4836,HUMAN12803,ENSG00000136448,EOG090M050C	18107	ENSMUSG00000020936	MGI:102579	N-myristoyltransferase 1	Nmt1	11	O70310,69027,ENOG411AWZK,Phy001RRKT_MOUSE,MGI:102579,ENSMUSP00000021314,MOUSE|MGI=MGI=102579|UniProtKB=O70310,ENSMUSP00000021314,18107,MOUSE05740,ENSMUSG00000020936,EOG090M050C	Inparanoid,HomoloGene,EggNOG,PhylomeDB,HGNC,OrthoMCL,Panther,Treefam,NCBI,OMA,Ensembl,OrthoDB	12	HGNC:7857_MGI:102579
51109	ENSG00000072042	HGNC:17964	retinol dehydrogenase 11	RDH11	14q24.1	Q8TC12,100724,ENOG411AUEG,HGNC:17964,HUMAN|HGNC=17964|UniProtKB=Q8TC12,ENSP00000370750,ENSP00000370750,HUMAN08560,51109,ENSG00000072042,EOG090M097Y	17252	ENSMUSG00000066441	MGI:102581	retinol dehydrogenase 11	Rdh11	12	Q9QYF1,100724,ENOG411AUEG,MGI:102581,MOUSE|MGI=MGI=102581|UniProtKB=Q9QYF1,ENSMUSP00000082352,ENSMUSP00000124066,MOUSE07449,17252,ENSMUSG00000066441,EOG090M097Y	Inparanoid,HomoloGene,EggNOG,HGNC,Panther,OrthoMCL,Treefam,OMA,NCBI,Ensembl,OrthoDB	11	HGNC:17964_MGI:102581
4629	ENSG00000133392	HGNC:7569	myosin heavy chain 11	MYH11	16p13.11	P35749,128512,ENOG411B506,HGNC:7569,HUMAN|HGNC=7569|UniProtKB=P35749,ENSP00000379616,4629,HUMAN10579,ENSG00000133392,EOG090M00CE	17880	ENSMUSG00000018830	MGI:102643	myosin, heavy polypeptide 11, smooth muscle	Myh11	16	O08638,128512,ENOG411B506,MGI:102643,MOUSE|MGI=MGI=102643|UniProtKB=O08638,ENSMUSP00000087756,17880,MOUSE15157,ENSMUSG00000018830,EOG090M00CE	Inparanoid,HomoloGene,EggNOG,HGNC,Panther,Treefam,NCBI,OMA,Ensembl,OrthoDB	10	HGNC:7569_MGI:102643
997	ENSG00000099804	HGNC:1734	cell division cycle 34	CDC34	19p13.3	P49427,55815,ENOG411ASDV,Phy00088D0_HUMAN,HGNC:1734,ENSP00000215574,HUMAN|HGNC=1734|UniProtKB=P49427,ENSP00000215574,997,HUMAN14136,ENSG00000099804,EOG090M0BCN	216150	ENSMUSG00000020307	MGI:102657	cell division cycle 34	Cdc34	10	Q8CFI2,55815,ENOG411ASDV,Phy001RT2P_MOUSE,MGI:102657,ENSMUSP00000020550,MOUSE|MGI=MGI=102657|UniProtKB=Q8CFI2,ENSMUSP00000020550,216150,MOUSE01337,ENSMUSG00000020307,EOG090M0BCN	Inparanoid,HomoloGene,EggNOG,PhylomeDB,HGNC,OrthoMCL,Panther,Treefam,NCBI,OMA,Ensembl,OrthoDB	12	HGNC:1734_MGI:102657
3751	ENSG00000184408	HGNC:6238	potassium voltage-gated channel subfamily D member 2	KCND2	7q31.31	Q9NZV8,40828,ENOG411AU0E,Phy0008IPI_HUMAN,HGNC:6238,ENSP00000333496,HUMAN|HGNC=6238|UniProtKB=Q9NZV8,ENSP00000333496,3751,HUMAN26876,ENSG00000184408,EOG090M06QN	16508	ENSMUSG00000060882	MGI:102663	potassium voltage-gated channel, Shal-related family, member 2	Kcnd2	6	Q9Z0V2,40828,ENOG411AU0E,Phy0009HSF_MOUSE,MGI:102663,ENSMUSP00000080257,MOUSE|MGI=MGI=102663|UniProtKB=Q9Z0V2,ENSMUSP00000080257,16508,MOUSE39091,ENSMUSG00000060882,EOG090M06QN	Inparanoid,HomoloGene,EggNOG,PhylomeDB,HGNC,OrthoMCL,Panther,Treefam,NCBI,OMA,Ensembl,OrthoDB	12	HGNC:6238_MGI:102663
5536	ENSG00000011485	HGNC:9322	protein phosphatase 5 catalytic subunit	PPP5C	19q13.32	P53041,4550,ENOG411AZ6V,ENSP00000012443,HGNC:9322,HUMAN|HGNC=9322|UniProtKB=P53041,ENSP00000012443,5536,HUMAN15844,ENSG00000011485,EOG090M04PF	19060	ENSMUSG00000003099	MGI:102666	protein phosphatase 5, catalytic subunit	Ppp5c	7	Q60676,4550,ENOG411AZ6V,ENSMUSP00000003183,MGI:102666,MOUSE|MGI=MGI=102666|UniProtKB=Q60676,ENSMUSP00000003183,19060,MOUSE42689,ENSMUSG00000003099,EOG090M04PF	Inparanoid,HomoloGene,EggNOG,OrthoMCL,HGNC,Panther,Treefam,NCBI,OMA,Ensembl,OrthoDB	11	HGNC:9322_MGI:102666
5375	ENSG00000147588	HGNC:9117	peripheral myelin protein 2	PMP2	8q21.13	P02689,20589,ENOG411B5J6,Phy0008JJ1_HUMAN,HGNC:9117,ENSP00000256103,HUMAN|HGNC=9117|UniProtKB=P02689,ENSP00000256103,HUMAN27957,ENSG00000147588,EOG090M0E99	18857	ENSMUSG00000052468	MGI:102667	peripheral myelin protein 2	Pmp2	3	P24526,20589,ENOG411B5J6,Phy0009X2D_MOUSE,MGI:102667,ENSMUSP00000029034,MOUSE|MGI=MGI=102667|UniProtKB=P24526,ENSMUSP00000029034,MOUSE29307,ENSMUSG00000052468,EOG090M0E99	Inparanoid,HomoloGene,EggNOG,PhylomeDB,HGNC,OrthoMCL,Panther,Treefam,OMA,Ensembl,OrthoDB	11	HGNC:9117_MGI:102667
29991	ENSG00000122136	HGNC:23380	odorant binding protein 2A	OBP2A	9q34.3	Phy0008KSI_HUMAN,HUMAN|HGNC=23380|UniProtKB=Q9NY56,ENSP00000360841,ENSG00000122136	16821	ENSMUSG00000026919	MGI:102668	lipocalin 4	Lcn4	2	Phy000A4VI_MOUSE,MOUSE|MGI=MGI=102668|UniProtKB=Q62472,ENSMUSP00000028283,ENSMUSG00000026919	PhylomeDB,Panther,Treefam,Ensembl	4	HGNC:23380_MGI:102668
29989	ENSG00000171102	HGNC:23381	odorant binding protein 2B	OBP2B	9q34.2	Phy0008KQX_HUMAN,HUMAN|HGNC=23381|UniProtKB=Q9NPH6,ENSP00000361104,29989,ENSG00000171102,EOG090M0EDC	16821	ENSMUSG00000026919	MGI:102668	lipocalin 4	Lcn4	2	Phy000A4VI_MOUSE,MOUSE|MGI=MGI=102668|UniProtKB=Q62472,ENSMUSP00000028283,16821,ENSMUSG00000026919,EOG090M0EDC	PhylomeDB,Panther,Treefam,NCBI,Ensembl,OrthoDB	6	HGNC:23381_MGI:102668
29991	ENSG00000122136	HGNC:23380	odorant binding protein 2A	OBP2A	9q34.3	HUMAN|HGNC=23380|UniProtKB=Q9NY56,ENSP00000360841	16820	ENSMUSG00000026936	MGI:102669	lipocalin 3	Lcn3	2	MOUSE|MGI=MGI=102669|UniProtKB=Q62471,ENSMUSP00000028304	Panther,Treefam	2	HGNC:23380_MGI:102669
29989	ENSG00000171102	HGNC:23381	odorant binding protein 2B	OBP2B	9q34.2	HUMAN|HGNC=23381|UniProtKB=Q9NPH6,ENSP00000361104	16820	ENSMUSG00000026936	MGI:102669	lipocalin 3	Lcn3	2	MOUSE|MGI=MGI=102669|UniProtKB=Q62471,ENSMUSP00000028304	Panther,Treefam	2	HGNC:23381_MGI:102669
54514	ENSG00000152670	HGNC:18700	DEAD-box helicase 4	DDX4	5q11.2	Q9NQI0,49227,ENOG411B03I,Phy0008FQA_HUMAN,HGNC:18700,ENSP00000347087,HUMAN|HGNC=18700|UniProtKB=Q9NQI0,ENSP00000424838,54514,HUMAN23362,ENSG00000152670,EOG090M02QI	13206	ENSMUSG00000021758	MGI:102670	DEAD (Asp-Glu-Ala-Asp) box polypeptide 4	Ddx4	13	Q61496,49227,ENOG411B03I,Phy001RPUF_MOUSE,MGI:102670,ENSMUSP00000096769,MOUSE|MGI=MGI=102670|UniProtKB=Q61496,ENSMUSP00000096769,13206,MOUSE10575,ENSMUSG00000021758,EOG090M02QI	Inparanoid,HomoloGene,EggNOG,PhylomeDB,HGNC,OrthoMCL,Panther,Treefam,NCBI,OMA,Ensembl,OrthoDB	12	HGNC:18700_MGI:102670
864	ENSG00000020633	HGNC:10473	runt related transcription factor 3	RUNX3	1p36.11	Q13761,37914,ENOG411AV27,Phy0007XP1_HUMAN,HGNC:10473,HUMAN|HGNC=10473|UniProtKB=Q13761,ENSP00000382800,ENSP00000382800,HUMAN00496,864,ENSG00000020633,EOG090M05T5	12399	ENSMUSG00000070691	MGI:102672	runt related transcription factor 3	Runx3	4	Q64131,37914,ENOG411AV27,Phy001S5MK_MOUSE,MGI:102672,MOUSE|MGI=MGI=102672|UniProtKB=Q64131,ENSMUSP00000050353,ENSMUSP00000050353,MOUSE34338,12399,ENSMUSG00000070691,EOG090M05T5	Inparanoid,HomoloGene,EggNOG,PhylomeDB,HGNC,Panther,OrthoMCL,Treefam,OMA,NCBI,Ensembl,OrthoDB	12	HGNC:10473_MGI:102672
8022	ENSG00000107187	HGNC:6595	LIM homeobox 3	LHX3	9q34.3	Q9UBR4,7814,ENOG411ATNN,Phy0008KSX_HUMAN,HGNC:6595,ENSP00000360811,HUMAN|HGNC=6595|UniProtKB=Q9UBR4,ENSP00000360811,8022,HUMAN29410,ENSG00000107187,EOG090M07MB	16871	ENSMUSG00000026934	MGI:102673	LIM homeobox protein 3	Lhx3	2	P50481,7814,ENOG411ATNN,Phy000A4UO_MOUSE,MGI:102673,ENSMUSP00000028302,MOUSE|MGI=MGI=102673|UniProtKB=P50481,ENSMUSP00000028302,16871,MOUSE25391,ENSMUSG00000026934,EOG090M07MB	Inparanoid,HomoloGene,EggNOG,PhylomeDB,HGNC,OrthoMCL,Panther,Treefam,NCBI,OMA,Ensembl,OrthoDB	12	HGNC:6595_MGI:102673
7369	ENSG00000169344	HGNC:12559	uromodulin	UMOD	16p12.3	P07911,2522,ENOG411AWAR,Phy00085W7_HUMAN,HGNC:12559,ENSP00000379438,HUMAN|HGNC=12559|UniProtKB=P07911,ENSP00000306279,HUMAN10640,7369,ENSG00000169344,EOG090M04PL	22242	ENSMUSG00000030963	MGI:102674	uromodulin	Umod	7	Q91X17,2522,ENOG411AWAR,Phy0009KQC_MOUSE,MGI:102674,ENSMUSP00000033263,MOUSE|MGI=MGI=102674|UniProtKB=Q91X17,ENSMUSP00000033263,MOUSE46038,22242,ENSMUSG00000030963,EOG090M04PL	Inparanoid,HomoloGene,EggNOG,PhylomeDB,HGNC,OrthoMCL,Panther,Treefam,OMA,NCBI,Ensembl,OrthoDB	12	HGNC:12559_MGI:102674
1428	ENSG00000103316	HGNC:2418	crystallin mu	CRYM	16p12.2	Q14894,ENOG411AX1S,1424,Phy00085WT_HUMAN,HGNC:2418,ENSP00000219599,HUMAN|HGNC=2418|UniProtKB=Q14894,ENSP00000440227,1428,HUMAN10663,ENSG00000103316,EOG090M09P9	12971	ENSMUSG00000030905	MGI:102675	crystallin, mu	Crym	7	O54983,ENOG411AX1S,1424,Phy0009KQX_MOUSE,MGI:102675,ENSMUSP00000033198,MOUSE|MGI=MGI=102675|UniProtKB=O54983,ENSMUSP00000033198,12971,MOUSE46089,ENSMUSG00000030905,EOG090M09P9	Inparanoid,EggNOG,HomoloGene,PhylomeDB,HGNC,OrthoMCL,Panther,Treefam,NCBI,OMA,Ensembl,OrthoDB	12	HGNC:2418_MGI:102675
4363	ENSG00000103222	HGNC:51	ATP binding cassette subfamily C member 1	ABCC1	16p13.11	P33527,133779,ENOG411B0KR,Phy00262AF_HUMAN,HGNC:51,ENSP00000382340,HUMAN|HGNC=51|UniProtKB=P33527,ENSP00000382342,4363,HUMAN10581,ENSG00000103222,EOG090M00JO	17250	ENSMUSG00000023088	MGI:102676	ATP-binding cassette, sub-family C (CFTR/MRP), member 1	Abcc1	16	O35379,133779,ENOG411B0KR,Phy001RREB_MOUSE,MGI:102676,ENSMUSP00000097743,MOUSE|MGI=MGI=102676|UniProtKB=O35379,ENSMUSP00000097743,17250,MOUSE15161,ENSMUSG00000023088,EOG090M00JO	Inparanoid,HomoloGene,EggNOG,PhylomeDB,HGNC,OrthoMCL,Panther,Treefam,NCBI,OMA,Ensembl,OrthoDB	12	HGNC:51_MGI:102676
1244	ENSG00000023839	HGNC:53	ATP binding cassette subfamily C member 2	ABCC2	10q24.2	ENSP00000359478,EOG090M00JO	17250	ENSMUSG00000023088	MGI:102676	ATP-binding cassette, sub-family C (CFTR/MRP), member 1	Abcc1	16	ENSMUSP00000097743,EOG090M00JO	OrthoMCL,OrthoDB	2	HGNC:53_MGI:102676
8714	ENSG00000108846	HGNC:54	ATP binding cassette subfamily C member 3	ABCC3	17q21.33	ENSP00000285238,EOG090M00JO	17250	ENSMUSG00000023088	MGI:102676	ATP-binding cassette, sub-family C (CFTR/MRP), member 1	Abcc1	16	ENSMUSP00000097743,EOG090M00JO	OrthoMCL,OrthoDB	2	HGNC:54_MGI:102676
3996	ENSG00000131899	HGNC:6628	LLGL1, scribble cell polarity complex component	LLGL1	17p11.2	Q15334,31220,ENOG411AZN1,Phy00086XI_HUMAN,HGNC:6628,ENSP00000321537,HUMAN|HGNC=6628|UniProtKB=Q15334,ENSP00000321537,3996,HUMAN12146,ENSG00000131899,EOG090M01EZ	16897	ENSMUSG00000020536	MGI:102682	LLGL1 scribble cell polarity complex component	Llgl1	11	Q80Y17,31220,ENOG411AZN1,Phy001RR2Q_MOUSE,MGI:102682,ENSMUSP00000060749,MOUSE|MGI=MGI=102682|UniProtKB=Q80Y17,ENSMUSP00000060749,16897,MOUSE03779,ENSMUSG00000020536,EOG090M01EZ	Inparanoid,HomoloGene,EggNOG,PhylomeDB,HGNC,OrthoMCL,Panther,Treefam,NCBI,OMA,Ensembl,OrthoDB	12	HGNC:6628_MGI:102682
2886	ENSG00000141738	HGNC:4567	growth factor receptor bound protein 7	GRB7	17q12	Q14451,3881,ENOG411AXTZ,Phy0008786_HUMAN,HGNC:4567,HUMAN|HGNC=4567|UniProtKB=Q14451,ENSP00000403459,ENSP00000403459,2886,HUMAN12540,ENSG00000141738,EOG090M05E5	14786	ENSMUSG00000019312	MGI:102683	growth factor receptor bound protein 7	Grb7	11	Q03160,3881,ENOG411AXTZ,Phy000A2MJ_MOUSE,MGI:102683,MOUSE|MGI=MGI=102683|UniProtKB=Q03160,ENSMUSP00000019456,ENSMUSP00000019456,14786,MOUSE05360,ENSMUSG00000019312,EOG090M05E5	Inparanoid,HomoloGene,EggNOG,PhylomeDB,HGNC,Panther,OrthoMCL,Treefam,NCBI,OMA,Ensembl,OrthoDB	12	HGNC:4567_MGI:102683
996	ENSG00000004897	HGNC:1728	cell division cycle 27	CDC27	17q21.32	P30260,960,ENOG411B088,Phy00087G8_HUMAN,HGNC:1728,HUMAN|HGNC=1728|UniProtKB=P30260,ENSP00000434614,996,HUMAN12849,ENSG00000004897,EOG090M01VA	217232	ENSMUSG00000020687	MGI:102685	cell division cycle 27	Cdc27	11	A2A6Q5,960,ENOG411B088,Phy001S0LY_MOUSE,MGI:102685,MOUSE|MGI=MGI=102685|UniProtKB=A2A6Q5,ENSMUSP00000091452,217232,MOUSE05799,ENSMUSG00000020687,EOG090M01VA	Inparanoid,HomoloGene,EggNOG,PhylomeDB,HGNC,Panther,Treefam,NCBI,OMA,Ensembl,OrthoDB	11	HGNC:1728_MGI:102685
597	ENSG00000140379	HGNC:991	BCL2 related protein A1	BCL2A1	15q25.1	Q16548,2988,ENOG411ARKX,Phy00085CZ_HUMAN,HGNC:991,HUMAN|HGNC=991|UniProtKB=Q16548,ENSP00000267953,HUMAN09915,ENSG00000140379,EOG090M0DDB	12044	ENSMUSG00000102037	MGI:102687	B cell leukemia/lymphoma 2 related protein A1a	Bcl2a1a	9	Q07440,2988,ENOG411ARKX,Phy001RP5I_MOUSE,MGI:102687,MOUSE|MGI=MGI=102687|UniProtKB=Q07440,ENSMUSP00000096086,MOUSE52196,ENSMUSG00000102037,EOG090M0DDB	Inparanoid,HomoloGene,EggNOG,PhylomeDB,HGNC,Panther,Treefam,OMA,Ensembl,OrthoDB	10	HGNC:991_MGI:102687
3014	ENSG00000188486	HGNC:4739	H2A histone family member X	H2AFX	11q23.3	P16104,134201,ENOG411B10K,Phy000826H_HUMAN,HGNC:4739,HUMAN|HGNC=4739|UniProtKB=P16104,ENSP00000364310,ENSP00000434024,3014,HUMAN05606,ENSG00000188486,EOG090M0FFK	15270	ENSMUSG00000049932	MGI:102688	H2A histone family, member X	H2afx	9	P27661,134201,ENOG411B10K,Phy0009W46_MOUSE,MGI:102688,MOUSE|MGI=MGI=102688|UniProtKB=P27661,ENSMUSP00000051432,ENSMUSP00000051432,15270,MOUSE50973,ENSMUSG00000049932,EOG090M0FFK	Inparanoid,HomoloGene,EggNOG,PhylomeDB,HGNC,Panther,OrthoMCL,Treefam,NCBI,OMA,Ensembl,OrthoDB	12	HGNC:4739_MGI:102688
6723	ENSG00000116649	HGNC:11296	spermidine synthase	SRM	1p36.22	P19623,40514,ENOG411B0PF,HGNC:11296,HUMAN|HGNC=11296|UniProtKB=P19623,ENSP00000366156,ENSP00000366156,HUMAN00236,6723,ENSG00000116649,EOG090M09VW	20810	ENSMUSG00000006442	MGI:102690	spermidine synthase	Srm	4	Q64674,40514,ENOG411B0PF,MGI:102690,MOUSE|MGI=MGI=102690|UniProtKB=Q64674,ENSMUSP00000006611,ENSMUSP00000006611,MOUSE34804,20810,ENSMUSG00000006442,EOG090M09VW	Inparanoid,HomoloGene,EggNOG,HGNC,Panther,OrthoMCL,Treefam,OMA,NCBI,Ensembl,OrthoDB	11	HGNC:11296_MGI:102690
5797	ENSG00000173482	HGNC:9675	protein tyrosine phosphatase, receptor type M	PTPRM	18p11.23	P28827,37694,ENOG411AY4W,HGNC:9675,HUMAN|HGNC=9675|UniProtKB=P28827,ENSP00000331418,5797,HUMAN13694,ENSG00000173482,EOG090M00GS	19274	ENSMUSG00000033278	MGI:102694	protein tyrosine phosphatase, receptor type, M	Ptprm	17	P28828,37694,ENOG411AY4W,MGI:102694,MOUSE|MGI=MGI=102694|UniProtKB=P28828,ENSMUSP00000045603,19274,MOUSE18558,ENSMUSG00000033278,EOG090M00GS	Inparanoid,HomoloGene,EggNOG,HGNC,Panther,Treefam,NCBI,OMA,Ensembl,OrthoDB	10	HGNC:9675_MGI:102694
5789	ENSG00000153707	HGNC:9668	protein tyrosine phosphatase, receptor type D	PTPRD	9p24.1-p23	ENOG411B0XD,ENSP00000348812,EOG090M009D	19268	ENSMUSG00000033295	MGI:102695	protein tyrosine phosphatase, receptor type, F	Ptprf	4	ENOG411B0XD,ENSMUSP00000039368,EOG090M009D	EggNOG,OrthoMCL,OrthoDB	3	HGNC:9668_MGI:102695
5792	ENSG00000142949	HGNC:9670	protein tyrosine phosphatase, receptor type F	PTPRF	1p34.2	P10586,20623,Phy0024D9V_HUMAN,HGNC:9670,HUMAN|HGNC=9670|UniProtKB=P10586,ENSP00000353030,ENSP00000353030,HUMAN00858,5792,ENSG00000142949,EOG090M009D	19268	ENSMUSG00000033295	MGI:102695	protein tyrosine phosphatase, receptor type, F	Ptprf	4	A2A8L5,20623,Phy000A3YL_MOUSE,MGI:102695,MOUSE|MGI=MGI=102695|UniProtKB=A2A8L5,ENSMUSP00000039368,ENSMUSP00000039368,MOUSE33694,19268,ENSMUSG00000033295,EOG090M009D	Inparanoid,HomoloGene,PhylomeDB,HGNC,Panther,OrthoMCL,Treefam,OMA,NCBI,Ensembl,OrthoDB	11	HGNC:9670_MGI:102695
5304	ENSG00000159763	HGNC:8993	prolactin induced protein	PIP	7q34	P12273,1990,ENOG411B6KT,Phy0008IWF_HUMAN,HGNC:8993,HUMAN|HGNC=8993|UniProtKB=P12273,ENSP00000291009,ENSP00000291009,HUMAN27154,ENSG00000159763,EOG090M0FGO	18716	ENSMUSG00000058499	MGI:102696	prolactin induced protein	Pip	6	P02816,1990,ENOG411B6KT,Phy0009HZL_MOUSE,MGI:102696,MOUSE|MGI=MGI=102696|UniProtKB=P02816,ENSMUSP00000074818,ENSMUSP00000074818,MOUSE39568,ENSMUSG00000058499,EOG090M0FGO	Inparanoid,HomoloGene,EggNOG,PhylomeDB,HGNC,Panther,OrthoMCL,Treefam,OMA,Ensembl,OrthoDB	11	HGNC:8993_MGI:102696
347168	ENSG00000136834	HGNC:8208	olfactory receptor family 1 subfamily J member 1	OR1J1	9q33.2	Q8NGS3,66579,ENOG411B3TG,Phy0008KJG_HUMAN,HGNC:8208,ENSP00000259357,HUMAN|HGNC=8208|UniProtKB=Q8NGS3,ENSP00000259357,HUMAN29120,ENSG00000136834,EOG090M09OG	18328	ENSMUSG00000075384	MGI:102697	olfactory receptor 3	Olfr3	2	Q60879,66579,ENOG411B3TG,Phy001RROW_MOUSE,MGI:102697,ENSMUSP00000097728,MOUSE|MGI=MGI=102697|UniProtKB=Q60879,ENSMUSP00000097728,MOUSE26017,ENSMUSG00000075384,EOG090M09OG	Inparanoid,HomoloGene,EggNOG,PhylomeDB,HGNC,OrthoMCL,Panther,Treefam,OMA,Ensembl,OrthoDB	11	HGNC:8208_MGI:102697
8387	ENSG00000180016	HGNC:8189	olfactory receptor family 1 subfamily E member 1	OR1E1	17p13.3	Phy00086NK_HUMAN,HUMAN|HGNC=8189|UniProtKB=P30953,ENSP00000313384,HUMAN11753,EOG090M0AAS	258923	ENSMUSG00000069823	MGI:102698	olfactory receptor 1	Olfr1	11	Phy000A266_MOUSE,MOUSE|MGI=MGI=102698|UniProtKB=Q8VGI1,ENSMUSP00000113707,MOUSE04409,EOG090M0AAS	PhylomeDB,Panther,Treefam,OMA,OrthoDB	5	HGNC:8189_MGI:102698
8388	ENSG00000127780	HGNC:8190	olfactory receptor family 1 subfamily E member 2	OR1E2	17p13.2	Phy00086NM_HUMAN,HUMAN|HGNC=8190|UniProtKB=P47887,ENSP00000248384,HUMAN11755,EOG090M0AAS	258923	ENSMUSG00000069823	MGI:102698	olfactory receptor 1	Olfr1	11	Phy000A266_MOUSE,MOUSE|MGI=MGI=102698|UniProtKB=Q8VGI1,ENSMUSP00000113707,MOUSE04409,EOG090M0AAS	PhylomeDB,Panther,Treefam,OMA,OrthoDB	5	HGNC:8190_MGI:102698
8389	ENSG00000142163	HGNC:8191	olfactory receptor family 1 subfamily E member 3 (gene/pseudogene)	OR1E3	17p13.3	Phy003J1X0_HUMAN,HUMAN|HGNC=8191|UniProtKB=Q8WZA6	258923	ENSMUSG00000069823	MGI:102698	olfactory receptor 1	Olfr1	11	Phy000A266_MOUSE,MOUSE|MGI=MGI=102698|UniProtKB=Q8VGI1	PhylomeDB,Panther	2	HGNC:8191_MGI:102698
4515	ENSG00000214827	HGNC:7423	mature T cell proliferation 1	MTCP1	Xq28	P56278,ENOG411B623,Phy0008LV3_HUMAN,HGNC:7423,HUMAN|HGNC=7423|UniProtKB=P56278,ENSP00000358488,4515,HUMAN30593,ENSG00000214827,EOG090M0EY5	17763	ENSMUSG00000031200	MGI:102699	mature T cell proliferation 1	Mtcp1	X	Q60945,ENOG411B623,Phy0009S11_MOUSE,MGI:102699,MOUSE|MGI=MGI=102699|UniProtKB=Q60945,ENSMUSP00000033542,17763,MOUSE54428,ENSMUSG00000031200,EOG090M0EY5	Inparanoid,EggNOG,PhylomeDB,HGNC,Panther,Treefam,NCBI,OMA,Ensembl,OrthoDB	10	HGNC:7423_MGI:102699
3679	ENSG00000135424	HGNC:6143	integrin subunit alpha 7	ITGA7	12q13.2	Q13683,37592,ENOG411BAVW,HGNC:6143,HUMAN|HGNC=6143|UniProtKB=Q13683,ENSP00000452120,HUMAN06568,3679,ENSG00000135424,EOG090M00V6	16404	ENSMUSG00000025348	MGI:102700	integrin alpha 7	Itga7	10	Q61738,37592,ENOG411BAVW,MGI:102700,MOUSE|MGI=MGI=102700|UniProtKB=Q61738,ENSMUSP00000096712,MOUSE02580,16404,ENSMUSG00000025348,EOG090M00V6	Inparanoid,HomoloGene,EggNOG,HGNC,Panther,Treefam,OMA,NCBI,Ensembl,OrthoDB	10	HGNC:6143_MGI:102700
11006	ENSG00000186818	HGNC:6608	leukocyte immunoglobulin like receptor B4	LILRB4	19q13.42	86756,Phy00089SS_HUMAN	14728	ENSMUSG00000112148	MGI:102701	leukocyte immunoglobulin-like receptor, subfamily B, member 4A	Lilrb4a	10	86756,Phy0009SZ9_MOUSE	HomoloGene,PhylomeDB	2	HGNC:6608_MGI:102701
11006	ENSG00000186818	HGNC:6608	leukocyte immunoglobulin like receptor B4	LILRB4	19q13.42	Q8NHJ6,86756,ENSP00000375616	14727	ENSMUSG00000112023	MGI:102702	leukocyte immunoglobulin-like receptor, subfamily B, member 4B	Lilr4b	10	Q61450,86756,ENSMUSP00000099958	Inparanoid,HomoloGene,Treefam	3	HGNC:6608_MGI:102702
2786	ENSG00000168243	HGNC:4407	G protein subunit gamma 4	GNG4	1q42.3	P50150,3299,ENOG411B6NU,Phy0007ZOD_HUMAN,HGNC:4407,HUMAN|HGNC=4407|UniProtKB=P50150,ENSP00000398629,ENSP00000398629,HUMAN02676,2786,ENSG00000168243,EOG090M0GM6	14706	ENSMUSG00000021303	MGI:102703	guanine nucleotide binding protein (G protein), gamma 4	Gng4	13	P50153,3299,ENOG411B6NU,Phy0009TX5_MOUSE,MGI:102703,MOUSE|MGI=MGI=102703|UniProtKB=P50153,ENSMUSP00000021734,ENSMUSP00000021734,MOUSE08675,14706,ENSMUSG00000021303,EOG090M0GM6	Inparanoid,HomoloGene,EggNOG,PhylomeDB,HGNC,Panther,OrthoMCL,Treefam,OMA,NCBI,Ensembl,OrthoDB	12	HGNC:4407_MGI:102703
2785	ENSG00000162188	HGNC:4405	G protein subunit gamma 3	GNG3	11q12.3	P63215,22575,ENOG411B6JJ,Phy00081JQ_HUMAN,HGNC:4405,ENSP00000294117,HUMAN|HGNC=4405|UniProtKB=P63215,ENSP00000294117,HUMAN04740,2785,ENSG00000162188,EOG090M0GE4	14704	ENSMUSG00000071658	MGI:102704	guanine nucleotide binding protein (G protein), gamma 3	Gng3	19	P63216,22575,ENOG411B6JJ,Phy0009YHI_MOUSE,MGI:102704,ENSMUSP00000093978,MOUSE|MGI=MGI=102704|UniProtKB=P63216,ENSMUSP00000093978,MOUSE20427,14704,ENSMUSG00000071658,EOG090M0GE4	Inparanoid,HomoloGene,EggNOG,PhylomeDB,HGNC,OrthoMCL,Panther,Treefam,OMA,NCBI,Ensembl,OrthoDB	12	HGNC:4405_MGI:102704
54331	ENSG00000186469	HGNC:4404	G protein subunit gamma 2	GNG2	14q22.1	P59768,40715,ENOG411B6K4,Phy000849N_HUMAN,HGNC:4404,ENSP00000334448,HUMAN|HGNC=4404|UniProtKB=P59768,ENSP00000334448,HUMAN08393,54331,ENSG00000186469,EOG090M0GM6	14702	ENSMUSG00000043004	MGI:102705	guanine nucleotide binding protein (G protein), gamma 2	Gng2	14	P63213,40715,ENOG411B6K4,Phy0009QM1_MOUSE,MGI:102705,ENSMUSP00000055256,MOUSE|MGI=MGI=102705|UniProtKB=P63213,ENSMUSP00000125697,MOUSE10990,14702,ENSMUSG00000043004,EOG090M0GM6	Inparanoid,HomoloGene,EggNOG,PhylomeDB,HGNC,OrthoMCL,Panther,Treefam,OMA,NCBI,Ensembl,OrthoDB	12	HGNC:4404_MGI:102705
2222	ENSG00000079459	HGNC:3629	farnesyl-diphosphate farnesyltransferase 1	FDFT1	8p23.1	P37268,3281,ENOG411AW41,ENSP00000220584,HGNC:3629,HUMAN|HGNC=3629|UniProtKB=P37268,ENSP00000220584,2222,HUMAN27435,ENSG00000079459,EOG090M06AU	14137	ENSMUSG00000021273	MGI:102706	farnesyl diphosphate farnesyl transferase 1	Fdft1	14	P53798,3281,ENOG411AW41,ENSMUSP00000055313,MGI:102706,MOUSE|MGI=MGI=102706|UniProtKB=P53798,ENSMUSP00000055313,14137,MOUSE12628,ENSMUSG00000021273,EOG090M06AU	Inparanoid,HomoloGene,EggNOG,OrthoMCL,HGNC,Panther,Treefam,NCBI,OMA,Ensembl,OrthoDB	11	HGNC:3629_MGI:102706
1943	ENSG00000099617	HGNC:3222	ephrin A2	EFNA2	19p13.3	O43921,1075,ENOG411B1FK,Phy00088EK_HUMAN,ENSP00000215368,HGNC:3222,HUMAN|HGNC=3222|UniProtKB=O43921,1943,HUMAN14201,ENSG00000099617,EOG090M0BJA	13637	ENSMUSG00000003070	MGI:102707	ephrin A2	Efna2	10	P52801,1075,ENOG411B1FK,Phy0009TB0_MOUSE,ENSMUSP00000003154,MGI:102707,MOUSE|MGI=MGI=102707|UniProtKB=P52801,13637,MOUSE01447,ENSMUSG00000003070,EOG090M0BJA	Inparanoid,HomoloGene,EggNOG,PhylomeDB,OrthoMCL,HGNC,Panther,NCBI,OMA,Ensembl,OrthoDB	11	HGNC:3222_MGI:102707
1947	ENSG00000090776	HGNC:3226	ephrin B1	EFNB1	Xq13.1	P98172,3263,ENOG411AY2F,Phy0008LBU_HUMAN,ENSP00000204961,HGNC:3226,HUMAN|HGNC=3226|UniProtKB=P98172,1947,HUMAN29986,ENSG00000090776,EOG090M0906	13641	ENSMUSG00000031217	MGI:102708	ephrin B1	Efnb1	X	P52795,3263,ENOG411AY2F,Phy0009S5H_MOUSE,ENSMUSP00000050716,MGI:102708,MOUSE|MGI=MGI=102708|UniProtKB=P52795,13641,MOUSE54572,ENSMUSG00000031217,EOG090M0906	Inparanoid,HomoloGene,EggNOG,PhylomeDB,OrthoMCL,HGNC,Panther,NCBI,OMA,Ensembl,OrthoDB	11	HGNC:3226_MGI:102708
857	ENSG00000105974	HGNC:1527	caveolin 1	CAV1	7q31.2	Q03135,1330,ENOG411B1ZN,Phy0008IP2_HUMAN,HGNC:1527,ENSP00000339191,HUMAN|HGNC=1527|UniProtKB=Q03135,ENSP00000339191,857,HUMAN26857,ENSG00000105974,EOG090M095O	12389	ENSMUSG00000007655	MGI:102709	caveolin 1, caveolae protein	Cav1	6	P49817,1330,ENOG411B1ZN,Phy0009HRT_MOUSE,MGI:102709,ENSMUSP00000111116,MOUSE|MGI=MGI=102709|UniProtKB=P49817,ENSMUSP00000007799,12389,MOUSE39053,ENSMUSG00000007655,EOG090M095O	Inparanoid,HomoloGene,EggNOG,PhylomeDB,HGNC,OrthoMCL,Panther,Treefam,NCBI,OMA,Ensembl,OrthoDB	12	HGNC:1527_MGI:102709
1413	ENSG00000196431	HGNC:2396	crystallin beta A4	CRYBA4	22q12.1	P53673,1422,ENOG411B0JF,Phy0008CXZ_HUMAN,HGNC:2396,ENSP00000346805,HUMAN|HGNC=2396|UniProtKB=P53673,ENSP00000346805,1413,HUMAN19933,ENSG00000196431,EOG090M0B5H	12959	ENSMUSG00000066975	MGI:102716	crystallin, beta A4	Cryba4	5	Q9JJV0,1422,ENOG411B0JF,Phy0009ULU_MOUSE,MGI:102716,ENSMUSP00000108004,MOUSE|MGI=MGI=102716|UniProtKB=Q9JJV0,ENSMUSP00000108004,12959,MOUSE37291,ENSMUSG00000066975,EOG090M0B5H	Inparanoid,HomoloGene,EggNOG,PhylomeDB,HGNC,OrthoMCL,Panther,Treefam,NCBI,OMA,Ensembl,OrthoDB	12	HGNC:2396_MGI:102716
1417	ENSG00000100053	HGNC:2400	crystallin beta B3	CRYBB3	22q11.23	P26998,3008,Phy0008CXC_HUMAN,HGNC:2400,ENSP00000215855,HUMAN|HGNC=2400|UniProtKB=P26998,ENSP00000215855,1417,HUMAN19919,ENSG00000100053,EOG090M0C8P	12962	ENSMUSG00000029352	MGI:102717	crystallin, beta B3	Crybb3	5	Q9JJU9,3008,Phy0009M4Y_MOUSE,MGI:102717,ENSMUSP00000112618,MOUSE|MGI=MGI=102717|UniProtKB=Q9JJU9,ENSMUSP00000113572,12962,MOUSE37326,ENSMUSG00000029352,EOG090M0C8P	Inparanoid,HomoloGene,PhylomeDB,HGNC,OrthoMCL,Panther,Treefam,NCBI,OMA,Ensembl,OrthoDB	11	HGNC:2400_MGI:102717
7410	ENSG00000160293	HGNC:12658	vav guanine nucleotide exchange factor 2	VAV2	9q34.2	P52735,2530,ENOG411B1Z1,Phy0024DC3_HUMAN,HGNC:12658,HUMAN|HGNC=12658|UniProtKB=P52735,ENSP00000360916,ENSP00000360916,7410,HUMAN29375,ENSG00000160293,EOG090M01SF	22325	ENSMUSG00000009621	MGI:102718	vav 2 oncogene	Vav2	2	Q60992,2530,ENOG411B1Z1,Phy001RT65_MOUSE,MGI:102718,MOUSE|MGI=MGI=102718|UniProtKB=Q60992,ENSMUSP00000062782,ENSMUSP00000062782,22325,MOUSE25485,ENSMUSG00000009621,EOG090M01SF	Inparanoid,HomoloGene,EggNOG,PhylomeDB,HGNC,Panther,OrthoMCL,Treefam,NCBI,OMA,Ensembl,OrthoDB	12	HGNC:12658_MGI:102718
1910	ENSG00000136160	HGNC:3180	endothelin receptor type B	EDNRB	13q22.3	P24530,89,ENOG411AZ5R,Phy00083TC_HUMAN,HGNC:3180,ENSP00000366416,HUMAN|HGNC=3180|UniProtKB=P24530,ENSP00000366416,1910,HUMAN07752,ENSG00000136160,EOG090M06H5	13618	ENSMUSG00000022122	MGI:102720	endothelin receptor type B	Ednrb	14	P48302,89,ENOG411AZ5R,Phy0009RF7_MOUSE,MGI:102720,ENSMUSP00000022718,MOUSE|MGI=MGI=102720|UniProtKB=P48302,ENSMUSP00000022718,13618,MOUSE13045,ENSMUSG00000022122,EOG090M06H5	Inparanoid,HomoloGene,EggNOG,PhylomeDB,HGNC,OrthoMCL,Panther,Treefam,NCBI,OMA,Ensembl,OrthoDB	12	HGNC:3180_MGI:102720
5116	ENSG00000160299	HGNC:16068	pericentrin	PCNT	21q22.3	O95613,ENOG411AWS3,HGNC:16068,ENSP00000352572,HUMAN|HGNC=16068|UniProtKB=O95613,ENSP00000352572,5116,HUMAN19661,ENSG00000160299,EOG090M00DJ	18541	ENSMUSG00000001151	MGI:102722	pericentrin (kendrin)	Pcnt	10	P48725,ENOG411AWS3,MGI:102722,ENSMUSP00000001179,MOUSE|MGI=MGI=102722|UniProtKB=P48725,ENSMUSP00000001179,18541,MOUSE01146,ENSMUSG00000001151,EOG090M00DJ	Inparanoid,EggNOG,HGNC,OrthoMCL,Panther,Treefam,NCBI,OMA,Ensembl,OrthoDB	10	HGNC:16068_MGI:102722
7174	ENSG00000134900	HGNC:12016	tripeptidyl peptidase 2	TPP2	13q33.1	P29144,ENOG411ATQD,2471,Phy00083VD_HUMAN,HGNC:12016,HUMAN|HGNC=12016|UniProtKB=P29144,ENSP00000365220,ENSP00000365233,HUMAN07816,7174,ENSG00000134900,EOG090M00P8	22019	ENSMUSG00000041763	MGI:102724	tripeptidyl peptidase II	Tpp2	1	Q64514,ENOG411ATQD,2471,Phy0009N11_MOUSE,MGI:102724,MOUSE|MGI=MGI=102724|UniProtKB=Q64514,ENSMUSP00000085244,ENSMUSP00000085244,MOUSE22014,22019,ENSMUSG00000041763,EOG090M00P8	Inparanoid,EggNOG,HomoloGene,PhylomeDB,HGNC,Panther,OrthoMCL,Treefam,OMA,NCBI,Ensembl,OrthoDB	12	HGNC:12016_MGI:102724
5440	ENSG00000147669	HGNC:9198	RNA polymerase II subunit K	POLR2K	8q22.2	P53803,86049,ENOG411B6UN,Phy0008JMB_HUMAN,HGNC:9198,ENSP00000342889,HUMAN|HGNC=9198|UniProtKB=P53803,ENSP00000342889,5440,HUMAN28085,ENSG00000147669,EOG090M0GL3	17749	ENSMUSG00000045996	MGI:102725	polymerase (RNA) II (DNA directed) polypeptide K	Polr2k	15	Q63871,86049,ENOG411B6UN,Phy0009RR9_MOUSE,MGI:102725,ENSMUSP00000051968,MOUSE|MGI=MGI=102725|UniProtKB=Q63871,ENSMUSP00000051968,17749,MOUSE13411,ENSMUSG00000045996,EOG090M0GL3	Inparanoid,HomoloGene,EggNOG,PhylomeDB,HGNC,OrthoMCL,Panther,Treefam,NCBI,OMA,Ensembl,OrthoDB	12	HGNC:9198_MGI:102725
1633	ENSG00000156136	HGNC:2704	deoxycytidine kinase	DCK	4q13.3	P27707,ENOG411B00U,616,Phy0008EYN_HUMAN,HGNC:2704,ENSP00000286648,HUMAN|HGNC=2704|UniProtKB=P27707,ENSP00000286648,1633,HUMAN22501,ENSG00000156136,EOG090M0AE0	13178	ENSMUSG00000029366	MGI:102726	deoxycytidine kinase	Dck	5	P43346,ENOG411B00U,616,Phy0009LTZ_MOUSE,MGI:102726,ENSMUSP00000031311,MOUSE|MGI=MGI=102726|UniProtKB=P43346,ENSMUSP00000031311,13178,MOUSE36689,ENSMUSG00000029366,EOG090M0AE0	Inparanoid,EggNOG,HomoloGene,PhylomeDB,HGNC,OrthoMCL,Panther,Treefam,NCBI,OMA,Ensembl,OrthoDB	12	HGNC:2704_MGI:102726
2980	ENSG00000197273	HGNC:4682	guanylate cyclase activator 2A	GUCA2A	1p34.2	Q02747,7352,Phy0007XZA_HUMAN,ENOG411B6G9,HGNC:4682,HUMAN|HGNC=4682|UniProtKB=Q02747,ENSP00000349493,ENSP00000349493,HUMAN00817,2980,ENSG00000197273,EOG090M0G98	14915	ENSMUSG00000023247	MGI:102738	guanylate cyclase activator 2a (guanylin)	Guca2a	4	P33680,7352,Phy000A408_MOUSE,ENOG411B6G9,MGI:102738,MOUSE|MGI=MGI=102738|UniProtKB=P33680,ENSMUSP00000024015,ENSMUSP00000024015,MOUSE33795,14915,ENSMUSG00000023247,EOG090M0G98	Inparanoid,HomoloGene,PhylomeDB,EggNOG,HGNC,Panther,OrthoMCL,Treefam,OMA,NCBI,Ensembl,OrthoDB	12	HGNC:4682_MGI:102738
7936	ENSG00000204356	HGNC:13974	negative elongation factor complex member E	NELFE	6p21.33	P18615,134736,Phy0008GW8_HUMAN,HGNC:13974,HUMAN|HGNC=13974|UniProtKB=P18615,ENSP00000364574,ENSP00000364578,7936,HUMAN24835,ENSG00000204356,EOG090M0AOZ	27632	ENSMUSG00000024369	MGI:102744	negative elongation factor complex member E, Rdbp	Nelfe	17	P19426,134736,Phy001RRJ5_MOUSE,MGI:102744,MOUSE|MGI=MGI=102744|UniProtKB=P19426,ENSMUSP00000094956,ENSMUSP00000134272,27632,MOUSE17668,ENSMUSG00000024369,EOG090M0AOZ	Inparanoid,HomoloGene,PhylomeDB,HGNC,Panther,OrthoMCL,Treefam,NCBI,OMA,Ensembl,OrthoDB	11	HGNC:13974_MGI:102744
7706	ENSG00000121060	HGNC:12932	tripartite motif containing 25	TRIM25	17q23.1	Q14258,48325,ENOG411BBH2,HGNC:12932,ENSP00000323889,HUMAN|HGNC=12932|UniProtKB=Q14258,ENSP00000323889,7706,HUMAN13030,ENSG00000121060,EOG090M04ZP	217069	ENSMUSG00000000275	MGI:102749	tripartite motif-containing 25	Trim25	11	Q61510,48325,ENOG411BBH2,MGI:102749,ENSMUSP00000103528,MOUSE|MGI=MGI=102749|UniProtKB=Q61510,ENSMUSP00000103528,217069,MOUSE05053,ENSMUSG00000000275,EOG090M04ZP	Inparanoid,HomoloGene,EggNOG,HGNC,OrthoMCL,Panther,Treefam,NCBI,OMA,Ensembl,OrthoDB	11	HGNC:12932_MGI:102749
51043	ENSG00000160685	HGNC:18668	zinc finger and BTB domain containing 7B	ZBTB7B	1q21.3	O15156,7605,ENOG411B4QM,Phy0007YV1_HUMAN,HGNC:18668,HUMAN|HGNC=18668|UniProtKB=O15156,ENSP00000406286,ENSP00000438647,HUMAN01791,51043,ENSG00000160685,EOG090M05VJ	22724	ENSMUSG00000028042	MGI:102755	zinc finger and BTB domain containing 7B	Zbtb7b	3	Q64321,7605,ENOG411B4QM,Phy0009XLN_MOUSE,MGI:102755,MOUSE|MGI=MGI=102755|UniProtKB=Q64321,ENSMUSP00000103056,ENSMUSP00000103055,MOUSE30377,22724,ENSMUSG00000028042,EOG090M05VJ	Inparanoid,HomoloGene,EggNOG,PhylomeDB,HGNC,Panther,OrthoMCL,Treefam,OMA,NCBI,Ensembl,OrthoDB	12	HGNC:18668_MGI:102755
5644	ENSG00000204983	HGNC:9475	serine protease 1	PRSS1	7q34	HUMAN|HGNC=9475|UniProtKB=P07477,ENSP00000308720,HUMAN27128,ENSG00000204983,EOG090M09RT	103964	ENSMUSG00000036938	MGI:102756	trypsin 5	Try5	6	MOUSE|MGI=MGI=102756|UniProtKB=Q9QUK9,ENSMUSP00000064498,MOUSE39528,ENSMUSG00000036938,EOG090M09RT	Panther,Treefam,OMA,Ensembl,OrthoDB	5	HGNC:9475_MGI:102756
5645	ENSG00000275896	HGNC:9483	serine protease 2	PRSS2	7q34	HUMAN|HGNC=9483|UniProtKB=P07478,HUMAN27130,ENSG00000275896	103964	ENSMUSG00000036938	MGI:102756	trypsin 5	Try5	6	MOUSE|MGI=MGI=102756|UniProtKB=Q9QUK9,MOUSE39528,ENSMUSG00000036938	Panther,OMA,Ensembl	3	HGNC:9483_MGI:102756
5646	ENSG00000010438	HGNC:9486	serine protease 3	PRSS3	9p13.3	106639,HUMAN|HGNC=9486|UniProtKB=P35030,ENSP00000354280,HUMAN28615,ENSG00000010438,EOG090M09RT	103964	ENSMUSG00000036938	MGI:102756	trypsin 5	Try5	6	106639,MOUSE|MGI=MGI=102756|UniProtKB=Q9QUK9,ENSMUSP00000064498,MOUSE39528,ENSMUSG00000036938,EOG090M09RT	HomoloGene,Panther,Treefam,OMA,Ensembl,OrthoDB	6	HGNC:9486_MGI:102756
5644	ENSG00000204983	HGNC:9475	serine protease 1	PRSS1	7q34	ENOG411AVJ8,Phy0008IVT_HUMAN,HUMAN|HGNC=9475|UniProtKB=P07477,ENSP00000308720,HUMAN27128,ENSG00000204983,EOG090M09RT	22074	ENSMUSG00000054106	MGI:102757	trypsin 4	Try4	6	ENOG411AVJ8,Phy0009HZ4_MOUSE,MOUSE|MGI=MGI=102757|UniProtKB=Q9R0T7,ENSMUSP00000031913,MOUSE39527,ENSMUSG00000054106,EOG090M09RT	EggNOG,PhylomeDB,Panther,Treefam,OMA,Ensembl,OrthoDB	7	HGNC:9475_MGI:102757
5645	ENSG00000275896	HGNC:9483	serine protease 2	PRSS2	7q34	HUMAN|HGNC=9483|UniProtKB=P07478,HUMAN27130,ENSG00000275896	22074	ENSMUSG00000054106	MGI:102757	trypsin 4	Try4	6	MOUSE|MGI=MGI=102757|UniProtKB=Q9R0T7,MOUSE39527,ENSMUSG00000054106	Panther,OMA,Ensembl	3	HGNC:9483_MGI:102757
5646	ENSG00000010438	HGNC:9486	serine protease 3	PRSS3	9p13.3	106639,Phy0008K1F_HUMAN,ENSP00000354280,HUMAN|HGNC=9486|UniProtKB=P35030,ENSP00000354280,HUMAN28615,ENSG00000010438,EOG090M09RT	22074	ENSMUSG00000054106	MGI:102757	trypsin 4	Try4	6	106639,Phy0009HZ4_MOUSE,ENSMUSP00000031913,MOUSE|MGI=MGI=102757|UniProtKB=Q9R0T7,ENSMUSP00000031913,MOUSE39527,ENSMUSG00000054106,EOG090M09RT	HomoloGene,PhylomeDB,OrthoMCL,Panther,Treefam,OMA,Ensembl,OrthoDB	8	HGNC:9486_MGI:102757
5644	ENSG00000204983	HGNC:9475	serine protease 1	PRSS1	7q34	Phy0008IVT_HUMAN,HUMAN|HGNC=9475|UniProtKB=P07477,ENSP00000308720,HUMAN27128,ENSG00000204983,EOG090M09RT	22073	ENSMUSG00000071519	MGI:102758	protease, serine 3	Prss3	6	Phy000A7C5_MOUSE,MOUSE|MGI=MGI=102758|UniProtKB=Q792Z0,ENSMUSP00000093702,MOUSE39531,ENSMUSG00000071519,EOG090M09RT	PhylomeDB,Panther,Treefam,OMA,Ensembl,OrthoDB	6	HGNC:9475_MGI:102758
5645	ENSG00000275896	HGNC:9483	serine protease 2	PRSS2	7q34	HUMAN|HGNC=9483|UniProtKB=P07478,HUMAN27130,ENSG00000275896	22073	ENSMUSG00000071519	MGI:102758	protease, serine 3	Prss3	6	MOUSE|MGI=MGI=102758|UniProtKB=Q792Z0,MOUSE39531,ENSMUSG00000071519	Panther,OMA,Ensembl	3	HGNC:9483_MGI:102758
5646	ENSG00000010438	HGNC:9486	serine protease 3	PRSS3	9p13.3	Phy0008K1F_HUMAN,HUMAN|HGNC=9486|UniProtKB=P35030,ENSP00000354280,HUMAN28615,ENSG00000010438,EOG090M09RT	22073	ENSMUSG00000071519	MGI:102758	protease, serine 3	Prss3	6	Phy000A7C5_MOUSE,MOUSE|MGI=MGI=102758|UniProtKB=Q792Z0,ENSMUSP00000093702,MOUSE39531,ENSMUSG00000071519,EOG090M09RT	PhylomeDB,Panther,Treefam,OMA,Ensembl,OrthoDB	6	HGNC:9486_MGI:102758
5644	ENSG00000204983	HGNC:9475	serine protease 1	PRSS1	7q34	Phy0008IVT_HUMAN,HUMAN|HGNC=9475|UniProtKB=P07477,ENSP00000308720,HUMAN27128,ENSG00000204983,EOG090M09RT	22072	ENSMUSG00000057163	MGI:102759	protease, serine 2	Prss2	6	Phy0009HZA_MOUSE,MOUSE|MGI=MGI=102759|UniProtKB=P07146,ENSMUSP00000065393,MOUSE39535,ENSMUSG00000057163,EOG090M09RT	PhylomeDB,Panther,Treefam,OMA,Ensembl,OrthoDB	6	HGNC:9475_MGI:102759
5645	ENSG00000275896	HGNC:9483	serine protease 2	PRSS2	7q34	122141,HUMAN|HGNC=9483|UniProtKB=P07478,HUMAN27130,ENSG00000275896	22072	ENSMUSG00000057163	MGI:102759	protease, serine 2	Prss2	6	122141,MOUSE|MGI=MGI=102759|UniProtKB=P07146,MOUSE39535,ENSMUSG00000057163	HomoloGene,Panther,OMA,Ensembl	4	HGNC:9483_MGI:102759
5646	ENSG00000010438	HGNC:9486	serine protease 3	PRSS3	9p13.3	P35030,Phy0008K1F_HUMAN,HUMAN|HGNC=9486|UniProtKB=P35030,ENSP00000354280,HUMAN28615,ENSG00000010438,EOG090M09RT	22072	ENSMUSG00000057163	MGI:102759	protease, serine 2	Prss2	6	P07146,Phy0009HZA_MOUSE,MOUSE|MGI=MGI=102759|UniProtKB=P07146,ENSMUSP00000065393,MOUSE39535,ENSMUSG00000057163,EOG090M09RT	Inparanoid,PhylomeDB,Panther,Treefam,OMA,Ensembl,OrthoDB	7	HGNC:9486_MGI:102759
6770	ENSG00000147465	HGNC:11359	steroidogenic acute regulatory protein	STAR	8p11.23	P49675,297,ENOG411AYZ5,Phy0008JBS_HUMAN,HGNC:11359,HUMAN|HGNC=11359|UniProtKB=P49675,ENSP00000276449,ENSP00000276449,6770,HUMAN27700,ENSG00000147465,EOG090M09YV	20845	ENSMUSG00000031574	MGI:102760	steroidogenic acute regulatory protein	Star	8	P51557,297,ENOG411AYZ5,Phy0009OK8_MOUSE,MGI:102760,MOUSE|MGI=MGI=102760|UniProtKB=P51557,ENSMUSP00000033979,ENSMUSP00000033979,20845,MOUSE47890,ENSMUSG00000031574,EOG090M09YV	Inparanoid,HomoloGene,EggNOG,PhylomeDB,HGNC,Panther,OrthoMCL,Treefam,NCBI,OMA,Ensembl,OrthoDB	12	HGNC:11359_MGI:102760
26952	ENSG00000109208	HGNC:19216	submaxillary gland androgen regulated protein 3A	SMR3A	4q13.3	HGNC:19216,ENSP00000226460,HUMAN|HGNC=19216|UniProtKB=Q99954,ENSP00000226460,HUMAN22485	20599	ENSMUSG00000029280	MGI:102763	submaxillary gland androgen regulated protein 3A	Smr3a	5	MGI:102763,ENSMUSP00000031211,MOUSE|MGI=MGI=102763|UniProtKB=Q61900,ENSMUSP00000031211,MOUSE36663	HGNC,OrthoMCL,Panther,Treefam,OMA	5	HGNC:19216_MGI:102763
6496	ENSG00000138083	HGNC:10889	SIX homeobox 3	SIX3	2p21	O95343,3947,ENOG411AZ5B,HGNC:10889,HUMAN|HGNC=10889|UniProtKB=O95343,ENSP00000260653,6496,HUMAN16919,ENSG00000138083,EOG090M0B13	20473	ENSMUSG00000038805	MGI:102764	sine oculis-related homeobox 3	Six3	17	Q62233,3947,ENOG411AZ5B,MGI:102764,MOUSE|MGI=MGI=102764|UniProtKB=Q62233,ENSMUSP00000135677,20473,MOUSE18768,ENSMUSG00000038805,EOG090M0B13	Inparanoid,HomoloGene,EggNOG,HGNC,Panther,Treefam,NCBI,OMA,Ensembl,OrthoDB	10	HGNC:10889_MGI:102764
5798	ENSG00000054356	HGNC:9676	protein tyrosine phosphatase, receptor type N	PTPRN	2q35	Q16849,48142,HGNC:9676,ENSP00000295718,HUMAN|HGNC=9676|UniProtKB=Q16849,ENSP00000295718,5798,HUMAN18262,ENSG00000054356,EOG090M02OE	19275	ENSMUSG00000026204	MGI:102765	protein tyrosine phosphatase, receptor type, N	Ptprn	1	Q60673,48142,MGI:102765,ENSMUSP00000027404,MOUSE|MGI=MGI=102765|UniProtKB=Q60673,ENSMUSP00000027404,19275,MOUSE22607,ENSMUSG00000026204,EOG090M02OE	Inparanoid,HomoloGene,HGNC,OrthoMCL,Panther,Treefam,NCBI,OMA,Ensembl,OrthoDB	10	HGNC:9676_MGI:102765
5799	ENSG00000155093	HGNC:9677	protein tyrosine phosphatase, receptor type N2	PTPRN2	7q36.3	ENOG411ATBX,ENSP00000385464,EOG090M02OE	19275	ENSMUSG00000026204	MGI:102765	protein tyrosine phosphatase, receptor type, N	Ptprn	1	ENOG411ATBX,ENSMUSP00000027404,EOG090M02OE	EggNOG,OrthoMCL,OrthoDB	3	HGNC:9677_MGI:102765
4240	ENSG00000140545	HGNC:7036	milk fat globule-EGF factor 8 protein	MFGE8	15q26.1	Q08431,4334,ENOG411ARJ3,HGNC:7036,ENSP00000268150,HUMAN|HGNC=7036|UniProtKB=Q08431,ENSP00000268150,4240,HUMAN10014,ENSG00000140545,EOG090M061H	17304	ENSMUSG00000030605	MGI:102768	milk fat globule-EGF factor 8 protein	Mfge8	7	P21956,4334,ENOG411ARJ3,MGI:102768,ENSMUSP00000032825,MOUSE|MGI=MGI=102768|UniProtKB=P21956,ENSMUSP00000032825,17304,MOUSE44717,ENSMUSG00000030605,EOG090M061H	Inparanoid,HomoloGene,EggNOG,HGNC,OrthoMCL,Panther,Treefam,NCBI,OMA,Ensembl,OrthoDB	11	HGNC:7036_MGI:102768
2978	ENSG00000048545	HGNC:4678	guanylate cyclase activator 1A	GUCA1A	6p21.1	P43080,353,ENOG411B4HS,HGNC:4678,HUMAN|HGNC=4678|UniProtKB=P43080,ENSP00000437476,2978,HUMAN25060,ENSG00000048545,EOG090M0BZJ	14913	ENSMUSG00000023982	MGI:102770	guanylate cyclase activator 1a (retina)	Guca1a	17	P43081,353,ENOG411B4HS,MGI:102770,MOUSE|MGI=MGI=102770|UniProtKB=P43081,ENSMUSP00000060027,14913,MOUSE18249,ENSMUSG00000023982,EOG090M0BZJ	Inparanoid,HomoloGene,EggNOG,HGNC,Panther,Treefam,NCBI,OMA,Ensembl,OrthoDB	10	HGNC:4678_MGI:102770
2633	ENSG00000117228	HGNC:4182	guanylate binding protein 1	GBP1	1p22.2	HUMAN01241,EOG090M03PI	14469	ENSMUSG00000028270	MGI:102772	guanylate binding protein 2	Gbp2	3	MOUSE31717,EOG090M03PI	OMA,OrthoDB	2	HGNC:4182_MGI:102772
2634	ENSG00000162645	HGNC:4183	guanylate binding protein 2	GBP2	1p22.2	10289,Phy0007YCZ_HUMAN,HUMAN|HGNC=4183|UniProtKB=P32456,ENSP00000359497,HUMAN01242,ENSG00000162645,EOG090M03PI	14469	ENSMUSG00000028270	MGI:102772	guanylate binding protein 2	Gbp2	3	10289,Phy0009Y6N_MOUSE,MOUSE|MGI=MGI=102772|UniProtKB=Q9Z0E6,ENSMUSP00000132435,MOUSE31717,ENSMUSG00000028270,EOG090M03PI	HomoloGene,PhylomeDB,Panther,Treefam,OMA,Ensembl,OrthoDB	7	HGNC:4183_MGI:102772
2635	ENSG00000117226	HGNC:4184	guanylate binding protein 3	GBP3	1p22.2	Q9H0R5,EOG090M03PI	14469	ENSMUSG00000028270	MGI:102772	guanylate binding protein 2	Gbp2	3	Q9Z0E6,EOG090M03PI	Inparanoid,OrthoDB	2	HGNC:4184_MGI:102772
23491	ENSG00000172828	HGNC:1865	carboxylesterase 3	CES3	16q22.1	Q6UWW8,84407,Phy00086AL_HUMAN,HGNC:1865,HUMAN|HGNC=1865|UniProtKB=Q6UWW8,ENSP00000304782,ENSP00000304782,HUMAN11192,ENSG00000172828,EOG090M05KR	382053	ENSMUSG00000069922	MGI:102773	carboxylesterase 3A	Ces3a	8	Q63880,84407,Phy003F0SC_MOUSE,MGI:102773,MOUSE|MGI=MGI=102773|UniProtKB=Q63880,ENSMUSP00000090910,ENSMUSP00000090910,MOUSE49310,ENSMUSG00000069922,EOG090M05KR	Inparanoid,HomoloGene,PhylomeDB,HGNC,Panther,OrthoMCL,Treefam,OMA,Ensembl,OrthoDB	10	HGNC:1865_MGI:102773
9255	ENSG00000164022	HGNC:10648	aminoacyl tRNA synthetase complex interacting multifunctional protein 1	AIMP1	4q24	Q12904,31260,ENOG411ARV5,HGNC:10648,HUMAN|HGNC=10648|UniProtKB=Q12904,ENSP00000378191,ENSP00000378191,9255,HUMAN22764,ENSG00000164022,EOG090M0A7I	13722	ENSMUSG00000028029	MGI:102774	aminoacyl tRNA synthetase complex-interacting multifunctional protein 1	Aimp1	3	P31230,31260,ENOG411ARV5,MGI:102774,MOUSE|MGI=MGI=102774|UniProtKB=P31230,ENSMUSP00000029663,ENSMUSP00000029663,13722,MOUSE31569,ENSMUSG00000028029,EOG090M0A7I	Inparanoid,HomoloGene,EggNOG,HGNC,Panther,OrthoMCL,Treefam,NCBI,OMA,Ensembl,OrthoDB	11	HGNC:10648_MGI:102774
8907	ENSG00000072958	HGNC:13667	adaptor related protein complex 1 subunit mu 1	AP1M1	19p13.11	Q9BXS5,ENOG411AZN9,4017,Phy00088VY_HUMAN,HGNC:13667,HUMAN|HGNC=13667|UniProtKB=Q9BXS5,ENSP00000388996,ENSP00000388996,8907,HUMAN14920,ENSG00000072958,EOG090M05Z1	11767	ENSMUSG00000003033	MGI:102776	adaptor-related protein complex AP-1, mu subunit 1	Ap1m1	8	P35585,ENOG411AZN9,4017,Phy0009OXI_MOUSE,MGI:102776,MOUSE|MGI=MGI=102776|UniProtKB=P35585,ENSMUSP00000003117,ENSMUSP00000003117,11767,MOUSE48649,ENSMUSG00000003033,EOG090M05Z1	Inparanoid,EggNOG,HomoloGene,PhylomeDB,HGNC,Panther,OrthoMCL,Treefam,NCBI,OMA,Ensembl,OrthoDB	12	HGNC:13667_MGI:102776
10736	ENSG00000170577	HGNC:10888	SIX homeobox 2	SIX2	2p21	Q9NPC8,56518,ENOG411AS9Q,Phy0008AAC_HUMAN,HGNC:10888,ENSP00000304502,HUMAN|HGNC=10888|UniProtKB=Q9NPC8,ENSP00000304502,10736,HUMAN16920,ENSG00000170577,EOG090M0B13	20472	ENSMUSG00000024134	MGI:102778	sine oculis-related homeobox 2	Six2	17	Q62232,56518,ENOG411AS9Q,Phy001RSH5_MOUSE,MGI:102778,ENSMUSP00000024947,MOUSE|MGI=MGI=102778|UniProtKB=Q62232,ENSMUSP00000125871,20472,MOUSE18770,ENSMUSG00000024134,EOG090M0B13	Inparanoid,HomoloGene,EggNOG,PhylomeDB,HGNC,OrthoMCL,Panther,Treefam,NCBI,OMA,Ensembl,OrthoDB	12	HGNC:10888_MGI:102778
2237	ENSG00000168496	HGNC:3650	flap structure-specific endonuclease 1	FEN1	11q12.2	P39748,3034,ENOG411B0N0,HGNC:3650,ENSP00000305480,HUMAN|HGNC=3650|UniProtKB=P39748,ENSP00000305480,HUMAN04683,2237,ENSG00000168496,EOG090M07QQ	14156	ENSMUSG00000024742	MGI:102779	flap structure specific endonuclease 1	Fen1	19	P39749,3034,ENOG411B0N0,MGI:102779,ENSMUSP00000025651,MOUSE|MGI=MGI=102779|UniProtKB=P39749,ENSMUSP00000117246,MOUSE20468,14156,ENSMUSG00000024742,EOG090M07QQ	Inparanoid,HomoloGene,EggNOG,HGNC,OrthoMCL,Panther,Treefam,OMA,NCBI,Ensembl,OrthoDB	11	HGNC:3650_MGI:102779
6495	ENSG00000126778	HGNC:10887	SIX homeobox 1	SIX1	14q23.1	Q15475,4360,ENOG411ASPU,Phy00084CA_HUMAN,HGNC:10887,ENSP00000247182,HUMAN|HGNC=10887|UniProtKB=Q15475,ENSP00000247182,HUMAN08478,6495,ENSG00000126778,EOG090M0B13	20471	ENSMUSG00000051367	MGI:102780	sine oculis-related homeobox 1	Six1	12	Q62231,4360,ENOG411ASPU,Phy000A0SD_MOUSE,MGI:102780,ENSMUSP00000059026,MOUSE|MGI=MGI=102780|UniProtKB=Q62231,ENSMUSP00000059026,MOUSE07320,20471,ENSMUSG00000051367,EOG090M0B13	Inparanoid,HomoloGene,EggNOG,PhylomeDB,HGNC,OrthoMCL,Panther,Treefam,OMA,NCBI,Ensembl,OrthoDB	12	HGNC:10887_MGI:102780
7041	ENSG00000140682	HGNC:11767	transforming growth factor beta 1 induced transcript 1	TGFB1I1	16p11.2	O43294,7572,ENOG411AVSK,Phy00249TZ_HUMAN,HGNC:11767,HUMAN|HGNC=11767|UniProtKB=O43294,ENSP00000378332,ENSP00000378332,HUMAN10958,7041,ENSG00000140682,EOG090M0569	21804	ENSMUSG00000030782	MGI:102784	transforming growth factor beta 1 induced transcript 1	Tgfb1i1	7	Q62219,7572,ENOG411AVSK,Phy003F0W7_MOUSE,MGI:102784,MOUSE|MGI=MGI=102784|UniProtKB=Q62219,ENSMUSP00000068529,ENSMUSP00000068529,MOUSE46595,21804,ENSMUSG00000030782,EOG090M0569	Inparanoid,HomoloGene,EggNOG,PhylomeDB,HGNC,Panther,OrthoMCL,Treefam,OMA,NCBI,Ensembl,OrthoDB	12	HGNC:11767_MGI:102784
22895	ENSG00000089169	HGNC:17056	rabphilin 3A	RPH3A	12q24.13	Q9Y2J0,7921,ENOG411AZTD,Phy001R7NG_HUMAN,HGNC:17056,HUMAN|HGNC=17056|UniProtKB=Q9Y2J0,ENSP00000440384,HUMAN07186,22895,ENSG00000089169,EOG090M03HP	19894	ENSMUSG00000029608	MGI:102788	rabphilin 3A	Rph3a	5	P47708,7921,ENOG411AZTD,Phy001RS95_MOUSE,MGI:102788,MOUSE|MGI=MGI=102788|UniProtKB=P47708,ENSMUSP00000078198,MOUSE37608,19894,ENSMUSG00000029608,EOG090M03HP	Inparanoid,HomoloGene,EggNOG,PhylomeDB,HGNC,Panther,Treefam,OMA,NCBI,Ensembl,OrthoDB	11	HGNC:17056_MGI:102788
55647	ENSG00000139832	HGNC:18260	RAB20, member RAS oncogene family	RAB20	13q34	Q9NX57,9856,ENOG411AX7E,Phy00083WB_HUMAN,HGNC:18260,ENSP00000267328,HUMAN|HGNC=18260|UniProtKB=Q9NX57,ENSP00000267328,HUMAN07842,55647,ENSG00000139832,EOG090M0BEX	19332	ENSMUSG00000031504	MGI:102789	RAB20, member RAS oncogene family	Rab20	8	P35295,9856,ENOG411AX7E,Phy0009OEL_MOUSE,MGI:102789,ENSMUSP00000033900,MOUSE|MGI=MGI=102789|UniProtKB=P35295,ENSMUSP00000033900,MOUSE47510,19332,ENSMUSG00000031504,EOG090M0BEX	Inparanoid,HomoloGene,EggNOG,PhylomeDB,HGNC,OrthoMCL,Panther,Treefam,OMA,NCBI,Ensembl,OrthoDB	12	HGNC:18260_MGI:102789
22931	ENSG00000099246	HGNC:14244	RAB18, member RAS oncogene family	RAB18	10p12.1	Q9NP72,40765,ENOG411B3B3,Phy0007ZYC_HUMAN,HGNC:14244,HUMAN|HGNC=14244|UniProtKB=Q9NP72,ENSP00000349415,HUMAN02984,22931,ENSG00000099246,EOG090M0AYB	19330	ENSMUSG00000073639	MGI:102790	RAB18, member RAS oncogene family	Rab18	18	P35293,40765,ENOG411B3B3,Phy0009H2M_MOUSE,MGI:102790,MOUSE|MGI=MGI=102790|UniProtKB=P35293,ENSMUSP00000095285,MOUSE18917,19330,ENSMUSG00000073639,EOG090M0AYB	Inparanoid,HomoloGene,EggNOG,PhylomeDB,HGNC,Panther,Treefam,OMA,NCBI,Ensembl,OrthoDB	11	HGNC:14244_MGI:102790
5961	ENSG00000112619	HGNC:9942	peripherin 2	PRPH2	6p21.1	P23942,273,ENOG411B18D,Phy001R7G3_HUMAN,HGNC:9942,ENSP00000230381,HUMAN|HGNC=9942|UniProtKB=P23942,ENSP00000230381,5961,HUMAN25067,ENSG00000112619,EOG090M07R3	19133	ENSMUSG00000023978	MGI:102791	peripherin 2	Prph2	17	P15499,273,ENOG411B18D,Phy0009ZYU_MOUSE,MGI:102791,ENSMUSP00000024773,MOUSE|MGI=MGI=102791|UniProtKB=P15499,ENSMUSP00000024773,19133,MOUSE18238,ENSMUSG00000023978,EOG090M07R3	Inparanoid,HomoloGene,EggNOG,PhylomeDB,HGNC,OrthoMCL,Panther,Treefam,NCBI,OMA,Ensembl,OrthoDB	12	HGNC:9942_MGI:102791
11167	ENSG00000163430	HGNC:3972	follistatin like 1	FSTL1	3q13.33	Q12841,5144,ENOG411AW1J,HGNC:3972,HUMAN|HGNC=3972|UniProtKB=Q12841,ENSP00000295633,ENSP00000295633,11167,HUMAN21363,ENSG00000163430,EOG090M08SU	14314	ENSMUSG00000022816	MGI:102793	follistatin-like 1	Fstl1	16	Q62356,5144,ENOG411AW1J,MGI:102793,MOUSE|MGI=MGI=102793|UniProtKB=Q62356,ENSMUSP00000110411,ENSMUSP00000110411,14314,MOUSE15815,ENSMUSG00000022816,EOG090M08SU	Inparanoid,HomoloGene,EggNOG,HGNC,Panther,OrthoMCL,Treefam,NCBI,OMA,Ensembl,OrthoDB	11	HGNC:3972_MGI:102793
8852	ENSG00000147081	HGNC:374	A-kinase anchoring protein 4	AKAP4	Xp11.22	Q5JQC9,2887,ENOG411B062,Phy0008L88_HUMAN,HGNC:374,ENSP00000351327,HUMAN|HGNC=374|UniProtKB=Q5JQC9,ENSP00000351327,8852,HUMAN29891,ENSG00000147081,EOG090M029M	11643	ENSMUSG00000050089	MGI:102794	A kinase (PRKA) anchor protein 4	Akap4	X	Q60662,2887,ENOG411B062,Phy0009RJ0_MOUSE,MGI:102794,ENSMUSP00000050962,MOUSE|MGI=MGI=102794|UniProtKB=Q60662,ENSMUSP00000050962,11643,MOUSE53495,ENSMUSG00000050089,EOG090M029M	Inparanoid,HomoloGene,EggNOG,PhylomeDB,HGNC,OrthoMCL,Panther,Treefam,NCBI,OMA,Ensembl,OrthoDB	12	HGNC:374_MGI:102794
2267	ENSG00000104760	HGNC:3695	fibrinogen like 1	FGL1	8p22	Q08830,37927,HGNC:3695,HUMAN|HGNC=3695|UniProtKB=Q08830,2267,HUMAN27485,ENSG00000104760,EOG090M08JU	234199	ENSMUSG00000031594	MGI:102795	fibrinogen-like protein 1	Fgl1	8	Q71KU9,37927,MGI:102795,MOUSE|MGI=MGI=102795|UniProtKB=Q71KU9,234199,MOUSE48084,ENSMUSG00000031594,EOG090M08JU	Inparanoid,HomoloGene,HGNC,Panther,NCBI,OMA,Ensembl,OrthoDB	8	HGNC:3695_MGI:102795
2180	ENSG00000151726	HGNC:3569	acyl-CoA synthetase long chain family member 1	ACSL1	4q35.1	P33121,37561,ENOG411B2FS,HGNC:3569,ENSP00000281455,HUMAN|HGNC=3569|UniProtKB=P33121,ENSP00000422607,2180,HUMAN23095,ENSG00000151726,EOG090M0322	14081	ENSMUSG00000018796	MGI:102797	acyl-CoA synthetase long-chain family member 1	Acsl1	8	P41216,37561,ENOG411B2FS,MGI:102797,ENSMUSP00000034046,MOUSE|MGI=MGI=102797|UniProtKB=P41216,ENSMUSP00000034046,14081,MOUSE48175,ENSMUSG00000018796,EOG090M0322	Inparanoid,HomoloGene,EggNOG,HGNC,OrthoMCL,Panther,Treefam,NCBI,OMA,Ensembl,OrthoDB	11	HGNC:3569_MGI:102797
51703	ENSG00000197142	HGNC:16526	acyl-CoA synthetase long chain family member 5	ACSL5	10q25.2	ENSP00000348429,EOG090M0322	14081	ENSMUSG00000018796	MGI:102797	acyl-CoA synthetase long-chain family member 1	Acsl1	8	ENSMUSP00000034046,EOG090M0322	OrthoMCL,OrthoDB	2	HGNC:16526_MGI:102797
23305	ENSG00000164398	HGNC:16496	acyl-CoA synthetase long chain family member 6	ACSL6	5q31.1	ENSP00000368566,EOG090M0322	14081	ENSMUSG00000018796	MGI:102797	acyl-CoA synthetase long-chain family member 1	Acsl1	8	ENSMUSP00000034046,EOG090M0322	OrthoMCL,OrthoDB	2	HGNC:16496_MGI:102797
953	ENSG00000138185	HGNC:3363	ectonucleoside triphosphate diphosphohydrolase 1	ENTPD1	10q24.1	P49961,20423,ENOG411ATDE,Phy00080GX_HUMAN,HGNC:3363,HUMAN|HGNC=3363|UniProtKB=P49961,ENSP00000390955,ENSP00000360250,HUMAN03468,953,ENSG00000138185,EOG090M05JK	12495	ENSMUSG00000048120	MGI:102805	ectonucleoside triphosphate diphosphohydrolase 1	Entpd1	19	P55772,20423,ENOG411ATDE,Phy0039040_MOUSE,MGI:102805,MOUSE|MGI=MGI=102805|UniProtKB=P55772,ENSMUSP00000107850,ENSMUSP00000107850,MOUSE21037,12495,ENSMUSG00000048120,EOG090M05JK	Inparanoid,HomoloGene,EggNOG,PhylomeDB,HGNC,Panther,OrthoMCL,Treefam,OMA,NCBI,Ensembl,OrthoDB	12	HGNC:3363_MGI:102805
92	ENSG00000121989	HGNC:173	activin A receptor type 2A	ACVR2A	2q22.3-q23.1	P27037,20391,ENOG411ASNA,Phy0008AYB_HUMAN,HGNC:173,HUMAN|HGNC=173|UniProtKB=P27037,ENSP00000241416,92,HUMAN17713,ENSG00000121989,EOG090M051W	11480	ENSMUSG00000052155	MGI:102806	activin receptor IIA	Acvr2a	2	P27038,20391,ENOG411ASNA,Phy000A54I_MOUSE,MGI:102806,MOUSE|MGI=MGI=102806|UniProtKB=P27038,ENSMUSP00000067305,11480,MOUSE26132,ENSMUSG00000052155,EOG090M051W	Inparanoid,HomoloGene,EggNOG,PhylomeDB,HGNC,Panther,Treefam,NCBI,OMA,Ensembl,OrthoDB	11	HGNC:173_MGI:102806
6301	ENSG00000031698	HGNC:10537	seryl-tRNA synthetase	SARS	1p13.3	P49591,4751,ENOG411AVVW,Phy0007YGZ_HUMAN,HGNC:10537,ENSP00000358939,HUMAN|HGNC=10537|UniProtKB=P49591,ENSP00000234677,HUMAN01353,6301,ENSG00000031698,EOG090M04OE	20226	ENSMUSG00000068739	MGI:102809	seryl-aminoacyl-tRNA synthetase	Sars	3	P26638,4751,ENOG411AVVW,Phy001S6BY_MOUSE,MGI:102809,ENSMUSP00000099685,MOUSE|MGI=MGI=102809|UniProtKB=P26638,ENSMUSP00000099685,MOUSE31223,20226,ENSMUSG00000068739,EOG090M04OE	Inparanoid,HomoloGene,EggNOG,PhylomeDB,HGNC,OrthoMCL,Panther,Treefam,OMA,NCBI,Ensembl,OrthoDB	12	HGNC:10537_MGI:102809
55885	ENSG00000048540	HGNC:6643	LIM domain only 3	LMO3	12p12.3	Q8TAP4,ENOG411AYJP,Phy00082K8_HUMAN,HGNC:6643,HUMAN|HGNC=6643|UniProtKB=Q8TAP4,ENSP00000346689,HUMAN06087,55885,ENSG00000048540,EOG090M0CRQ	109593	ENSMUSG00000030226	MGI:102810	LIM domain only 3	Lmo3	6	Q8BZL8,ENOG411AYJP,Phy0009J1C_MOUSE,MGI:102810,MOUSE|MGI=MGI=102810|UniProtKB=Q8BZL8,ENSMUSP00000125335,MOUSE41864,109593,ENSMUSG00000030226,EOG090M0CRQ	Inparanoid,EggNOG,PhylomeDB,HGNC,Panther,Treefam,OMA,NCBI,Ensembl,OrthoDB	10	HGNC:6643_MGI:102810
4005	ENSG00000135363	HGNC:6642	LIM domain only 2	LMO2	11p13	P25791,4072,ENOG411ASG1,Phy000818K_HUMAN,HGNC:6642,ENSP00000257818,HUMAN|HGNC=6642|UniProtKB=P25791,ENSP00000257818,HUMAN04340,4005,ENSG00000135363,EOG090M0C8Q	16909	ENSMUSG00000032698	MGI:102811	LIM domain only 2	Lmo2	2	P25801,4072,ENOG411ASG1,Phy001RXWS_MOUSE,MGI:102811,ENSMUSP00000106770,MOUSE|MGI=MGI=102811|UniProtKB=P25801,ENSMUSP00000106770,MOUSE27202,16909,ENSMUSG00000032698,EOG090M0C8Q	Inparanoid,HomoloGene,EggNOG,PhylomeDB,HGNC,OrthoMCL,Panther,Treefam,OMA,NCBI,Ensembl,OrthoDB	12	HGNC:6642_MGI:102811
4004	ENSG00000166407	HGNC:6641	LIM domain only 1	LMO1	11p15.4	P25800,48101,ENOG411ASE0,Phy000812M_HUMAN,HGNC:6641,ENSP00000404538,HUMAN|HGNC=6641|UniProtKB=P25800,ENSP00000338207,HUMAN04133,4004,ENSG00000166407,EOG090M0CRQ	109594	ENSMUSG00000036111	MGI:102812	LIM domain only 1	Lmo1	7	Q924W9,48101,ENOG411ASE0,Phy001RS4S_MOUSE,MGI:102812,ENSMUSP00000037079,MOUSE|MGI=MGI=102812|UniProtKB=Q924W9,ENSMUSP00000037079,MOUSE45805,109594,ENSMUSG00000036111,EOG090M0CRQ	Inparanoid,HomoloGene,EggNOG,PhylomeDB,HGNC,OrthoMCL,Panther,Treefam,OMA,NCBI,Ensembl,OrthoDB	12	HGNC:6641_MGI:102812
4607	ENSG00000134571	HGNC:7551	myosin binding protein C, cardiac	MYBPC3	11p11.2	Q14896,215,ENOG411AVH3,HGNC:7551,HUMAN|HGNC=7551|UniProtKB=Q14896,ENSP00000442795,HUMAN04444,4607,ENSG00000134571,EOG090M00RK	17868	ENSMUSG00000002100	MGI:102844	myosin binding protein C, cardiac	Mybpc3	2	O70468,215,ENOG411AVH3,MGI:102844,MOUSE|MGI=MGI=102844|UniProtKB=O70468,ENSMUSP00000127070,MOUSE26996,17868,ENSMUSG00000002100,EOG090M00RK	Inparanoid,HomoloGene,EggNOG,HGNC,Panther,Treefam,OMA,NCBI,Ensembl,OrthoDB	10	HGNC:7551_MGI:102844
624	ENSG00000168398	HGNC:1030	bradykinin receptor B2	BDKRB2	14q32.2	P30411,519,Phy00084NW_HUMAN,HGNC:1030,HUMAN|HGNC=1030|UniProtKB=P30411,ENSP00000450482,624,HUMAN08871,ENSG00000168398,EOG090M07EC	12062	ENSMUSG00000021070	MGI:102845	bradykinin receptor, beta 2	Bdkrb2	12	P32299,519,Phy000A13J_MOUSE,MGI:102845,MOUSE|MGI=MGI=102845|UniProtKB=P32299,ENSMUSP00000001652,12062,MOUSE08037,ENSMUSG00000021070,EOG090M07EC	Inparanoid,HomoloGene,PhylomeDB,HGNC,Panther,Treefam,NCBI,OMA,Ensembl,OrthoDB	10	HGNC:1030_MGI:102845
12	ENSG00000196136	HGNC:16	serpin family A member 3	SERPINA3	14q32.13	111129,Phy001R4FP_HUMAN,HGNC:16,HUMAN|HGNC=16|UniProtKB=P01011,ENSP00000376793,ENSG00000196136,EOG090M09M9	16625	ENSMUSG00000066361	MGI:102848	serine (or cysteine) peptidase inhibitor, clade A, member 3C	Serpina3c	12	111129,Phy001RSK9_MOUSE,MGI:102848,MOUSE|MGI=MGI=102848|UniProtKB=P29621,ENSMUSP00000082125,ENSMUSG00000066361,EOG090M09M9	HomoloGene,PhylomeDB,HGNC,Panther,Treefam,Ensembl,OrthoDB	7	HGNC:16_MGI:102848
3818	ENSG00000164344	HGNC:6371	kallikrein B1	KLKB1	4q35.2	P03952,68097,HGNC:6371,HUMAN|HGNC=6371|UniProtKB=P03952,3818,HUMAN23120,ENSG00000164344	16621	ENSMUSG00000109764	MGI:102849	kallikrein B, plasma 1	Klkb1	8	P26262,68097,MGI:102849,MOUSE|MGI=MGI=102849|UniProtKB=P26262,16621,MOUSE48107,ENSMUSG00000109764	Inparanoid,HomoloGene,HGNC,Panther,NCBI,OMA,Ensembl	7	HGNC:6371_MGI:102849
3816	ENSG00000167748	HGNC:6357	kallikrein 1	KLK1	19q13.33	Phy00089NN_HUMAN,HGNC:6357,ENSP00000301420,HUMAN|HGNC=6357|UniProtKB=P06870,ENSP00000301420,3816,HUMAN16100,ENSG00000167748,EOG090M0A3M	16612	ENSMUSG00000063903	MGI:102850	kallikrein 1	Klk1	7	Phy0009JWO_MOUSE,MGI:102850,ENSMUSP00000074659,MOUSE|MGI=MGI=102850|UniProtKB=P15947,ENSMUSP00000074659,16612,MOUSE43897,ENSMUSG00000063903,EOG090M0A3M	PhylomeDB,HGNC,OrthoMCL,Panther,Treefam,NCBI,OMA,Ensembl,OrthoDB	9	HGNC:6357_MGI:102850
3817	ENSG00000167751	HGNC:6363	kallikrein related peptidase 2	KLK2	19q13.33	ENOG411ARKT,Phy00089NU_HUMAN,HUMAN|HGNC=6363|UniProtKB=P20151,ENSP00000313581,HUMAN16105,EOG090M0A3M	16612	ENSMUSG00000063903	MGI:102850	kallikrein 1	Klk1	7	ENOG411ARKT,Phy0009JWO_MOUSE,MOUSE|MGI=MGI=102850|UniProtKB=P15947,ENSMUSP00000074659,MOUSE43897,EOG090M0A3M	EggNOG,PhylomeDB,Panther,Treefam,OMA,OrthoDB	6	HGNC:6363_MGI:102850
354	ENSG00000142515	HGNC:6364	kallikrein related peptidase 3	KLK3	19q13.33	68141,Phy00089NR_HUMAN,HUMAN|HGNC=6364|UniProtKB=P07288,ENSP00000314151,EOG090M0A3M	16612	ENSMUSG00000063903	MGI:102850	kallikrein 1	Klk1	7	68141,Phy0009JWO_MOUSE,MOUSE|MGI=MGI=102850|UniProtKB=P15947,ENSMUSP00000074659,EOG090M0A3M	HomoloGene,PhylomeDB,Panther,Treefam,OrthoDB	5	HGNC:6364_MGI:102850
3651	ENSG00000139515	HGNC:6107	pancreatic and duodenal homeobox 1	PDX1	13q12.2	P52945,175,ENOG411AYBN,Phy00083LG_HUMAN,HGNC:6107,ENSP00000370421,HUMAN|HGNC=6107|UniProtKB=P52945,ENSP00000370421,3651,HUMAN07513,ENSG00000139515,EOG090M0B6F	18609	ENSMUSG00000029644	MGI:102851	pancreatic and duodenal homeobox 1	Pdx1	5	P52946,175,ENOG411AYBN,Phy0009MPN_MOUSE,MGI:102851,ENSMUSP00000082729,MOUSE|MGI=MGI=102851|UniProtKB=P52946,ENSMUSP00000082729,18609,MOUSE38795,ENSMUSG00000029644,EOG090M0B6F	Inparanoid,HomoloGene,EggNOG,PhylomeDB,HGNC,OrthoMCL,Panther,Treefam,NCBI,OMA,Ensembl,OrthoDB	12	HGNC:6107_MGI:102851
2005	ENSG00000158711	HGNC:3326	ELK4, ETS transcription factor	ELK4	1q32.1	P28324,1492,ENOG411ARFD,HGNC:3326,HUMAN|HGNC=3326|UniProtKB=P28324,ENSP00000350681,ENSP00000350681,HUMAN02404,2005,ENSG00000158711,EOG090M07E6	13714	ENSMUSG00000026436	MGI:102853	ELK4, member of ETS oncogene family	Elk4	1	P41158,1492,ENOG411ARFD,MGI:102853,MOUSE|MGI=MGI=102853|UniProtKB=P41158,ENSMUSP00000083743,ENSMUSP00000083743,MOUSE23463,13714,ENSMUSG00000026436,EOG090M07E6	Inparanoid,HomoloGene,EggNOG,HGNC,Panther,OrthoMCL,Treefam,OMA,NCBI,Ensembl,OrthoDB	11	HGNC:3326_MGI:102853
6125	ENSG00000122406	HGNC:10360	ribosomal protein L5	RPL5	1p22.1	P46777,110649,ENOG411B0VR,HGNC:10360,HUMAN|HGNC=10360|UniProtKB=P46777,ENSP00000359345,ENSP00000359345,HUMAN01270,6125,EOG090M0909	100503670	ENSMUSG00000058558	MGI:102854	ribosomal protein L5	Rpl5	5	P47962,110649,ENOG411B0VR,MGI:102854,MOUSE|MGI=MGI=102854|UniProtKB=P47962,ENSMUSP00000080854,ENSMUSP00000080854,MOUSE37116,100503670,EOG090M0909	Inparanoid,HomoloGene,EggNOG,HGNC,Panther,OrthoMCL,Treefam,OMA,NCBI,OrthoDB	10	HGNC:10360_MGI:102854
2355	ENSG00000075426	HGNC:3798	FOS like 2, AP-1 transcription factor subunit	FOSL2	2p23.2	P15408,3845,ENOG411AZKJ,HGNC:3798,ENSP00000264716,HUMAN|HGNC=3798|UniProtKB=P15408,ENSP00000264716,2355,HUMAN16790,ENSG00000075426,EOG090M0AP0	14284	ENSMUSG00000029135	MGI:102858	fos-like antigen 2	Fosl2	5	P47930,3845,ENOG411AZKJ,MGI:102858,ENSMUSP00000031017,MOUSE|MGI=MGI=102858|UniProtKB=P47930,ENSMUSP00000031017,14284,MOUSE35782,ENSMUSG00000029135,EOG090M0AP0	Inparanoid,HomoloGene,EggNOG,HGNC,OrthoMCL,Panther,Treefam,NCBI,OMA,Ensembl,OrthoDB	11	HGNC:3798_MGI:102858
1462	ENSG00000038427	HGNC:2464	versican	VCAN	5q14.2-q14.3	P13611,3228,ENOG411AS7X,HGNC:2464,ENSP00000265077,HUMAN|HGNC=2464|UniProtKB=P13611,ENSP00000265077,1462,HUMAN23567,ENSG00000038427,EOG090M004O	13003	ENSMUSG00000021614	MGI:102889	versican	Vcan	13	Q62059,3228,ENOG411AS7X,MGI:102889,ENSMUSP00000105173,MOUSE|MGI=MGI=102889|UniProtKB=Q62059,ENSMUSP00000105173,13003,MOUSE10190,ENSMUSG00000021614,EOG090M004O	Inparanoid,HomoloGene,EggNOG,HGNC,OrthoMCL,Panther,Treefam,NCBI,OMA,Ensembl,OrthoDB	11	HGNC:2464_MGI:102889
900	ENSG00000113328	HGNC:1592	cyclin G1	CCNG1	5q34	P51959,2995,ENOG411AWKA,Phy0008GCU_HUMAN,HGNC:1592,HUMAN|HGNC=1592|UniProtKB=P51959,ENSP00000377506,ENSP00000377506,900,HUMAN24186,ENSG00000113328,EOG090M09B1	12450	ENSMUSG00000020326	MGI:102890	cyclin G1	Ccng1	11	P51945,2995,ENOG411AWKA,Phy000A1LG_MOUSE,MGI:102890,MOUSE|MGI=MGI=102890|UniProtKB=P51945,ENSMUSP00000020576,ENSMUSP00000020576,12450,MOUSE03207,ENSMUSG00000020326,EOG090M09B1	Inparanoid,HomoloGene,EggNOG,PhylomeDB,HGNC,Panther,OrthoMCL,Treefam,NCBI,OMA,Ensembl,OrthoDB	12	HGNC:1592_MGI:102890
113	ENSG00000121281	HGNC:238	adenylate cyclase 7	ADCY7	16q12.1	P51828,ENOG411AW1H,866,HGNC:238,ENSP00000378187,HUMAN|HGNC=238|UniProtKB=P51828,ENSP00000378187,113,HUMAN11020,ENSG00000121281,EOG090M01BH	11513	ENSMUSG00000031659	MGI:102891	adenylate cyclase 7	Adcy7	8	P51829,ENOG411AW1H,866,MGI:102891,ENSMUSP00000096122,MOUSE|MGI=MGI=102891|UniProtKB=P51829,ENSMUSP00000130594,11513,MOUSE48986,ENSMUSG00000031659,EOG090M01BH	Inparanoid,EggNOG,HomoloGene,HGNC,OrthoMCL,Panther,Treefam,NCBI,OMA,Ensembl,OrthoDB	11	HGNC:238_MGI:102891
6817	ENSG00000196502	HGNC:11453	sulfotransferase family 1A member 1	SULT1A1	16p11.2	ENOG411B00G,HGNC:11453,HUMAN|HGNC=11453|UniProtKB=P50225,ENSP00000378972,HUMAN10780,EOG090M0A1L	20887	ENSMUSG00000030711	MGI:102896	sulfotransferase family 1A, phenol-preferring, member 1	Sult1a1	7	ENOG411B00G,MGI:102896,MOUSE|MGI=MGI=102896|UniProtKB=P52840,ENSMUSP00000101981,MOUSE46299,EOG090M0A1L	EggNOG,HGNC,Panther,Treefam,OMA,OrthoDB	6	HGNC:11453_MGI:102896
6799	ENSG00000197165	HGNC:11454	sulfotransferase family 1A member 2	SULT1A2	16p11.2	HUMAN|HGNC=11454|UniProtKB=P50226,ENSP00000338742,HUMAN10779,EOG090M0A1L	20887	ENSMUSG00000030711	MGI:102896	sulfotransferase family 1A, phenol-preferring, member 1	Sult1a1	7	MOUSE|MGI=MGI=102896|UniProtKB=P52840,ENSMUSP00000101981,MOUSE46299,EOG090M0A1L	Panther,Treefam,OMA,OrthoDB	4	HGNC:11454_MGI:102896
6818	ENSG00000261052	HGNC:11455	sulfotransferase family 1A member 3	SULT1A3	16p11.2	P50224,HUMAN|HGNC=11455|UniProtKB=P0DMM9,HUMAN10869,EOG090M0A1L	20887	ENSMUSG00000030711	MGI:102896	sulfotransferase family 1A, phenol-preferring, member 1	Sult1a1	7	P52840,MOUSE|MGI=MGI=102896|UniProtKB=P52840,MOUSE46299,EOG090M0A1L	Inparanoid,Panther,OMA,OrthoDB	4	HGNC:11455_MGI:102896
445329	ENSG00000213648	HGNC:30004	sulfotransferase family 1A member 4	SULT1A4	16p11.2	HUMAN|HGNC=30004|UniProtKB=P0DMN0,HUMAN10811,EOG090M0A1L	20887	ENSMUSG00000030711	MGI:102896	sulfotransferase family 1A, phenol-preferring, member 1	Sult1a1	7	MOUSE|MGI=MGI=102896|UniProtKB=P52840,MOUSE46299,EOG090M0A1L	Panther,OMA,OrthoDB	3	HGNC:30004_MGI:102896
5046	ENSG00000140479	HGNC:8569	proprotein convertase subtilisin/kexin type 6	PCSK6	15q26	P29122,20569,Phy001R797_HUMAN,HGNC:8569,ENSP00000332052,HUMAN|HGNC=8569|UniProtKB=P29122,5046,ENSG00000140479,EOG090M01HM	18553	ENSMUSG00000030513	MGI:102897	proprotein convertase subtilisin/kexin type 6	Pcsk6	7	F6XJP7,20569,Phy0009K4M_MOUSE,MGI:102897,ENSMUSP00000053742,MOUSE|MGI=MGI=102897|UniProtKB=F6XJP7,18553,ENSMUSG00000030513,EOG090M01HM	Inparanoid,HomoloGene,PhylomeDB,HGNC,OrthoMCL,Panther,NCBI,Ensembl,OrthoDB	9	HGNC:8569_MGI:102897
1609	ENSG00000145214	HGNC:2856	diacylglycerol kinase theta	DGKQ	4p16.3	P52824,20352,ENOG411AY74,Phy0008EMZ_HUMAN,HGNC:2856,ENSP00000273814,HUMAN|HGNC=2856|UniProtKB=P52824,ENSP00000273814,1609,HUMAN22073,ENSG00000145214,EOG090M01ZA	110524	ENSMUSG00000004815	MGI:102918	diacylglycerol kinase, theta	Dgkq	5	Q6P5E8,20352,ENOG411AY74,Phy0009M1E_MOUSE,MGI:102918,ENSMUSP00000057859,MOUSE|MGI=MGI=102918|UniProtKB=Q6P5E8,ENSMUSP00000057859,110524,MOUSE37161,ENSMUSG00000004815,EOG090M01ZA	Inparanoid,HomoloGene,EggNOG,PhylomeDB,HGNC,OrthoMCL,Panther,Treefam,NCBI,OMA,Ensembl,OrthoDB	12	HGNC:2856_MGI:102918
442038	ENSG00000196228	HGNC:33543	sulfotransferase family 1C member 3	SULT1C3	2q12.3	Q6IMI6,56817,ENOG411B1I6,Phy001R7Z3_HUMAN,HGNC:33543,ENSP00000333310,HUMAN|HGNC=33543|UniProtKB=Q6IMI6,ENSP00000333310,HUMAN17463,ENSG00000196228	20888	ENSMUSG00000023943	MGI:102928	sulfotransferase family, cytosolic, 1C, member 1	Sult1c1	17	Q80VR3,56817,ENOG411B1I6,Phy000A018_MOUSE,MGI:102928,ENSMUSP00000024738,MOUSE|MGI=MGI=102928|UniProtKB=Q80VR3,ENSMUSP00000024738,MOUSE18380,ENSMUSG00000023943	Inparanoid,HomoloGene,EggNOG,PhylomeDB,HGNC,OrthoMCL,Panther,Treefam,OMA,Ensembl	10	HGNC:33543_MGI:102928
27233	ENSG00000198075	HGNC:11457	sulfotransferase family 1C member 4	SULT1C4	2q12.3	HGNC:11457,EOG090M08U5	20888	ENSMUSG00000023943	MGI:102928	sulfotransferase family, cytosolic, 1C, member 1	Sult1c1	17	MGI:102928,EOG090M08U5	HGNC,OrthoDB	2	HGNC:11457_MGI:102928
642658	ENSG00000260428	HGNC:32322	scleraxis bHLH transcription factor	SCX	8q24.3	Q7RTU7,85195,Phy0008JU8_HUMAN,HGNC:32322,HUMAN|HGNC=32322|UniProtKB=Q7RTU7,HUMAN28388,642658,ENSG00000260428,EOG090M0E70	20289	ENSMUSG00000034161	MGI:102934	scleraxis	Scx	15	Q64124,85195,Phy001RSDN_MOUSE,MGI:102934,MOUSE|MGI=MGI=102934|UniProtKB=Q64124,MOUSE13925,20289,ENSMUSG00000034161,EOG090M0E70	Inparanoid,HomoloGene,PhylomeDB,HGNC,Panther,OMA,NCBI,Ensembl,OrthoDB	9	HGNC:32322_MGI:102934
5463	ENSG00000184271	HGNC:9224	POU class 6 homeobox 1	POU6F1	12q13.13	Q14863,7703,Phy00082S1_HUMAN,HGNC:9224,HUMAN|HGNC=9224|UniProtKB=Q14863,HUMAN06416,5463,ENSG00000184271,EOG090M078P	19009	ENSMUSG00000009739	MGI:102935	POU domain, class 6, transcription factor 1	Pou6f1	15	Q07916,7703,Phy001RRXX_MOUSE,MGI:102935,MOUSE|MGI=MGI=102935|UniProtKB=Q07916,MOUSE14739,19009,ENSMUSG00000009739,EOG090M078P	Inparanoid,HomoloGene,PhylomeDB,HGNC,Panther,OMA,NCBI,Ensembl,OrthoDB	9	HGNC:9224_MGI:102935
7320	ENSG00000119048	HGNC:12473	ubiquitin conjugating enzyme E2 B	UBE2B	5q31.1	P63146,101298,ENOG411AZZY,Phy0008G34_HUMAN,HGNC:12473,ENSP00000265339,HUMAN|HGNC=12473|UniProtKB=P63146,ENSP00000265339,7320,HUMAN23808,ENSG00000119048,EOG090M0D92	22210	ENSMUSG00000020390	MGI:102944	ubiquitin-conjugating enzyme E2B	Ube2b	11	P63147,101298,ENOG411AZZY,Phy000A1Q7_MOUSE,MGI:102944,ENSMUSP00000020657,MOUSE|MGI=MGI=102944|UniProtKB=P63147,ENSMUSP00000020657,22210,MOUSE03441,ENSMUSG00000020390,EOG090M0D92	Inparanoid,HomoloGene,EggNOG,PhylomeDB,HGNC,OrthoMCL,Panther,Treefam,NCBI,OMA,Ensembl,OrthoDB	12	HGNC:12473_MGI:102944
8456	ENSG00000109101	HGNC:12765	forkhead box N1	FOXN1	17q11.2	O15353,2664,Phy000871J_HUMAN,HGNC:12765,ENSP00000226247,HUMAN|HGNC=12765|UniProtKB=O15353,ENSP00000464645,HUMAN12258,8456,ENSG00000109101,EOG090M05JJ	15218	ENSMUSG00000002057	MGI:102949	forkhead box N1	Foxn1	11	Q61575,2664,Phy000A2AL_MOUSE,MGI:102949,ENSMUSP00000103929,MOUSE|MGI=MGI=102949|UniProtKB=Q61575,ENSMUSP00000103929,MOUSE04689,15218,ENSMUSG00000002057,EOG090M05JJ	Inparanoid,HomoloGene,PhylomeDB,HGNC,OrthoMCL,Panther,Treefam,OMA,NCBI,Ensembl,OrthoDB	11	HGNC:12765_MGI:102949
1606	ENSG00000065357	HGNC:2849	diacylglycerol kinase alpha	DGKA	12q13.2	P23743,ENOG411AV09,1028,Phy00082WD_HUMAN,HGNC:2849,ENSP00000328405,HUMAN|HGNC=2849|UniProtKB=P23743,ENSP00000328405,1606,HUMAN06591,ENSG00000065357,EOG090M02CF	13139	ENSMUSG00000025357	MGI:102952	diacylglycerol kinase, alpha	Dgka	10	O88673,ENOG411AV09,1028,Phy0009TSB_MOUSE,MGI:102952,ENSMUSP00000026414,MOUSE|MGI=MGI=102952|UniProtKB=O88673,ENSMUSP00000026414,13139,MOUSE02552,ENSMUSG00000025357,EOG090M02CF	Inparanoid,EggNOG,HomoloGene,PhylomeDB,HGNC,OrthoMCL,Panther,Treefam,NCBI,OMA,Ensembl,OrthoDB	12	HGNC:2849_MGI:102952
1022	ENSG00000134058	HGNC:1778	cyclin dependent kinase 7	CDK7	5q13.2	P50613,1363,ENOG411AVS6,Phy0008FSD_HUMAN,HGNC:1778,ENSP00000256443,HUMAN|HGNC=1778|UniProtKB=P50613,ENSP00000256443,1022,HUMAN23447,ENSG00000134058,EOG090M07D6	12572	ENSMUSG00000069089	MGI:102956	cyclin-dependent kinase 7	Cdk7	13	Q03147,1363,ENOG411AVS6,Phy0009URD_MOUSE,MGI:102956,ENSMUSP00000088845,MOUSE|MGI=MGI=102956|UniProtKB=Q03147,ENSMUSP00000088845,12572,MOUSE10431,ENSMUSG00000069089,EOG090M07D6	Inparanoid,HomoloGene,EggNOG,PhylomeDB,HGNC,OrthoMCL,Panther,Treefam,NCBI,OMA,Ensembl,OrthoDB	12	HGNC:1778_MGI:102956
7319	ENSG00000077721	HGNC:12472	ubiquitin conjugating enzyme E2 A	UBE2A	Xq24	P49459,68308,ENOG411ATIG,Phy0008LLD_HUMAN,HGNC:12472,ENSP00000360613,HUMAN|HGNC=12472|UniProtKB=P49459,ENSP00000360613,7319,HUMAN30266,ENSG00000077721,EOG090M0D92	22209	ENSMUSG00000016308	MGI:102959	ubiquitin-conjugating enzyme E2A	Ube2a	X	Q9Z255,68308,ENOG411ATIG,Phy0009RPT_MOUSE,MGI:102959,ENSMUSP00000016452,MOUSE|MGI=MGI=102959|UniProtKB=Q9Z255,ENSMUSP00000016452,22209,MOUSE53848,ENSMUSG00000016308,EOG090M0D92	Inparanoid,HomoloGene,EggNOG,PhylomeDB,HGNC,OrthoMCL,Panther,Treefam,NCBI,OMA,Ensembl,OrthoDB	12	HGNC:12472_MGI:102959
7294	ENSG00000074966	HGNC:12434	TXK tyrosine kinase	TXK	4p12	P42681,2497,ENOG411B2FJ,Phy0008EV7_HUMAN,HGNC:12434,ENSP00000264316,HUMAN|HGNC=12434|UniProtKB=P42681,ENSP00000264316,7294,HUMAN22381,ENSG00000074966,EOG090M0555	22165	ENSMUSG00000054892	MGI:102960	TXK tyrosine kinase	Txk	5	P42682,2497,ENOG411B2FJ,Phy0009LPN_MOUSE,MGI:102960,ENSMUSP00000109234,MOUSE|MGI=MGI=102960|UniProtKB=P42682,ENSMUSP00000109234,22165,MOUSE36437,ENSMUSG00000054892,EOG090M0555	Inparanoid,HomoloGene,EggNOG,PhylomeDB,HGNC,OrthoMCL,Panther,Treefam,NCBI,OMA,Ensembl,OrthoDB	12	HGNC:12434_MGI:102960
11185	ENSG00000241644	HGNC:6069	indolethylamine N-methyltransferase	INMT	7p14.3	O95050,81752,ENOG411B2K7,Phy0008I1G_HUMAN,ENSP00000013222,HGNC:6069,ENSP00000013222,11185,HUMAN26140,ENSG00000241644	21743	ENSMUSG00000003477	MGI:102963	indolethylamine N-methyltransferase	Inmt	6	P40936,81752,ENOG411B2K7,Phy0009I4U_MOUSE,ENSMUSP00000003569,MGI:102963,ENSMUSP00000003569,21743,MOUSE39879,ENSMUSG00000003477	Inparanoid,HomoloGene,EggNOG,PhylomeDB,OrthoMCL,HGNC,Treefam,NCBI,OMA,Ensembl	10	HGNC:6069_MGI:102963
58477	ENSG00000144867	HGNC:24085	SRP receptor subunit beta	SRPRB	3q22.1	Q9Y5M8,6332,ENOG411B1KK,Phy0008E7P_HUMAN,HGNC:24085,ENSP00000418401,HUMAN|HGNC=24085|UniProtKB=Q9Y5M8,ENSP00000418401,HUMAN21523,58477,ENSG00000144867	20818	ENSMUSG00000032553	MGI:102964	signal recognition particle receptor, B subunit	Srprb	9	P47758,6332,ENOG411B1KK,Phy0009WP1_MOUSE,MGI:102964,ENSMUSP00000035157,MOUSE|MGI=MGI=102964|UniProtKB=P47758,ENSMUSP00000035157,MOUSE52414,20818,ENSMUSG00000032553	Inparanoid,HomoloGene,EggNOG,PhylomeDB,HGNC,OrthoMCL,Panther,Treefam,OMA,NCBI,Ensembl	11	HGNC:24085_MGI:102964
6332	ENSG00000136546	HGNC:10594	sodium voltage-gated channel alpha subunit 7	SCN7A	2q24.3	Q01118,55706,HGNC:10594,HUMAN|HGNC=10594|UniProtKB=Q01118,ENSP00000386796,ENSP00000386796,6332,HUMAN17817,ENSG00000136546,EOG090M00HF	20272	ENSMUSG00000034810	MGI:102965	sodium channel, voltage-gated, type VII, alpha	Scn7a	2	B1AYL1,55706,MGI:102965,MOUSE|MGI=MGI=102965|UniProtKB=B1AYL1,ENSMUSP00000042405,ENSMUSP00000042405,20272,MOUSE26331,ENSMUSG00000034810,EOG090M00HF	Inparanoid,HomoloGene,HGNC,Panther,OrthoMCL,Treefam,NCBI,OMA,Ensembl,OrthoDB	10	HGNC:10594_MGI:102965
5729	ENSG00000168229	HGNC:9591	prostaglandin D2 receptor	PTGDR	14q22.1	Q13258,736,ENOG411AW0Z,Phy000849S_HUMAN,HGNC:9591,ENSP00000303424,HUMAN|HGNC=9591|UniProtKB=Q13258,ENSP00000303424,HUMAN08400,5729,ENSG00000168229,EOG090M0A38	19214	ENSMUSG00000071489	MGI:102966	prostaglandin D receptor	Ptgdr	14	P70263,736,ENOG411AW0Z,Phy001RRSQ_MOUSE,MGI:102966,ENSMUSP00000093653,MOUSE|MGI=MGI=102966|UniProtKB=P70263,ENSMUSP00000093653,MOUSE11667,19214,ENSMUSG00000071489,EOG090M0A38	Inparanoid,HomoloGene,EggNOG,PhylomeDB,HGNC,OrthoMCL,Panther,Treefam,OMA,NCBI,Ensembl,OrthoDB	12	HGNC:9591_MGI:102966
4543	ENSG00000168412	HGNC:7463	melatonin receptor 1A	MTNR1A	4q35.2	P48039,21207,ENOG411AVCG,Phy0008FI6_HUMAN,HGNC:7463,ENSP00000302811,HUMAN|HGNC=7463|UniProtKB=P48039,ENSP00000302811,4543,HUMAN23124,ENSG00000168412,EOG090M07YP	17773	ENSMUSG00000054764	MGI:102967	melatonin receptor 1A	Mtnr1a	8	Q61184,21207,ENOG411AVCG,Phy0009OOI_MOUSE,MGI:102967,ENSMUSP00000069872,MOUSE|MGI=MGI=102967|UniProtKB=Q61184,ENSMUSP00000069872,17773,MOUSE48104,ENSMUSG00000054764,EOG090M07YP	Inparanoid,HomoloGene,EggNOG,PhylomeDB,HGNC,OrthoMCL,Panther,Treefam,NCBI,OMA,Ensembl,OrthoDB	12	HGNC:7463_MGI:102967
257144	ENSG00000174500	HGNC:20253	germinal center associated signaling and motility	GCSAM	3q13.2	Q8N6F7,49157,ENOG411B5S6,Phy0008E0U_HUMAN,HGNC:20253,HUMAN|HGNC=20253|UniProtKB=Q8N6F7,ENSP00000419485,HUMAN21296,257144,ENSG00000174500,EOG090M0D1J	14525	ENSMUSG00000022659	MGI:102969	germinal center associated, signaling and motility	Gcsam	16	Q6RFH4,49157,ENOG411B5S6,Phy0009VD8_MOUSE,MGI:102969,MOUSE|MGI=MGI=102969|UniProtKB=Q6RFH4,ENSMUSP00000023339,MOUSE15936,14525,ENSMUSG00000022659,EOG090M0D1J	Inparanoid,HomoloGene,EggNOG,PhylomeDB,HGNC,Panther,Treefam,OMA,NCBI,Ensembl,OrthoDB	11	HGNC:20253_MGI:102969
57669	ENSG00000115109	HGNC:19819	erythrocyte membrane protein band 4.1 like 5	EPB41L5	2q14.2	Q9HCM4,32492,ENOG411BB0E,Phy0008ATZ_HUMAN,HGNC:19819,ENSP00000263713,HUMAN|HGNC=19819|UniProtKB=Q9HCM4,ENSP00000263713,HUMAN17576,57669,ENSG00000115109,EOG090M051K	226352	ENSMUSG00000026383	MGI:103006	erythrocyte membrane protein band 4.1 like 5	Epb41l5	1	Q8BGS1,32492,ENOG411BB0E,Phy001S67F_MOUSE,MGI:103006,ENSMUSP00000058966,MOUSE|MGI=MGI=103006|UniProtKB=Q8BGS1,ENSMUSP00000128374,MOUSE23282,226352,ENSMUSG00000026383,EOG090M051K	Inparanoid,HomoloGene,EggNOG,PhylomeDB,HGNC,OrthoMCL,Panther,Treefam,OMA,NCBI,Ensembl,OrthoDB	12	HGNC:19819_MGI:103006
64097	ENSG00000129595	HGNC:13278	erythrocyte membrane protein band 4.1 like 4A	EPB41L4A	5q22.1-q22.2	Q9HCS5,8398,ENOG411BB0D,Phy0024HPL_HUMAN,HGNC:13278,ENSP00000261486,HUMAN|HGNC=13278|UniProtKB=Q9HCS5,ENSP00000261486,HUMAN23658,64097,ENSG00000129595,EOG090M034V	13824	ENSMUSG00000024376	MGI:103007	erythrocyte membrane protein band 4.1 like 4a	Epb41l4a	18	P52963,8398,ENOG411BB0D,Phy0009H98_MOUSE,MGI:103007,ENSMUSP00000025234,MOUSE|MGI=MGI=103007|UniProtKB=P52963,ENSMUSP00000025234,MOUSE19147,13824,ENSMUSG00000024376,EOG090M034V	Inparanoid,HomoloGene,EggNOG,PhylomeDB,HGNC,OrthoMCL,Panther,Treefam,OMA,NCBI,Ensembl,OrthoDB	12	HGNC:13278_MGI:103007
23136	ENSG00000082397	HGNC:3380	erythrocyte membrane protein band 4.1 like 3	EPB41L3	18p11.31	Q9Y2J2,49308,ENOG411ASZ0,Phy000880Q_HUMAN,HGNC:3380,HUMAN|HGNC=3380|UniProtKB=Q9Y2J2,ENSP00000343158,HUMAN13682,23136,ENSG00000082397,EOG090M01WZ	13823	ENSMUSG00000024044	MGI:103008	erythrocyte membrane protein band 4.1 like 3	Epb41l3	17	Q9WV92,49308,ENOG411ASZ0,Phy000A06F_MOUSE,MGI:103008,MOUSE|MGI=MGI=103008|UniProtKB=Q9WV92,ENSMUSP00000108300,MOUSE18579,13823,ENSMUSG00000024044,EOG090M01WZ	Inparanoid,HomoloGene,EggNOG,PhylomeDB,HGNC,Panther,Treefam,OMA,NCBI,Ensembl,OrthoDB	11	HGNC:3380_MGI:103008
2037	ENSG00000079819	HGNC:3379	erythrocyte membrane protein band 4.1 like 2	EPB41L2	6q23.1-q23.2	O43491,37478,ENOG411B2VC,HGNC:3379,HUMAN|HGNC=3379|UniProtKB=O43491,ENSP00000357110,ENSP00000338481,2037,HUMAN25580,ENSG00000079819,EOG090M03JY	13822	ENSMUSG00000019978	MGI:103009	erythrocyte membrane protein band 4.1 like 2	Epb41l2	10	O70318,37478,ENOG411B2VC,MGI:103009,MOUSE|MGI=MGI=103009|UniProtKB=O70318,ENSMUSP00000055122,ENSMUSP00000055122,13822,MOUSE00345,ENSMUSG00000019978,EOG090M03JY	Inparanoid,HomoloGene,EggNOG,HGNC,Panther,OrthoMCL,Treefam,NCBI,OMA,Ensembl,OrthoDB	11	HGNC:3379_MGI:103009
2036	ENSG00000088367	HGNC:3378	erythrocyte membrane protein band 4.1 like 1	EPB41L1	20q11.23	Q9H4G0,8126,HGNC:3378,HUMAN|HGNC=3378|UniProtKB=Q9H4G0,ENSP00000337168,2036,HUMAN18940,ENSG00000088367,EOG090M00JB	13821	ENSMUSG00000027624	MGI:103010	erythrocyte membrane protein band 4.1 like 1	Epb41l1	2	Q9Z2H5,8126,MGI:103010,MOUSE|MGI=MGI=103010|UniProtKB=Q9Z2H5,ENSMUSP00000099425,13821,MOUSE28484,ENSMUSG00000027624,EOG090M00JB	Inparanoid,HomoloGene,HGNC,Panther,Treefam,NCBI,OMA,Ensembl,OrthoDB	9	HGNC:3378_MGI:103010
1236	ENSG00000126353	HGNC:1608	C-C motif chemokine receptor 7	CCR7	17q21.2	P32248,1387,ENOG411AVXW,HGNC:1608,ENSP00000246657,HUMAN|HGNC=1608|UniProtKB=P32248,ENSP00000246657,1236,HUMAN12573,ENSG00000126353,EOG090M07RS	12775	ENSMUSG00000037944	MGI:103011	chemokine (C-C motif) receptor 7	Ccr7	11	P47774,1387,ENOG411AVXW,MGI:103011,ENSMUSP00000099423,MOUSE|MGI=MGI=103011|UniProtKB=P47774,ENSMUSP00000099423,12775,MOUSE05406,ENSMUSG00000037944,EOG090M07RS	Inparanoid,HomoloGene,EggNOG,HGNC,OrthoMCL,Panther,Treefam,NCBI,OMA,Ensembl,OrthoDB	11	HGNC:1608_MGI:103011
1874	ENSG00000205250	HGNC:3118	E2F transcription factor 4	E2F4	16q22.1	Q16254,1471,ENOG411B3Z3,Phy001R5JN_HUMAN,HGNC:3118,HUMAN|HGNC=3118|UniProtKB=Q16254,ENSP00000368686,ENSP00000368686,1874,HUMAN11215,ENSG00000205250,EOG090M09CZ	104394	ENSMUSG00000014859	MGI:103012	E2F transcription factor 4	E2f4	8	Q8R0K9,1471,ENOG411B3Z3,Phy001S6F8_MOUSE,MGI:103012,MOUSE|MGI=MGI=103012|UniProtKB=Q8R0K9,ENSMUSP00000015003,ENSMUSP00000015003,104394,MOUSE49341,ENSMUSG00000014859,EOG090M09CZ	Inparanoid,HomoloGene,EggNOG,PhylomeDB,HGNC,Panther,OrthoMCL,Treefam,NCBI,OMA,Ensembl,OrthoDB	12	HGNC:3118_MGI:103012
775	ENSG00000151067	HGNC:1390	calcium voltage-gated channel subunit alpha1 C	CACNA1C	12p13.33	Q13936,55484,ENOG411AZIX,Phy003J1WI_HUMAN,HGNC:1390,HUMAN|HGNC=1390|UniProtKB=Q13936,ENSP00000385724,ENSP00000266376,775,HUMAN05793,ENSG00000151067,EOG090M00BR	12288	ENSMUSG00000051331	MGI:103013	calcium channel, voltage-dependent, L type, alpha 1C subunit	Cacna1c	6	Q01815,55484,ENOG411AZIX,Phy001RPAL_MOUSE,MGI:103013,MOUSE|MGI=MGI=103013|UniProtKB=Q01815,ENSMUSP00000108413,ENSMUSP00000108413,12288,MOUSE41187,ENSMUSG00000051331,EOG090M00BR	Inparanoid,HomoloGene,EggNOG,PhylomeDB,HGNC,Panther,OrthoMCL,Treefam,NCBI,OMA,Ensembl,OrthoDB	12	HGNC:1390_MGI:103013
776	ENSG00000157388	HGNC:1391	calcium voltage-gated channel subunit alpha1 D	CACNA1D	3p21.1	ENSP00000288139,EOG090M00BR	12288	ENSMUSG00000051331	MGI:103013	calcium channel, voltage-dependent, L type, alpha 1C subunit	Cacna1c	6	ENSMUSP00000108413,EOG090M00BR	OrthoMCL,OrthoDB	2	HGNC:1391_MGI:103013
778	ENSG00000102001	HGNC:1393	calcium voltage-gated channel subunit alpha1 F	CACNA1F	Xp11.23	ENSP00000365441,EOG090M00BR	12288	ENSMUSG00000051331	MGI:103013	calcium channel, voltage-dependent, L type, alpha 1C subunit	Cacna1c	6	ENSMUSP00000108413,EOG090M00BR	OrthoMCL,OrthoDB	2	HGNC:1393_MGI:103013
779	ENSG00000081248	HGNC:1397	calcium voltage-gated channel subunit alpha1 S	CACNA1S	1q32.1	ENSP00000355192,EOG090M00BR	12288	ENSMUSG00000051331	MGI:103013	calcium channel, voltage-dependent, L type, alpha 1C subunit	Cacna1c	6	ENSMUSP00000108413,EOG090M00BR	OrthoMCL,OrthoDB	2	HGNC:1397_MGI:103013
3600	ENSG00000164136	HGNC:5977	interleukin 15	IL15	4q31.21	P40933,487,ENOG411B5FR,Phy0008FB7_HUMAN,HGNC:5977,ENSP00000323505,ENSP00000323505,3600,HUMAN22897,ENSG00000164136,EOG090M0EU3	16168	ENSMUSG00000031712	MGI:103014	interleukin 15	Il15	8	P48346,487,ENOG411B5FR,Phy0009OZX_MOUSE,MGI:103014,ENSMUSP00000034148,ENSMUSP00000034148,16168,MOUSE48758,ENSMUSG00000031712,EOG090M0EU3	Inparanoid,HomoloGene,EggNOG,PhylomeDB,HGNC,OrthoMCL,Treefam,NCBI,OMA,Ensembl,OrthoDB	11	HGNC:5977_MGI:103014
5499	ENSG00000172531	HGNC:9281	protein phosphatase 1 catalytic subunit alpha	PPP1CA	11q13	P62136,105262,Phy00081QM_HUMAN,HGNC:9281,ENSP00000326031,HUMAN04999,5499,ENSG00000172531,EOG090M07DF	19045	ENSMUSG00000040385	MGI:103016	protein phosphatase 1 catalytic subunit alpha	Ppp1ca	19	P62137,105262,Phy0009YBR_MOUSE,MGI:103016,ENSMUSP00000039109,MOUSE20030,19045,ENSMUSG00000040385,EOG090M07DF	Inparanoid,HomoloGene,PhylomeDB,HGNC,Treefam,OMA,NCBI,Ensembl,OrthoDB	9	HGNC:9281_MGI:103016
2217	ENSG00000104870	HGNC:3621	Fc fragment of IgG receptor and transporter	FCGRT	19q13.33	P55899,3030,ENOG411AVBS,Phy00089LM_HUMAN,ENSP00000221466,HGNC:3621,HUMAN|HGNC=3621|UniProtKB=P55899,ENSP00000221466,2217,HUMAN16021,ENSG00000104870,EOG090M09C4	14132	ENSMUSG00000003420	MGI:103017	Fc receptor, IgG, alpha chain transporter	Fcgrt	7	Q61559,3030,ENOG411AVBS,Phy003EZWS_MOUSE,ENSMUSP00000003512,MGI:103017,MOUSE|MGI=MGI=103017|UniProtKB=Q61559,ENSMUSP00000003512,14132,MOUSE44113,ENSMUSG00000003420,EOG090M09C4	Inparanoid,HomoloGene,EggNOG,PhylomeDB,OrthoMCL,HGNC,Panther,Treefam,NCBI,OMA,Ensembl,OrthoDB	12	HGNC:3621_MGI:103017
6854	ENSG00000157152	HGNC:11495	synapsin II	SYN2	3p25.2	Q92777,49348,Phy003J1KW_HUMAN,HGNC:11495,HUMAN|HGNC=11495|UniProtKB=Q92777,6854,HUMAN20510,ENSG00000157152,EOG090M079B	20965	ENSMUSG00000009394	MGI:103020	synapsin II	Syn2	6	Q64332,49348,Phy001RSP5_MOUSE,MGI:103020,MOUSE|MGI=MGI=103020|UniProtKB=Q64332,20965,MOUSE41045,ENSMUSG00000009394,EOG090M079B	Inparanoid,HomoloGene,PhylomeDB,HGNC,Panther,NCBI,OMA,Ensembl,OrthoDB	9	HGNC:11495_MGI:103020
5965	ENSG00000004700	HGNC:9948	RecQ like helicase	RECQL	12p12.1	P46063,56279,ENOG411B18N,HGNC:9948,HUMAN|HGNC=9948|UniProtKB=P46063,ENSP00000395449,ENSP00000416739,HUMAN06114,5965,ENSG00000004700,EOG090M036I	19691	ENSMUSG00000030243	MGI:103021	RecQ protein-like	Recql	6	Q9Z129,56279,ENOG411B18N,MGI:103021,MOUSE|MGI=MGI=103021|UniProtKB=Q9Z129,ENSMUSP00000107434,ENSMUSP00000107434,MOUSE41920,19691,ENSMUSG00000030243,EOG090M036I	Inparanoid,HomoloGene,EggNOG,HGNC,Panther,OrthoMCL,Treefam,OMA,NCBI,Ensembl,OrthoDB	11	HGNC:9948_MGI:103021
5649	ENSG00000189056	HGNC:9957	reelin	RELN	7q22.1	P78509,3699,ENOG411AV2T,HGNC:9957,HUMAN|HGNC=9957|UniProtKB=P78509,ENSP00000392423,ENSP00000392423,5649,HUMAN26782,ENSG00000189056,EOG090M001R	19699	ENSMUSG00000042453	MGI:103022	reelin	Reln	5	Q60841,3699,ENOG411AV2T,MGI:103022,MOUSE|MGI=MGI=103022|UniProtKB=Q60841,ENSMUSP00000058025,ENSMUSP00000124052,19699,MOUSE35430,ENSMUSG00000042453,EOG090M001R	Inparanoid,HomoloGene,EggNOG,HGNC,Panther,OrthoMCL,Treefam,NCBI,OMA,Ensembl,OrthoDB	11	HGNC:9957_MGI:103022
4580	ENSG00000173171	HGNC:7504	metaxin 1	MTX1	1q22	Q13505,37623,ENOG411B1DH,HGNC:7504,HUMAN|HGNC=7504|UniProtKB=Q13505,ENSP00000357360,ENSP00000357360,HUMAN01809,4580,ENSG00000173171,EOG090M07Q4	17827	ENSMUSG00000064068	MGI:103025	metaxin 1	Mtx1	3	P47802,37623,ENOG411B1DH,MGI:103025,MOUSE|MGI=MGI=103025|UniProtKB=P47802,ENSMUSP00000113986,ENSMUSP00000073261,MOUSE30342,17827,ENSMUSG00000064068,EOG090M07Q4	Inparanoid,HomoloGene,EggNOG,HGNC,Panther,OrthoMCL,Treefam,OMA,NCBI,Ensembl,OrthoDB	11	HGNC:7504_MGI:103025
6895	ENSG00000139546	HGNC:11569	TARBP2, RISC loading complex RNA binding subunit	TARBP2	12q13.13	Q15633,7562,ENOG411ARZI,HGNC:11569,ENSP00000266987,HUMAN|HGNC=11569|UniProtKB=Q15633,ENSP00000266987,HUMAN06499,6895,ENSG00000139546,EOG090M092C	21357	ENSMUSG00000023051	MGI:103027	TARBP2, RISC loading complex RNA binding subunit	Tarbp2	15	P97473,7562,ENOG411ARZI,MGI:103027,ENSMUSP00000023813,MOUSE|MGI=MGI=103027|UniProtKB=P97473,ENSMUSP00000023813,MOUSE14861,21357,ENSMUSG00000023051,EOG090M092C	Inparanoid,HomoloGene,EggNOG,HGNC,OrthoMCL,Panther,Treefam,OMA,NCBI,Ensembl,OrthoDB	11	HGNC:11569_MGI:103027
29106	ENSG00000104112	HGNC:13707	secretogranin III	SCG3	15q21.2	Q8WXD2,7526,ENOG411B20U,Phy0008532_HUMAN,HGNC:13707,ENSP00000220478,HUMAN|HGNC=13707|UniProtKB=Q8WXD2,ENSP00000220478,HUMAN09497,29106,ENSG00000104112,EOG090M05M5	20255	ENSMUSG00000032181	MGI:103032	secretogranin III	Scg3	9	P47867,7526,ENOG411B20U,Phy0009WIS_MOUSE,MGI:103032,ENSMUSP00000034699,MOUSE|MGI=MGI=103032|UniProtKB=P47867,ENSMUSP00000034699,MOUSE52006,20255,ENSMUSG00000032181,EOG090M05M5	Inparanoid,HomoloGene,EggNOG,PhylomeDB,HGNC,OrthoMCL,Panther,Treefam,OMA,NCBI,Ensembl,OrthoDB	12	HGNC:13707_MGI:103032
7857	ENSG00000171951	HGNC:10575	secretogranin II	SCG2	2q36.1	P13521,2591,ENOG411ATYW,Phy0008BG2_HUMAN,HGNC:10575,ENSP00000304133,HUMAN|HGNC=10575|UniProtKB=P13521,ENSP00000304133,7857,HUMAN18298,ENSG00000171951,EOG090M03Z3	20254	ENSMUSG00000050711	MGI:103033	secretogranin II	Scg2	1	Q03517,2591,ENOG411ATYW,Phy0009NC8_MOUSE,MGI:103033,ENSMUSP00000062556,MOUSE|MGI=MGI=103033|UniProtKB=Q03517,ENSMUSP00000062556,20254,MOUSE22683,ENSMUSG00000050711,EOG090M03Z3	Inparanoid,HomoloGene,EggNOG,PhylomeDB,HGNC,OrthoMCL,Panther,Treefam,NCBI,OMA,Ensembl,OrthoDB	12	HGNC:10575_MGI:103033
6778	ENSG00000166888	HGNC:11368	signal transducer and activator of transcription 6	STAT6	12q13	P42226,2373,ENOG411AUZE,HGNC:11368,ENSP00000300134,HUMAN|HGNC=11368|UniProtKB=P42226,ENSP00000300134,HUMAN06653,6778,ENSG00000166888,EOG090M021G	20852	ENSMUSG00000002147	MGI:103034	signal transducer and activator of transcription 6	Stat6	10	P52633,2373,ENOG411AUZE,MGI:103034,ENSMUSP00000089708,MOUSE|MGI=MGI=103034|UniProtKB=P52633,ENSMUSP00000089708,MOUSE02433,20852,ENSMUSG00000002147,EOG090M021G	Inparanoid,HomoloGene,EggNOG,HGNC,OrthoMCL,Panther,Treefam,OMA,NCBI,Ensembl,OrthoDB	11	HGNC:11368_MGI:103034
6776	ENSG00000126561	HGNC:11366	signal transducer and activator of transcription 5A	STAT5A	17q21.2	ENSP00000341208,EOG090M021Q	20851	ENSMUSG00000020919	MGI:103035	signal transducer and activator of transcription 5B	Stat5b	11	ENSMUSP00000004143,EOG090M021Q	OrthoMCL,OrthoDB	2	HGNC:11366_MGI:103035
6777	ENSG00000173757	HGNC:11367	signal transducer and activator of transcription 5B	STAT5B	17q21.2	P51692,55718,Phy00087BC_HUMAN,HGNC:11367,ENSP00000293328,HUMAN|HGNC=11367|UniProtKB=P51692,ENSP00000293328,6777,HUMAN12682,ENSG00000173757,EOG090M021Q	20851	ENSMUSG00000020919	MGI:103035	signal transducer and activator of transcription 5B	Stat5b	11	P42232,55718,Phy000A2PM_MOUSE,MGI:103035,ENSMUSP00000004143,MOUSE|MGI=MGI=103035|UniProtKB=P42232,ENSMUSP00000004143,20851,MOUSE05530,ENSMUSG00000020919,EOG090M021Q	Inparanoid,HomoloGene,PhylomeDB,HGNC,OrthoMCL,Panther,Treefam,NCBI,OMA,Ensembl,OrthoDB	11	HGNC:11367_MGI:103035
6776	ENSG00000126561	HGNC:11366	signal transducer and activator of transcription 5A	STAT5A	17q21.2	P42229,20680,ENOG411B289,HGNC:11366,ENSP00000341208,HUMAN|HGNC=11366|UniProtKB=P42229,ENSP00000341208,6776,HUMAN12683,ENSG00000126561,EOG090M021Q	20850	ENSMUSG00000004043	MGI:103036	signal transducer and activator of transcription 5A	Stat5a	11	P42230,20680,ENOG411B289,MGI:103036,ENSMUSP00000004145,MOUSE|MGI=MGI=103036|UniProtKB=P42230,ENSMUSP00000004145,20850,MOUSE05531,ENSMUSG00000004043,EOG090M021Q	Inparanoid,HomoloGene,EggNOG,HGNC,OrthoMCL,Panther,Treefam,NCBI,OMA,Ensembl,OrthoDB	11	HGNC:11366_MGI:103036
6777	ENSG00000173757	HGNC:11367	signal transducer and activator of transcription 5B	STAT5B	17q21.2	ENSP00000293328,EOG090M021Q	20850	ENSMUSG00000004043	MGI:103036	signal transducer and activator of transcription 5A	Stat5a	11	ENSMUSP00000004145,EOG090M021Q	OrthoMCL,OrthoDB	2	HGNC:11367_MGI:103036
6774	ENSG00000168610	HGNC:11364	signal transducer and activator of transcription 3	STAT3	17q21.2	P40763,7960,ENOG411B3J0,Phy001R7ZD_HUMAN,HGNC:11364,ENSP00000264657,HUMAN|HGNC=11364|UniProtKB=P40763,ENSP00000264657,6774,HUMAN12684,ENSG00000168610,EOG090M026Q	20848	ENSMUSG00000004040	MGI:103038	signal transducer and activator of transcription 3	Stat3	11	P42227,7960,ENOG411B3J0,Phy001RSMV_MOUSE,MGI:103038,ENSMUSP00000090342,MOUSE|MGI=MGI=103038|UniProtKB=P42227,ENSMUSP00000120152,20848,MOUSE05537,ENSMUSG00000004040,EOG090M026Q	Inparanoid,HomoloGene,EggNOG,PhylomeDB,HGNC,OrthoMCL,Panther,Treefam,NCBI,OMA,Ensembl,OrthoDB	12	HGNC:11364_MGI:103038
6773	ENSG00000170581	HGNC:11363	signal transducer and activator of transcription 2	STAT2	12q13.2	P52630,3952,ENOG411B4K1,HGNC:11363,ENSP00000315768,HUMAN|HGNC=11363|UniProtKB=P52630,ENSP00000315768,HUMAN06627,6773,ENSG00000170581,EOG090M036Y	20847	ENSMUSG00000040033	MGI:103039	signal transducer and activator of transcription 2	Stat2	10	Q9WVL2,3952,ENOG411B4K1,MGI:103039,ENSMUSP00000100872,MOUSE|MGI=MGI=103039|UniProtKB=Q9WVL2,ENSMUSP00000100872,MOUSE02490,20847,ENSMUSG00000040033,EOG090M036Y	Inparanoid,HomoloGene,EggNOG,HGNC,OrthoMCL,Panther,Treefam,OMA,NCBI,Ensembl,OrthoDB	11	HGNC:11363_MGI:103039
6251	ENSG00000148484	HGNC:10464	Ras suppressor protein 1	RSU1	10p13	Q15404,7521,ENOG411B1N2,HGNC:10464,HUMAN|HGNC=10464|UniProtKB=Q15404,ENSP00000367154,HUMAN02913,6251,ENSG00000148484,EOG090M09FJ	20163	ENSMUSG00000026727	MGI:103040	Ras suppressor protein 1	Rsu1	2	Q01730,7521,ENOG411B1N2,MGI:103040,MOUSE|MGI=MGI=103040|UniProtKB=Q01730,ENSMUSP00000028059,MOUSE25038,20163,ENSMUSG00000026727,EOG090M09FJ	Inparanoid,HomoloGene,EggNOG,HGNC,Panther,Treefam,OMA,NCBI,Ensembl,OrthoDB	10	HGNC:10464_MGI:103040
1893	ENSG00000143369	HGNC:3153	extracellular matrix protein 1	ECM1	1q21.2	Q16610,3260,ENOG411B2MZ,Phy0007YPC_HUMAN,HGNC:3153,ENSP00000358045,HUMAN|HGNC=3153|UniProtKB=Q16610,ENSP00000358045,HUMAN01600,1893,ENSG00000143369,EOG090M047Z	13601	ENSMUSG00000028108	MGI:103060	extracellular matrix protein 1	Ecm1	3	Q61508,3260,ENOG411B2MZ,Phy0009XRI_MOUSE,MGI:103060,ENSMUSP00000029753,MOUSE|MGI=MGI=103060|UniProtKB=Q61508,ENSMUSP00000112665,MOUSE30759,13601,ENSMUSG00000028108,EOG090M047Z	Inparanoid,HomoloGene,EggNOG,PhylomeDB,HGNC,OrthoMCL,Panther,Treefam,OMA,NCBI,Ensembl,OrthoDB	12	HGNC:3153_MGI:103060
6775	ENSG00000138378	HGNC:11365	signal transducer and activator of transcription 4	STAT4	2q32.2-q32.3	Q14765,ENOG411B1UK,20679,HGNC:11365,ENSP00000351255,HUMAN|HGNC=11365|UniProtKB=Q14765,ENSP00000351255,6775,HUMAN18001,ENSG00000138378,EOG090M024W	20849	ENSMUSG00000062939	MGI:103062	signal transducer and activator of transcription 4	Stat4	1	P42228,ENOG411B1UK,20679,MGI:103062,ENSMUSP00000027277,MOUSE|MGI=MGI=103062|UniProtKB=P42228,ENSMUSP00000130713,20849,MOUSE22069,ENSMUSG00000062939,EOG090M024W	Inparanoid,EggNOG,HomoloGene,HGNC,OrthoMCL,Panther,Treefam,NCBI,OMA,Ensembl,OrthoDB	11	HGNC:11365_MGI:103062
6772	ENSG00000115415	HGNC:11362	signal transducer and activator of transcription 1	STAT1	2q32.2	P42224,21428,ENOG411AY23,HGNC:11362,ENSP00000354394,HUMAN|HGNC=11362|UniProtKB=P42224,ENSP00000354394,6772,HUMAN18000,ENSG00000115415,EOG090M02AP	20846	ENSMUSG00000026104	MGI:103063	signal transducer and activator of transcription 1	Stat1	1	P42225,21428,ENOG411AY23,MGI:103063,ENSMUSP00000066743,MOUSE|MGI=MGI=103063|UniProtKB=P42225,ENSMUSP00000066743,20846,MOUSE22073,ENSMUSG00000026104,EOG090M02AP	Inparanoid,HomoloGene,EggNOG,HGNC,OrthoMCL,Panther,Treefam,NCBI,OMA,Ensembl,OrthoDB	11	HGNC:11362_MGI:103063
1654	ENSG00000215301	HGNC:2745	DEAD-box helicase 3 X-linked	DDX3X	Xp11.4	O00571,3425,ENOG411AVK6,Phy0008L4O_HUMAN,HGNC:2745,ENSP00000382840,1654,HUMAN29752,ENSG00000215301,EOG090M04LI	13205	ENSMUSG00000000787	MGI:103064	DEAD/H (Asp-Glu-Ala-Asp/His) box polypeptide 3, X-linked	Ddx3x	X	Q62167,3425,ENOG411AVK6,Phy0009RMR_MOUSE,MGI:103064,ENSMUSP00000000804,13205,MOUSE53700,ENSMUSG00000000787,EOG090M04LI	Inparanoid,HomoloGene,EggNOG,PhylomeDB,HGNC,OrthoMCL,NCBI,OMA,Ensembl,OrthoDB	10	HGNC:2745_MGI:103064
8653	ENSG00000067048	HGNC:2699	DEAD-box helicase 3 Y-linked	DDX3Y	Yq11.221	ENSP00000353284,HUMAN|HGNC=2699|UniProtKB=O15523,EOG090M04LI	13205	ENSMUSG00000000787	MGI:103064	DEAD/H (Asp-Glu-Ala-Asp/His) box polypeptide 3, X-linked	Ddx3x	X	ENSMUSP00000000804,MOUSE|MGI=MGI=103064|UniProtKB=Q62167,EOG090M04LI	OrthoMCL,Panther,OrthoDB	3	HGNC:2699_MGI:103064
546	ENSG00000085224	HGNC:886	ATRX, chromatin remodeler	ATRX	Xq21.1	P46100,416,ENOG411B0XP,HGNC:886,HUMAN|HGNC=886|UniProtKB=P46100,ENSP00000362441,ENSP00000362441,546,ENSG00000085224,EOG090M0091	22589	ENSMUSG00000031229	MGI:103067	ATRX, chromatin remodeler	Atrx	X	Q61687,416,ENOG411B0XP,MGI:103067,MOUSE|MGI=MGI=103067|UniProtKB=Q61687,ENSMUSP00000109203,ENSMUSP00000109203,22589,ENSMUSG00000031229,EOG090M0091	Inparanoid,HomoloGene,EggNOG,HGNC,Panther,OrthoMCL,Treefam,NCBI,Ensembl,OrthoDB	10	HGNC:886_MGI:103067
3119	ENSG00000179344	HGNC:4944	major histocompatibility complex, class II, DQ beta 1	HLA-DQB1	6p21.32	P01920,1603,Phy001RE23_HUMAN,Phy002484X_HUMAN,HUMAN|HGNC=4944|UniProtKB=P01920,ENSP00000407332,HUMAN24869,ENSG00000179344,EOG090M0BUR	14961	ENSMUSG00000073421	MGI:103070	histocompatibility 2, class II antigen A, beta 1	H2-Ab1	17	P01921,1603,Phy0009ZNX_MOUSE,Phy0009ZNX_MOUSE,MOUSE|MGI=MGI=103070|UniProtKB=P01921,ENSMUSP00000041008,MOUSE17594,ENSMUSG00000073421,EOG090M0BUR	Inparanoid,HomoloGene,PhylomeDB,PhylomeDB,Panther,Treefam,OMA,Ensembl,OrthoDB	9	HGNC:4944_MGI:103070
3120	ENSG00000232629	HGNC:4945	major histocompatibility complex, class II, DQ beta 2	HLA-DQB2	6p21.32	Phy003J1S7_HUMAN,HUMAN|HGNC=4945|UniProtKB=P05538,ENSP00000390431,EOG090M0BUR	14961	ENSMUSG00000073421	MGI:103070	histocompatibility 2, class II antigen A, beta 1	H2-Ab1	17	Phy0009ZNX_MOUSE,MOUSE|MGI=MGI=103070|UniProtKB=P01921,ENSMUSP00000041008,EOG090M0BUR	PhylomeDB,Panther,Treefam,OrthoDB	4	HGNC:4945_MGI:103070
5905	ENSG00000100401	HGNC:9854	Ran GTPase activating protein 1	RANGAP1	22q13.2	P46060,55700,ENOG411AZ45,HGNC:9854,ENSP00000385866,HUMAN|HGNC=9854|UniProtKB=P46060,ENSP00000385866,5905,HUMAN20237,ENSG00000100401,EOG090M01SS	19387	ENSMUSG00000022391	MGI:103071	RAN GTPase activating protein 1	Rangap1	15	P46061,55700,ENOG411AZ45,MGI:103071,ENSMUSP00000057771,MOUSE|MGI=MGI=103071|UniProtKB=P46061,ENSMUSP00000126849,19387,MOUSE14226,ENSMUSG00000022391,EOG090M01SS	Inparanoid,HomoloGene,EggNOG,HGNC,OrthoMCL,Panther,Treefam,NCBI,OMA,Ensembl,OrthoDB	11	HGNC:9854_MGI:103071
7791	ENSG00000159840	HGNC:13200	zyxin	ZYX	7q34	Q15942,31164,ENOG411AZ7U,HGNC:13200,ENSP00000324422,HUMAN|HGNC=13200|UniProtKB=Q15942,ENSP00000324422,7791,HUMAN27166,ENSG00000159840,EOG090M08LJ	22793	ENSMUSG00000029860	MGI:103072	zyxin	Zyx	6	Q62523,31164,ENOG411AZ7U,MGI:103072,ENSMUSP00000070427,MOUSE|MGI=MGI=103072|UniProtKB=Q62523,ENSMUSP00000070427,22793,MOUSE39598,ENSMUSG00000029860,EOG090M08LJ	Inparanoid,HomoloGene,EggNOG,HGNC,OrthoMCL,Panther,Treefam,NCBI,OMA,Ensembl,OrthoDB	11	HGNC:13200_MGI:103072
22917	ENSG00000149506	HGNC:13187	zona pellucida glycoprotein 1	ZP1	11q12.2	P60852,33483,Phy00081HK_HUMAN,HGNC:13187,ENSP00000278853,HUMAN|HGNC=13187|UniProtKB=P60852,ENSP00000278853,HUMAN04643,22917,ENSG00000149506,EOG090M04HA	22786	ENSMUSG00000024734	MGI:103073	zona pellucida glycoprotein 1	Zp1	19	Q62005,33483,Phy0009YJG_MOUSE,MGI:103073,ENSMUSP00000025641,MOUSE|MGI=MGI=103073|UniProtKB=Q62005,ENSMUSP00000025641,MOUSE20511,22786,ENSMUSG00000024734,EOG090M04HA	Inparanoid,HomoloGene,PhylomeDB,HGNC,OrthoMCL,Panther,Treefam,OMA,NCBI,Ensembl,OrthoDB	11	HGNC:13187_MGI:103073
7465	ENSG00000166483	HGNC:12761	WEE1 G2 checkpoint kinase	WEE1	11p15.4	P30291,31152,ENOG411AWNC,Phy0008139_HUMAN,HGNC:12761,HUMAN|HGNC=12761|UniProtKB=P30291,ENSP00000402084,ENSP00000402084,HUMAN04163,7465,ENSG00000166483,EOG090M045A	22390	ENSMUSG00000031016	MGI:103075	WEE 1 homolog 1 (S. pombe)	Wee1	7	P47810,31152,ENOG411AWNC,Phy0009KNP_MOUSE,MGI:103075,MOUSE|MGI=MGI=103075|UniProtKB=P47810,ENSMUSP00000033326,ENSMUSP00000033326,MOUSE45846,22390,ENSMUSG00000031016,EOG090M045A	Inparanoid,HomoloGene,EggNOG,PhylomeDB,HGNC,Panther,OrthoMCL,Treefam,OMA,NCBI,Ensembl,OrthoDB	12	HGNC:12761_MGI:103075
7421	ENSG00000111424	HGNC:12679	vitamin D receptor	VDR	12q13.11	P11473,37297,ENOG411AYZC,HGNC:12679,HUMAN|HGNC=12679|UniProtKB=P11473,ENSP00000378734,ENSP00000447173,HUMAN06277,7421,ENSG00000111424,EOG090M06RK	22337	ENSMUSG00000022479	MGI:103076	vitamin D (1,25-dihydroxyvitamin D3) receptor	Vdr	15	P48281,37297,ENOG411AYZC,MGI:103076,MOUSE|MGI=MGI=103076|UniProtKB=P48281,ENSMUSP00000023119,ENSMUSP00000023119,MOUSE14571,22337,ENSMUSG00000022479,EOG090M06RK	Inparanoid,HomoloGene,EggNOG,HGNC,Panther,OrthoMCL,Treefam,OMA,NCBI,Ensembl,OrthoDB	11	HGNC:12679_MGI:103076
6809	ENSG00000166900	HGNC:11438	syntaxin 3	STX3	11q12.1	Q13277,80191,ENOG411ASWE,Phy00081GP_HUMAN,HGNC:11438,ENSP00000338562,HUMAN|HGNC=11438|UniProtKB=Q13277,ENSP00000338562,HUMAN04607,6809,ENSG00000166900,EOG090M0ALQ	20908	ENSMUSG00000041488	MGI:103077	syntaxin 3	Stx3	19	Q64704,80191,ENOG411ASWE,Phy0009YKL_MOUSE,MGI:103077,ENSMUSP00000069529,MOUSE|MGI=MGI=103077|UniProtKB=Q64704,ENSMUSP00000069529,MOUSE20565,20908,ENSMUSG00000041488,EOG090M0ALQ	Inparanoid,HomoloGene,EggNOG,PhylomeDB,HGNC,OrthoMCL,Panther,Treefam,OMA,NCBI,Ensembl,OrthoDB	12	HGNC:11438_MGI:103077
6697	ENSG00000116096	HGNC:11257	sepiapterin reductase	SPR	2p13.2	P35270,37735,ENOG411B02P,Phy0008AFZ_HUMAN,HGNC:11257,ENSP00000234454,HUMAN|HGNC=11257|UniProtKB=P35270,ENSP00000234454,6697,HUMAN17133,ENSG00000116096,EOG090M0BTC	20751	ENSMUSG00000033735	MGI:103078	sepiapterin reductase	Spr	6	Q64105,37735,ENOG411B02P,Phy0009IDI_MOUSE,MGI:103078,ENSMUSP00000048111,MOUSE|MGI=MGI=103078|UniProtKB=Q64105,ENSMUSP00000048111,20751,MOUSE40490,ENSMUSG00000033735,EOG090M0BTC	Inparanoid,HomoloGene,EggNOG,PhylomeDB,HGNC,OrthoMCL,Panther,Treefam,NCBI,OMA,Ensembl,OrthoDB	12	HGNC:11257_MGI:103078
5813	ENSG00000185129	HGNC:9701	purine rich element binding protein A	PURA	5q31.3	Q00577,4279,ENOG411AWY0,Phy0008G5O_HUMAN,HGNC:9701,HUMAN|HGNC=9701|UniProtKB=Q00577,ENSP00000332706,ENSP00000332706,5813,HUMAN23897,ENSG00000185129,EOG090M0ABN	19290	ENSMUSG00000043991	MGI:103079	purine rich element binding protein A	Pura	18	P42669,4279,ENOG411AWY0,Phy0009HAN_MOUSE,MGI:103079,MOUSE|MGI=MGI=103079|UniProtKB=P42669,ENSMUSP00000059404,ENSMUSP00000059404,19290,MOUSE19225,ENSMUSG00000043991,EOG090M0ABN	Inparanoid,HomoloGene,EggNOG,PhylomeDB,HGNC,Panther,OrthoMCL,Treefam,NCBI,OMA,Ensembl,OrthoDB	12	HGNC:9701_MGI:103079
5284	ENSG00000162896	HGNC:8968	polymeric immunoglobulin receptor	PIGR	1q32.1	P01833,1984,ENOG411B0M5,Phy0007ZGA_HUMAN,HGNC:8968,ENSP00000348888,HUMAN|HGNC=8968|UniProtKB=P01833,ENSP00000348888,HUMAN02436,5284,ENSG00000162896,EOG090M03UU	18703	ENSMUSG00000026417	MGI:103080	polymeric immunoglobulin receptor	Pigr	1	O70570,1984,ENOG411B0M5,Phy0009NO3_MOUSE,MGI:103080,ENSMUSP00000027675,MOUSE|MGI=MGI=103080|UniProtKB=O70570,ENSMUSP00000027675,MOUSE23406,18703,ENSMUSG00000026417,EOG090M03UU	Inparanoid,HomoloGene,EggNOG,PhylomeDB,HGNC,OrthoMCL,Panther,Treefam,OMA,NCBI,Ensembl,OrthoDB	12	HGNC:8968_MGI:103080
64682	ENSG00000153107	HGNC:19988	anaphase promoting complex subunit 1	ANAPC1	2q13	Q9H1A4,7414,ENOG411AWR9,HGNC:19988,ENSP00000339109,HUMAN|HGNC=19988|UniProtKB=Q9H1A4,ENSP00000339109,HUMAN17502,64682,ENSG00000153107,EOG090M0098	17222	ENSMUSG00000014355	MGI:103097	anaphase promoting complex subunit 1	Anapc1	2	P53995,7414,ENOG411AWR9,MGI:103097,ENSMUSP00000014499,MOUSE|MGI=MGI=103097|UniProtKB=P53995,ENSMUSP00000014499,MOUSE27805,17222,ENSMUSG00000014355,EOG090M0098	Inparanoid,HomoloGene,EggNOG,HGNC,OrthoMCL,Panther,Treefam,OMA,NCBI,Ensembl,OrthoDB	11	HGNC:19988_MGI:103097
10630	ENSG00000162493	HGNC:29602	podoplanin	PDPN	1p36.21	Q86YL7,4729,ENOG411B5SB,Phy003J1RP_HUMAN,HGNC:29602,ENSP00000294489,HUMAN|HGNC=29602|UniProtKB=Q86YL7,ENSP00000294489,HUMAN00304,10630,ENSG00000162493,EOG090M0FR6	14726	ENSMUSG00000028583	MGI:103098	podoplanin	Pdpn	4	Q62011,4729,ENOG411B5SB,Phy001RRTF_MOUSE,MGI:103098,ENSMUSP00000030317,MOUSE|MGI=MGI=103098|UniProtKB=Q62011,ENSMUSP00000030317,MOUSE34640,14726,ENSMUSG00000028583,EOG090M0FR6	Inparanoid,HomoloGene,EggNOG,PhylomeDB,HGNC,OrthoMCL,Panther,Treefam,OMA,NCBI,Ensembl,OrthoDB	12	HGNC:29602_MGI:103098
1337	ENSG00000111775	HGNC:2277	cytochrome c oxidase subunit 6A1	COX6A1	12q24.31	3219,ENOG411B63M,HGNC:2277,ENSP00000229379,HUMAN|HGNC=2277|UniProtKB=P12074,ENSP00000229379,1337,HUMAN07261,ENSG00000111775,EOG090M0F6V	12861	ENSMUSG00000041697	MGI:103099	cytochrome c oxidase subunit 6A1	Cox6a1	5	3219,ENOG411B63M,MGI:103099,ENSMUSP00000047661,MOUSE|MGI=MGI=103099|UniProtKB=P43024,ENSMUSP00000047661,12861,MOUSE37478,ENSMUSG00000041697,EOG090M0F6V	HomoloGene,EggNOG,HGNC,OrthoMCL,Panther,Treefam,NCBI,OMA,Ensembl,OrthoDB	10	HGNC:2277_MGI:103099
766	ENSG00000168748	HGNC:1381	carbonic anhydrase 7	CA7	16q22.1	P43166,55875,ENOG411B151,Phy00086AF_HUMAN,HGNC:1381,HUMAN|HGNC=1381|UniProtKB=P43166,ENSP00000345659,ENSP00000345659,766,HUMAN11182,ENSG00000168748,EOG090M09GS	12354	ENSMUSG00000031883	MGI:103100	carbonic anhydrase 7	Car7	8	Q9ERQ8,55875,ENOG411B151,Phy0009P7W_MOUSE,MGI:103100,MOUSE|MGI=MGI=103100|UniProtKB=Q9ERQ8,ENSMUSP00000052136,ENSMUSP00000052136,12354,MOUSE49278,ENSMUSG00000031883,EOG090M09GS	Inparanoid,HomoloGene,EggNOG,PhylomeDB,HGNC,Panther,OrthoMCL,Treefam,NCBI,OMA,Ensembl,OrthoDB	12	HGNC:1381_MGI:103100
2159	ENSG00000126218	HGNC:3528	coagulation factor X	F10	13q34	P00742,30976,ENOG411B0HW,Phy00083XB_HUMAN,HGNC:3528,HUMAN|HGNC=3528|UniProtKB=P00742,ENSP00000364709,ENSP00000364709,2159,HUMAN07882,ENSG00000126218,EOG090M05XF	14058	ENSMUSG00000031444	MGI:103107	coagulation factor X	F10	8	O88947,30976,ENOG411B0HW,Phy001S5MU_MOUSE,MGI:103107,MOUSE|MGI=MGI=103107|UniProtKB=O88947,ENSMUSP00000033821,ENSMUSP00000068389,14058,MOUSE47579,ENSMUSG00000031444,EOG090M05XF	Inparanoid,HomoloGene,EggNOG,PhylomeDB,HGNC,Panther,OrthoMCL,Treefam,NCBI,OMA,Ensembl,OrthoDB	12	HGNC:3528_MGI:103107
696	ENSG00000124557	HGNC:1135	butyrophilin subfamily 1 member A1	BTN1A1	6p22.2	Q13410,1312,ENOG411AXBG,Phy0008GPL_HUMAN,HGNC:1135,ENSP00000244513,HUMAN|HGNC=1135|UniProtKB=Q13410,696,HUMAN24641,ENSG00000124557,EOG090M054P	12231	ENSMUSG00000000706	MGI:103118	butyrophilin, subfamily 1, member A1	Btn1a1	13	Q62556,1312,ENOG411AXBG,Phy0009U1H_MOUSE,MGI:103118,ENSMUSP00000041013,MOUSE|MGI=MGI=103118|UniProtKB=Q62556,12231,MOUSE08898,ENSMUSG00000000706,EOG090M054P	Inparanoid,HomoloGene,EggNOG,PhylomeDB,HGNC,OrthoMCL,Panther,NCBI,OMA,Ensembl,OrthoDB	11	HGNC:1135_MGI:103118
5269	ENSG00000124570	HGNC:8950	serpin family B member 6	SERPINB6	6p25.2	20956,Phy0008GJI_HUMAN,HGNC:8950,HUMAN|HGNC=8950|UniProtKB=P35237,ENSP00000369891,HUMAN24424,ENSG00000124570,EOG090M072H	20719	ENSMUSG00000060147	MGI:103123	serine (or cysteine) peptidase inhibitor, clade B, member 6a	Serpinb6a	13	20956,Phy0009U5L_MOUSE,MGI:103123,MOUSE|MGI=MGI=103123|UniProtKB=Q60854,ENSMUSP00000017188,MOUSE09093,ENSMUSG00000060147,EOG090M072H	HomoloGene,PhylomeDB,HGNC,Panther,Treefam,OMA,Ensembl,OrthoDB	8	HGNC:8950_MGI:103123
56033	ENSG00000131668	HGNC:955	BARX homeobox 1	BARX1	9q22.32	Q9HBU1,7241,ENOG411AZGC,Phy001RCPX_HUMAN,HGNC:955,ENSP00000253968,HUMAN|HGNC=955|UniProtKB=Q9HBU1,ENSP00000253968,56033,HUMAN28889,ENSG00000131668,EOG090M0BTY	12022	ENSMUSG00000021381	MGI:103124	BarH-like homeobox 1	Barx1	13	Q9ER42,7241,ENOG411AZGC,Phy0009U90_MOUSE,MGI:103124,ENSMUSP00000021813,MOUSE|MGI=MGI=103124|UniProtKB=Q9ER42,ENSMUSP00000021813,12022,MOUSE09344,ENSMUSG00000021381,EOG090M0BTY	Inparanoid,HomoloGene,EggNOG,PhylomeDB,HGNC,OrthoMCL,Panther,Treefam,NCBI,OMA,Ensembl,OrthoDB	12	HGNC:955_MGI:103124
1778	ENSG00000197102	HGNC:2961	dynein cytoplasmic 1 heavy chain 1	DYNC1H1	14q32.31	Q14204,1053,ENOG411AWRC,HGNC:2961,ENSP00000348965,HUMAN|HGNC=2961|UniProtKB=Q14204,ENSP00000348965,1778,HUMAN08931,ENSG00000197102,EOG090M000J	13424	ENSMUSG00000018707	MGI:103147	dynein cytoplasmic 1 heavy chain 1	Dync1h1	12	Q9JHU4,1053,ENOG411AWRC,MGI:103147,ENSMUSP00000018851,MOUSE|MGI=MGI=103147|UniProtKB=Q9JHU4,ENSMUSP00000018851,13424,MOUSE08122,ENSMUSG00000018707,EOG090M000J	Inparanoid,HomoloGene,EggNOG,HGNC,OrthoMCL,Panther,Treefam,NCBI,OMA,Ensembl,OrthoDB	11	HGNC:2961_MGI:103147
7345	ENSG00000154277	HGNC:12513	ubiquitin C-terminal hydrolase L1	UCHL1	4p13	P09936,37894,ENOG411B0HH,Phy0008EUC_HUMAN,HGNC:12513,ENSP00000284440,HUMAN|HGNC=12513|UniProtKB=P09936,ENSP00000422542,7345,HUMAN22348,ENSG00000154277,EOG090M0B1M	22223	ENSMUSG00000029223	MGI:103149	ubiquitin carboxy-terminal hydrolase L1	Uchl1	5	Q9R0P9,37894,ENOG411B0HH,Phy0009LOK_MOUSE,MGI:103149,ENSMUSP00000031131,MOUSE|MGI=MGI=103149|UniProtKB=Q9R0P9,ENSMUSP00000031131,22223,MOUSE36348,ENSMUSG00000029223,EOG090M0B1M	Inparanoid,HomoloGene,EggNOG,PhylomeDB,HGNC,OrthoMCL,Panther,Treefam,NCBI,OMA,Ensembl,OrthoDB	12	HGNC:12513_MGI:103149
6557	ENSG00000074803	HGNC:10910	solute carrier family 12 member 1	SLC12A1	15q21.1	Q13621,286,ENOG411AZXB,HGNC:10910,ENSP00000370381,HUMAN|HGNC=10910|UniProtKB=Q13621,ENSP00000370381,HUMAN09455,6557,ENSG00000074803,EOG090M0125	20495	ENSMUSG00000027202	MGI:103150	solute carrier family 12, member 1	Slc12a1	2	P55014,286,ENOG411AZXB,MGI:103150,ENSMUSP00000106121,MOUSE|MGI=MGI=103150|UniProtKB=P55014,ENSMUSP00000106120,MOUSE27698,20495,ENSMUSG00000027202,EOG090M0125	Inparanoid,HomoloGene,EggNOG,HGNC,OrthoMCL,Panther,Treefam,OMA,NCBI,Ensembl,OrthoDB	11	HGNC:10910_MGI:103150
5360	ENSG00000100979	HGNC:9093	phospholipid transfer protein	PLTP	20q13.12	P55058,4536,ENOG411AWNW,Phy0008C5S_HUMAN,HGNC:9093,ENSP00000361508,HUMAN|HGNC=9093|UniProtKB=P55058,ENSP00000361508,5360,HUMAN19100,ENSG00000100979,EOG090M05YW	18830	ENSMUSG00000017754	MGI:103151	phospholipid transfer protein	Pltp	2	P55065,4536,ENOG411AWNW,Phy000A6BF_MOUSE,MGI:103151,ENSMUSP00000104939,MOUSE|MGI=MGI=103151|UniProtKB=P55065,ENSMUSP00000061519,18830,MOUSE28735,ENSMUSG00000017754,EOG090M05YW	Inparanoid,HomoloGene,EggNOG,PhylomeDB,HGNC,OrthoMCL,Panther,Treefam,NCBI,OMA,Ensembl,OrthoDB	12	HGNC:9093_MGI:103151
2565	ENSG00000163285	HGNC:4086	gamma-aminobutyric acid type A receptor gamma1 subunit	GABRG1	4p12	Q8N1C3,22570,ENOG411AYYN,HGNC:4086,HUMAN|HGNC=4086|UniProtKB=Q8N1C3,ENSP00000295452,ENSP00000295452,2565,HUMAN22368,ENSG00000163285,EOG090M05FM	14405	ENSMUSG00000001260	MGI:103156	gamma-aminobutyric acid (GABA) A receptor, subunit gamma 1	Gabrg1	5	Q9R0Y8,22570,ENOG411AYYN,MGI:103156,MOUSE|MGI=MGI=103156|UniProtKB=Q9R0Y8,ENSMUSP00000031119,ENSMUSP00000031119,14405,MOUSE36400,ENSMUSG00000001260,EOG090M05FM	Inparanoid,HomoloGene,EggNOG,HGNC,Panther,OrthoMCL,Treefam,NCBI,OMA,Ensembl,OrthoDB	11	HGNC:4086_MGI:103156
2566	ENSG00000113327	HGNC:4087	gamma-aminobutyric acid type A receptor gamma2 subunit	GABRG2	5q34	ENSP00000410732,EOG090M05FM	14405	ENSMUSG00000001260	MGI:103156	gamma-aminobutyric acid (GABA) A receptor, subunit gamma 1	Gabrg1	5	ENSMUSP00000031119,EOG090M05FM	OrthoMCL,OrthoDB	2	HGNC:4087_MGI:103156
2567	ENSG00000182256	HGNC:4088	gamma-aminobutyric acid type A receptor gamma3 subunit	GABRG3	15q12	ENSP00000331912,EOG090M05FM	14405	ENSMUSG00000001260	MGI:103156	gamma-aminobutyric acid (GABA) A receptor, subunit gamma 1	Gabrg1	5	ENSMUSP00000031119,EOG090M05FM	OrthoMCL,OrthoDB	2	HGNC:4088_MGI:103156
1773	ENSG00000213918	HGNC:2956	deoxyribonuclease 1	DNASE1	16p13.3	P24855,3826,Phy00085RH_HUMAN,HGNC:2956,ENSP00000385905,HUMAN|HGNC=2956|UniProtKB=P24855,ENSP00000385905,1773,HUMAN10399,ENSG00000213918,EOG090M0ABD	13419	ENSMUSG00000005980	MGI:103157	deoxyribonuclease I	Dnase1	16	P49183,3826,Phy0009UWE_MOUSE,MGI:103157,ENSMUSP00000113119,MOUSE|MGI=MGI=103157|UniProtKB=P49183,ENSMUSP00000006136,13419,MOUSE14963,ENSMUSG00000005980,EOG090M0ABD	Inparanoid,HomoloGene,PhylomeDB,HGNC,OrthoMCL,Panther,Treefam,NCBI,OMA,Ensembl,OrthoDB	11	HGNC:2956_MGI:103157
1154	ENSG00000114737	HGNC:1984	cytokine inducible SH2 containing protein	CISH	3p21.2	Q9NSE2,7667,ENOG411B27Q,Phy0008DR7_HUMAN,HGNC:1984,HUMAN|HGNC=1984|UniProtKB=Q9NSE2,ENSP00000409346,ENSP00000409346,1154,HUMAN20957,ENSG00000114737,EOG090M0B2C	12700	ENSMUSG00000032578	MGI:103159	cytokine inducible SH2-containing protein	Cish	9	Q62225,7667,ENOG411B27Q,Phy0009WRF_MOUSE,MGI:103159,MOUSE|MGI=MGI=103159|UniProtKB=Q62225,ENSMUSP00000082183,ENSMUSP00000082183,12700,MOUSE52632,ENSMUSG00000032578,EOG090M0B2C	Inparanoid,HomoloGene,EggNOG,PhylomeDB,HGNC,Panther,OrthoMCL,Treefam,NCBI,OMA,Ensembl,OrthoDB	12	HGNC:1984_MGI:103159
563	ENSG00000160862	HGNC:910	alpha-2-glycoprotein 1, zinc-binding	AZGP1	7q22.1	P25311,ENOG411AYCI,915,HGNC:910,ENSP00000292401,HUMAN|HGNC=910|UniProtKB=P25311,ENSP00000292401,563,HUMAN26652,ENSG00000160862,EOG090M08U9	12007	ENSMUSG00000037053	MGI:103163	alpha-2-glycoprotein 1, zinc	Azgp1	5	Q64726,ENOG411AYCI,915,MGI:103163,ENSMUSP00000038559,MOUSE|MGI=MGI=103163|UniProtKB=Q64726,ENSMUSP00000038559,12007,MOUSE38416,ENSMUSG00000037053,EOG090M08U9	Inparanoid,EggNOG,HomoloGene,HGNC,OrthoMCL,Panther,Treefam,NCBI,OMA,Ensembl,OrthoDB	11	HGNC:910_MGI:103163
6334	ENSG00000196876	HGNC:10596	sodium voltage-gated channel alpha subunit 8	SCN8A	12q13.13	Q9UQD0,7927,ENOG411AWP1,HGNC:10596,ENSP00000346534,HUMAN|HGNC=10596|UniProtKB=Q9UQD0,ENSP00000346534,HUMAN06428,6334,ENSG00000196876,EOG090M00AC	20273	ENSMUSG00000023033	MGI:103169	sodium channel, voltage-gated, type VIII, alpha	Scn8a	15	Q9WTU3,7927,ENOG411AWP1,MGI:103169,ENSMUSP00000080842,MOUSE|MGI=MGI=103169|UniProtKB=Q9WTU3,ENSMUSP00000080842,MOUSE14758,20273,ENSMUSG00000023033,EOG090M00AC	Inparanoid,HomoloGene,EggNOG,HGNC,OrthoMCL,Panther,Treefam,OMA,NCBI,Ensembl,OrthoDB	11	HGNC:10596_MGI:103169
2672	ENSG00000162676	HGNC:4237	growth factor independent 1 transcriptional repressor	GFI1	1p22.1	Q99684,3854,ENOG411AUUK,HGNC:4237,HUMAN|HGNC=4237|UniProtKB=Q99684,ENSP00000359357,HUMAN01267,2672,ENSG00000162676,EOG090M06MF	14581	ENSMUSG00000029275	MGI:103170	growth factor independent 1 transcription repressor	Gfi1	5	P70338,3854,ENOG411AUUK,MGI:103170,MOUSE|MGI=MGI=103170|UniProtKB=P70338,ENSMUSP00000135884,MOUSE37108,14581,ENSMUSG00000029275,EOG090M06MF	Inparanoid,HomoloGene,EggNOG,HGNC,Panther,Treefam,OMA,NCBI,Ensembl,OrthoDB	10	HGNC:4237_MGI:103170
6940	ENSG00000169131	HGNC:11628	zinc finger protein 354A	ZNF354A	5q35.3	O60765,55921,Phy0008GH9_HUMAN,HGNC:11628,ENSP00000337122,HUMAN|HGNC=11628|UniProtKB=O60765,6940,HUMAN24348,ENSG00000169131,EOG090M031L	21408	ENSMUSG00000020364	MGI:103172	zinc finger protein 354A	Zfp354a	11	Q61751,55921,Phy000A1PJ_MOUSE,MGI:103172,ENSMUSP00000020628,MOUSE|MGI=MGI=103172|UniProtKB=Q61751,21408,MOUSE03405,ENSMUSG00000020364,EOG090M031L	Inparanoid,HomoloGene,PhylomeDB,HGNC,OrthoMCL,Panther,NCBI,OMA,Ensembl,OrthoDB	10	HGNC:11628_MGI:103172
117608	ENSG00000178338	HGNC:17197	zinc finger protein 354B	ZNF354B	5q35.3	ENSP00000327143,HUMAN|HGNC=17197|UniProtKB=Q96LW1,ENSP00000327143,EOG090M031L	21408	ENSMUSG00000020364	MGI:103172	zinc finger protein 354A	Zfp354a	11	ENSMUSP00000020628,MOUSE|MGI=MGI=103172|UniProtKB=Q61751,ENSMUSP00000104747,EOG090M031L	OrthoMCL,Panther,Treefam,OrthoDB	4	HGNC:17197_MGI:103172
4359	ENSG00000158887	HGNC:7225	myelin protein zero	MPZ	1q23.3	P25189,445,ENOG411AZ3V,HGNC:7225,HUMAN|HGNC=7225|UniProtKB=P25189,ENSP00000432943,HUMAN02023,4359,ENSG00000158887,EOG090M0BV5	17528	ENSMUSG00000056569	MGI:103177	myelin protein zero	Mpz	1	P27573,445,ENOG411AZ3V,MGI:103177,MOUSE|MGI=MGI=103177|UniProtKB=P27573,ENSMUSP00000066701,MOUSE24264,17528,ENSMUSG00000056569,EOG090M0BV5	Inparanoid,HomoloGene,EggNOG,HGNC,Panther,Treefam,OMA,NCBI,Ensembl,OrthoDB	10	HGNC:7225_MGI:103177
7422	ENSG00000112715	HGNC:12680	vascular endothelial growth factor A	VEGFA	6p21.1	P15692,2534,ENOG411B1WU,Phy001R8GX_HUMAN,HGNC:12680,ENSP00000361125,HUMAN|HGNC=12680|UniProtKB=P15692,ENSP00000361125,7422,ENSG00000112715,EOG090M0BRY	22339	ENSMUSG00000023951	MGI:103178	vascular endothelial growth factor A	Vegfa	17	Q00731,2534,ENOG411B1WU,Phy0009ZX9_MOUSE,MGI:103178,ENSMUSP00000071575,MOUSE|MGI=MGI=103178|UniProtKB=Q00731,ENSMUSP00000115883,22339,ENSMUSG00000023951,EOG090M0BRY	Inparanoid,HomoloGene,EggNOG,PhylomeDB,HGNC,OrthoMCL,Panther,Treefam,NCBI,Ensembl,OrthoDB	11	HGNC:12680_MGI:103178
6941	ENSG00000137310	HGNC:11629	transcription factor 19	TCF19	6p21.33	Q9Y242,5156,HGNC:11629,HUMAN|HGNC=11629|UniProtKB=Q9Y242,ENSP00000365433,6941,HUMAN24766,ENSG00000137310,EOG090M08XX	106795	ENSMUSG00000050410	MGI:103180	transcription factor 19	Tcf19	17	Q99KJ5,5156,MGI:103180,MOUSE|MGI=MGI=103180|UniProtKB=Q99KJ5,ENSMUSP00000125167,106795,MOUSE17795,ENSMUSG00000050410,EOG090M08XX	Inparanoid,HomoloGene,HGNC,Panther,Treefam,NCBI,OMA,Ensembl,OrthoDB	9	HGNC:11629_MGI:103180
6649	ENSG00000109610	HGNC:11181	superoxide dismutase 3	SOD3	4p15.2	P08294,2334,ENOG411B03Y,Phy0008ESK_HUMAN,HGNC:11181,HUMAN|HGNC=11181|UniProtKB=P08294,ENSP00000371554,ENSP00000371554,6649,HUMAN22281,ENSG00000109610,EOG090M0CDY	20657	ENSMUSG00000072941	MGI:103181	superoxide dismutase 3, extracellular	Sod3	5	O09164,2334,ENOG411B03Y,Phy0009LMK_MOUSE,MGI:103181,MOUSE|MGI=MGI=103181|UniProtKB=O09164,ENSMUSP00000098768,ENSMUSP00000098768,20657,MOUSE36203,ENSMUSG00000072941,EOG090M0CDY	Inparanoid,HomoloGene,EggNOG,PhylomeDB,HGNC,Panther,OrthoMCL,Treefam,NCBI,OMA,Ensembl,OrthoDB	12	HGNC:11181_MGI:103181
6573	ENSG00000173638	HGNC:10937	solute carrier family 19 member 1	SLC19A1	21q22.3	P41440,57139,ENOG411AUZP,Phy0008COW_HUMAN,HGNC:10937,ENSP00000308895,HUMAN|HGNC=10937|UniProtKB=P41440,ENSP00000308895,6573,HUMAN19647,ENSG00000173638,EOG090M05EG	20509	ENSMUSG00000001436	MGI:103182	solute carrier family 19 (folate transporter), member 1	Slc19a1	10	P41438,57139,ENOG411AUZP,Phy0009T7G_MOUSE,MGI:103182,ENSMUSP00000101050,MOUSE|MGI=MGI=103182|UniProtKB=P41438,ENSMUSP00000116784,20509,MOUSE01170,ENSMUSG00000001436,EOG090M05EG	Inparanoid,HomoloGene,EggNOG,PhylomeDB,HGNC,OrthoMCL,Panther,Treefam,NCBI,OMA,Ensembl,OrthoDB	12	HGNC:10937_MGI:103182
51720	ENSG00000087206	HGNC:30298	ubiquitin interaction motif containing 1	UIMC1	5q35.2	Q96RL1,9455,ENOG411AWK6,HGNC:30298,HUMAN|HGNC=30298|UniProtKB=Q96RL1,ENSP00000366434,51720,HUMAN24290,ENSG00000087206,EOG090M02ZD	20184	ENSMUSG00000025878	MGI:103185	ubiquitin interaction motif containing 1	Uimc1	13	Q5U5Q9,9455,ENOG411AWK6,MGI:103185,MOUSE|MGI=MGI=103185|UniProtKB=Q5U5Q9,ENSMUSP00000122196,20184,MOUSE09500,ENSMUSG00000025878,EOG090M02ZD	Inparanoid,HomoloGene,EggNOG,HGNC,Panther,Treefam,NCBI,OMA,Ensembl,OrthoDB	10	HGNC:30298_MGI:103185
1728	ENSG00000181019	HGNC:2874	NAD(P)H quinone dehydrogenase 1	NQO1	16q22.1	P15559,695,ENOG411AY9P,Phy00086D9_HUMAN,HGNC:2874,ENSP00000319788,HUMAN|HGNC=2874|UniProtKB=P15559,ENSP00000319788,1728,HUMAN11329,ENSG00000181019,EOG090M0A7R	18104	ENSMUSG00000003849	MGI:103187	NAD(P)H dehydrogenase, quinone 1	Nqo1	8	Q64669,695,ENOG411AY9P,Phy0009PB5_MOUSE,MGI:103187,ENSMUSP00000003947,MOUSE|MGI=MGI=103187|UniProtKB=Q64669,ENSMUSP00000003947,18104,MOUSE49489,ENSMUSG00000003849,EOG090M0A7R	Inparanoid,HomoloGene,EggNOG,PhylomeDB,HGNC,OrthoMCL,Panther,Treefam,NCBI,OMA,Ensembl,OrthoDB	12	HGNC:2874_MGI:103187
4781	ENSG00000147862	HGNC:7785	nuclear factor I B	NFIB	9p23-p22.3	O00712,4087,ENOG411AZJW,Phy0008JXZ_HUMAN,HGNC:7785,HUMAN|HGNC=7785|UniProtKB=O00712,ENSP00000380711,ENSP00000370340,4781,HUMAN28506,ENSG00000147862,EOG090M046N	18028	ENSMUSG00000008575	MGI:103188	nuclear factor I/B	Nfib	4	P97863,4087,ENOG411AZJW,Phy000A3NC_MOUSE,MGI:103188,MOUSE|MGI=MGI=103188|UniProtKB=P97863,ENSMUSP00000052863,ENSMUSP00000052863,18028,MOUSE32945,ENSMUSG00000008575,EOG090M046N	Inparanoid,HomoloGene,EggNOG,PhylomeDB,HGNC,Panther,OrthoMCL,Treefam,NCBI,OMA,Ensembl,OrthoDB	12	HGNC:7785_MGI:103188
4316	ENSG00000137673	HGNC:7174	matrix metallopeptidase 7	MMP7	11q22.2	P09237,37619,ENOG411AVVQ,Phy0008210_HUMAN,HGNC:7174,ENSP00000260227,HUMAN|HGNC=7174|UniProtKB=P09237,ENSP00000260227,HUMAN05393,4316,ENSG00000137673,EOG090M0AMC	17393	ENSMUSG00000018623	MGI:103189	matrix metallopeptidase 7	Mmp7	9	Q10738,37619,ENOG411AVVQ,Phy001S5P7_MOUSE,MGI:103189,ENSMUSP00000018767,MOUSE|MGI=MGI=103189|UniProtKB=Q10738,ENSMUSP00000018767,MOUSE50079,17393,ENSMUSG00000018623,EOG090M0AMC	Inparanoid,HomoloGene,EggNOG,PhylomeDB,HGNC,OrthoMCL,Panther,Treefam,OMA,NCBI,Ensembl,OrthoDB	12	HGNC:7174_MGI:103189
56667	ENSG00000173702	HGNC:7511	mucin 13, cell surface associated	MUC13	3q21.2	Q9H3R2,7822,HGNC:7511,HUMAN|HGNC=7511|UniProtKB=Q9H3R2,HUMAN21418,56667,ENSG00000173702,EOG090M0AH2	17063	ENSMUSG00000022824	MGI:103190	mucin 13, epithelial transmembrane	Muc13	16	P19467,7822,MGI:103190,MOUSE|MGI=MGI=103190|UniProtKB=P19467,MOUSE15710,17063,ENSMUSG00000022824,EOG090M0AH2	Inparanoid,HomoloGene,HGNC,Panther,OMA,NCBI,Ensembl,OrthoDB	8	HGNC:7511_MGI:103190
4174	ENSG00000100297	HGNC:6948	minichromosome maintenance complex component 5	MCM5	22q12.3	P33992,4904,ENOG411B4N1,HGNC:6948,HUMAN|HGNC=6948|UniProtKB=P33992,ENSP00000216122,4174,HUMAN20059,ENSG00000100297,EOG090M02E1	17218	ENSMUSG00000005410	MGI:103197	minichromosome maintenance complex component 5	Mcm5	8	P49718,4904,ENOG411B4N1,MGI:103197,MOUSE|MGI=MGI=103197|UniProtKB=P49718,ENSMUSP00000126135,17218,MOUSE48697,ENSMUSG00000005410,EOG090M02E1	Inparanoid,HomoloGene,EggNOG,HGNC,Panther,Treefam,NCBI,OMA,Ensembl,OrthoDB	10	HGNC:6948_MGI:103197
993	ENSG00000164045	HGNC:1725	cell division cycle 25A	CDC25A	3p21.31	P30304,1355,ENOG411AV67,Phy0008DNP_HUMAN,HGNC:1725,ENSP00000303706,HUMAN|HGNC=1725|UniProtKB=P30304,ENSP00000303706,993,HUMAN20828,ENSG00000164045,EOG090M05Q0	12530	ENSMUSG00000032477	MGI:103198	cell division cycle 25A	Cdc25a	9	P48964,1355,ENOG411AV67,Phy0038TSY_MOUSE,MGI:103198,ENSMUSP00000091882,MOUSE|MGI=MGI=103198|UniProtKB=P48964,ENSMUSP00000091882,12530,MOUSE52964,ENSMUSG00000032477,EOG090M05Q0	Inparanoid,HomoloGene,EggNOG,PhylomeDB,HGNC,OrthoMCL,Panther,Treefam,NCBI,OMA,Ensembl,OrthoDB	12	HGNC:1725_MGI:103198
4173	ENSG00000104738	HGNC:6947	minichromosome maintenance complex component 4	MCM4	8q11.21	P33991,40496,ENOG411AZ68,Phy0008JEA_HUMAN,HGNC:6947,HUMAN|HGNC=6947|UniProtKB=P33991,ENSP00000430194,4173,HUMAN27782,ENSG00000104738,EOG090M0228	17217	ENSMUSG00000022673	MGI:103199	minichromosome maintenance complex component 4	Mcm4	16	P49717,40496,ENOG411AZ68,Phy0009V0C_MOUSE,MGI:103199,MOUSE|MGI=MGI=103199|UniProtKB=P49717,ENSMUSP00000023353,17217,MOUSE15176,ENSMUSG00000022673,EOG090M0228	Inparanoid,HomoloGene,EggNOG,PhylomeDB,HGNC,Panther,Treefam,NCBI,OMA,Ensembl,OrthoDB	11	HGNC:6947_MGI:103199
358	ENSG00000240583	HGNC:633	aquaporin 1 (Colton blood group)	AQP1	7p14.3	P29972,68051,ENOG411B3IW,Phy0008I1I_HUMAN,HGNC:633,ENSP00000311165,HUMAN|HGNC=633|UniProtKB=P29972,ENSP00000311165,358,HUMAN26144,ENSG00000240583,EOG090M09ZC	11826	ENSMUSG00000004655	MGI:103201	aquaporin 1	Aqp1	6	Q02013,68051,ENOG411B3IW,Phy0009I4W_MOUSE,MGI:103201,ENSMUSP00000004774,MOUSE|MGI=MGI=103201|UniProtKB=Q02013,ENSMUSP00000004774,11826,MOUSE39882,ENSMUSG00000004655,EOG090M09ZC	Inparanoid,HomoloGene,EggNOG,PhylomeDB,HGNC,OrthoMCL,Panther,Treefam,NCBI,OMA,Ensembl,OrthoDB	12	HGNC:633_MGI:103201
158	ENSG00000239900	HGNC:291	adenylosuccinate lyase	ADSL	22q13.1	P30566,12,ENOG411B1E8,HGNC:291,HUMAN|HGNC=291|UniProtKB=P30566,ENSP00000216194,158,HUMAN20213,ENSG00000239900,EOG090M050Z	11564	ENSMUSG00000022407	MGI:103202	adenylosuccinate lyase	Adsl	15	P54822,12,ENOG411B1E8,MGI:103202,MOUSE|MGI=MGI=103202|UniProtKB=P54822,ENSMUSP00000023043,11564,MOUSE14187,ENSMUSG00000022407,EOG090M050Z	Inparanoid,HomoloGene,EggNOG,HGNC,Panther,Treefam,NCBI,OMA,Ensembl,OrthoDB	10	HGNC:291_MGI:103202
730249	ENSG00000102794	HGNC:33904	aconitate decarboxylase 1	ACOD1	13q22.3	35405,ENOG411AW9Z,HGNC:33904,ENSP00000366682,HUMAN|HGNC=33904|UniProtKB=A6NK06,ENSP00000366682,HUMAN07737,730249,ENSG00000102794,EOG090M06CG	16365	ENSMUSG00000022126	MGI:103206	aconitate decarboxylase 1	Acod1	14	35405,ENOG411AW9Z,MGI:103206,ENSMUSP00000022722,MOUSE|MGI=MGI=103206|UniProtKB=P54987,ENSMUSP00000022722,MOUSE13027,16365,ENSMUSG00000022126,EOG090M06CG	HomoloGene,EggNOG,HGNC,OrthoMCL,Panther,Treefam,OMA,NCBI,Ensembl,OrthoDB	10	HGNC:33904_MGI:103206
6568	ENSG00000124568	HGNC:10929	solute carrier family 17 member 1	SLC17A1	6p22.2	Q14916,48324,ENOG411ASMD,HGNC:10929,ENSP00000244527,HUMAN|HGNC=10929|UniProtKB=Q14916,ENSP00000244527,6568,HUMAN24597,ENSG00000124568,EOG090M073J	20504	ENSMUSG00000021335	MGI:103209	solute carrier family 17 (sodium phosphate), member 1	Slc17a1	13	Q61983,48324,ENOG411ASMD,MGI:103209,ENSMUSP00000106043,MOUSE|MGI=MGI=103209|UniProtKB=Q61983,ENSMUSP00000106043,20504,MOUSE08944,ENSMUSG00000021335,EOG090M073J	Inparanoid,HomoloGene,EggNOG,HGNC,OrthoMCL,Panther,Treefam,NCBI,OMA,Ensembl,OrthoDB	11	HGNC:10929_MGI:103209
4223	ENSG00000106511	HGNC:7014	mesenchyme homeobox 2	MEOX2	7p21.2	P50222,4330,ENOG411AWJF,Phy0008HXR_HUMAN,HGNC:7014,ENSP00000262041,HUMAN|HGNC=7014|UniProtKB=P50222,ENSP00000262041,4223,HUMAN26016,ENSG00000106511,EOG090M0B9B	17286	ENSMUSG00000036144	MGI:103219	mesenchyme homeobox 2	Meox2	12	P32443,4330,ENOG411AWJF,Phy000A0M0_MOUSE,MGI:103219,ENSMUSP00000043587,MOUSE|MGI=MGI=103219|UniProtKB=P32443,ENSMUSP00000043587,17286,MOUSE06967,ENSMUSG00000036144,EOG090M0B9B	Inparanoid,HomoloGene,EggNOG,PhylomeDB,HGNC,OrthoMCL,Panther,Treefam,NCBI,OMA,Ensembl,OrthoDB	12	HGNC:7014_MGI:103219
4222	ENSG00000005102	HGNC:7013	mesenchyme homeobox 1	MEOX1	17q21.31	P50221,3326,ENOG411AZRA,HGNC:7013,HUMAN|HGNC=7013|UniProtKB=P50221,ENSP00000321684,4222,HUMAN12743,ENSG00000005102,EOG090M0AIQ	17285	ENSMUSG00000001493	MGI:103220	mesenchyme homeobox 1	Meox1	11	P32442,3326,ENOG411AZRA,MGI:103220,MOUSE|MGI=MGI=103220|UniProtKB=P32442,ENSMUSP00000051158,17285,MOUSE05644,ENSMUSG00000001493,EOG090M0AIQ	Inparanoid,HomoloGene,EggNOG,HGNC,Panther,Treefam,NCBI,OMA,Ensembl,OrthoDB	10	HGNC:7013_MGI:103220
1824	ENSG00000134755	HGNC:3036	desmocollin 2	DSC2	18q12.1	Q02487,8397,ENOG411AWP0,Phy000884W_HUMAN,HGNC:3036,HUMAN|HGNC=3036|UniProtKB=Q02487,ENSP00000280904,1824,HUMAN13825,ENSG00000134755,EOG090M01XX	13506	ENSMUSG00000024331	MGI:103221	desmocollin 2	Dsc2	18	P55292,8397,ENOG411AWP0,Phy0009H5Y_MOUSE,MGI:103221,MOUSE|MGI=MGI=103221|UniProtKB=P55292,ENSMUSP00000042905,13506,MOUSE19015,ENSMUSG00000024331,EOG090M01XX	Inparanoid,HomoloGene,EggNOG,PhylomeDB,HGNC,Panther,Treefam,NCBI,OMA,Ensembl,OrthoDB	11	HGNC:3036_MGI:103221
1825	ENSG00000134762	HGNC:3037	desmocollin 3	DSC3	18q12.1	ENSP00000353608,EOG090M01XX	13506	ENSMUSG00000024331	MGI:103221	desmocollin 2	Dsc2	18	ENSMUSP00000074702,EOG090M01XX	OrthoMCL,OrthoDB	2	HGNC:3037_MGI:103221
7704	ENSG00000109906	HGNC:12930	zinc finger and BTB domain containing 16	ZBTB16	11q23.2	Q05516,21214,ENOG411B0DH,Phy0008243_HUMAN,HGNC:12930,ENSP00000338157,ENSP00000338157,HUMAN05512,7704,ENSG00000109906,EOG090M02S9	235320	ENSMUSG00000066687	MGI:103222	zinc finger and BTB domain containing 16	Zbtb16	9	Q3UQ17,21214,ENOG411B0DH,Phy001RWTM_MOUSE,MGI:103222,ENSMUSP00000091374,ENSMUSP00000091374,MOUSE51183,235320,ENSMUSG00000066687,EOG090M02S9	Inparanoid,HomoloGene,EggNOG,PhylomeDB,HGNC,OrthoMCL,Treefam,OMA,NCBI,Ensembl,OrthoDB	11	HGNC:12930_MGI:103222
7428	ENSG00000134086	HGNC:12687	von Hippel-Lindau tumor suppressor	VHL	3p25.3	P40337,465,ENOG411AZ12,Phy0008DEE_HUMAN,HGNC:12687,ENSP00000256474,HUMAN|HGNC=12687|UniProtKB=P40337,ENSP00000256474,7428,HUMAN20490,EOG090M0GGY	22346	ENSMUSG00000033933	MGI:103223	von Hippel-Lindau tumor suppressor	Vhl	6	P40338,465,ENOG411AZ12,Phy0009ILR_MOUSE,MGI:103223,ENSMUSP00000039418,MOUSE|MGI=MGI=103223|UniProtKB=P40338,ENSMUSP00000039418,22346,MOUSE41002,EOG090M0GGY	Inparanoid,HomoloGene,EggNOG,PhylomeDB,HGNC,OrthoMCL,Panther,Treefam,NCBI,OMA,OrthoDB	11	HGNC:12687_MGI:103223
391104	ENSG00000189030	HGNC:30666	VHL like	VHLL	1q22	Phy001R8H4_HUMAN,HUMAN|HGNC=30666|UniProtKB=Q6RSH7,ENSP00000464258,ENSG00000189030,EOG090M0GGY	22346	ENSMUSG00000033933	MGI:103223	von Hippel-Lindau tumor suppressor	Vhl	6	Phy0009ILR_MOUSE,MOUSE|MGI=MGI=103223|UniProtKB=P40338,ENSMUSP00000039418,ENSMUSG00000033933,EOG090M0GGY	PhylomeDB,Panther,Treefam,Ensembl,OrthoDB	5	HGNC:30666_MGI:103223
2230	ENSG00000137714	HGNC:3638	ferredoxin 1	FDX1	11q22.3	P10109,31216,ENOG411B3FU,Phy000822J_HUMAN,HGNC:3638,ENSP00000260270,HUMAN|HGNC=3638|UniProtKB=P10109,ENSP00000260270,HUMAN05453,2230,ENSG00000137714,EOG090M0DMO	14148	ENSMUSG00000032051	MGI:103224	ferredoxin 1	Fdx1	9	P46656,31216,ENOG411B3FU,Phy0009W8B_MOUSE,MGI:103224,ENSMUSP00000034552,MOUSE|MGI=MGI=103224|UniProtKB=P46656,ENSMUSP00000034552,MOUSE51284,14148,ENSMUSG00000032051,EOG090M0DMO	Inparanoid,HomoloGene,EggNOG,PhylomeDB,HGNC,OrthoMCL,Panther,Treefam,OMA,NCBI,Ensembl,OrthoDB	12	HGNC:3638_MGI:103224
1580	ENSG00000142973	HGNC:2644	cytochrome P450 family 4 subfamily B member 1	CYP4B1	1p33	P13584,ENOG411B2IQ,128045,Phy0007Y3A_HUMAN,HGNC:2644,ENSP00000360991,HUMAN|HGNC=2644|UniProtKB=P13584,ENSP00000360991,HUMAN00959,1580,ENSG00000142973,EOG090M04P2	13120	ENSMUSG00000028713	MGI:103225	cytochrome P450, family 4, subfamily b, polypeptide 1	Cyp4b1	4	Q64462,ENOG411B2IQ,128045,Phy000A3W8_MOUSE,MGI:103225,ENSMUSP00000099768,MOUSE|MGI=MGI=103225|UniProtKB=Q64462,ENSMUSP00000099768,MOUSE33538,13120,ENSMUSG00000028713,EOG090M04P2	Inparanoid,EggNOG,HomoloGene,PhylomeDB,HGNC,OrthoMCL,Panther,Treefam,OMA,NCBI,Ensembl,OrthoDB	12	HGNC:2644_MGI:103225
1350	ENSG00000127184	HGNC:2292	cytochrome c oxidase subunit 7C	COX7C	5q14.3	ENOG411B6PX,Phy0008FW9_HUMAN,HGNC:2292,HUMAN|HGNC=2292|UniProtKB=P15954,ENSP00000247655,1350,HUMAN23570,ENSG00000127184,EOG090M0GRO	12867	ENSMUSG00000017778	MGI:103226	cytochrome c oxidase subunit 7C	Cox7c	13	ENOG411B6PX,Phy0009UMD_MOUSE,MGI:103226,MOUSE|MGI=MGI=103226|UniProtKB=P17665,ENSMUSP00000115419,12867,MOUSE10184,ENSMUSG00000017778,EOG090M0GRO	EggNOG,PhylomeDB,HGNC,Panther,Treefam,NCBI,OMA,Ensembl,OrthoDB	9	HGNC:2292_MGI:103226
8418	ENSG00000168405	HGNC:2098	cytidine monophospho-N-acetylneuraminic acid hydroxylase, pseudogene	CMAHP	6p22.3	HGNC:2098,HUMAN|HGNC=2098|UniProtKB=Q9Y471	12763	ENSMUSG00000016756	MGI:103227	cytidine monophospho-N-acetylneuraminic acid hydroxylase	Cmah	13	MGI:103227,MOUSE|MGI=MGI=103227|UniProtKB=Q61419	HGNC,Panther	2	HGNC:2098_MGI:103227
2887	ENSG00000106070	HGNC:4564	growth factor receptor bound protein 10	GRB10	7p12.1	Q13322,3882,Phy001R5YL_HUMAN,HGNC:4564,HUMAN|HGNC=4564|UniProtKB=Q13322,ENSP00000381793,2887,HUMAN26313,ENSG00000106070,EOG090M052T	14783	ENSMUSG00000020176	MGI:103232	growth factor receptor bound protein 10	Grb10	11	Q60760,3882,Phy000A1FE_MOUSE,MGI:103232,MOUSE|MGI=MGI=103232|UniProtKB=Q60760,ENSMUSP00000091011,14783,MOUSE02915,ENSMUSG00000020176,EOG090M052T	Inparanoid,HomoloGene,PhylomeDB,HGNC,Panther,Treefam,NCBI,OMA,Ensembl,OrthoDB	10	HGNC:4564_MGI:103232
8924	ENSG00000128731	HGNC:4868	HECT and RLD domain containing E3 ubiquitin protein ligase 2	HERC2	15q13.1	O95714,3430,ENOG411AX2B,HGNC:4868,ENSP00000261609,HUMAN|HGNC=4868|UniProtKB=O95714,ENSP00000261609,HUMAN09179,ENSG00000128731,EOG090M000N	15204	ENSMUSG00000030451	MGI:103234	HECT and RLD domain containing E3 ubiquitin protein ligase 2	Herc2	7	Q4U2R1,3430,ENOG411AX2B,MGI:103234,ENSMUSP00000075579,MOUSE|MGI=MGI=103234|UniProtKB=Q4U2R1,ENSMUSP00000075579,MOUSE44488,ENSMUSG00000030451,EOG090M000N	Inparanoid,HomoloGene,EggNOG,HGNC,OrthoMCL,Panther,Treefam,OMA,Ensembl,OrthoDB	10	HGNC:4868_MGI:103234
1942	ENSG00000169242	HGNC:3221	ephrin A1	EFNA1	1q22	P20827,3262,ENOG411B128,Phy0007YVL_HUMAN,HGNC:3221,ENSP00000357392,HUMAN|HGNC=3221|UniProtKB=P20827,HUMAN01799,1942,ENSG00000169242,EOG090M0BYW	13636	ENSMUSG00000027954	MGI:103236	ephrin A1	Efna1	3	P52793,3262,ENOG411B128,Phy0009XLD_MOUSE,MGI:103236,ENSMUSP00000029566,MOUSE|MGI=MGI=103236|UniProtKB=P52793,MOUSE30365,13636,ENSMUSG00000027954,EOG090M0BYW	Inparanoid,HomoloGene,EggNOG,PhylomeDB,HGNC,OrthoMCL,Panther,OMA,NCBI,Ensembl,OrthoDB	11	HGNC:3221_MGI:103236
1562	ENSG00000108242	HGNC:2620	cytochrome P450 family 2 subfamily C member 18	CYP2C18	10q23.33	ENSP00000285979,HUMAN|HGNC=2620|UniProtKB=P33260,EOG090M05EY	13095	ENSMUSG00000003053	MGI:103238	cytochrome P450, family 2, subfamily c, polypeptide 29	Cyp2c29	19	ENSMUSP00000003137,MOUSE|MGI=MGI=103238|UniProtKB=Q64458,EOG090M05EY	OrthoMCL,Panther,OrthoDB	3	HGNC:2620_MGI:103238
1557	ENSG00000165841	HGNC:2621	cytochrome P450 family 2 subfamily C member 19	CYP2C19	10q23.33	ENSP00000360372,ENSP00000360372,EOG090M05EY	13095	ENSMUSG00000003053	MGI:103238	cytochrome P450, family 2, subfamily c, polypeptide 29	Cyp2c29	19	ENSMUSP00000003137,ENSMUSP00000003137,EOG090M05EY	OrthoMCL,Treefam,OrthoDB	3	HGNC:2621_MGI:103238
1558	ENSG00000138115	HGNC:2622	cytochrome P450 family 2 subfamily C member 8	CYP2C8	10q23.33	117948,ENSP00000360317,EOG090M05EY	13095	ENSMUSG00000003053	MGI:103238	cytochrome P450, family 2, subfamily c, polypeptide 29	Cyp2c29	19	117948,ENSMUSP00000003137,EOG090M05EY	HomoloGene,OrthoMCL,OrthoDB	3	HGNC:2622_MGI:103238
1559	ENSG00000138109	HGNC:2623	cytochrome P450 family 2 subfamily C member 9	CYP2C9	10q23.33	ENSP00000260682,ENSP00000260682,EOG090M05EY	13095	ENSMUSG00000003053	MGI:103238	cytochrome P450, family 2, subfamily c, polypeptide 29	Cyp2c29	19	ENSMUSP00000003137,ENSMUSP00000003137,EOG090M05EY	OrthoMCL,Treefam,OrthoDB	3	HGNC:2623_MGI:103238
7023	ENSG00000090447	HGNC:11745	transcription factor AP-4	TFAP4	16p13.3	Q01664,2424,ENOG411AW2C,Phy00085RP_HUMAN,HGNC:11745,ENSP00000204517,HUMAN|HGNC=11745|UniProtKB=Q01664,ENSP00000204517,HUMAN10411,7023,ENSG00000090447,EOG090M0AXT	83383	ENSMUSG00000005718	MGI:103239	transcription factor AP4	Tfap4	16	Q9JIZ5,2424,ENOG411AW2C,Phy0009UWN_MOUSE,MGI:103239,ENSMUSP00000005862,MOUSE|MGI=MGI=103239|UniProtKB=Q9JIZ5,ENSMUSP00000005862,MOUSE14979,83383,ENSMUSG00000005718,EOG090M0AXT	Inparanoid,HomoloGene,EggNOG,PhylomeDB,HGNC,OrthoMCL,Panther,Treefam,OMA,NCBI,Ensembl,OrthoDB	12	HGNC:11745_MGI:103239
9748	ENSG00000065613	HGNC:11088	STE20 like kinase	SLK	10q24.33-q25.1	Q9H2G2,22515,ENOG411ATIT,Phy00080MK_HUMAN,HGNC:11088,ENSP00000358770,HUMAN|HGNC=11088|UniProtKB=Q9H2G2,ENSP00000358770,HUMAN03621,9748,ENSG00000065613,EOG090M01IR	20874	ENSMUSG00000025060	MGI:103241	STE20-like kinase	Slk	19	O54988,22515,ENOG411ATIT,Phy001RSHN_MOUSE,MGI:103241,ENSMUSP00000049977,MOUSE|MGI=MGI=103241|UniProtKB=O54988,ENSMUSP00000049977,MOUSE21293,20874,ENSMUSG00000025060,EOG090M01IR	Inparanoid,HomoloGene,EggNOG,PhylomeDB,HGNC,OrthoMCL,Panther,Treefam,OMA,NCBI,Ensembl,OrthoDB	12	HGNC:11088_MGI:103241
1911	ENSG00000111752	HGNC:3182	polyhomeotic homolog 1	PHC1	12p13.31	P78364,107079,HGNC:3182,HUMAN|HGNC=3182|UniProtKB=P78364,ENSP00000399194,ENSP00000440674,1911,HUMAN05952,ENSG00000111752,EOG090M03I1	13619	ENSMUSG00000040669	MGI:103248	polyhomeotic 1	Phc1	6	Q64028,107079,MGI:103248,MOUSE|MGI=MGI=103248|UniProtKB=Q64028,ENSMUSP00000078514,ENSMUSP00000125580,13619,MOUSE41302,ENSMUSG00000040669,EOG090M03I1	Inparanoid,HomoloGene,HGNC,Panther,OrthoMCL,Treefam,NCBI,OMA,Ensembl,OrthoDB	10	HGNC:3182_MGI:103248
801	ENSG00000198668	HGNC:1442	calmodulin 1	CALM1	14q32.11	HUMAN|HGNC=1442|UniProtKB=P62158,HUMAN08784,EOG090M0DMH	12315	ENSMUSG00000019370	MGI:103249	calmodulin 3	Calm3	7	MOUSE|MGI=MGI=103249|UniProtKB=P62204,MOUSE42682,EOG090M0DMH	Panther,OMA,OrthoDB	3	HGNC:1442_MGI:103249
805	ENSG00000143933	HGNC:1445	calmodulin 2	CALM2	2p21	ENOG411B1CZ,HUMAN16941	12315	ENSMUSG00000019370	MGI:103249	calmodulin 3	Calm3	7	ENOG411B1CZ,MOUSE42682	EggNOG,OMA	2	HGNC:1445_MGI:103249
808	ENSG00000160014	HGNC:1449	calmodulin 3	CALM3	19q13.32	HGNC:1449,ENSP00000291295,808,HUMAN15852,ENSG00000160014,EOG090M0DMH	12315	ENSMUSG00000019370	MGI:103249	calmodulin 3	Calm3	7	MGI:103249,ENSMUSP00000019514,12315,MOUSE42682,ENSMUSG00000019370,EOG090M0DMH	HGNC,OrthoMCL,NCBI,OMA,Ensembl,OrthoDB	6	HGNC:1449_MGI:103249
801	ENSG00000198668	HGNC:1442	calmodulin 1	CALM1	14q32.11	HUMAN08784,EOG090M0DMH	12314	ENSMUSG00000036438	MGI:103250	calmodulin 2	Calm2	17	MOUSE18796,EOG090M0DMH	OMA,OrthoDB	2	HGNC:1442_MGI:103250
805	ENSG00000143933	HGNC:1445	calmodulin 2	CALM2	2p21	HGNC:1445,ENSP00000272298,805,HUMAN16941,ENSG00000143933	12314	ENSMUSG00000036438	MGI:103250	calmodulin 2	Calm2	17	MGI:103250,ENSMUSP00000048857,12314,MOUSE18796,ENSMUSG00000036438	HGNC,Treefam,NCBI,OMA,Ensembl	5	HGNC:1445_MGI:103250
808	ENSG00000160014	HGNC:1449	calmodulin 3	CALM3	19q13.32	ENSP00000291295,HUMAN15852,EOG090M0DMH	12314	ENSMUSG00000036438	MGI:103250	calmodulin 2	Calm2	17	ENSMUSP00000048857,MOUSE18796,EOG090M0DMH	OrthoMCL,OMA,OrthoDB	3	HGNC:1449_MGI:103250
47	ENSG00000131473	HGNC:115	ATP citrate lyase	ACLY	17q21.2	P53396,854,ENOG411AZTC,HGNC:115,HUMAN|HGNC=115|UniProtKB=P53396,ENSP00000253792,47,ENSG00000131473,EOG090M00Y3	104112	ENSMUSG00000020917	MGI:103251	ATP citrate lyase	Acly	11	Q91V92,854,ENOG411AZTC,MGI:103251,MOUSE|MGI=MGI=103251|UniProtKB=Q91V92,ENSMUSP00000103012,104112,ENSMUSG00000020917,EOG090M00Y3	Inparanoid,HomoloGene,EggNOG,HGNC,Panther,Treefam,NCBI,Ensembl,OrthoDB	9	HGNC:115_MGI:103251
1534	ENSG00000008283	HGNC:2571	cytochrome b561	CYB561	17q23.3	P49447,37552,ENOG411B1S1,Phy00087MK_HUMAN,HGNC:2571,HUMAN|HGNC=2571|UniProtKB=P49447,ENSP00000376701,1534,HUMAN13137,ENSG00000008283,EOG090M0BEJ	13056	ENSMUSG00000019590	MGI:103253	cytochrome b-561	Cyb561	11	Q60720,37552,ENOG411B1S1,Phy000A2U8_MOUSE,MGI:103253,MOUSE|MGI=MGI=103253|UniProtKB=Q60720,ENSMUSP00000019734,13056,MOUSE05832,ENSMUSG00000019590,EOG090M0BEJ	Inparanoid,HomoloGene,EggNOG,PhylomeDB,HGNC,Panther,Treefam,NCBI,OMA,Ensembl,OrthoDB	11	HGNC:2571_MGI:103253
22934	ENSG00000153574	HGNC:10297	ribose 5-phosphate isomerase A	RPIA	2p11.2	P49247,6943,ENOG411B2PU,HGNC:10297,ENSP00000283646,HUMAN|HGNC=10297|UniProtKB=P49247,ENSP00000283646,HUMAN17281,22934,ENSG00000153574,EOG090M09XK	19895	ENSMUSG00000053604	MGI:103254	ribose 5-phosphate isomerase A	Rpia	6	P47968,6943,ENOG411B2PU,MGI:103254,ENSMUSP00000064158,MOUSE|MGI=MGI=103254|UniProtKB=P47968,ENSMUSP00000064158,MOUSE40194,19895,ENSMUSG00000053604,EOG090M09XK	Inparanoid,HomoloGene,EggNOG,HGNC,OrthoMCL,Panther,Treefam,OMA,NCBI,Ensembl,OrthoDB	11	HGNC:10297_MGI:103254
3633	ENSG00000204084	HGNC:6077	inositol polyphosphate-5-phosphatase B	INPP5B	1p34.3	P32019,69021,ENOG411AS5G,Phy0024D3Y_HUMAN,HGNC:6077,HUMAN|HGNC=6077|UniProtKB=P32019,ENSP00000362115,HUMAN00757,3633,ENSG00000204084,EOG090M01LC	16330	ENSMUSG00000028894	MGI:103257	inositol polyphosphate-5-phosphatase B	Inpp5b	4	Q8K337,69021,ENOG411AS5G,Phy001S6ET_MOUSE,MGI:103257,MOUSE|MGI=MGI=103257|UniProtKB=Q8K337,ENSMUSP00000092375,MOUSE33892,16330,ENSMUSG00000028894,EOG090M01LC	Inparanoid,HomoloGene,EggNOG,PhylomeDB,HGNC,Panther,Treefam,OMA,NCBI,Ensembl,OrthoDB	11	HGNC:6077_MGI:103257
132612	ENSG00000164113	HGNC:30713	adenosine deaminase domain containing 1	ADAD1	4q27	Q96M93,ENOG411AWT2,7569,Phy001RHZH_HUMAN,HGNC:30713,ENSP00000296513,HUMAN|HGNC=30713|UniProtKB=Q96M93,ENSP00000296513,HUMAN22842,132612,ENSG00000164113,EOG090M044U	21744	ENSMUSG00000027719	MGI:103258	adenosine deaminase domain containing 1 (testis specific)	Adad1	3	Q5SUE7,ENOG411AWT2,7569,Phy0009X7U_MOUSE,MGI:103258,ENSMUSP00000029274,MOUSE|MGI=MGI=103258|UniProtKB=Q5SUE7,ENSMUSP00000115260,MOUSE29627,21744,ENSMUSG00000027719,EOG090M044U	Inparanoid,EggNOG,HomoloGene,PhylomeDB,HGNC,OrthoMCL,Panther,Treefam,OMA,NCBI,Ensembl,OrthoDB	12	HGNC:30713_MGI:103258
10413	ENSG00000137693	HGNC:16262	Yes associated protein 1	YAP1	11q22.1	P46937,4452,ENOG411B4D7,Phy000820U_HUMAN,HGNC:16262,HUMAN|HGNC=16262|UniProtKB=P46937,ENSP00000282441,ENSP00000282441,HUMAN05387,10413,ENSG00000137693,EOG090M05OB	22601	ENSMUSG00000053110	MGI:103262	yes-associated protein 1	Yap1	9	P46938,4452,ENOG411B4D7,Phy001S3AX_MOUSE,MGI:103262,MOUSE|MGI=MGI=103262|UniProtKB=P46938,ENSMUSP00000069554,ENSMUSP00000069554,MOUSE50090,22601,ENSMUSG00000053110,EOG090M05OB	Inparanoid,HomoloGene,EggNOG,PhylomeDB,HGNC,Panther,OrthoMCL,Treefam,OMA,NCBI,Ensembl,OrthoDB	12	HGNC:16262_MGI:103262
23263	ENSG00000126217	HGNC:14576	MCF.2 cell line derived transforming sequence like	MCF2L	13q34	O15068,11804,ENOG411BAX6,HGNC:14576,ENSP00000364754,HUMAN|HGNC=14576|UniProtKB=O15068,ENSP00000440374,HUMAN07869,23263,ENSG00000126217,EOG090M00X9	17207	ENSMUSG00000031442	MGI:103263	mcf.2 transforming sequence-like	Mcf2l	8	Q64096,11804,ENOG411BAX6,MGI:103263,ENSMUSP00000106500,MOUSE|MGI=MGI=103263|UniProtKB=Q64096,ENSMUSP00000106500,MOUSE47567,17207,ENSMUSG00000031442,EOG090M00X9	Inparanoid,HomoloGene,EggNOG,HGNC,OrthoMCL,Panther,Treefam,OMA,NCBI,Ensembl,OrthoDB	11	HGNC:14576_MGI:103263
9181	ENSG00000116584	HGNC:682	Rho/Rac guanine nucleotide exchange factor 2	ARHGEF2	1q22	Q92974,3468,ENOG411BB41,HGNC:682,ENSP00000357298,HUMAN|HGNC=682|UniProtKB=Q92974,ENSP00000354837,HUMAN01835,9181,ENSG00000116584,EOG090M01RY	16800	ENSMUSG00000028059	MGI:103264	rho/rac guanine nucleotide exchange factor (GEF) 2	Arhgef2	3	Q60875,3468,ENOG411BB41,MGI:103264,ENSMUSP00000029694,MOUSE|MGI=MGI=103264|UniProtKB=Q60875,ENSMUSP00000029694,MOUSE30268,16800,ENSMUSG00000028059,EOG090M01RY	Inparanoid,HomoloGene,EggNOG,HGNC,OrthoMCL,Panther,Treefam,OMA,NCBI,Ensembl,OrthoDB	11	HGNC:682_MGI:103264
2444	ENSG00000111816	HGNC:3955	fyn related Src family tyrosine kinase	FRK	6q22.1	P42685,48065,Phy0008HGS_HUMAN,HGNC:3955,HUMAN|HGNC=3955|UniProtKB=P42685,2444,HUMAN25492,ENSG00000111816,EOG090M04NX	14302	ENSMUSG00000019779	MGI:103265	fyn-related kinase	Frk	10	Q922K9,48065,Phy0009SVW_MOUSE,MGI:103265,MOUSE|MGI=MGI=103265|UniProtKB=Q922K9,14302,MOUSE00471,ENSMUSG00000019779,EOG090M04NX	Inparanoid,HomoloGene,PhylomeDB,HGNC,Panther,NCBI,OMA,Ensembl,OrthoDB	9	HGNC:3955_MGI:103265
10875	ENSG00000127951	HGNC:3696	fibrinogen like 2	FGL2	7q11.23	Q14314,4864,ENOG411AZK0,Phy0008IDF_HUMAN,HGNC:3696,ENSP00000248598,HUMAN|HGNC=3696|UniProtKB=Q14314,ENSP00000248598,10875,HUMAN26474,ENSG00000127951,EOG090M06FK	14190	ENSMUSG00000039899	MGI:103266	fibrinogen-like protein 2	Fgl2	5	P12804,4864,ENOG411AZK0,Phy0009LAA_MOUSE,MGI:103266,ENSMUSP00000046131,MOUSE|MGI=MGI=103266|UniProtKB=P12804,ENSMUSP00000046131,14190,MOUSE35409,ENSMUSG00000039899,EOG090M06FK	Inparanoid,HomoloGene,EggNOG,PhylomeDB,HGNC,OrthoMCL,Panther,Treefam,NCBI,OMA,Ensembl,OrthoDB	12	HGNC:3696_MGI:103266
1978	ENSG00000187840	HGNC:3288	eukaryotic translation initiation factor 4E binding protein 1	EIF4EBP1	8p11.23	Q13541,3021,ENOG411B5VM,Phy0008JBP_HUMAN,HGNC:3288,HUMAN|HGNC=3288|UniProtKB=Q13541,ENSP00000340691,ENSP00000340691,1978,HUMAN27697,ENSG00000187840,EOG090M0F8F	13685	ENSMUSG00000031490	MGI:103267	eukaryotic translation initiation factor 4E binding protein 1	Eif4ebp1	8	Q60876,3021,ENOG411B5VM,Phy0009OKY_MOUSE,MGI:103267,MOUSE|MGI=MGI=103267|UniProtKB=Q60876,ENSMUSP00000033880,ENSMUSP00000033880,13685,MOUSE47952,ENSMUSG00000031490,EOG090M0F8F	Inparanoid,HomoloGene,EggNOG,PhylomeDB,HGNC,Panther,OrthoMCL,Treefam,NCBI,OMA,Ensembl,OrthoDB	12	HGNC:3288_MGI:103267
64215	ENSG00000136770	HGNC:20090	DnaJ heat shock protein family (Hsp40) member C1	DNAJC1	10p12.31	Q96KC8,7293,ENOG411BATP,Phy0007ZX5_HUMAN,HGNC:20090,ENSP00000366179,HUMAN|HGNC=20090|UniProtKB=Q96KC8,ENSP00000366179,HUMAN02946,64215,ENSG00000136770,EOG090M071H	13418	ENSMUSG00000026740	MGI:103268	DnaJ heat shock protein family (Hsp40) member C1	Dnajc1	2	Q61712,7293,ENOG411BATP,Phy000A4QJ_MOUSE,MGI:103268,ENSMUSP00000028072,MOUSE|MGI=MGI=103268|UniProtKB=Q61712,ENSMUSP00000088980,MOUSE25095,13418,ENSMUSG00000026740,EOG090M071H	Inparanoid,HomoloGene,EggNOG,PhylomeDB,HGNC,OrthoMCL,Panther,Treefam,OMA,NCBI,Ensembl,OrthoDB	12	HGNC:20090_MGI:103268
7942	ENSG00000112561	HGNC:11753	transcription factor EB	TFEB	6p21.1	P19484,5182,ENOG411B03M,Phy0008H2W_HUMAN,HGNC:11753,ENSP00000343948,HUMAN|HGNC=11753|UniProtKB=P19484,ENSP00000230323,7942,HUMAN25039,ENSG00000112561,EOG090M0839	21425	ENSMUSG00000023990	MGI:103270	transcription factor EB	Tfeb	17	Q9R210,5182,ENOG411B03M,Phy001RSTI_MOUSE,MGI:103270,ENSMUSP00000024786,MOUSE|MGI=MGI=103270|UniProtKB=Q9R210,ENSMUSP00000024786,21425,MOUSE18283,ENSMUSG00000023990,EOG090M0839	Inparanoid,HomoloGene,EggNOG,PhylomeDB,HGNC,OrthoMCL,Panther,Treefam,NCBI,OMA,Ensembl,OrthoDB	12	HGNC:11753_MGI:103270
525	ENSG00000116039	HGNC:853	ATPase H+ transporting V1 subunit B1	ATP6V1B1	2p13.3	P15313,68198,ENOG411AXUA,Phy0008AFI_HUMAN,HGNC:853,ENSP00000234396,HUMAN|HGNC=853|UniProtKB=P15313,ENSP00000234396,525,HUMAN17115,ENSG00000116039,EOG090M04FV	110935	ENSMUSG00000006269	MGI:103285	ATPase, H+ transporting, lysosomal V1 subunit B1	Atp6v1b1	6	Q91YH6,68198,ENOG411AXUA,Phy0009ICT_MOUSE,MGI:103285,ENSMUSP00000006431,MOUSE|MGI=MGI=103285|UniProtKB=Q91YH6,ENSMUSP00000006431,110935,MOUSE40451,ENSMUSG00000006269,EOG090M04FV	Inparanoid,HomoloGene,EggNOG,PhylomeDB,HGNC,OrthoMCL,Panther,Treefam,NCBI,OMA,Ensembl,OrthoDB	12	HGNC:853_MGI:103285
526	ENSG00000147416	HGNC:854	ATPase H+ transporting V1 subunit B2	ATP6V1B2	8p21.3	ENSP00000276390,EOG090M04FV	110935	ENSMUSG00000006269	MGI:103285	ATPase, H+ transporting, lysosomal V1 subunit B1	Atp6v1b1	6	ENSMUSP00000006431,EOG090M04FV	OrthoMCL,OrthoDB	2	HGNC:854_MGI:103285
535	ENSG00000033627	HGNC:865	ATPase H+ transporting V0 subunit a1	ATP6V0A1	17q21.2	Q93050,3795,ENOG411B3JB,HGNC:865,ENSP00000264649,HUMAN|HGNC=865|UniProtKB=Q93050,ENSP00000264649,535,HUMAN12686,ENSG00000033627,EOG090M01WO	11975	ENSMUSG00000019302	MGI:103286	ATPase, H+ transporting, lysosomal V0 subunit A1	Atp6v0a1	11	Q9Z1G4,3795,ENOG411B3JB,MGI:103286,ENSMUSP00000099399,MOUSE|MGI=MGI=103286|UniProtKB=Q9Z1G4,ENSMUSP00000044838,11975,MOUSE05544,ENSMUSG00000019302,EOG090M01WO	Inparanoid,HomoloGene,EggNOG,HGNC,OrthoMCL,Panther,Treefam,NCBI,OMA,Ensembl,OrthoDB	11	HGNC:865_MGI:103286
6728	ENSG00000153037	HGNC:11300	signal recognition particle 19	SRP19	5q22.2	Phy0008FZ9_HUMAN,ENSP00000375133,ENSP00000375133	22184	ENSMUSG00000031370	MGI:103287	zinc finger (CCCH type), RNA binding motif and serine/arginine rich 2	Zrsr2	X	Phy001RTNY_MOUSE,ENSMUSP00000107908,ENSMUSP00000107908	PhylomeDB,OrthoMCL,Treefam	3	HGNC:11300_MGI:103287
8233	ENSG00000169249	HGNC:23019	zinc finger CCCH-type, RNA binding motif and serine/arginine rich 2	ZRSR2	Xp22.2	21061,Phy0008L0B_HUMAN,HGNC:23019,HUMAN|HGNC=23019|UniProtKB=Q15696,ENSP00000303015,ENSP00000303015,8233,HUMAN29631,EOG090M09D3	22184	ENSMUSG00000031370	MGI:103287	zinc finger (CCCH type), RNA binding motif and serine/arginine rich 2	Zrsr2	X	21061,Phy001RTNY_MOUSE,MGI:103287,MOUSE|MGI=MGI=103287|UniProtKB=Q62377,ENSMUSP00000107908,ENSMUSP00000107908,22184,MOUSE55326,EOG090M09D3	HomoloGene,PhylomeDB,HGNC,Panther,OrthoMCL,Treefam,NCBI,OMA,OrthoDB	9	HGNC:23019_MGI:103287
7310	ENSG00000212643	HGNC:12456	ZRSR2 pseudogene 1	ZRSR2P1	5q22.2	Q15695,HUMAN|HGNC=12456|UniProtKB=Q15695,HUMAN23667,EOG090M09D3	22184	ENSMUSG00000031370	MGI:103287	zinc finger (CCCH type), RNA binding motif and serine/arginine rich 2	Zrsr2	X	Q62377,MOUSE|MGI=MGI=103287|UniProtKB=Q62377,MOUSE55326,EOG090M09D3	Inparanoid,Panther,OMA,OrthoDB	4	HGNC:12456_MGI:103287
9533	ENSG00000171453	HGNC:20194	RNA polymerase I and III subunit C	POLR1C	6p21.1	O15160,3586,ENOG411ATJC,HGNC:20194,ENSP00000361465,HUMAN|HGNC=20194|UniProtKB=O15160,ENSP00000361465,9533,HUMAN25109,ENSG00000171453,EOG090M07J3	20016	ENSMUSG00000067148	MGI:103288	polymerase (RNA) I polypeptide C	Polr1c	17	P52432,3586,ENOG411ATJC,MGI:103288,ENSMUSP00000084252,MOUSE|MGI=MGI=103288|UniProtKB=P52432,ENSMUSP00000084252,20016,MOUSE18175,ENSMUSG00000067148,EOG090M07J3	Inparanoid,HomoloGene,EggNOG,HGNC,OrthoMCL,Panther,Treefam,NCBI,OMA,Ensembl,OrthoDB	11	HGNC:20194_MGI:103288
5971	ENSG00000104856	HGNC:9956	RELB proto-oncogene, NF-kB subunit	RELB	19q13.32	Q01201,4747,ENOG411AWYK,ENSP00000221452,HGNC:9956,HUMAN|HGNC=9956|UniProtKB=Q01201,ENSP00000221452,5971,HUMAN15773,ENSG00000104856,EOG090M04VK	19698	ENSMUSG00000002983	MGI:103289	avian reticuloendotheliosis viral (v-rel) oncogene related B	Relb	7	Q04863,4747,ENOG411AWYK,ENSMUSP00000092355,MGI:103289,MOUSE|MGI=MGI=103289|UniProtKB=Q04863,ENSMUSP00000092355,19698,MOUSE42822,ENSMUSG00000002983,EOG090M04VK	Inparanoid,HomoloGene,EggNOG,OrthoMCL,HGNC,Panther,Treefam,NCBI,OMA,Ensembl,OrthoDB	11	HGNC:9956_MGI:103289
5970	ENSG00000173039	HGNC:9955	RELA proto-oncogene, NF-kB subunit	RELA	11q13.1	Q04206,32064,ENOG411AXQX,Phy00081OE_HUMAN,HGNC:9955,HUMAN|HGNC=9955|UniProtKB=Q04206,ENSP00000384273,ENSP00000384273,HUMAN04902,5970,ENSG00000173039,EOG090M04US	19697	ENSMUSG00000024927	MGI:103290	v-rel reticuloendotheliosis viral oncogene homolog A (avian)	Rela	19	Q04207,32064,ENOG411AXQX,Phy0009YDS_MOUSE,MGI:103290,MOUSE|MGI=MGI=103290|UniProtKB=Q04207,ENSMUSP00000025867,ENSMUSP00000025867,MOUSE20168,19697,ENSMUSG00000024927,EOG090M04US	Inparanoid,HomoloGene,EggNOG,PhylomeDB,HGNC,Panther,OrthoMCL,Treefam,OMA,NCBI,Ensembl,OrthoDB	12	HGNC:9955_MGI:103290
10743	ENSG00000108557	HGNC:9834	retinoic acid induced 1	RAI1	17p11.2	Q7Z5J4,7508,HGNC:9834,HUMAN|HGNC=9834|UniProtKB=Q7Z5J4,ENSP00000323074,HUMAN12125,10743,ENSG00000108557,EOG090M00ED	19377	ENSMUSG00000062115	MGI:103291	retinoic acid induced 1	Rai1	11	Q61818,7508,MGI:103291,MOUSE|MGI=MGI=103291|UniProtKB=Q61818,ENSMUSP00000070896,MOUSE03753,19377,ENSMUSG00000062115,EOG090M00ED	Inparanoid,HomoloGene,HGNC,Panther,Treefam,OMA,NCBI,Ensembl,OrthoDB	9	HGNC:9834_MGI:103291
401409	ENSG00000146955	HGNC:19982	RAB19, member RAS oncogene family	RAB19	7q34	A4D1S5,22623,ENOG411B4QJ,Phy0024EDL_HUMAN,HGNC:19982,HUMAN|HGNC=19982|UniProtKB=A4D1S5,ENSP00000440167,HUMAN27048,401409,ENSG00000146955,EOG090M0BLP	19331	ENSMUSG00000029923	MGI:103292	RAB19, member RAS oncogene family	Rab19	6	P35294,22623,ENOG411B4QJ,Phy0009HXX_MOUSE,MGI:103292,MOUSE|MGI=MGI=103292|UniProtKB=P35294,ENSMUSP00000031986,MOUSE39446,19331,ENSMUSG00000029923,EOG090M0BLP	Inparanoid,HomoloGene,EggNOG,PhylomeDB,HGNC,Panther,Treefam,OMA,NCBI,Ensembl,OrthoDB	11	HGNC:19982_MGI:103292
5783	ENSG00000163629	HGNC:9646	protein tyrosine phosphatase, non-receptor type 13	PTPN13	4q21.3	Q12923,7909,ENOG411B2SI,HGNC:9646,HUMAN|HGNC=9646|UniProtKB=Q12923,ENSP00000394794,5783,HUMAN22632,ENSG00000163629,EOG090M006G	19249	ENSMUSG00000034573	MGI:103293	protein tyrosine phosphatase, non-receptor type 13	Ptpn13	5	Q64512,7909,ENOG411B2SI,MGI:103293,MOUSE|MGI=MGI=103293|UniProtKB=Q64512,ENSMUSP00000048119,19249,MOUSE36993,ENSMUSG00000034573,EOG090M006G	Inparanoid,HomoloGene,EggNOG,HGNC,Panther,Treefam,NCBI,OMA,Ensembl,OrthoDB	10	HGNC:9646_MGI:103293
5553	ENSG00000186652	HGNC:9362	proteoglycan 2, pro eosinophil major basic protein	PRG2	11q12.1	P13727,2044,ENOG411B4Z6,Phy00081ER_HUMAN,HGNC:9362,ENSP00000312134,HUMAN|HGNC=9362|UniProtKB=P13727,ENSP00000312134,HUMAN04546,5553,ENSG00000186652,EOG090M0BI0	19074	ENSMUSG00000027073	MGI:103294	proteoglycan 2, bone marrow	Prg2	2	Q61878,2044,ENOG411B4Z6,Phy000A5E1_MOUSE,MGI:103294,ENSMUSP00000028467,MOUSE|MGI=MGI=103294|UniProtKB=Q61878,ENSMUSP00000028467,MOUSE26672,19074,ENSMUSG00000027073,EOG090M0BI0	Inparanoid,HomoloGene,EggNOG,PhylomeDB,HGNC,OrthoMCL,Panther,Treefam,OMA,NCBI,Ensembl,OrthoDB	12	HGNC:9362_MGI:103294
5444	ENSG00000005421	HGNC:9204	paraoxonase 1	PON1	7q21.3	P27169,68058,ENOG411B2HK,Phy0008IGH_HUMAN,ENSP00000222381,HGNC:9204,HUMAN|HGNC=9204|UniProtKB=P27169,ENSP00000222381,5444,HUMAN26569,ENSG00000005421,EOG090M081A	18979	ENSMUSG00000002588	MGI:103295	paraoxonase 1	Pon1	6	P52430,68058,ENOG411B2HK,Phy0009HPZ_MOUSE,ENSMUSP00000002663,MGI:103295,MOUSE|MGI=MGI=103295|UniProtKB=P52430,ENSMUSP00000002663,18979,MOUSE38941,ENSMUSG00000002588,EOG090M081A	Inparanoid,HomoloGene,EggNOG,PhylomeDB,OrthoMCL,HGNC,Panther,Treefam,NCBI,OMA,Ensembl,OrthoDB	12	HGNC:9204_MGI:103295
4775	ENSG00000072736	HGNC:7777	nuclear factor of activated T cells 3	NFATC3	16q22.1	Q12968,27827,ENOG411B4BJ,HGNC:7777,ENSP00000300659,HUMAN|HGNC=7777|UniProtKB=Q12968,ENSP00000300659,4775,HUMAN11282,ENSG00000072736,EOG090M01II	18021	ENSMUSG00000031902	MGI:103296	nuclear factor of activated T cells, cytoplasmic, calcineurin dependent 3	Nfatc3	8	P97305,27827,ENOG411B4BJ,MGI:103296,ENSMUSP00000104931,MOUSE|MGI=MGI=103296|UniProtKB=P97305,ENSMUSP00000104931,18021,MOUSE49431,ENSMUSG00000031902,EOG090M01II	Inparanoid,HomoloGene,EggNOG,HGNC,OrthoMCL,Panther,Treefam,NCBI,OMA,Ensembl,OrthoDB	11	HGNC:7777_MGI:103296
538	ENSG00000165240	HGNC:869	ATPase copper transporting alpha	ATP7A	Xq21.1	ENOG411AU3S,EOG090M00RD	11979	ENSMUSG00000006567	MGI:103297	ATPase, Cu++ transporting, beta polypeptide	Atp7b	8	ENOG411AU3S,EOG090M00RD	EggNOG,OrthoDB	2	HGNC:869_MGI:103297
540	ENSG00000123191	HGNC:870	ATPase copper transporting beta	ATP7B	13q14.3	P35670,20063,HGNC:870,ENSP00000242839,HUMAN|HGNC=870|UniProtKB=P35670,ENSP00000242839,540,HUMAN07690,ENSG00000123191,EOG090M00RD	11979	ENSMUSG00000006567	MGI:103297	ATPase, Cu++ transporting, beta polypeptide	Atp7b	8	Q64446,20063,MGI:103297,ENSMUSP00000006742,MOUSE|MGI=MGI=103297|UniProtKB=Q64446,ENSMUSP00000006742,11979,MOUSE47747,ENSMUSG00000006567,EOG090M00RD	Inparanoid,HomoloGene,HGNC,OrthoMCL,Panther,Treefam,NCBI,OMA,Ensembl,OrthoDB	10	HGNC:870_MGI:103297
339	ENSG00000111701	HGNC:604	apolipoprotein B mRNA editing enzyme catalytic subunit 1	APOBEC1	12p13.31	1243,ENOG411B207,Phy00082FN_HUMAN,HGNC:604,ENSP00000229304,HUMAN|HGNC=604|UniProtKB=P41238,ENSP00000229304,339,HUMAN05922,ENSG00000111701,EOG090M0C15	11810	ENSMUSG00000040613	MGI:103298	apolipoprotein B mRNA editing enzyme, catalytic polypeptide 1	Apobec1	6	1243,ENOG411B207,Phy0009IQ9_MOUSE,MGI:103298,ENSMUSP00000108205,MOUSE|MGI=MGI=103298|UniProtKB=P51908,ENSMUSP00000108205,11810,MOUSE41323,ENSMUSG00000040613,EOG090M0C15	HomoloGene,EggNOG,PhylomeDB,HGNC,OrthoMCL,Panther,Treefam,NCBI,OMA,Ensembl,OrthoDB	11	HGNC:604_MGI:103298
5933	ENSG00000080839	HGNC:9893	RB transcriptional corepressor like 1	RBL1	20q11.23	P28749,2172,ENOG411AVGS,HGNC:9893,ENSP00000362768,HUMAN|HGNC=9893|UniProtKB=P28749,ENSP00000362768,5933,HUMAN18962,ENSG00000080839,EOG090M016V	19650	ENSMUSG00000027641	MGI:103300	RB transcriptional corepressor like 1	Rbl1	2	Q64701,2172,ENOG411AVGS,MGI:103300,ENSMUSP00000029170,MOUSE|MGI=MGI=103300|UniProtKB=Q64701,ENSMUSP00000029170,19650,MOUSE28523,ENSMUSG00000027641,EOG090M016V	Inparanoid,HomoloGene,EggNOG,HGNC,OrthoMCL,Panther,Treefam,NCBI,OMA,Ensembl,OrthoDB	11	HGNC:9893_MGI:103300
785	ENSG00000182389	HGNC:1404	calcium voltage-gated channel auxiliary subunit beta 4	CACNB4	2q23.3	O00305,20188,ENOG411AVM8,Phy001R4UM_HUMAN,HGNC:1404,HUMAN|HGNC=1404|UniProtKB=O00305,ENSP00000438949,785,HUMAN17734,ENSG00000182389,EOG090M04Y8	12298	ENSMUSG00000017412	MGI:103301	calcium channel, voltage-dependent, beta 4 subunit	Cacnb4	2	Q8R0S4,20188,ENOG411AVM8,Phy001RPAT_MOUSE,MGI:103301,MOUSE|MGI=MGI=103301|UniProtKB=Q8R0S4,ENSMUSP00000077438,12298,MOUSE26183,ENSMUSG00000017412,EOG090M04Y8	Inparanoid,HomoloGene,EggNOG,PhylomeDB,HGNC,Panther,Treefam,NCBI,OMA,Ensembl,OrthoDB	11	HGNC:1404_MGI:103301
655	ENSG00000101144	HGNC:1074	bone morphogenetic protein 7	BMP7	20q13.31	P18075,20410,ENOG411ATWB,Phy0008C99_HUMAN,HGNC:1074,ENSP00000379204,HUMAN|HGNC=1074|UniProtKB=P18075,ENSP00000379204,655,HUMAN19193,ENSG00000101144,EOG090M05IG	12162	ENSMUSG00000008999	MGI:103302	bone morphogenetic protein 7	Bmp7	2	P23359,20410,ENOG411ATWB,Phy000A6ET_MOUSE,MGI:103302,ENSMUSP00000009143,MOUSE|MGI=MGI=103302|UniProtKB=P23359,ENSMUSP00000009143,12162,MOUSE28919,ENSMUSG00000008999,EOG090M05IG	Inparanoid,HomoloGene,EggNOG,PhylomeDB,HGNC,OrthoMCL,Panther,Treefam,NCBI,OMA,Ensembl,OrthoDB	12	HGNC:1074_MGI:103302
238	ENSG00000171094	HGNC:427	ALK receptor tyrosine kinase	ALK	2p23.2-p23.1	Q9UM73,68387,ENOG411ARBE,HGNC:427,HUMAN|HGNC=427|UniProtKB=Q9UM73,ENSP00000373700,ENSP00000373700,238,HUMAN16801,ENSG00000171094,EOG090M00LS	11682	ENSMUSG00000055471	MGI:103305	anaplastic lymphoma kinase	Alk	17	P97793,68387,ENOG411ARBE,MGI:103305,MOUSE|MGI=MGI=103305|UniProtKB=P97793,ENSMUSP00000083840,ENSMUSP00000083840,11682,MOUSE18627,ENSMUSG00000055471,EOG090M00LS	Inparanoid,HomoloGene,EggNOG,HGNC,Panther,OrthoMCL,Treefam,NCBI,OMA,Ensembl,OrthoDB	11	HGNC:427_MGI:103305
7074	ENSG00000156299	HGNC:11805	T cell lymphoma invasion and metastasis 1	TIAM1	21q22.11	Q13009,2443,ENOG411BBJT,HGNC:11805,ENSP00000286827,HUMAN|HGNC=11805|UniProtKB=Q13009,ENSP00000286827,7074,HUMAN19427,ENSG00000156299,EOG090M00GV	21844	ENSMUSG00000002489	MGI:103306	T cell lymphoma invasion and metastasis 1	Tiam1	16	Q60610,2443,ENOG411BBJT,MGI:103306,ENSMUSP00000109759,MOUSE|MGI=MGI=103306|UniProtKB=Q60610,ENSMUSP00000126020,21844,MOUSE16256,ENSMUSG00000002489,EOG090M00GV	Inparanoid,HomoloGene,EggNOG,HGNC,OrthoMCL,Panther,Treefam,NCBI,OMA,Ensembl,OrthoDB	11	HGNC:11805_MGI:103306
784	ENSG00000167535	HGNC:1403	calcium voltage-gated channel auxiliary subunit beta 3	CACNB3	12q13.12	P54284,20187,ENOG411AXSB,HGNC:1403,ENSP00000301050,HUMAN|HGNC=1403|UniProtKB=P54284,ENSP00000301050,784,HUMAN06311,ENSG00000167535,EOG090M05EU	12297	ENSMUSG00000003352	MGI:103307	calcium channel, voltage-dependent, beta 3 subunit	Cacnb3	15	P54285,20187,ENOG411AXSB,MGI:103307,ENSMUSP00000003442,MOUSE|MGI=MGI=103307|UniProtKB=P54285,ENSMUSP00000003442,12297,MOUSE14618,ENSMUSG00000003352,EOG090M05EU	Inparanoid,HomoloGene,EggNOG,HGNC,OrthoMCL,Panther,Treefam,NCBI,OMA,Ensembl,OrthoDB	11	HGNC:1403_MGI:103307
2319	ENSG00000132589	HGNC:3758	flotillin 2	FLOT2	17q11.2	Q14254,ENOG411AV6G,3293,HGNC:3758,HUMAN|HGNC=3758|UniProtKB=Q14254,ENSP00000378368,2319,HUMAN12291,ENSG00000132589,EOG090M05F0	14252	ENSMUSG00000061981	MGI:103309	flotillin 2	Flot2	11	Q60634,ENOG411AV6G,3293,MGI:103309,MOUSE|MGI=MGI=103309|UniProtKB=Q60634,ENSMUSP00000072136,14252,MOUSE04654,ENSMUSG00000061981,EOG090M05F0	Inparanoid,EggNOG,HomoloGene,HGNC,Panther,Treefam,NCBI,OMA,Ensembl,OrthoDB	10	HGNC:3758_MGI:103309
5796	ENSG00000152894	HGNC:9674	protein tyrosine phosphatase, receptor type K	PTPRK	6q22.33	Q15262,55693,ENOG411B3E5,Phy001R7HH_HUMAN,HGNC:9674,HUMAN|HGNC=9674|UniProtKB=Q15262,ENSP00000357196,5796,HUMAN25568,ENSG00000152894,EOG090M00H6	19272	ENSMUSG00000019889	MGI:103310	protein tyrosine phosphatase, receptor type, K	Ptprk	10	P35822,55693,ENOG411B3E5,Phy001RS1P_MOUSE,MGI:103310,MOUSE|MGI=MGI=103310|UniProtKB=P35822,ENSMUSP00000126279,19272,MOUSE00373,ENSMUSG00000019889,EOG090M00H6	Inparanoid,HomoloGene,EggNOG,PhylomeDB,HGNC,Panther,Treefam,NCBI,OMA,Ensembl,OrthoDB	11	HGNC:9674_MGI:103310
1182	ENSG00000109572	HGNC:2021	chloride voltage-gated channel 3	CLCN3	4q33	P51790,20435,ENOG411ASQJ,HGNC:2021,HUMAN|HGNC=2021|UniProtKB=P51790,ENSP00000261514,ENSP00000261514,1182,HUMAN23043,ENSG00000109572,EOG090M0252	12725	ENSMUSG00000004319	MGI:103555	chloride channel, voltage-sensitive 3	Clcn3	8	P51791,20435,ENOG411ASQJ,MGI:103555,MOUSE|MGI=MGI=103555|UniProtKB=P51791,ENSMUSP00000004430,ENSMUSP00000004430,12725,MOUSE48281,ENSMUSG00000004319,EOG090M0252	Inparanoid,HomoloGene,EggNOG,HGNC,Panther,OrthoMCL,Treefam,NCBI,OMA,Ensembl,OrthoDB	11	HGNC:2021_MGI:103555
1183	ENSG00000073464	HGNC:2022	chloride voltage-gated channel 4	CLCN4	Xp22.2	ENSP00000370213,EOG090M0252	12725	ENSMUSG00000004319	MGI:103555	chloride channel, voltage-sensitive 3	Clcn3	8	ENSMUSP00000004430,EOG090M0252	OrthoMCL,OrthoDB	2	HGNC:2022_MGI:103555
1184	ENSG00000171365	HGNC:2023	chloride voltage-gated channel 5	CLCN5	Xp11.23	ENSP00000365259,EOG090M0252	12725	ENSMUSG00000004319	MGI:103555	chloride channel, voltage-sensitive 3	Clcn3	8	ENSMUSP00000004430,EOG090M0252	OrthoMCL,OrthoDB	2	HGNC:2023_MGI:103555
6387	ENSG00000107562	HGNC:10672	C-X-C motif chemokine ligand 12	CXCL12	10q11.21	P48061,128606,ENOG411B6UX,Phy001R7RW_HUMAN,HGNC:10672,HUMAN|HGNC=10672|UniProtKB=P48061,ENSP00000379140,ENSP00000379140,HUMAN03055,6387,ENSG00000107562,EOG090M0G8Z	20315	ENSMUSG00000061353	MGI:103556	chemokine (C-X-C motif) ligand 12	Cxcl12	6	P40224,128606,ENOG411B6UX,Phy0038VBY_MOUSE,MGI:103556,MOUSE|MGI=MGI=103556|UniProtKB=P40224,ENSMUSP00000072800,ENSMUSP00000072800,MOUSE41138,20315,ENSMUSG00000061353,EOG090M0G8Z	Inparanoid,HomoloGene,EggNOG,PhylomeDB,HGNC,Panther,OrthoMCL,Treefam,OMA,NCBI,Ensembl,OrthoDB	12	HGNC:10672_MGI:103556
7508	ENSG00000154767	HGNC:12816	XPC complex subunit, DNA damage recognition and repair factor	XPC	3p25.1	Q01831,ENOG411AVY3,3401,Phy0024HKO_HUMAN,HGNC:12816,ENSP00000285021,HUMAN|HGNC=12816|UniProtKB=Q01831,ENSP00000285021,7508,HUMAN20537,ENSG00000154767,EOG090M02UG	22591	ENSMUSG00000030094	MGI:103557	xeroderma pigmentosum, complementation group C	Xpc	6	P51612,ENOG411AVY3,3401,Phy0009IHI_MOUSE,MGI:103557,ENSMUSP00000032182,MOUSE|MGI=MGI=103557|UniProtKB=P51612,ENSMUSP00000032182,22591,MOUSE40745,ENSMUSG00000030094,EOG090M02UG	Inparanoid,EggNOG,HomoloGene,PhylomeDB,HGNC,OrthoMCL,Panther,Treefam,NCBI,OMA,Ensembl,OrthoDB	12	HGNC:12816_MGI:103557
54345	ENSG00000203883	HGNC:11194	SRY-box 18	SOX18	20q13.33	P35713,7546,Phy0008CEG_HUMAN,HGNC:11194,ENSP00000341815,HUMAN|HGNC=11194|UniProtKB=P35713,HUMAN19318,54345,ENSG00000203883,EOG090M0ADI	20672	ENSMUSG00000046470	MGI:103559	SRY (sex determining region Y)-box 18	Sox18	2	P43680,7546,Phy000A6LF_MOUSE,MGI:103559,ENSMUSP00000062759,MOUSE|MGI=MGI=103559|UniProtKB=P43680,MOUSE29242,20672,ENSMUSG00000046470,EOG090M0ADI	Inparanoid,HomoloGene,PhylomeDB,HGNC,OrthoMCL,Panther,OMA,NCBI,Ensembl,OrthoDB	10	HGNC:11194_MGI:103559
3836	ENSG00000114030	HGNC:6394	karyopherin subunit alpha 1	KPNA1	3q21.1	P52294,55642,ENOG411B3J3,Phy0008E3B_HUMAN,HGNC:6394,HUMAN|HGNC=6394|UniProtKB=P52294,ENSP00000343701,ENSP00000343701,3836,HUMAN21390,ENSG00000114030,EOG090M04LZ	16646	ENSMUSG00000022905	MGI:103560	karyopherin (importin) alpha 1	Kpna1	16	Q60960,55642,ENOG411B3J3,Phy0009VA7_MOUSE,MGI:103560,MOUSE|MGI=MGI=103560|UniProtKB=Q60960,ENSMUSP00000004054,ENSMUSP00000004054,16646,MOUSE15751,ENSMUSG00000022905,EOG090M04LZ	Inparanoid,HomoloGene,EggNOG,PhylomeDB,HGNC,Panther,OrthoMCL,Treefam,NCBI,OMA,Ensembl,OrthoDB	12	HGNC:6394_MGI:103560
23633	ENSG00000025800	HGNC:6399	karyopherin subunit alpha 6	KPNA6	1p35.2	ENSP00000362728,EOG090M04LZ	16646	ENSMUSG00000022905	MGI:103560	karyopherin (importin) alpha 1	Kpna1	16	ENSMUSP00000004054,EOG090M04LZ	OrthoMCL,OrthoDB	2	HGNC:6399_MGI:103560
3838	ENSG00000182481	HGNC:6395	karyopherin subunit alpha 2	KPNA2	17q24.2	P52292,1708,Phy00087OT_HUMAN,HGNC:6395,HUMAN|HGNC=6395|UniProtKB=P52292,ENSP00000332455,ENSP00000332455,3838,HUMAN13221,ENSG00000182481,EOG090M077H	16647	ENSMUSG00000018362	MGI:103561	karyopherin (importin) alpha 2	Kpna2	11	P52293,1708,Phy0009X4M_MOUSE,MGI:103561,MOUSE|MGI=MGI=103561|UniProtKB=P52293,ENSMUSP00000018506,ENSMUSP00000018506,16647,MOUSE05916,ENSMUSG00000018362,EOG090M077H	Inparanoid,HomoloGene,PhylomeDB,HGNC,Panther,OrthoMCL,Treefam,NCBI,OMA,Ensembl,OrthoDB	11	HGNC:6395_MGI:103561
3290	ENSG00000117594	HGNC:5208	hydroxysteroid 11-beta dehydrogenase 1	HSD11B1	1q32.2	P28845,68471,ENOG411AWQ0,Phy0007ZHE_HUMAN,HGNC:5208,HUMAN|HGNC=5208|UniProtKB=P28845,ENSP00000355995,ENSP00000355995,HUMAN02458,3290,ENSG00000117594,EOG090M0AOY	15483	ENSMUSG00000016194	MGI:103562	hydroxysteroid 11-beta dehydrogenase 1	Hsd11b1	1	P50172,68471,ENOG411AWQ0,Phy0009OBH_MOUSE,MGI:103562,MOUSE|MGI=MGI=103562|UniProtKB=P50172,ENSMUSP00000016338,ENSMUSP00000125620,MOUSE24842,15483,ENSMUSG00000016194,EOG090M0AOY	Inparanoid,HomoloGene,EggNOG,PhylomeDB,HGNC,Panther,OrthoMCL,Treefam,OMA,NCBI,Ensembl,OrthoDB	12	HGNC:5208_MGI:103562
923	ENSG00000013725	HGNC:1691	CD6 molecule	CD6	11q12.2	P30203,4893,ENOG411B037,HGNC:1691,ENSP00000323280,HUMAN|HGNC=1691|UniProtKB=P30203,ENSP00000323280,923,ENSG00000013725,EOG090M048S	12511	ENSMUSG00000024670	MGI:103566	CD6 antigen	Cd6	19	Q61003,4893,ENOG411B037,MGI:103566,ENSMUSP00000079172,MOUSE|MGI=MGI=103566|UniProtKB=Q61003,ENSMUSP00000079172,12511,ENSMUSG00000024670,EOG090M048S	Inparanoid,HomoloGene,EggNOG,HGNC,OrthoMCL,Panther,Treefam,NCBI,Ensembl,OrthoDB	10	HGNC:1691_MGI:103566
643	ENSG00000160683	HGNC:1060	C-X-C motif chemokine receptor 5	CXCR5	11q23.3	P32302,1298,ENOG411AXNN,HGNC:1060,ENSP00000292174,HUMAN|HGNC=1060|UniProtKB=P32302,ENSP00000292174,643,HUMAN05587,ENSG00000160683,EOG090M06WT	12145	ENSMUSG00000047880	MGI:103567	chemokine (C-X-C motif) receptor 5	Cxcr5	9	Q04683,1298,ENOG411AXNN,MGI:103567,ENSMUSP00000050444,MOUSE|MGI=MGI=103567|UniProtKB=Q04683,ENSMUSP00000137518,12145,MOUSE51009,ENSMUSG00000047880,EOG090M06WT	Inparanoid,HomoloGene,EggNOG,HGNC,OrthoMCL,Panther,Treefam,NCBI,OMA,Ensembl,OrthoDB	11	HGNC:1060_MGI:103567
7504	ENSG00000047597	HGNC:12811	X-linked Kx blood group	XK	Xp21.1	P51811,36393,Phy0008L3Z_HUMAN,HGNC:12811,ENSP00000367879,HUMAN|HGNC=12811|UniProtKB=P51811,ENSP00000367879,7504,HUMAN29727,ENSG00000047597,EOG090M06K9	22439	ENSMUSG00000015342	MGI:103569	X-linked Kx blood group	Xk	X	Q9QXY7,36393,Phy0009RLM_MOUSE,MGI:103569,ENSMUSP00000015486,MOUSE|MGI=MGI=103569|UniProtKB=Q9QXY7,ENSMUSP00000015486,22439,MOUSE53648,ENSMUSG00000015342,EOG090M06K9	Inparanoid,HomoloGene,PhylomeDB,HGNC,OrthoMCL,Panther,Treefam,NCBI,OMA,Ensembl,OrthoDB	11	HGNC:12811_MGI:103569
1053	ENSG00000092067	HGNC:1836	CCAAT enhancer binding protein epsilon	CEBPE	14q11.2	Q15744,1367,Phy000842L_HUMAN,HGNC:1836,ENSP00000206513,HUMAN|HGNC=1836|UniProtKB=Q15744,ENSP00000206513,1053,HUMAN08150,ENSG00000092067,EOG090M09ZL	110794	ENSMUSG00000052435	MGI:103572	CCAAT/enhancer binding protein (C/EBP), epsilon	Cebpe	14	Q6PZD9,1367,Phy0009R1H_MOUSE,MGI:103572,ENSMUSP00000068927,MOUSE|MGI=MGI=103572|UniProtKB=Q6PZD9,ENSMUSP00000068927,110794,MOUSE12300,ENSMUSG00000052435,EOG090M09ZL	Inparanoid,HomoloGene,PhylomeDB,HGNC,OrthoMCL,Panther,Treefam,NCBI,OMA,Ensembl,OrthoDB	11	HGNC:1836_MGI:103572
1052	ENSG00000221869	HGNC:1835	CCAAT enhancer binding protein delta	CEBPD	8q11.21	P49716,3808,Phy0008JE7_HUMAN,HGNC:1835,HUMAN|HGNC=1835|UniProtKB=P49716,1052,HUMAN27780,ENSG00000221869	12609	ENSMUSG00000071637	MGI:103573	CCAAT/enhancer binding protein (C/EBP), delta	Cebpd	16	Q00322,3808,Phy003F0JO_MOUSE,MGI:103573,MOUSE|MGI=MGI=103573|UniProtKB=Q00322,12609,MOUSE15179,ENSMUSG00000071637	Inparanoid,HomoloGene,PhylomeDB,HGNC,Panther,NCBI,OMA,Ensembl	8	HGNC:1835_MGI:103573
273	ENSG00000078053	HGNC:471	amphiphysin	AMPH	7p14.1	P49418,121585,ENOG411AYR6,Phy0008I39_HUMAN,HGNC:471,HUMAN|HGNC=471|UniProtKB=P49418,ENSP00000348602,ENSP00000348602,273,HUMAN26208,ENSG00000078053,EOG090M04Y6	218038	ENSMUSG00000021314	MGI:103574	amphiphysin	Amph	13	Q7TQF7,121585,ENOG411AYR6,Phy0009TY6_MOUSE,MGI:103574,MOUSE|MGI=MGI=103574|UniProtKB=Q7TQF7,ENSMUSP00000003345,ENSMUSP00000003345,218038,MOUSE08734,ENSMUSG00000021314,EOG090M04Y6	Inparanoid,HomoloGene,EggNOG,PhylomeDB,HGNC,Panther,OrthoMCL,Treefam,NCBI,OMA,Ensembl,OrthoDB	12	HGNC:471_MGI:103574
6500	ENSG00000113558	HGNC:10899	S-phase kinase associated protein 1	SKP1	5q31.1	P63208,38775,ENOG411B3NQ,Phy0008G30_HUMAN,HGNC:10899,ENSP00000231487,HUMAN|HGNC=10899|UniProtKB=P63208,ENSP00000231487,6500,HUMAN23800,ENSG00000113558,EOG090M0EBJ	21402	ENSMUSG00000036309	MGI:103575	S-phase kinase-associated protein 1A	Skp1a	11	Q9WTX5,38775,ENOG411B3NQ,Phy000A1QG_MOUSE,MGI:103575,ENSMUSP00000038744,MOUSE|MGI=MGI=103575|UniProtKB=Q9WTX5,ENSMUSP00000038744,21402,MOUSE03460,ENSMUSG00000036309,EOG090M0EBJ	Inparanoid,HomoloGene,EggNOG,PhylomeDB,HGNC,OrthoMCL,Panther,Treefam,NCBI,OMA,Ensembl,OrthoDB	12	HGNC:10899_MGI:103575
6356	ENSG00000172156	HGNC:10610	C-C motif chemokine ligand 11	CCL11	17q12	7929,ENOG411B6M2,Phy000874B_HUMAN,HGNC:10610,ENSP00000302234,ENSP00000302234,HUMAN12389,ENSG00000172156,EOG090M0FHY	20292	ENSMUSG00000020676	MGI:103576	chemokine (C-C motif) ligand 11	Ccl11	11	7929,ENOG411B6M2,Phy000A2CF_MOUSE,MGI:103576,ENSMUSP00000000342,ENSMUSP00000000342,MOUSE04796,ENSMUSG00000020676,EOG090M0FHY	HomoloGene,EggNOG,PhylomeDB,HGNC,OrthoMCL,Treefam,OMA,Ensembl,OrthoDB	9	HGNC:10610_MGI:103576
6357	ENSG00000181374	HGNC:10611	C-C motif chemokine ligand 13	CCL13	17q12	HUMAN12391,EOG090M0FHY	20292	ENSMUSG00000020676	MGI:103576	chemokine (C-C motif) ligand 11	Ccl11	11	MOUSE04796,EOG090M0FHY	OMA,OrthoDB	2	HGNC:10611_MGI:103576
6354	ENSG00000108688	HGNC:10634	C-C motif chemokine ligand 7	CCL7	17q12	HUMAN12387,EOG090M0FHY	20292	ENSMUSG00000020676	MGI:103576	chemokine (C-C motif) ligand 11	Ccl11	11	MOUSE04796,EOG090M0FHY	OMA,OrthoDB	2	HGNC:10634_MGI:103576
6355	ENSG00000108700	HGNC:10635	C-C motif chemokine ligand 8	CCL8	17q12	P80075,HUMAN|HGNC=10635|UniProtKB=P80075,HUMAN12390,EOG090M0FHY	20292	ENSMUSG00000020676	MGI:103576	chemokine (C-C motif) ligand 11	Ccl11	11	P48298,MOUSE|MGI=MGI=103576|UniProtKB=P48298,MOUSE04796,EOG090M0FHY	Inparanoid,Panther,OMA,OrthoDB	4	HGNC:10635_MGI:103576
9421	ENSG00000113196	HGNC:4807	heart and neural crest derivatives expressed 1	HAND1	5q33.2	O96004,3545,ENOG411AUK6,Phy0008GB8_HUMAN,HGNC:4807,ENSP00000231121,HUMAN|HGNC=4807|UniProtKB=O96004,ENSP00000231121,9421,HUMAN24120,ENSG00000113196,EOG090M0DWZ	15110	ENSMUSG00000037335	MGI:103577	heart and neural crest derivatives expressed 1	Hand1	11	Q64279,3545,ENOG411AUK6,Phy000A1SP_MOUSE,MGI:103577,ENSMUSP00000046999,MOUSE|MGI=MGI=103577|UniProtKB=Q64279,ENSMUSP00000046999,15110,MOUSE03609,ENSMUSG00000037335,EOG090M0DWZ	Inparanoid,HomoloGene,EggNOG,PhylomeDB,HGNC,OrthoMCL,Panther,Treefam,NCBI,OMA,Ensembl,OrthoDB	12	HGNC:4807_MGI:103577
8174	ENSG00000099866	HGNC:6765	mucosal vascular addressin cell adhesion molecule 1	MADCAM1	19p13.3	Q13477,ENOG411B45B,ENSP00000215637,HGNC:6765,HUMAN|HGNC=6765|UniProtKB=Q13477,ENSP00000215637,8174,ENSG00000099866,EOG090M0ACP	17123	ENSMUSG00000020310	MGI:103579	mucosal vascular addressin cell adhesion molecule 1	Madcam1	10	Q61826,ENOG411B45B,ENSMUSP00000020554,MGI:103579,MOUSE|MGI=MGI=103579|UniProtKB=Q61826,ENSMUSP00000020554,17123,ENSMUSG00000020310,EOG090M0ACP	Inparanoid,EggNOG,OrthoMCL,HGNC,Panther,Treefam,NCBI,Ensembl,OrthoDB	9	HGNC:6765_MGI:103579
9464	ENSG00000164107	HGNC:4808	heart and neural crest derivatives expressed 2	HAND2	4q34.1	P61296,32092,ENOG411AW1M,Phy0008FG4_HUMAN,HGNC:4808,ENSP00000352565,HUMAN|HGNC=4808|UniProtKB=P61296,ENSP00000352565,9464,HUMAN23056,ENSG00000164107,EOG090M0D3F	15111	ENSMUSG00000038193	MGI:103580	heart and neural crest derivatives expressed 2	Hand2	8	Q61039,32092,ENOG411AW1M,Phy0009OQS_MOUSE,MGI:103580,ENSMUSP00000044983,MOUSE|MGI=MGI=103580|UniProtKB=Q61039,ENSMUSP00000044983,15111,MOUSE48257,ENSMUSG00000038193,EOG090M0D3F	Inparanoid,HomoloGene,EggNOG,PhylomeDB,HGNC,OrthoMCL,Panther,Treefam,NCBI,OMA,Ensembl,OrthoDB	12	HGNC:4808_MGI:103580
4593	ENSG00000030304	HGNC:7525	muscle associated receptor tyrosine kinase	MUSK	9q31.3	O15146,4084,ENOG411BAN2,ENSP00000189978,HGNC:7525,HUMAN|HGNC=7525|UniProtKB=O15146,ENSP00000363571,4593,HUMAN29024,ENSG00000030304,EOG090M01TK	18198	ENSMUSG00000057280	MGI:103581	muscle, skeletal, receptor tyrosine kinase	Musk	4	Q61006,4084,ENOG411BAN2,ENSMUSP00000095665,MGI:103581,MOUSE|MGI=MGI=103581|UniProtKB=Q61006,ENSMUSP00000081625,18198,MOUSE32705,ENSMUSG00000057280,EOG090M01TK	Inparanoid,HomoloGene,EggNOG,OrthoMCL,HGNC,Panther,Treefam,NCBI,OMA,Ensembl,OrthoDB	11	HGNC:7525_MGI:103581
100533467	ENSG00000270181	HGNC:43690	BIVM-ERCC5 readthrough	BIVM-ERCC5	13q33.1	HUMAN|HGNC=43690|UniProtKB=R4GMW8,HUMAN07821,ENSG00000270181,EOG090M01EH	22592	ENSMUSG00000026048	MGI:103582	excision repair cross-complementing rodent repair deficiency, complementation group 5	Ercc5	1	MOUSE|MGI=MGI=103582|UniProtKB=P35689,MOUSE22035,ENSMUSG00000026048,EOG090M01EH	Panther,OMA,Ensembl,OrthoDB	4	HGNC:43690_MGI:103582
2073	ENSG00000134899	HGNC:3437	ERCC excision repair 5, endonuclease	ERCC5	13q33.1	P28715,133551,ENOG411AY65,HGNC:3437,ENSP00000347978,HUMAN|HGNC=3437|UniProtKB=P28715,ENSP00000347978,2073,HUMAN07822,EOG090M01EH	22592	ENSMUSG00000026048	MGI:103582	excision repair cross-complementing rodent repair deficiency, complementation group 5	Ercc5	1	P35689,133551,ENOG411AY65,MGI:103582,ENSMUSP00000027214,MOUSE|MGI=MGI=103582|UniProtKB=P35689,ENSMUSP00000027214,22592,MOUSE22035,EOG090M01EH	Inparanoid,HomoloGene,EggNOG,HGNC,OrthoMCL,Panther,Treefam,NCBI,OMA,OrthoDB	10	HGNC:3437_MGI:103582
5395	ENSG00000122512	HGNC:9122	PMS1 homolog 2, mismatch repair system component	PMS2	7p22.1	P54278,133560,ENOG411AXMZ,HGNC:9122,HUMAN|HGNC=9122|UniProtKB=P54278,ENSP00000265849,HUMAN25957,ENSG00000122512,EOG090M01WC	18861	ENSMUSG00000079109	MGI:104288	PMS1 homolog2, mismatch repair system component	Pms2	5	P54279,133560,ENOG411AXMZ,MGI:104288,MOUSE|MGI=MGI=104288|UniProtKB=P54279,ENSMUSP00000119875,MOUSE38664,ENSMUSG00000079109,EOG090M01WC	Inparanoid,HomoloGene,EggNOG,HGNC,Panther,Treefam,OMA,Ensembl,OrthoDB	9	HGNC:9122_MGI:104288
7301	ENSG00000092445	HGNC:12446	TYRO3 protein tyrosine kinase	TYRO3	15q15.1	Q06418,4585,ENOG411AVQN,HGNC:12446,HUMAN|HGNC=12446|UniProtKB=Q06418,ENSP00000263798,HUMAN09322,7301,ENSG00000092445,EOG090M022N	22174	ENSMUSG00000027298	MGI:104294	TYRO3 protein tyrosine kinase 3	Tyro3	2	P55144,4585,ENOG411AVQN,MGI:104294,MOUSE|MGI=MGI=104294|UniProtKB=P55144,ENSMUSP00000028763,MOUSE27491,22174,ENSMUSG00000027298,EOG090M022N	Inparanoid,HomoloGene,EggNOG,HGNC,Panther,Treefam,OMA,NCBI,Ensembl,OrthoDB	10	HGNC:12446_MGI:104294
6503	ENSG00000155926	HGNC:10902	Src like adaptor	SLA	8q24.22	Q13239,36206,ENOG411AZ66,Phy0008JQL_HUMAN,HGNC:10902,HUMAN|HGNC=10902|UniProtKB=Q13239,ENSP00000394049,ENSP00000394049,6503,HUMAN28256,ENSG00000155926,EOG090M09EP	20491	ENSMUSG00000022372	MGI:104295	src-like adaptor	Sla	15	Q60898,36206,ENOG411AZ66,Phy0009PVU_MOUSE,MGI:104295,MOUSE|MGI=MGI=104295|UniProtKB=Q60898,ENSMUSP00000098138,ENSMUSP00000131865,20491,MOUSE13694,ENSMUSG00000022372,EOG090M09EP	Inparanoid,HomoloGene,EggNOG,PhylomeDB,HGNC,Panther,OrthoMCL,Treefam,NCBI,OMA,Ensembl,OrthoDB	12	HGNC:10902_MGI:104295
4857	ENSG00000139910	HGNC:7886	NOVA alternative splicing regulator 1	NOVA1	14q12	ENSP00000408914,EOG090M094E	384569	ENSMUSG00000030411	MGI:104296	neuro-oncological ventral antigen 2	Nova2	7	ENSMUSP00000032571,EOG090M094E	OrthoMCL,OrthoDB	2	HGNC:7886_MGI:104296
4858	ENSG00000104967	HGNC:7887	NOVA alternative splicing regulator 2	NOVA2	19q13.32	Q9UNW9,ENOG411B4UP,134398,HGNC:7887,ENSP00000263257,HUMAN|HGNC=7887|UniProtKB=Q9UNW9,4858,HUMAN15835,ENSG00000104967,EOG090M094E	384569	ENSMUSG00000030411	MGI:104296	neuro-oncological ventral antigen 2	Nova2	7	G3UYX3,ENOG411B4UP,134398,MGI:104296,ENSMUSP00000032571,MOUSE|MGI=MGI=104296|UniProtKB=D3YVV7,384569,MOUSE42737,ENSMUSG00000030411,EOG090M094E	Inparanoid,EggNOG,HomoloGene,HGNC,OrthoMCL,Panther,NCBI,OMA,Ensembl,OrthoDB	10	HGNC:7887_MGI:104296
4857	ENSG00000139910	HGNC:7886	NOVA alternative splicing regulator 1	NOVA1	14q12	P51513,21296,ENOG411AVN6,Phy001R6ZG_HUMAN,HGNC:7886,HUMAN|HGNC=7886|UniProtKB=P51513,ENSP00000408914,ENSP00000438875,4857,HUMAN08246,ENSG00000139910,EOG090M094E	664883	ENSMUSG00000021047	MGI:104297	neuro-oncological ventral antigen 1	Nova1	12	Q9JKN6,21296,ENOG411AVN6,Phy001RRLI_MOUSE,MGI:104297,MOUSE|MGI=MGI=104297|UniProtKB=Q9JKN6,ENSMUSP00000021438,ENSMUSP00000021438,664883,MOUSE07027,ENSMUSG00000021047,EOG090M094E	Inparanoid,HomoloGene,EggNOG,PhylomeDB,HGNC,Panther,OrthoMCL,Treefam,NCBI,OMA,Ensembl,OrthoDB	12	HGNC:7886_MGI:104297
4858	ENSG00000104967	HGNC:7887	NOVA alternative splicing regulator 2	NOVA2	19q13.32	ENSP00000263257,EOG090M094E	664883	ENSMUSG00000021047	MGI:104297	neuro-oncological ventral antigen 1	Nova1	12	ENSMUSP00000021438,EOG090M094E	OrthoMCL,OrthoDB	2	HGNC:7887_MGI:104297
5734	ENSG00000171522	HGNC:9596	prostaglandin E receptor 4	PTGER4	5p13.1	P35408,20261,ENOG411B36G,Phy0008FO8_HUMAN,HGNC:9596,ENSP00000302846,HUMAN|HGNC=9596|UniProtKB=P35408,ENSP00000302846,5734,HUMAN23294,ENSG00000171522,EOG090M060E	19219	ENSMUSG00000039942	MGI:104311	prostaglandin E receptor 4 (subtype EP4)	Ptger4	15	P32240,20261,ENOG411B36G,Phy0009PKN_MOUSE,MGI:104311,ENSMUSP00000048736,MOUSE|MGI=MGI=104311|UniProtKB=P32240,ENSMUSP00000048736,19219,MOUSE13169,ENSMUSG00000039942,EOG090M060E	Inparanoid,HomoloGene,EggNOG,PhylomeDB,HGNC,OrthoMCL,Panther,Treefam,NCBI,OMA,Ensembl,OrthoDB	12	HGNC:9596_MGI:104311
9241	ENSG00000183691	HGNC:7866	noggin	NOG	17q22	Q13253,ENOG411ARD1,3979,Phy00087JU_HUMAN,HGNC:7866,ENSP00000328181,HUMAN|HGNC=7866|UniProtKB=Q13253,ENSP00000328181,HUMAN13026,9241,ENSG00000183691,EOG090M0C0Q	18121	ENSMUSG00000048616	MGI:104327	noggin	Nog	11	P97466,ENOG411ARD1,3979,Phy000A2H9_MOUSE,MGI:104327,ENSMUSP00000061427,MOUSE|MGI=MGI=104327|UniProtKB=P97466,ENSMUSP00000061427,MOUSE05058,18121,ENSMUSG00000048616,EOG090M0C0Q	Inparanoid,EggNOG,HomoloGene,PhylomeDB,HGNC,OrthoMCL,Panther,Treefam,OMA,NCBI,Ensembl,OrthoDB	12	HGNC:7866_MGI:104327
64285	ENSG00000007384	HGNC:20561	rhomboid 5 homolog 1	RHBDF1	16p13.3	Q96CC6,ENOG411AX85,32085,Phy001RC96_HUMAN,HGNC:20561,ENSP00000262316,HUMAN|HGNC=20561|UniProtKB=Q96CC6,ENSP00000262316,HUMAN10133,64285,ENSG00000007384,EOG090M01SV	13650	ENSMUSG00000020282	MGI:104328	rhomboid 5 homolog 1	Rhbdf1	11	Q6PIX5,ENOG411AX85,32085,Phy0038UWE_MOUSE,MGI:104328,ENSMUSP00000020524,MOUSE|MGI=MGI=104328|UniProtKB=Q6PIX5,ENSMUSP00000020524,MOUSE03132,13650,ENSMUSG00000020282,EOG090M01SV	Inparanoid,EggNOG,HomoloGene,PhylomeDB,HGNC,OrthoMCL,Panther,Treefam,OMA,NCBI,Ensembl,OrthoDB	12	HGNC:20561_MGI:104328
79651	ENSG00000129667	HGNC:20788	rhomboid 5 homolog 2	RHBDF2	17q25.3	ENSP00000322775,EOG090M01SV	13650	ENSMUSG00000020282	MGI:104328	rhomboid 5 homolog 1	Rhbdf1	11	ENSMUSP00000020524,EOG090M01SV	OrthoMCL,OrthoDB	2	HGNC:20788_MGI:104328
1412	ENSG00000163499	HGNC:2395	crystallin beta A2	CRYBA2	2q35	P53672,10991,ENOG411ARS9,Phy0008BEA_HUMAN,HGNC:2395,ENSP00000375946,HUMAN|HGNC=2395|UniProtKB=P53672,ENSP00000375946,1412,HUMAN18237,ENSG00000163499,EOG090M0CHM	12958	ENSMUSG00000006546	MGI:104336	crystallin, beta A2	Cryba2	1	Q9JJV1,10991,ENOG411ARS9,Phy0009NAU_MOUSE,MGI:104336,ENSMUSP00000006721,MOUSE|MGI=MGI=104336|UniProtKB=Q9JJV1,ENSMUSP00000006721,12958,MOUSE22552,ENSMUSG00000006546,EOG090M0CHM	Inparanoid,HomoloGene,EggNOG,PhylomeDB,HGNC,OrthoMCL,Panther,Treefam,NCBI,OMA,Ensembl,OrthoDB	12	HGNC:2395_MGI:104336
4647	ENSG00000137474	HGNC:7606	myosin VIIA	MYO7A	11q13.5	Q13402,219,ENOG411B1AZ,HGNC:7606,HUMAN|HGNC=7606|UniProtKB=Q13402,ENSP00000386331,HUMAN05235,4647,ENSG00000137474,EOG090M006C	17921	ENSMUSG00000030761	MGI:104510	myosin VIIA	Myo7a	7	P97479,219,ENOG411B1AZ,MGI:104510,MOUSE|MGI=MGI=104510|UniProtKB=P97479,ENSMUSP00000102745,MOUSE45119,17921,ENSMUSG00000030761,EOG090M006C	Inparanoid,HomoloGene,EggNOG,HGNC,Panther,Treefam,OMA,NCBI,Ensembl,OrthoDB	10	HGNC:7606_MGI:104510
7292	ENSG00000117586	HGNC:11934	TNF superfamily member 4	TNFSF4	1q25.1	P23510,2495,ENOG411AYXN,Phy0007Z79_HUMAN,HGNC:11934,ENSP00000281834,HUMAN|HGNC=11934|UniProtKB=P23510,ENSP00000281834,HUMAN02140,7292,ENSG00000117586,EOG090M0D34	22164	ENSMUSG00000026700	MGI:104511	tumor necrosis factor (ligand) superfamily, member 4	Tnfsf4	1	P43488,2495,ENOG411AYXN,Phy0009NY7_MOUSE,MGI:104511,ENSMUSP00000028024,MOUSE|MGI=MGI=104511|UniProtKB=P43488,ENSMUSP00000028024,MOUSE24023,22164,ENSMUSG00000026700,EOG090M0D34	Inparanoid,HomoloGene,EggNOG,PhylomeDB,HGNC,OrthoMCL,Panther,Treefam,OMA,NCBI,Ensembl,OrthoDB	12	HGNC:11934_MGI:104511
7293	ENSG00000186827	HGNC:11918	TNF receptor superfamily member 4	TNFRSF4	1p36.33	P43489,2496,ENOG411AWD1,HGNC:11918,ENSP00000368538,HUMAN|HGNC=11918|UniProtKB=P43489,ENSP00000368538,HUMAN00025,7293,ENSG00000186827,EOG090M0BX1	22163	ENSMUSG00000029075	MGI:104512	tumor necrosis factor receptor superfamily, member 4	Tnfrsf4	4	P47741,2496,ENOG411AWD1,MGI:104512,ENSMUSP00000030952,MOUSE|MGI=MGI=104512|UniProtKB=P47741,ENSMUSP00000030952,MOUSE35142,22163,ENSMUSG00000029075,EOG090M0BX1	Inparanoid,HomoloGene,EggNOG,HGNC,OrthoMCL,Panther,Treefam,OMA,NCBI,Ensembl,OrthoDB	11	HGNC:11918_MGI:104512
4835	ENSG00000124588	HGNC:7856	N-ribosyldihydronicotinamide:quinone reductase 2	NQO2	6p25.2	P16083,696,ENOG411B02Y,Phy0008GJK_HUMAN,HGNC:7856,HUMAN|HGNC=7856|UniProtKB=P16083,ENSP00000337773,4835,HUMAN24425,ENSG00000124588,EOG090M0BMB	18105	ENSMUSG00000046949	MGI:104513	N-ribosyldihydronicotinamide quinone reductase 2	Nqo2	13	Q9JI75,696,ENOG411B02Y,Phy0009U5N_MOUSE,MGI:104513,MOUSE|MGI=MGI=104513|UniProtKB=Q9JI75,ENSMUSP00000021843,18105,MOUSE09106,ENSMUSG00000046949,EOG090M0BMB	Inparanoid,HomoloGene,EggNOG,PhylomeDB,HGNC,Panther,Treefam,NCBI,OMA,Ensembl,OrthoDB	11	HGNC:7856_MGI:104513
353500	ENSG00000183682	HGNC:21650	bone morphogenetic protein 8a	BMP8A	1p34.3	Q7Z5Y6,135983,Phy0007XY0_HUMAN,HGNC:21650,ENSP00000327440,HUMAN|HGNC=21650|UniProtKB=Q7Z5Y6,ENSP00000327440,HUMAN00776,EOG090M081C	12163	ENSMUSG00000032726	MGI:104515	bone morphogenetic protein 8a	Bmp8a	4	P34821,135983,Phy001RP7S_MOUSE,MGI:104515,ENSMUSP00000037779,MOUSE|MGI=MGI=104515|UniProtKB=P34821,ENSMUSP00000037779,MOUSE33857,EOG090M081C	Inparanoid,HomoloGene,PhylomeDB,HGNC,OrthoMCL,Panther,Treefam,OMA,OrthoDB	9	HGNC:21650_MGI:104515
656	ENSG00000116985	HGNC:1075	bone morphogenetic protein 8b	BMP8B	1p34.2	ENOG411AV69,Phy0007XY9_HUMAN,ENSP00000361915,ENSP00000361915,HUMAN00783,EOG090M081C	12163	ENSMUSG00000032726	MGI:104515	bone morphogenetic protein 8a	Bmp8a	4	ENOG411AV69,Phy001RP7S_MOUSE,ENSMUSP00000037779,ENSMUSP00000037779,MOUSE33857,EOG090M081C	EggNOG,PhylomeDB,OrthoMCL,Treefam,OMA,OrthoDB	6	HGNC:1075_MGI:104515
151295	ENSG00000213901	HGNC:20601	solute carrier family 23 member 3	SLC23A3	2q35	Q6PIS1,65865,ENOG411B43S,HGNC:20601,ENSP00000406546,HUMAN|HGNC=20601|UniProtKB=Q6PIS1,ENSP00000406546,HUMAN18245,151295,ENSG00000213901,EOG090M055V	22626	ENSMUSG00000026205	MGI:104516	solute carrier family 23 (nucleobase transporters), member 3	Slc23a3	1	Q60850,65865,ENOG411B43S,MGI:104516,ENSMUSP00000027405,MOUSE|MGI=MGI=104516|UniProtKB=Q60850,ENSMUSP00000027405,MOUSE22557,22626,ENSMUSG00000026205,EOG090M055V	Inparanoid,HomoloGene,EggNOG,HGNC,OrthoMCL,Panther,Treefam,OMA,NCBI,Ensembl,OrthoDB	11	HGNC:20601_MGI:104516
7520	ENSG00000079246	HGNC:12833	X-ray repair cross complementing 5	XRCC5	2q35	P13010,40681,ENOG411B059,Phy0008BD1_HUMAN,HGNC:12833,HUMAN|HGNC=12833|UniProtKB=P13010,ENSP00000375978,ENSP00000375978,7520,HUMAN18181,ENSG00000079246,EOG090M02WV	22596	ENSMUSG00000026187	MGI:104517	X-ray repair complementing defective repair in Chinese hamster cells 5	Xrcc5	1	P27641,40681,ENOG411B059,Phy0009N9D_MOUSE,MGI:104517,MOUSE|MGI=MGI=104517|UniProtKB=P27641,ENSMUSP00000027379,ENSMUSP00000027379,22596,MOUSE22452,ENSMUSG00000026187,EOG090M02WV	Inparanoid,HomoloGene,EggNOG,PhylomeDB,HGNC,Panther,OrthoMCL,Treefam,NCBI,OMA,Ensembl,OrthoDB	12	HGNC:12833_MGI:104517
6900	ENSG00000184144	HGNC:2172	contactin 2	CNTN2	1q32.1	Q02246,3720,ENOG411B0TT,Phy0007ZF3_HUMAN,HGNC:2172,ENSP00000330633,ENSP00000330633,HUMAN02391,6900,ENSG00000184144,EOG090M019W	21367	ENSMUSG00000053024	MGI:104518	contactin 2	Cntn2	1	Q61330,3720,ENOG411B0TT,Phy001RPLR_MOUSE,MGI:104518,ENSMUSP00000083707,ENSMUSP00000083707,MOUSE23500,21367,ENSMUSG00000053024,EOG090M019W	Inparanoid,HomoloGene,EggNOG,PhylomeDB,HGNC,OrthoMCL,Treefam,OMA,NCBI,Ensembl,OrthoDB	11	HGNC:2172_MGI:104518
4207	ENSG00000064489	HGNC:39979	BORCS8-MEF2B readthrough	BORCS8-MEF2B	19p13.11	Phy00088ZA_HUMAN,HUMAN|HGNC=39979|UniProtKB=H3BNR1,HUMAN15074,EOG090M09BJ	17259	ENSMUSG00000079033	MGI:104526	myocyte enhancer factor 2B	Mef2b	8	Phy001RRAR_MOUSE,MOUSE|MGI=MGI=104526|UniProtKB=O55087,MOUSE48423,EOG090M09BJ	PhylomeDB,Panther,OMA,OrthoDB	4	HGNC:39979_MGI:104526
100271849	ENSG00000213999	HGNC:6995	myocyte enhancer factor 2B	MEF2B	19p13.11	Q02080,48381,HGNC:6995,HUMAN|HGNC=6995|UniProtKB=Q02080,ENSP00000402154,HUMAN15075,100271849,ENSG00000213999,EOG090M09BJ	17259	ENSMUSG00000079033	MGI:104526	myocyte enhancer factor 2B	Mef2b	8	O55087,48381,MGI:104526,MOUSE|MGI=MGI=104526|UniProtKB=O55087,ENSMUSP00000105773,MOUSE48423,17259,ENSMUSG00000079033,EOG090M09BJ	Inparanoid,HomoloGene,HGNC,Panther,Treefam,OMA,NCBI,Ensembl,OrthoDB	9	HGNC:6995_MGI:104526
795	ENSG00000169906	HGNC:1436	S100 calcium binding protein G	S100G	Xp22.2	P29377,36150,ENOG411B6JF,HGNC:1436,HUMAN|HGNC=1436|UniProtKB=P29377,795,HUMAN29638,ENSG00000169906,EOG090M0GJ9	12309	ENSMUSG00000040808	MGI:104528	S100 calcium binding protein G	S100g	X	P97816,36150,ENOG411B6JF,MGI:104528,MOUSE|MGI=MGI=104528|UniProtKB=P97816,12309,MOUSE55319,ENSMUSG00000040808,EOG090M0GJ9	Inparanoid,HomoloGene,EggNOG,HGNC,Panther,NCBI,OMA,Ensembl,OrthoDB	9	HGNC:1436_MGI:104528
4248	ENSG00000128268	HGNC:7046	mannosyl (beta-1,4-)-glycoprotein beta-1,4-N-acetylglucosaminyltransferase	MGAT3	22q13.1	Q09327,31088,ENOG411AW4T,HGNC:7046,ENSP00000345270,HUMAN|HGNC=7046|UniProtKB=Q09327,ENSP00000345270,4248,HUMAN20200,ENSG00000128268,EOG090M047Y	17309	ENSMUSG00000042428	MGI:104532	mannoside acetylglucosaminyltransferase 3	Mgat3	15	Q10470,31088,ENOG411AW4T,MGI:104532,ENSMUSP00000043077,MOUSE|MGI=MGI=104532|UniProtKB=Q10470,ENSMUSP00000043077,17309,MOUSE14170,ENSMUSG00000042428,EOG090M047Y	Inparanoid,HomoloGene,EggNOG,HGNC,OrthoMCL,Panther,Treefam,NCBI,OMA,Ensembl,OrthoDB	11	HGNC:7046_MGI:104532
6359	ENSG00000275718	HGNC:10613	C-C motif chemokine ligand 15	CCL15	17q12	Phy000875Q_HUMAN,HUMAN|HGNC=10613|UniProtKB=Q16663,ENSG00000275718	20308	ENSMUSG00000019122	MGI:104533	chemokine (C-C motif) ligand 9	Ccl9	11	Phy000A2DU_MOUSE,MOUSE|MGI=MGI=104533|UniProtKB=P51670,ENSMUSG00000019122	PhylomeDB,Panther,Ensembl	3	HGNC:10613_MGI:104533
348249	ENSG00000275688	HGNC:44436	CCL15-CCL14 readthrough (NMD candidate)	CCL15-CCL14	17q12	HUMAN|HGNC=44436|UniProtKB=A0A0B4J2E2,ENSG00000275688	20308	ENSMUSG00000019122	MGI:104533	chemokine (C-C motif) ligand 9	Ccl9	11	MOUSE|MGI=MGI=104533|UniProtKB=P51670,ENSMUSG00000019122	Panther,Ensembl	2	HGNC:44436_MGI:104533
6368	ENSG00000274736	HGNC:10622	C-C motif chemokine ligand 23	CCL23	17q12	Phy003J1TN_HUMAN,HUMAN|HGNC=10622|UniProtKB=P55773,HUMAN12439,ENSG00000274736	20308	ENSMUSG00000019122	MGI:104533	chemokine (C-C motif) ligand 9	Ccl9	11	Phy000A2DU_MOUSE,MOUSE|MGI=MGI=104533|UniProtKB=P51670,MOUSE04868,ENSMUSG00000019122	PhylomeDB,Panther,OMA,Ensembl	4	HGNC:10622_MGI:104533
10400	ENSG00000133027	HGNC:8830	phosphatidylethanolamine N-methyltransferase	PEMT	17p11.2	Q9UBM1,6291,ENOG411B329,Phy00086WV_HUMAN,HGNC:8830,ENSP00000255389,HUMAN|HGNC=8830|UniProtKB=Q9UBM1,ENSP00000255389,HUMAN12123,10400,ENSG00000133027,EOG090M0C8N	18618	ENSMUSG00000000301	MGI:104535	phosphatidylethanolamine N-methyltransferase	Pemt	11	Q61907,6291,ENOG411B329,Phy000A1VR_MOUSE,MGI:104535,ENSMUSP00000000310,MOUSE|MGI=MGI=104535|UniProtKB=Q61907,ENSMUSP00000099753,MOUSE03747,18618,ENSMUSG00000000301,EOG090M0C8N	Inparanoid,HomoloGene,EggNOG,PhylomeDB,HGNC,OrthoMCL,Panther,Treefam,OMA,NCBI,Ensembl,OrthoDB	12	HGNC:8830_MGI:104535
672	ENSG00000012048	HGNC:1100	BRCA1, DNA repair associated	BRCA1	17q21.31	P38398,5276,HGNC:1100,HUMAN|HGNC=1100|UniProtKB=P38398,ENSP00000418960,672,HUMAN12731,ENSG00000012048,EOG090M00J3	12189	ENSMUSG00000017146	MGI:104537	breast cancer 1, early onset	Brca1	11	P48754,5276,MGI:104537,MOUSE|MGI=MGI=104537|UniProtKB=P48754,ENSMUSP00000017290,12189,MOUSE05617,ENSMUSG00000017146,EOG090M00J3	Inparanoid,HomoloGene,HGNC,Panther,Treefam,NCBI,OMA,Ensembl,OrthoDB	9	HGNC:1100_MGI:104537
319	ENSG00000175336	HGNC:615	apolipoprotein F	APOF	12q13.3	Q13790,48030,ENOG411AY3T,HGNC:615,HUMAN|HGNC=615|UniProtKB=Q13790,ENSP00000381250,ENSP00000381250,HUMAN06628,ENSG00000175336,EOG090M0B3O	103161	ENSMUSG00000047631	MGI:104539	apolipoprotein F	Apof	10	Q91V80,48030,ENOG411AY3T,MGI:104539,MOUSE|MGI=MGI=104539|UniProtKB=Q91V80,ENSMUSP00000050300,ENSMUSP00000050300,MOUSE02488,ENSMUSG00000047631,EOG090M0B3O	Inparanoid,HomoloGene,EggNOG,HGNC,Panther,OrthoMCL,Treefam,OMA,Ensembl,OrthoDB	10	HGNC:615_MGI:104539
7123	ENSG00000163815	HGNC:11891	C-type lectin domain family 3 member B	CLEC3B	3p21.31	P05452,31145,HGNC:11891,ENSP00000296130,HUMAN|HGNC=11891|UniProtKB=P05452,ENSP00000296130,7123,HUMAN20774,ENSG00000163815,EOG090M0C7D	21922	ENSMUSG00000025784	MGI:104540	C-type lectin domain family 3, member b	Clec3b	9	P43025,31145,MGI:104540,ENSMUSP00000026890,MOUSE|MGI=MGI=104540|UniProtKB=P43025,ENSMUSP00000026890,21922,MOUSE53405,ENSMUSG00000025784,EOG090M0C7D	Inparanoid,HomoloGene,HGNC,OrthoMCL,Panther,Treefam,NCBI,OMA,Ensembl,OrthoDB	10	HGNC:11891_MGI:104540
2639	ENSG00000105607	HGNC:4189	glutaryl-CoA dehydrogenase	GCDH	19p13.13	Q92947,130,ENOG411AZ7R,ENSP00000222214,HGNC:4189,HUMAN|HGNC=4189|UniProtKB=Q92947,ENSP00000222214,2639,HUMAN14787,ENSG00000105607,EOG090M0670	270076	ENSMUSG00000003809	MGI:104541	glutaryl-Coenzyme A dehydrogenase	Gcdh	8	Q60759,130,ENOG411AZ7R,ENSMUSP00000105367,MGI:104541,MOUSE|MGI=MGI=104541|UniProtKB=Q60759,ENSMUSP00000003907,270076,MOUSE48887,ENSMUSG00000003809,EOG090M0670	Inparanoid,HomoloGene,EggNOG,OrthoMCL,HGNC,Panther,Treefam,NCBI,OMA,Ensembl,OrthoDB	11	HGNC:4189_MGI:104541
276	ENSG00000237763	HGNC:474	amylase, alpha 1A (salivary)	AMY1A	1p21.1	HGNC:474,HUMAN|HGNC=474|UniProtKB=P04745,ENSP00000359100,EOG090M04GQ	100043207	ENSMUSG00000070360	MGI:104548	amylase 2a1	Amy2a1	3	MGI:104548,MOUSE|MGI=MGI=104548|UniProtKB=E9PV85,ENSMUSP00000118962,EOG090M04GQ	HGNC,Panther,Treefam,OrthoDB	4	HGNC:474_MGI:104548
277	ENSG00000174876	HGNC:475	amylase, alpha 1B (salivary)	AMY1B	1p21.1	HGNC:475,ENSP00000359097,EOG090M04GQ	100043207	ENSMUSG00000070360	MGI:104548	amylase 2a1	Amy2a1	3	MGI:104548,ENSMUSP00000118962,EOG090M04GQ	HGNC,Treefam,OrthoDB	3	HGNC:475_MGI:104548
278	ENSG00000187733	HGNC:476	amylase, alpha 1C (salivary)	AMY1C	1p21.1	HGNC:476,ENSP00000359096,EOG090M04GQ	100043207	ENSMUSG00000070360	MGI:104548	amylase 2a1	Amy2a1	3	MGI:104548,ENSMUSP00000118962,EOG090M04GQ	HGNC,Treefam,OrthoDB	3	HGNC:476_MGI:104548
279	ENSG00000243480	HGNC:477	amylase, alpha 2A (pancreatic)	AMY2A	1p21.1	HGNC:477,HUMAN|HGNC=477|UniProtKB=P04746,ENSP00000397582,EOG090M04GQ	100043207	ENSMUSG00000070360	MGI:104548	amylase 2a1	Amy2a1	3	MGI:104548,MOUSE|MGI=MGI=104548|UniProtKB=E9PV85,ENSMUSP00000118962,EOG090M04GQ	HGNC,Panther,Treefam,OrthoDB	4	HGNC:477_MGI:104548
280	ENSG00000240038	HGNC:478	amylase, alpha 2B (pancreatic)	AMY2B	1p21.1	HGNC:478,HUMAN|HGNC=478|UniProtKB=P19961,ENSP00000354610,EOG090M04GQ	100043207	ENSMUSG00000070360	MGI:104548	amylase 2a1	Amy2a1	3	MGI:104548,MOUSE|MGI=MGI=104548|UniProtKB=E9PV85,ENSMUSP00000118962,EOG090M04GQ	HGNC,Panther,Treefam,OrthoDB	4	HGNC:478_MGI:104548
7145	ENSG00000079308	HGNC:11973	tensin 1	TNS1	2q35	Q9HBL0,11219,ENOG411BBNH,HGNC:11973,HUMAN|HGNC=11973|UniProtKB=Q9HBL0,ENSP00000171887,7145,HUMAN18196,ENSG00000079308,EOG090M00GO	21961	ENSMUSG00000055322	MGI:104552	tensin 1	Tns1	1	E9Q0S6,11219,ENOG411BBNH,MGI:104552,MOUSE|MGI=MGI=104552|UniProtKB=E9Q0S6,ENSMUSP00000127715,21961,MOUSE22471,ENSMUSG00000055322,EOG090M00GO	Inparanoid,HomoloGene,EggNOG,HGNC,Panther,Treefam,NCBI,OMA,Ensembl,OrthoDB	10	HGNC:11973_MGI:104552
4286	ENSG00000187098	HGNC:7105	melanocyte inducing transcription factor	MITF	3p13	O75030,4892,ENOG411AT5Z,Phy0008DW7_HUMAN,HGNC:7105,HUMAN|HGNC=7105|UniProtKB=O75030,ENSP00000391803,ENSP00000295600,4286,HUMAN21139,ENSG00000187098,EOG090M06NT	17342	ENSMUSG00000035158	MGI:104554	melanogenesis associated transcription factor	Mitf	6	Q08874,4892,ENOG411AT5Z,Phy001RRC2_MOUSE,MGI:104554,MOUSE|MGI=MGI=104554|UniProtKB=Q08874,ENSMUSP00000044938,ENSMUSP00000044938,17342,MOUSE40827,ENSMUSG00000035158,EOG090M06NT	Inparanoid,HomoloGene,EggNOG,PhylomeDB,HGNC,Panther,OrthoMCL,Treefam,NCBI,OMA,Ensembl,OrthoDB	12	HGNC:7105_MGI:104554
9935	ENSG00000204103	HGNC:6408	MAF bZIP transcription factor B	MAFB	20q12	Q9Y5Q3,31315,ENOG411B179,Phy0008C2G_HUMAN,HGNC:6408,HUMAN|HGNC=6408|UniProtKB=Q9Y5Q3,ENSP00000362410,ENSP00000362410,9935,HUMAN18999,ENSG00000204103,EOG090M0B1R	16658	ENSMUSG00000074622	MGI:104555	v-maf musculoaponeurotic fibrosarcoma oncogene family, protein B (avian)	Mafb	2	P54841,31315,ENOG411B179,Phy001RR8K_MOUSE,MGI:104555,MOUSE|MGI=MGI=104555|UniProtKB=P54841,ENSMUSP00000096728,ENSMUSP00000096728,16658,MOUSE28583,ENSMUSG00000074622,EOG090M0B1R	Inparanoid,HomoloGene,EggNOG,PhylomeDB,HGNC,Panther,OrthoMCL,Treefam,NCBI,OMA,Ensembl,OrthoDB	12	HGNC:6408_MGI:104555
1026	ENSG00000124762	HGNC:1784	cyclin dependent kinase inhibitor 1A	CDKN1A	6p21.2	P38936,333,ENOG411B5ST,Phy0008H0R_HUMAN,HGNC:1784,ENSP00000409259,HUMAN|HGNC=1784|UniProtKB=P38936,ENSP00000244741,1026,HUMAN24977,ENSG00000124762,EOG090M0E3R	12575	ENSMUSG00000023067	MGI:104556	cyclin-dependent kinase inhibitor 1A (P21)	Cdkn1a	17	P39689,333,ENOG411B5ST,Phy0009ZIZ_MOUSE,MGI:104556,ENSMUSP00000113150,MOUSE|MGI=MGI=104556|UniProtKB=P39689,ENSMUSP00000113150,12575,MOUSE17319,ENSMUSG00000023067,EOG090M0E3R	Inparanoid,HomoloGene,EggNOG,PhylomeDB,HGNC,OrthoMCL,Panther,Treefam,NCBI,OMA,Ensembl,OrthoDB	12	HGNC:1784_MGI:104556
6196	ENSG00000071242	HGNC:10431	ribosomal protein S6 kinase A2	RPS6KA2	6q27	ENSP00000386050,EOG090M02JY	110651	ENSMUSG00000031309	MGI:104557	ribosomal protein S6 kinase polypeptide 3	Rps6ka3	X	ENSMUSP00000033671,EOG090M02JY	OrthoMCL,OrthoDB	2	HGNC:10431_MGI:104557
6197	ENSG00000177189	HGNC:10432	ribosomal protein S6 kinase A3	RPS6KA3	Xp22.12	P51812,37940,Phy0008L1O_HUMAN,HGNC:10432,HUMAN|HGNC=10432|UniProtKB=P51812,ENSP00000368884,ENSP00000368884,6197,ENSG00000177189,EOG090M02JY	110651	ENSMUSG00000031309	MGI:104557	ribosomal protein S6 kinase polypeptide 3	Rps6ka3	X	P18654,37940,Phy0009SKH_MOUSE,MGI:104557,MOUSE|MGI=MGI=104557|UniProtKB=P18654,ENSMUSP00000033671,ENSMUSP00000033671,110651,ENSMUSG00000031309,EOG090M02JY	Inparanoid,HomoloGene,PhylomeDB,HGNC,Panther,OrthoMCL,Treefam,NCBI,Ensembl,OrthoDB	10	HGNC:10432_MGI:104557
27330	ENSG00000072133	HGNC:10435	ribosomal protein S6 kinase A6	RPS6KA6	Xq21.1	ENSP00000262752,EOG090M02JY	110651	ENSMUSG00000031309	MGI:104557	ribosomal protein S6 kinase polypeptide 3	Rps6ka3	X	ENSMUSP00000033671,EOG090M02JY	OrthoMCL,OrthoDB	2	HGNC:10435_MGI:104557
6195	ENSG00000117676	HGNC:10430	ribosomal protein S6 kinase A1	RPS6KA1	1p36.11	Q15418,55703,ENOG411AUJY,HGNC:10430,HUMAN|HGNC=10430|UniProtKB=Q15418,ENSP00000435412,HUMAN00543,6195,ENSG00000117676,EOG090M02JY	20111	ENSMUSG00000003644	MGI:104558	ribosomal protein S6 kinase polypeptide 1	Rps6ka1	4	P18653,55703,ENOG411AUJY,MGI:104558,MOUSE|MGI=MGI=104558|UniProtKB=P18653,ENSMUSP00000101514,MOUSE34257,20111,ENSMUSG00000003644,EOG090M02JY	Inparanoid,HomoloGene,EggNOG,HGNC,Panther,Treefam,OMA,NCBI,Ensembl,OrthoDB	10	HGNC:10430_MGI:104558
6196	ENSG00000071242	HGNC:10431	ribosomal protein S6 kinase A2	RPS6KA2	6q27	ENSP00000386050,EOG090M02JY	20111	ENSMUSG00000003644	MGI:104558	ribosomal protein S6 kinase polypeptide 1	Rps6ka1	4	ENSMUSP00000101514,EOG090M02JY	OrthoMCL,OrthoDB	2	HGNC:10431_MGI:104558
6197	ENSG00000177189	HGNC:10432	ribosomal protein S6 kinase A3	RPS6KA3	Xp22.12	ENSP00000368884,EOG090M02JY	20111	ENSMUSG00000003644	MGI:104558	ribosomal protein S6 kinase polypeptide 1	Rps6ka1	4	ENSMUSP00000101514,EOG090M02JY	OrthoMCL,OrthoDB	2	HGNC:10432_MGI:104558
27330	ENSG00000072133	HGNC:10435	ribosomal protein S6 kinase A6	RPS6KA6	Xq21.1	ENSP00000262752,EOG090M02JY	20111	ENSMUSG00000003644	MGI:104558	ribosomal protein S6 kinase polypeptide 1	Rps6ka1	4	ENSMUSP00000101514,EOG090M02JY	OrthoMCL,OrthoDB	2	HGNC:10435_MGI:104558
5954	ENSG00000049449	HGNC:9934	reticulocalbin 1	RCN1	11p13	Q15293,20637,ENOG411AUBN,Phy000817Y_HUMAN,ENSP00000054950,HGNC:9934,HUMAN|HGNC=9934|UniProtKB=Q15293,ENSP00000054950,HUMAN04314,5954,ENSG00000049449,EOG090M09WS	19672	ENSMUSG00000005973	MGI:104559	reticulocalbin 1	Rcn1	2	Q05186,20637,ENOG411AUBN,Phy000A5LF_MOUSE,ENSMUSP00000006128,MGI:104559,MOUSE|MGI=MGI=104559|UniProtKB=Q05186,ENSMUSP00000006128,MOUSE27250,19672,ENSMUSG00000005973,EOG090M09WS	Inparanoid,HomoloGene,EggNOG,PhylomeDB,OrthoMCL,HGNC,Panther,Treefam,OMA,NCBI,Ensembl,OrthoDB	12	HGNC:9934_MGI:104559
4905	ENSG00000073969	HGNC:8016	N-ethylmaleimide sensitive factor, vesicle fusing ATPase	NSF	17q21.31	P46459,ENOG411AWQJ,4502,Phy00087G1_HUMAN,HGNC:8016,HUMAN|HGNC=8016|UniProtKB=P46459,ENSP00000381293,ENSP00000381293,4905,HUMAN12837,ENSG00000073969,EOG090M02NF	18195	ENSMUSG00000034187	MGI:104560	N-ethylmaleimide sensitive fusion protein	Nsf	11	P46460,ENOG411AWQJ,4502,Phy000A2TE_MOUSE,MGI:104560,MOUSE|MGI=MGI=104560|UniProtKB=P46460,ENSMUSP00000099364,ENSMUSP00000099364,18195,MOUSE05780,ENSMUSG00000034187,EOG090M02NF	Inparanoid,EggNOG,HomoloGene,PhylomeDB,HGNC,Panther,OrthoMCL,Treefam,NCBI,OMA,Ensembl,OrthoDB	12	HGNC:8016_MGI:104560
8774	ENSG00000134265	HGNC:7642	NSF attachment protein gamma	NAPG	18p11.22	Q99747,2838,ENOG411B23Z,Phy001R7W1_HUMAN,HGNC:7642,HUMAN|HGNC=7642|UniProtKB=Q99747,ENSP00000324628,ENSP00000324628,8774,HUMAN13716,ENSG00000134265,EOG090M09JJ	108123	ENSMUSG00000024581	MGI:104561	N-ethylmaleimide sensitive fusion protein attachment protein gamma	Napg	18	Q9CWZ7,2838,ENOG411B23Z,Phy0009HIL_MOUSE,MGI:104561,MOUSE|MGI=MGI=104561|UniProtKB=Q9CWZ7,ENSMUSP00000025474,ENSMUSP00000025474,108123,MOUSE19629,ENSMUSG00000024581,EOG090M09JJ	Inparanoid,HomoloGene,EggNOG,PhylomeDB,HGNC,Panther,OrthoMCL,Treefam,NCBI,OMA,Ensembl,OrthoDB	12	HGNC:7642_MGI:104561
8775	ENSG00000105402	HGNC:7641	NSF attachment protein alpha	NAPA	19q13.33	ENOG411AZ7T,EOG090M08V5	17957	ENSMUSG00000027438	MGI:104562	N-ethylmaleimide sensitive fusion protein attachment protein beta	Napb	2	ENOG411AZ7T,EOG090M08V5	EggNOG,OrthoDB	2	HGNC:7641_MGI:104562
63908	ENSG00000125814	HGNC:15751	NSF attachment protein beta	NAPB	20p11.21	Q9H115,5332,Phy0008BUY_HUMAN,HGNC:15751,HUMAN|HGNC=15751|UniProtKB=Q9H115,ENSP00000366225,HUMAN18765,63908,ENSG00000125814,EOG090M08V5	17957	ENSMUSG00000027438	MGI:104562	N-ethylmaleimide sensitive fusion protein attachment protein beta	Napb	2	P28663,5332,Phy001RSIJ_MOUSE,MGI:104562,MOUSE|MGI=MGI=104562|UniProtKB=P28663,ENSMUSP00000028926,MOUSE28122,17957,ENSMUSG00000027438,EOG090M08V5	Inparanoid,HomoloGene,PhylomeDB,HGNC,Panther,Treefam,OMA,NCBI,Ensembl,OrthoDB	10	HGNC:15751_MGI:104562
8775	ENSG00000105402	HGNC:7641	NSF attachment protein alpha	NAPA	19q13.33	P54920,2839,Phy00089IO_HUMAN,HGNC:7641,ENSP00000263354,HUMAN|HGNC=7641|UniProtKB=P54920,ENSP00000263354,8775,HUMAN15887,ENSG00000105402,EOG090M08V5	108124	ENSMUSG00000006024	MGI:104563	N-ethylmaleimide sensitive fusion protein attachment protein alpha	Napa	7	Q9DB05,2839,Phy001RSII_MOUSE,MGI:104563,ENSMUSP00000006181,MOUSE|MGI=MGI=104563|UniProtKB=Q9DB05,ENSMUSP00000006181,108124,MOUSE42625,ENSMUSG00000006024,EOG090M08V5	Inparanoid,HomoloGene,PhylomeDB,HGNC,OrthoMCL,Panther,Treefam,NCBI,OMA,Ensembl,OrthoDB	11	HGNC:7641_MGI:104563
1028	ENSG00000129757	HGNC:1786	cyclin dependent kinase inhibitor 1C	CDKN1C	11p15.4	P49918,ENOG411AS46,HGNC:1786,ENSP00000413720,ENSP00000413720,HUMAN03960,1028,ENSG00000129757,EOG090M0FC7	12577	ENSMUSG00000037664	MGI:104564	cyclin-dependent kinase inhibitor 1C (P57)	Cdkn1c	7	P49919,ENOG411AS46,MGI:104564,ENSMUSP00000037302,ENSMUSP00000128828,MOUSE47261,12577,ENSMUSG00000037664,EOG090M0FC7	Inparanoid,EggNOG,HGNC,OrthoMCL,Treefam,OMA,NCBI,Ensembl,OrthoDB	9	HGNC:1786_MGI:104564
1027	ENSG00000111276	HGNC:1785	cyclin dependent kinase inhibitor 1B	CDKN1B	12p13.1	P46527,2999,ENOG411AYSN,HGNC:1785,HUMAN|HGNC=1785|UniProtKB=P46527,ENSP00000379629,ENSP00000228872,1027,HUMAN06042,ENSG00000111276,EOG090M0BOO	12576	ENSMUSG00000003031	MGI:104565	cyclin-dependent kinase inhibitor 1B	Cdkn1b	6	P46414,2999,ENOG411AYSN,MGI:104565,MOUSE|MGI=MGI=104565|UniProtKB=P46414,ENSMUSP00000003115,ENSMUSP00000003115,12576,MOUSE41770,ENSMUSG00000003031,EOG090M0BOO	Inparanoid,HomoloGene,EggNOG,HGNC,Panther,OrthoMCL,Treefam,NCBI,OMA,Ensembl,OrthoDB	11	HGNC:1785_MGI:104565
2245	ENSG00000102302	HGNC:3663	FYVE, RhoGEF and PH domain containing 1	FGD1	Xp11.22	P98174,3282,ENOG411AXQN,HGNC:3663,HUMAN|HGNC=3663|UniProtKB=P98174,ENSP00000364277,ENSP00000364277,2245,HUMAN29936,ENSG00000102302,EOG090M01X8	14163	ENSMUSG00000025265	MGI:104566	FYVE, RhoGEF and PH domain containing 1	Fgd1	X	P52734,3282,ENOG411AXQN,MGI:104566,MOUSE|MGI=MGI=104566|UniProtKB=P52734,ENSMUSP00000026296,ENSMUSP00000026296,14163,MOUSE55136,ENSMUSG00000025265,EOG090M01X8	Inparanoid,HomoloGene,EggNOG,HGNC,Panther,OrthoMCL,Treefam,NCBI,OMA,Ensembl,OrthoDB	11	HGNC:3663_MGI:104566
3059	ENSG00000180353	HGNC:4844	hematopoietic cell-specific Lyn substrate 1	HCLS1	3q13.33	P14317,38034,ENOG411B3BZ,HGNC:4844,ENSP00000320176,HUMAN|HGNC=4844|UniProtKB=P14317,ENSP00000320176,3059,HUMAN21373,ENSG00000180353,EOG090M06TV	15163	ENSMUSG00000022831	MGI:104568	hematopoietic cell specific Lyn substrate 1	Hcls1	16	P49710,38034,ENOG411B3BZ,MGI:104568,ENSMUSP00000023531,MOUSE|MGI=MGI=104568|UniProtKB=P49710,ENSMUSP00000023531,15163,MOUSE15798,ENSMUSG00000022831,EOG090M06TV	Inparanoid,HomoloGene,EggNOG,HGNC,OrthoMCL,Panther,Treefam,NCBI,OMA,Ensembl,OrthoDB	11	HGNC:4844_MGI:104568
1182	ENSG00000109572	HGNC:2021	chloride voltage-gated channel 3	CLCN3	4q33	ENSP00000261514,EOG090M0252	12727	ENSMUSG00000000605	MGI:104571	chloride channel, voltage-sensitive 4	Clcn4	7	ENSMUSP00000000619,EOG090M0252	OrthoMCL,OrthoDB	2	HGNC:2021_MGI:104571
1183	ENSG00000073464	HGNC:2022	chloride voltage-gated channel 4	CLCN4	Xp22.2	P51793,ENOG411B28R,68207,HGNC:2022,HUMAN|HGNC=2022|UniProtKB=P51793,ENSP00000370213,ENSP00000370213,1183,HUMAN29586,ENSG00000073464,EOG090M0252	12727	ENSMUSG00000000605	MGI:104571	chloride channel, voltage-sensitive 4	Clcn4	7	Q61418,ENOG411B28R,68207,MGI:104571,MOUSE|MGI=MGI=104571|UniProtKB=Q61418,ENSMUSP00000000619,ENSMUSP00000000619,12727,MOUSE42419,ENSMUSG00000000605,EOG090M0252	Inparanoid,EggNOG,HomoloGene,HGNC,Panther,OrthoMCL,Treefam,NCBI,OMA,Ensembl,OrthoDB	11	HGNC:2022_MGI:104571
1184	ENSG00000171365	HGNC:2023	chloride voltage-gated channel 5	CLCN5	Xp11.23	ENSP00000365259,EOG090M0252	12727	ENSMUSG00000000605	MGI:104571	chloride channel, voltage-sensitive 4	Clcn4	7	ENSMUSP00000000619,EOG090M0252	OrthoMCL,OrthoDB	2	HGNC:2023_MGI:104571
3984	ENSG00000106683	HGNC:6613	LIM domain kinase 1	LIMK1	7q11.23	P53667,ENOG411AS3K,1738,Phy0008IB0_HUMAN,HGNC:6613,ENSP00000409717,HUMAN|HGNC=6613|UniProtKB=P53667,3984,HUMAN26419,ENSG00000106683,EOG090M02ME	16885	ENSMUSG00000029674	MGI:104572	LIM-domain containing, protein kinase	Limk1	5	P53668,ENOG411AS3K,1738,Phy0009MG2_MOUSE,MGI:104572,ENSMUSP00000015137,MOUSE|MGI=MGI=104572|UniProtKB=P53668,16885,MOUSE38131,ENSMUSG00000029674,EOG090M02ME	Inparanoid,EggNOG,HomoloGene,PhylomeDB,HGNC,OrthoMCL,Panther,NCBI,OMA,Ensembl,OrthoDB	11	HGNC:6613_MGI:104572
5795	ENSG00000149177	HGNC:9673	protein tyrosine phosphatase, receptor type J	PTPRJ	11p11.2	Q12913,2130,ENOG411B0CY,Phy00081BO_HUMAN,HGNC:9673,HUMAN|HGNC=9673|UniProtKB=Q12913,ENSP00000400010,HUMAN04472,5795,ENSG00000149177,EOG090M01F8	19271	ENSMUSG00000025314	MGI:104574	protein tyrosine phosphatase, receptor type, J	Ptprj	2	Q64455,2130,ENOG411B0CY,Phy001RV0M_MOUSE,MGI:104574,MOUSE|MGI=MGI=104574|UniProtKB=Q64455,ENSMUSP00000107121,MOUSE26961,19271,ENSMUSG00000025314,EOG090M01F8	Inparanoid,HomoloGene,EggNOG,PhylomeDB,HGNC,Panther,Treefam,OMA,NCBI,Ensembl,OrthoDB	11	HGNC:9673_MGI:104574
3938	ENSG00000115850	HGNC:6530	lactase	LCT	2q21.3	P09848,124204,ENOG411AW2Y,HGNC:6530,ENSP00000264162,HUMAN|HGNC=6530|UniProtKB=P09848,ENSP00000264162,3938,HUMAN17686,ENSG00000115850,EOG090M009U	226413	ENSMUSG00000026354	MGI:104576	lactase	Lct	1	F8VPT3,124204,ENOG411AW2Y,MGI:104576,ENSMUSP00000073190,MOUSE|MGI=MGI=104576|UniProtKB=F8VPT3,ENSMUSP00000073190,226413,MOUSE23374,ENSMUSG00000026354,EOG090M009U	Inparanoid,HomoloGene,EggNOG,HGNC,OrthoMCL,Panther,Treefam,NCBI,OMA,Ensembl,OrthoDB	11	HGNC:6530_MGI:104576
3594	ENSG00000096996	HGNC:5971	interleukin 12 receptor subunit beta 1	IL12RB1	19p13.11	P42701,4042,ENOG411B3NF,HGNC:5971,HUMAN|HGNC=5971|UniProtKB=P42701,ENSP00000403103,3594,HUMAN15007,ENSG00000096996,EOG090M06Y4	16161	ENSMUSG00000000791	MGI:104579	interleukin 12 receptor, beta 1	Il12rb1	8	Q60837,4042,ENOG411B3NF,MGI:104579,MOUSE|MGI=MGI=104579|UniProtKB=Q60837,ENSMUSP00000000808,16161,MOUSE48530,ENSMUSG00000000791,EOG090M06Y4	Inparanoid,HomoloGene,EggNOG,HGNC,Panther,Treefam,NCBI,OMA,Ensembl,OrthoDB	10	HGNC:5971_MGI:104579
2889	ENSG00000107263	HGNC:4568	Rap guanine nucleotide exchange factor 1	RAPGEF1	9q34.13	50501,ENOG411BB0I,Phy001R7NK_HUMAN,HGNC:4568,ENSP00000361264,HUMAN|HGNC=4568|UniProtKB=Q13905,ENSP00000361264,2889,HUMAN29326,ENSG00000107263,EOG090M010Z	107746	ENSMUSG00000039844	MGI:104580	Rap guanine nucleotide exchange factor (GEF) 1	Rapgef1	2	50501,ENOG411BB0I,Phy001S5ON_MOUSE,MGI:104580,ENSMUSP00000092703,MOUSE|MGI=MGI=104580|UniProtKB=Q3UHC1,ENSMUSP00000092703,107746,MOUSE25556,ENSMUSG00000039844,EOG090M010Z	HomoloGene,EggNOG,PhylomeDB,HGNC,OrthoMCL,Panther,Treefam,NCBI,OMA,Ensembl,OrthoDB	11	HGNC:4568_MGI:104580
2783	ENSG00000172354	HGNC:4398	G protein subunit beta 2	GNB2	7q22.1	ENOG411AT1I,ENSP00000305260,EOG090M07CT	14696	ENSMUSG00000027669	MGI:104581	guanine nucleotide binding protein (G protein), beta 4	Gnb4	3	ENOG411AT1I,ENSMUSP00000103869,EOG090M07CT	EggNOG,OrthoMCL,OrthoDB	3	HGNC:4398_MGI:104581
59345	ENSG00000114450	HGNC:20731	G protein subunit beta 4	GNB4	3q26.33	Q9HAV0,69140,Phy0008EFY_HUMAN,HGNC:20731,ENSP00000232564,HUMAN|HGNC=20731|UniProtKB=Q9HAV0,ENSP00000232564,HUMAN21827,59345,ENSG00000114450,EOG090M07CT	14696	ENSMUSG00000027669	MGI:104581	guanine nucleotide binding protein (G protein), beta 4	Gnb4	3	P29387,69140,Phy0009X61_MOUSE,MGI:104581,ENSMUSP00000103869,MOUSE|MGI=MGI=104581|UniProtKB=P29387,ENSMUSP00000121127,MOUSE29526,14696,ENSMUSG00000027669,EOG090M07CT	Inparanoid,HomoloGene,PhylomeDB,HGNC,OrthoMCL,Panther,Treefam,OMA,NCBI,Ensembl,OrthoDB	11	HGNC:20731_MGI:104581
58513	ENSG00000127527	HGNC:24634	epidermal growth factor receptor pathway substrate 15 like 1	EPS15L1	19p13.11	Q9UBC2,31881,ENOG411ASU1,HGNC:24634,HUMAN|HGNC=24634|UniProtKB=Q9UBC2,ENSP00000248070,HUMAN14923,58513,ENSG00000127527,EOG090M025D	13859	ENSMUSG00000006276	MGI:104582	epidermal growth factor receptor pathway substrate 15-like 1	Eps15l1	8	Q60902,31881,ENOG411ASU1,MGI:104582,MOUSE|MGI=MGI=104582|UniProtKB=Q60902,ENSMUSP00000129739,MOUSE48657,13859,ENSMUSG00000006276,EOG090M025D	Inparanoid,HomoloGene,EggNOG,HGNC,Panther,Treefam,OMA,NCBI,Ensembl,OrthoDB	10	HGNC:24634_MGI:104582
2060	ENSG00000085832	HGNC:3419	epidermal growth factor receptor pathway substrate 15	EPS15	1p32.3	P42566,128359,ENOG411AVQ8,Phy0007Y4E_HUMAN,HGNC:3419,ENSP00000360798,HUMAN|HGNC=3419|UniProtKB=P42566,ENSP00000360798,HUMAN00990,2060,ENSG00000085832,EOG090M027Q	13858	ENSMUSG00000028552	MGI:104583	epidermal growth factor receptor pathway substrate 15	Eps15	4	P42567,128359,ENOG411AVQ8,Phy000A3UI_MOUSE,MGI:104583,ENSMUSP00000099790,MOUSE|MGI=MGI=104583|UniProtKB=P42567,ENSMUSP00000099790,MOUSE33439,13858,ENSMUSG00000028552,EOG090M027Q	Inparanoid,HomoloGene,EggNOG,PhylomeDB,HGNC,OrthoMCL,Panther,Treefam,OMA,NCBI,Ensembl,OrthoDB	12	HGNC:3419_MGI:104583
58	ENSG00000143632	HGNC:129	actin, alpha 1, skeletal muscle	ACTA1	1q42.13	ENSP00000355645,EOG090M06NK	11468	ENSMUSG00000059430	MGI:104589	actin, gamma 2, smooth muscle, enteric	Actg2	6	ENSMUSP00000074658,EOG090M06NK	OrthoMCL,OrthoDB	2	HGNC:129_MGI:104589
59	ENSG00000107796	HGNC:130	actin, alpha 2, smooth muscle, aorta	ACTA2	10q23.31	ENSP00000224784,EOG090M06NK	11468	ENSMUSG00000059430	MGI:104589	actin, gamma 2, smooth muscle, enteric	Actg2	6	ENSMUSP00000074658,EOG090M06NK	OrthoMCL,OrthoDB	2	HGNC:130_MGI:104589
70	ENSG00000159251	HGNC:143	actin, alpha, cardiac muscle 1	ACTC1	15q14	ENSP00000290378,EOG090M06NK	11468	ENSMUSG00000059430	MGI:104589	actin, gamma 2, smooth muscle, enteric	Actg2	6	ENSMUSP00000074658,EOG090M06NK	OrthoMCL,OrthoDB	2	HGNC:143_MGI:104589
72	ENSG00000163017	HGNC:145	actin, gamma 2, smooth muscle, enteric	ACTG2	2p13.1	P63267,123845,ENOG411AX4F,Phy0008AGI_HUMAN,HGNC:145,ENSP00000295137,HUMAN|HGNC=145|UniProtKB=P63267,ENSP00000295137,72,HUMAN17157,ENSG00000163017,EOG090M06NK	11468	ENSMUSG00000059430	MGI:104589	actin, gamma 2, smooth muscle, enteric	Actg2	6	P63268,123845,ENOG411AX4F,Phy0009ICO_MOUSE,MGI:104589,ENSMUSP00000074658,MOUSE|MGI=MGI=104589|UniProtKB=P63268,ENSMUSP00000074658,11468,MOUSE40443,ENSMUSG00000059430,EOG090M06NK	Inparanoid,HomoloGene,EggNOG,PhylomeDB,HGNC,OrthoMCL,Panther,Treefam,NCBI,OMA,Ensembl,OrthoDB	12	HGNC:145_MGI:104589
56	ENSG00000134940	HGNC:127	acrosomal vesicle protein 1	ACRV1	11q24.2	P26436,1219,ENOG411AVBQ,HGNC:127,ENSP00000317684,ENSP00000432816,56,HUMAN05700,ENSG00000134940,EOG090M0DBF	11451	ENSMUSG00000032110	MGI:104590	acrosomal vesicle protein 1	Acrv1	9	P50289,1219,ENOG411AVBQ,MGI:104590,ENSMUSP00000034620,ENSMUSP00000034620,11451,MOUSE50649,ENSMUSG00000032110,EOG090M0DBF	Inparanoid,HomoloGene,EggNOG,HGNC,OrthoMCL,Treefam,NCBI,OMA,Ensembl,OrthoDB	10	HGNC:127_MGI:104590
100532736	ENSG00000270136	HGNC:48338	MINOS1-NBL1 readthrough	MINOS1-NBL1	1p36.13	3924,EOG090M0D03	17965	ENSMUSG00000041120	MGI:104591	neuroblastoma, suppression of tumorigenicity 1	Nbl1	4	3924,EOG090M0D03	HomoloGene,OrthoDB	2	HGNC:48338_MGI:104591
4681	ENSG00000158747	HGNC:7650	NBL1, DAN family BMP antagonist	NBL1	1p36.13	P41271,3924,ENOG411ARU8,Phy0007XLY_HUMAN,HGNC:7650,ENSP00000289749,HUMAN|HGNC=7650|UniProtKB=P41271,ENSP00000289749,HUMAN00398,ENSG00000158747,EOG090M0D03	17965	ENSMUSG00000041120	MGI:104591	neuroblastoma, suppression of tumorigenicity 1	Nbl1	4	Q61477,3924,ENOG411ARU8,Phy000A4BR_MOUSE,MGI:104591,ENSMUSP00000045608,MOUSE|MGI=MGI=104591|UniProtKB=Q61477,ENSMUSP00000045608,MOUSE34511,ENSMUSG00000041120,EOG090M0D03	Inparanoid,HomoloGene,EggNOG,PhylomeDB,HGNC,OrthoMCL,Panther,Treefam,OMA,Ensembl,OrthoDB	11	HGNC:7650_MGI:104591
50804	ENSG00000104177	HGNC:17940	myelin expression factor 2	MYEF2	15q21.1	Q9P2K5,69079,Phy0024G6J_HUMAN,HGNC:17940,ENSP00000316950,HUMAN|HGNC=17940|UniProtKB=Q9P2K5,ENSP00000316950,50804,HUMAN09453,ENSG00000104177,EOG090M04SP	17876	ENSMUSG00000027201	MGI:104592	myelin basic protein expression factor 2, repressor	Myef2	2	Q8C854,69079,Phy000A5TE_MOUSE,MGI:104592,ENSMUSP00000066312,MOUSE|MGI=MGI=104592|UniProtKB=Q8C854,ENSMUSP00000123088,17876,MOUSE27692,ENSMUSG00000027201,EOG090M04SP	Inparanoid,HomoloGene,PhylomeDB,HGNC,OrthoMCL,Panther,Treefam,NCBI,OMA,Ensembl,OrthoDB	11	HGNC:17940_MGI:104592
6375	ENSG00000143184	HGNC:10645	X-C motif chemokine ligand 1	XCL1	1q24.2	2250,Phy0007Z5S_HUMAN,ENOG411B6ME,HGNC:10645,HUMAN|HGNC=10645|UniProtKB=P47992,ENSP00000356792,ENSP00000356792,HUMAN02098,ENSG00000143184,EOG090M0GN5	16963	ENSMUSG00000026573	MGI:104593	chemokine (C motif) ligand 1	Xcl1	1	2250,Phy0009NZV_MOUSE,ENOG411B6ME,MGI:104593,MOUSE|MGI=MGI=104593|UniProtKB=P47993,ENSMUSP00000027860,ENSMUSP00000027860,MOUSE24107,ENSMUSG00000026573,EOG090M0GN5	HomoloGene,PhylomeDB,EggNOG,HGNC,Panther,OrthoMCL,Treefam,OMA,Ensembl,OrthoDB	10	HGNC:10645_MGI:104593
6846	ENSG00000143185	HGNC:10646	X-C motif chemokine ligand 2	XCL2	1q24.2	Q9UBD3,Phy0007Z5R_HUMAN,HGNC:10646,HUMAN|HGNC=10646|UniProtKB=Q9UBD3,ENSP00000356793,HUMAN02097,ENSG00000143185,EOG090M0GN5	16963	ENSMUSG00000026573	MGI:104593	chemokine (C motif) ligand 1	Xcl1	1	P47993,Phy0009NZV_MOUSE,MGI:104593,MOUSE|MGI=MGI=104593|UniProtKB=P47993,ENSMUSP00000027860,MOUSE24107,ENSMUSG00000026573,EOG090M0GN5	Inparanoid,PhylomeDB,HGNC,Panther,Treefam,OMA,Ensembl,OrthoDB	8	HGNC:10646_MGI:104593
10544	ENSG00000101000	HGNC:9452	protein C receptor	PROCR	20q11.22	Q9UNN8,4670,ENOG411B2KY,HGNC:9452,HUMAN|HGNC=9452|UniProtKB=Q9UNN8,10544,HUMAN18894,ENSG00000101000,EOG090M0BYQ	19124	ENSMUSG00000027611	MGI:104596	protein C receptor, endothelial	Procr	2	Q64695,4670,ENOG411B2KY,MGI:104596,MOUSE|MGI=MGI=104596|UniProtKB=Q64695,19124,MOUSE28389,ENSMUSG00000027611,EOG090M0BYQ	Inparanoid,HomoloGene,EggNOG,HGNC,Panther,NCBI,OMA,Ensembl,OrthoDB	9	HGNC:9452_MGI:104596
7139	ENSG00000118194	HGNC:11949	troponin T2, cardiac type	TNNT2	1q32.1	P45379,68050,ENOG411B1YR,Phy001R88N_HUMAN,HGNC:11949,ENSP00000404134,HUMAN|HGNC=11949|UniProtKB=P45379,ENSP00000356287,HUMAN02314,7139,ENSG00000118194,EOG090M0D1G	21956	ENSMUSG00000026414	MGI:104597	troponin T2, cardiac	Tnnt2	1	P50752,68050,ENOG411B1YR,Phy001S604_MOUSE,MGI:104597,ENSMUSP00000107717,MOUSE|MGI=MGI=104597|UniProtKB=P50752,ENSMUSP00000137579,MOUSE23632,21956,ENSMUSG00000026414,EOG090M0D1G	Inparanoid,HomoloGene,EggNOG,PhylomeDB,HGNC,OrthoMCL,Panther,Treefam,OMA,NCBI,Ensembl,OrthoDB	12	HGNC:11949_MGI:104597
55015	ENSG00000185246	HGNC:20314	pre-mRNA processing factor 39	PRPF39	14q21.2	Q86UA1,32377,ENOG411ASJJ,HGNC:20314,ENSP00000348010,HUMAN|HGNC=20314|UniProtKB=Q86UA1,ENSP00000348010,HUMAN08346,55015,ENSG00000185246,EOG090M0334	328110	ENSMUSG00000035597	MGI:104602	pre-mRNA processing factor 39	Prpf39	12	Q8K2Z2,32377,ENOG411ASJJ,MGI:104602,ENSMUSP00000112953,MOUSE|MGI=MGI=104602|UniProtKB=Q8K2Z2,ENSMUSP00000112953,MOUSE07168,328110,ENSMUSG00000035597,EOG090M0334	Inparanoid,HomoloGene,EggNOG,HGNC,OrthoMCL,Panther,Treefam,OMA,NCBI,Ensembl,OrthoDB	11	HGNC:20314_MGI:104602
23616	ENSG00000100092	HGNC:10824	SH3 domain binding protein 1	SH3BP1	22q13.1	Q9Y3L3,7534,ENOG411ARY6,HGNC:10824,ENSP00000350018,HUMAN|HGNC=10824|UniProtKB=Q9Y3L3,ENSP00000350018,23616,ENSG00000100092,EOG090M0517	20401	ENSMUSG00000022436	MGI:104603	SH3-domain binding protein 1	Sh3bp1	15	P55194,7534,ENOG411ARY6,MGI:104603,ENSMUSP00000001226,MOUSE|MGI=MGI=104603|UniProtKB=P55194,ENSMUSP00000052181,20401,ENSMUSG00000022436,EOG090M0517	Inparanoid,HomoloGene,EggNOG,HGNC,OrthoMCL,Panther,Treefam,NCBI,Ensembl,OrthoDB	10	HGNC:10824_MGI:104603
5901	ENSG00000132341	HGNC:9846	RAN, member RAS oncogene family	RAN	12q24.33	Phy00083HH_HUMAN,HUMAN|HGNC=9846|UniProtKB=P62826,ENSP00000446215	19428	ENSMUSG00000083649	MGI:104605	RAS-like, family 2, locus 9	Rasl2-9	7	Phy001RS3Q_MOUSE,MOUSE|MGI=MGI=104605|UniProtKB=Q61820,ENSMUSP00000129559	PhylomeDB,Panther,Treefam	3	HGNC:9846_MGI:104605
83871	ENSG00000109113	HGNC:16519	RAB34, member RAS oncogene family	RAB34	17q11.2	Q9BZG1,12908,HGNC:16519,HUMAN|HGNC=16519|UniProtKB=Q9BZG1,HUMAN12277,83871,ENSG00000109113,EOG090M0AUI	19376	ENSMUSG00000002059	MGI:104606	RAB34, member RAS oncogene family	Rab34	11	Q64008,12908,MGI:104606,MOUSE|MGI=MGI=104606|UniProtKB=Q64008,MOUSE04670,19376,ENSMUSG00000002059,EOG090M0AUI	Inparanoid,HomoloGene,HGNC,Panther,OMA,NCBI,Ensembl,OrthoDB	8	HGNC:16519_MGI:104606
29969	ENSG00000135272	HGNC:28870	MyoD family inhibitor domain containing	MDFIC	7q31.1-q31.2	Q9P1T7,18404,ENOG411B4CX,Phy0024A1W_HUMAN,HGNC:28870,ENSP00000257724,HUMAN|HGNC=28870|UniProtKB=Q9P1T7,ENSP00000257724,29969,HUMAN26848,ENSG00000135272,EOG090M0AP1	16543	ENSMUSG00000041390	MGI:104611	MyoD family inhibitor domain containing	Mdfic	6	Q8BX65,18404,ENOG411B4CX,Phy001RRAJ_MOUSE,MGI:104611,ENSMUSP00000099186,MOUSE|MGI=MGI=104611|UniProtKB=Q8BX65,ENSMUSP00000099186,16543,MOUSE39034,ENSMUSG00000041390,EOG090M0AP1	Inparanoid,HomoloGene,EggNOG,PhylomeDB,HGNC,OrthoMCL,Panther,Treefam,NCBI,OMA,Ensembl,OrthoDB	12	HGNC:28870_MGI:104611
1345	ENSG00000164919	HGNC:2285	cytochrome c oxidase subunit 6C	COX6C	8q22.2	P09669,ENOG411B6SR,HGNC:2285,ENSP00000297564,HUMAN|HGNC=2285|UniProtKB=P09669,ENSP00000428895,1345,HUMAN28081,ENSG00000164919,EOG090M0GHU	12864	ENSMUSG00000014313	MGI:104614	cytochrome c oxidase subunit 6C	Cox6c	15	Q9CPQ1,ENOG411B6SR,MGI:104614,ENSMUSP00000014457,MOUSE|MGI=MGI=104614|UniProtKB=Q9CPQ1,ENSMUSP00000014457,12864,MOUSE13405,ENSMUSG00000014313,EOG090M0GHU	Inparanoid,EggNOG,HGNC,OrthoMCL,Panther,Treefam,NCBI,OMA,Ensembl,OrthoDB	10	HGNC:2285_MGI:104614
1268	ENSG00000118432	HGNC:2159	cannabinoid receptor 1	CNR1	6q15	P21554,ENOG411AYT7,7273,Phy0008HCJ_HUMAN,HGNC:2159,ENSP00000358513,HUMAN|HGNC=2159|UniProtKB=P21554,ENSP00000358513,1268,HUMAN25359,ENSG00000118432,EOG090M057G	12801	ENSMUSG00000044288	MGI:104615	cannabinoid receptor 1 (brain)	Cnr1	4	P47746,ENOG411AYT7,7273,Phy000A3AT_MOUSE,MGI:104615,ENSMUSP00000055797,MOUSE|MGI=MGI=104615|UniProtKB=P47746,ENSMUSP00000055797,12801,MOUSE32212,ENSMUSG00000044288,EOG090M057G	Inparanoid,EggNOG,HomoloGene,PhylomeDB,HGNC,OrthoMCL,Panther,Treefam,NCBI,OMA,Ensembl,OrthoDB	12	HGNC:2159_MGI:104615
1232	ENSG00000183625	HGNC:1604	C-C motif chemokine receptor 3	CCR3	3p21.31	P51677,ENOG411AUUN,20436,HGNC:1604,ENSP00000350003,HUMAN|HGNC=1604|UniProtKB=P51677,ENSP00000441600,HUMAN20789,ENSG00000183625,EOG090M08B6	12771	ENSMUSG00000035448	MGI:104616	chemokine (C-C motif) receptor 3	Ccr3	9	P51678,ENOG411AUUN,20436,MGI:104616,ENSMUSP00000039107,MOUSE|MGI=MGI=104616|UniProtKB=P51678,ENSMUSP00000039107,MOUSE53438,ENSMUSG00000035448,EOG090M08B6	Inparanoid,EggNOG,HomoloGene,HGNC,OrthoMCL,Panther,Treefam,OMA,Ensembl,OrthoDB	10	HGNC:1604_MGI:104616
1230	ENSG00000163823	HGNC:1602	C-C motif chemokine receptor 1	CCR1	3p21.31	HUMAN|HGNC=1602|UniProtKB=P32246,ENSP00000296140,ENSG00000163823,EOG090M09CF	12770	ENSMUSG00000064039	MGI:104617	chemokine (C-C motif) receptor 1-like 1	Ccr1l1	9	MOUSE|MGI=MGI=104617|UniProtKB=P51676,ENSMUSP00000071353,ENSMUSG00000064039,EOG090M09CF	Panther,Treefam,Ensembl,OrthoDB	4	HGNC:1602_MGI:104617
1230	ENSG00000163823	HGNC:1602	C-C motif chemokine receptor 1	CCR1	3p21.31	P32246,20344,ENOG411AVN0,HGNC:1602,ENSP00000296140,HUMAN|HGNC=1602|UniProtKB=P32246,ENSP00000296140,HUMAN20790,ENSG00000163823,EOG090M09CF	12768	ENSMUSG00000025804	MGI:104618	chemokine (C-C motif) receptor 1	Ccr1	9	P51675,20344,ENOG411AVN0,MGI:104618,ENSMUSP00000026911,MOUSE|MGI=MGI=104618|UniProtKB=P51675,ENSMUSP00000026911,MOUSE53436,ENSMUSG00000025804,EOG090M09CF	Inparanoid,HomoloGene,EggNOG,HGNC,OrthoMCL,Panther,Treefam,OMA,Ensembl,OrthoDB	10	HGNC:1602_MGI:104618
8092	ENSG00000180318	HGNC:1494	ALX homeobox 1	ALX1	12q21.31	Q15699,5075,ENOG411AUX5,Phy000833Y_HUMAN,HGNC:1494,ENSP00000315417,HUMAN|HGNC=1494|UniProtKB=Q15699,ENSP00000315417,HUMAN06884,8092,ENSG00000180318,EOG090M07T6	216285	ENSMUSG00000036602	MGI:104621	ALX homeobox 1	Alx1	10	Q8C8B0,5075,ENOG411AUX5,Phy0009TKT_MOUSE,MGI:104621,ENSMUSP00000042512,MOUSE|MGI=MGI=104621|UniProtKB=Q8C8B0,ENSMUSP00000129230,MOUSE02096,216285,ENSMUSG00000036602,EOG090M07T6	Inparanoid,HomoloGene,EggNOG,PhylomeDB,HGNC,OrthoMCL,Panther,Treefam,OMA,NCBI,Ensembl,OrthoDB	12	HGNC:1494_MGI:104621
55342	ENSG00000165209	HGNC:16462	spermatid perinuclear RNA binding protein	STRBP	9q33.1-q33.3	Q96SI9,7548,ENOG411BAPM,Phy0008KK5_HUMAN,HGNC:16462,ENSP00000415968,HUMAN|HGNC=16462|UniProtKB=Q96SI9,ENSP00000415968,55342,HUMAN29143,ENSG00000165209,EOG090M03DI	20744	ENSMUSG00000026915	MGI:104626	spermatid perinuclear RNA binding protein	Strbp	2	Q91WM1,7548,ENOG411BAPM,Phy000A53H_MOUSE,MGI:104626,ENSMUSP00000072047,MOUSE|MGI=MGI=104626|UniProtKB=Q91WM1,ENSMUSP00000028279,20744,MOUSE26047,ENSMUSG00000026915,EOG090M03DI	Inparanoid,HomoloGene,EggNOG,PhylomeDB,HGNC,OrthoMCL,Panther,Treefam,NCBI,OMA,Ensembl,OrthoDB	12	HGNC:16462_MGI:104626
667	ENSG00000151914	HGNC:1090	dystonin	DST	6p12.1	Q03001,HGNC:1090,HUMAN|HGNC=1090|UniProtKB=Q03001,ENSP00000244364,667,HUMAN25227,ENSG00000151914,EOG090M0007	13518	ENSMUSG00000026131	MGI:104627	dystonin	Dst	1	Q91ZU6,MGI:104627,MOUSE|MGI=MGI=104627|UniProtKB=Q91ZU6,ENSMUSP00000110756,13518,MOUSE21771,ENSMUSG00000026131,EOG090M0007	Inparanoid,HGNC,Panther,Treefam,NCBI,OMA,Ensembl,OrthoDB	8	HGNC:1090_MGI:104627
5179	ENSG00000181195	HGNC:8831	proenkephalin	PENK	8q12.1	P01210,4528,ENOG411ASMG,Phy0008JFQ_HUMAN,HGNC:8831,ENSP00000324248,HUMAN|HGNC=8831|UniProtKB=P01210,ENSP00000324248,5179,HUMAN27830,ENSG00000181195,EOG090M0B2U	18619	ENSMUSG00000045573	MGI:104629	preproenkephalin	Penk	4	P22005,4528,ENOG411ASMG,Phy000A35N_MOUSE,MGI:104629,ENSMUSP00000066822,MOUSE|MGI=MGI=104629|UniProtKB=P22005,ENSMUSP00000066822,18619,MOUSE32005,ENSMUSG00000045573,EOG090M0B2U	Inparanoid,HomoloGene,EggNOG,PhylomeDB,HGNC,OrthoMCL,Panther,Treefam,NCBI,OMA,Ensembl,OrthoDB	12	HGNC:8831_MGI:104629
7453	ENSG00000140105	HGNC:12729	tryptophanyl-tRNA synthetase	WARS	14q32.2	P23381,3084,ENOG411B4IU,Phy00084OV_HUMAN,HGNC:12729,HUMAN|HGNC=12729|UniProtKB=P23381,ENSP00000376620,HUMAN08906,7453,ENSG00000140105,EOG090M05DT	22375	ENSMUSG00000021266	MGI:104630	tryptophanyl-tRNA synthetase	Wars	12	P32921,3084,ENOG411B4IU,Phy000A14N_MOUSE,MGI:104630,MOUSE|MGI=MGI=104630|UniProtKB=P32921,ENSMUSP00000124625,MOUSE08094,22375,ENSMUSG00000021266,EOG090M05DT	Inparanoid,HomoloGene,EggNOG,PhylomeDB,HGNC,Panther,Treefam,OMA,NCBI,Ensembl,OrthoDB	11	HGNC:12729_MGI:104630
7402	ENSG00000152818	HGNC:12635	utrophin	UTRN	6q24.2	P46939,21398,ENOG411AWKS,HGNC:12635,HUMAN|HGNC=12635|UniProtKB=P46939,ENSP00000356515,ENSP00000356515,7402,HUMAN25688,ENSG00000152818,EOG090M002D	22288	ENSMUSG00000019820	MGI:104631	utrophin	Utrn	10	E9Q6R7,21398,ENOG411AWKS,MGI:104631,MOUSE|MGI=MGI=104631|UniProtKB=E9Q6R7,ENSMUSP00000076093,ENSMUSP00000076093,22288,MOUSE00132,ENSMUSG00000019820,EOG090M002D	Inparanoid,HomoloGene,EggNOG,HGNC,Panther,OrthoMCL,Treefam,NCBI,OMA,Ensembl,OrthoDB	11	HGNC:12635_MGI:104631
7328	ENSG00000186591	HGNC:12484	ubiquitin conjugating enzyme E2 H	UBE2H	7q32.2	P62256,103894,ENOG411AY4N,Phy0008IRX_HUMAN,HGNC:12484,HUMAN|HGNC=12484|UniProtKB=P62256,ENSP00000347836,7328,HUMAN26960,ENSG00000186591,EOG090M0DGG	22214	ENSMUSG00000039159	MGI:104632	ubiquitin-conjugating enzyme E2H	Ube2h	6	P62257,103894,ENOG411AY4N,Phy001RT2V_MOUSE,MGI:104632,MOUSE|MGI=MGI=104632|UniProtKB=P62257,ENSMUSP00000100058,22214,MOUSE39262,ENSMUSG00000039159,EOG090M0DGG	Inparanoid,HomoloGene,EggNOG,PhylomeDB,HGNC,Panther,Treefam,NCBI,OMA,Ensembl,OrthoDB	11	HGNC:12484_MGI:104632
7088	ENSG00000196781	HGNC:11837	transducin like enhancer of split 1	TLE1	9q21.32	ENSP00000365682,EOG090M02HY	21888	ENSMUSG00000024642	MGI:104633	transducin-like enhancer of split 4	Tle4	19	ENSMUSP00000057527,EOG090M02HY	OrthoMCL,OrthoDB	2	HGNC:11837_MGI:104633
7090	ENSG00000140332	HGNC:11839	transducin like enhancer of split 3	TLE3	15q23	ENSP00000415057,EOG090M02HY	21888	ENSMUSG00000024642	MGI:104633	transducin-like enhancer of split 4	Tle4	19	ENSMUSP00000057527,EOG090M02HY	OrthoMCL,OrthoDB	2	HGNC:11839_MGI:104633
7091	ENSG00000106829	HGNC:11840	transducin like enhancer of split 4	TLE4	9q21.31	Q04727,38259,ENOG411AU2W,Phy0024CPN_HUMAN,HGNC:11840,HUMAN|HGNC=11840|UniProtKB=Q04727,ENSP00000365720,ENSP00000365735,7091,HUMAN28812,ENSG00000106829,EOG090M02HY	21888	ENSMUSG00000024642	MGI:104633	transducin-like enhancer of split 4	Tle4	19	Q62441,38259,ENOG411AU2W,Phy0038UEC_MOUSE,MGI:104633,MOUSE|MGI=MGI=104633|UniProtKB=Q62441,ENSMUSP00000057527,ENSMUSP00000057527,21888,MOUSE20675,ENSMUSG00000024642,EOG090M02HY	Inparanoid,HomoloGene,EggNOG,PhylomeDB,HGNC,Panther,OrthoMCL,Treefam,NCBI,OMA,Ensembl,OrthoDB	12	HGNC:11840_MGI:104633
7088	ENSG00000196781	HGNC:11837	transducin like enhancer of split 1	TLE1	9q21.32	ENSP00000365682,EOG090M02HY	21887	ENSMUSG00000032280	MGI:104634	transducin-like enhancer of split 3	Tle3	9	ENSMUSP00000034820,EOG090M02HY	OrthoMCL,OrthoDB	2	HGNC:11837_MGI:104634
7090	ENSG00000140332	HGNC:11839	transducin like enhancer of split 3	TLE3	15q23	Q04726,21059,ENOG411ARRG,HGNC:11839,HUMAN|HGNC=11839|UniProtKB=Q04726,ENSP00000415057,ENSP00000452871,HUMAN09716,7090,ENSG00000140332,EOG090M02HY	21887	ENSMUSG00000032280	MGI:104634	transducin-like enhancer of split 3	Tle3	9	Q08122,21059,ENOG411ARRG,MGI:104634,MOUSE|MGI=MGI=104634|UniProtKB=Q08122,ENSMUSP00000034820,ENSMUSP00000124131,MOUSE51621,21887,ENSMUSG00000032280,EOG090M02HY	Inparanoid,HomoloGene,EggNOG,HGNC,Panther,OrthoMCL,Treefam,OMA,NCBI,Ensembl,OrthoDB	11	HGNC:11839_MGI:104634
7091	ENSG00000106829	HGNC:11840	transducin like enhancer of split 4	TLE4	9q21.31	ENSP00000365720,EOG090M02HY	21887	ENSMUSG00000032280	MGI:104634	transducin-like enhancer of split 3	Tle3	9	ENSMUSP00000034820,EOG090M02HY	OrthoMCL,OrthoDB	2	HGNC:11840_MGI:104634
7089	ENSG00000065717	HGNC:11838	transducin like enhancer of split 2	TLE2	19p13.3	Q04725,20693,ENOG411ASQH,Phy001R85W_HUMAN,HGNC:11838,HUMAN|HGNC=11838|UniProtKB=Q04725,ENSP00000262953,7089,HUMAN14304,ENSG00000065717,EOG090M03A3	21886	ENSMUSG00000034771	MGI:104635	transducin-like enhancer of split 2	Tle2	10	Q9WVB2,20693,ENOG411ASQH,Phy0009TE8_MOUSE,MGI:104635,MOUSE|MGI=MGI=104635|UniProtKB=Q9WVB2,ENSMUSP00000121125,21886,MOUSE01684,ENSMUSG00000034771,EOG090M03A3	Inparanoid,HomoloGene,EggNOG,PhylomeDB,HGNC,Panther,Treefam,NCBI,OMA,Ensembl,OrthoDB	11	HGNC:11838_MGI:104635
7088	ENSG00000196781	HGNC:11837	transducin like enhancer of split 1	TLE1	9q21.32	Q04724,ENOG411AZH0,21058,Phy0008K8P_HUMAN,HGNC:11837,HUMAN|HGNC=11837|UniProtKB=Q04724,ENSP00000365682,ENSP00000365682,HUMAN28814,ENSG00000196781,EOG090M02HY	21885	ENSMUSG00000008305	MGI:104636	transducin-like enhancer of split 1	Tle1	4	Q62440,ENOG411AZH0,21058,Phy001S5WI_MOUSE,MGI:104636,MOUSE|MGI=MGI=104636|UniProtKB=Q62440,ENSMUSP00000030095,ENSMUSP00000072481,MOUSE32884,ENSMUSG00000008305,EOG090M02HY	Inparanoid,EggNOG,HomoloGene,PhylomeDB,HGNC,Panther,OrthoMCL,Treefam,OMA,Ensembl,OrthoDB	11	HGNC:11837_MGI:104636
7090	ENSG00000140332	HGNC:11839	transducin like enhancer of split 3	TLE3	15q23	ENSP00000415057,EOG090M02HY	21885	ENSMUSG00000008305	MGI:104636	transducin-like enhancer of split 1	Tle1	4	ENSMUSP00000030095,EOG090M02HY	OrthoMCL,OrthoDB	2	HGNC:11839_MGI:104636
7091	ENSG00000106829	HGNC:11840	transducin like enhancer of split 4	TLE4	9q21.31	ENSP00000365720,EOG090M02HY	21885	ENSMUSG00000008305	MGI:104636	transducin-like enhancer of split 1	Tle1	4	ENSMUSP00000030095,EOG090M02HY	OrthoMCL,OrthoDB	2	HGNC:11840_MGI:104636
7049	ENSG00000069702	HGNC:11774	transforming growth factor beta receptor 3	TGFBR3	1p22.1	Q03167,2436,ENOG411AWIV,HGNC:11774,ENSP00000212355,HUMAN|HGNC=11774|UniProtKB=Q03167,ENSP00000212355,HUMAN01258,7049,ENSG00000069702,EOG090M02CY	21814	ENSMUSG00000029287	MGI:104637	transforming growth factor, beta receptor III	Tgfbr3	5	O88393,2436,ENOG411AWIV,MGI:104637,ENSMUSP00000031224,MOUSE|MGI=MGI=104637|UniProtKB=O88393,ENSMUSP00000031224,MOUSE37076,21814,ENSMUSG00000029287,EOG090M02CY	Inparanoid,HomoloGene,EggNOG,HGNC,OrthoMCL,Panther,Treefam,OMA,NCBI,Ensembl,OrthoDB	11	HGNC:11774_MGI:104637
7033	ENSG00000160180	HGNC:11757	trefoil factor 3	TFF3	21q22.3	Q07654,2427,ENOG411B6MM,Phy001R84W_HUMAN,HGNC:11757,HUMAN|HGNC=11757|UniProtKB=Q07654,ENSP00000291525,ENSP00000430690,7033,HUMAN19559,ENSG00000160180	21786	ENSMUSG00000024029	MGI:104638	trefoil factor 3, intestinal	Tff3	17	Q62395,2427,ENOG411B6MM,Phy0009ZK0_MOUSE,MGI:104638,MOUSE|MGI=MGI=104638|UniProtKB=Q62395,ENSMUSP00000024827,ENSMUSP00000024827,21786,MOUSE17365,ENSMUSG00000024029	Inparanoid,HomoloGene,EggNOG,PhylomeDB,HGNC,Panther,OrthoMCL,Treefam,NCBI,OMA,Ensembl	11	HGNC:11757_MGI:104638
64284	ENSG00000124839	HGNC:16523	RAB17, member RAS oncogene family	RAB17	2q37.3	Q9H0T7,7502,ENOG411AYED,Phy0008BKI_HUMAN,HGNC:16523,ENSP00000264601,HUMAN|HGNC=16523|UniProtKB=Q9H0T7,ENSP00000264601,HUMAN18441,64284,ENSG00000124839,EOG090M0CQT	19329	ENSMUSG00000026304	MGI:104640	RAB17, member RAS oncogene family	Rab17	1	P35292,7502,ENOG411AYED,Phy0009NGY_MOUSE,MGI:104640,ENSMUSP00000027529,MOUSE|MGI=MGI=104640|UniProtKB=P35292,ENSMUSP00000027529,MOUSE22992,19329,ENSMUSG00000026304,EOG090M0CQT	Inparanoid,HomoloGene,EggNOG,PhylomeDB,HGNC,OrthoMCL,Panther,Treefam,OMA,NCBI,Ensembl,OrthoDB	12	HGNC:16523_MGI:104640
5806	ENSG00000163661	HGNC:9692	pentraxin 3	PTX3	3q25.32	P26022,7500,ENOG411ARH7,Phy0008ECO_HUMAN,HGNC:9692,ENSP00000295927,HUMAN|HGNC=9692|UniProtKB=P26022,ENSP00000295927,5806,HUMAN21712,ENSG00000163661,EOG090M082G	19288	ENSMUSG00000027832	MGI:104641	pentraxin related gene	Ptx3	3	P48759,7500,ENOG411ARH7,Phy0009XDT_MOUSE,MGI:104641,ENSMUSP00000029421,MOUSE|MGI=MGI=104641|UniProtKB=P48759,ENSMUSP00000029421,19288,MOUSE29951,ENSMUSG00000027832,EOG090M082G	Inparanoid,HomoloGene,EggNOG,PhylomeDB,HGNC,OrthoMCL,Panther,Treefam,NCBI,OMA,Ensembl,OrthoDB	12	HGNC:9692_MGI:104641
5320	ENSG00000188257	HGNC:9031	phospholipase A2 group IIA	PLA2G2A	1p36.13	P14555,HGNC:9031,HUMAN|HGNC=9031|UniProtKB=P14555,HUMAN00405,5320,ENSG00000188257	18780	ENSMUSG00000058908	MGI:104642	phospholipase A2, group IIA (platelets, synovial fluid)	Pla2g2a	4	P31482,MGI:104642,MOUSE|MGI=MGI=104642|UniProtKB=P31482,MOUSE34501,18780,ENSMUSG00000058908	Inparanoid,HGNC,Panther,OMA,NCBI,Ensembl	6	HGNC:9031_MGI:104642
5134	ENSG00000071994	HGNC:8762	programmed cell death 2	PDCD2	6q27	Q16342,1951,ENOG411B27J,ENSP00000167218,HGNC:8762,HUMAN|HGNC=8762|UniProtKB=Q16342,ENSP00000439467,5134,HUMAN25874,ENSG00000071994,EOG090M0A3D	18567	ENSMUSG00000014771	MGI:104643	programmed cell death 2	Pdcd2	17	P46718,1951,ENOG411B27J,ENSMUSP00000052523,MGI:104643,MOUSE|MGI=MGI=104643|UniProtKB=P46718,ENSMUSP00000052523,18567,MOUSE16706,ENSMUSG00000014771,EOG090M0A3D	Inparanoid,HomoloGene,EggNOG,OrthoMCL,HGNC,Panther,Treefam,NCBI,OMA,Ensembl,OrthoDB	11	HGNC:8762_MGI:104643
3601	ENSG00000134470	HGNC:5978	interleukin 15 receptor subunit alpha	IL15RA	10p15.1	Q13261,1650,ENOG411B4MV,Phy0007ZTT_HUMAN,HGNC:5978,ENSP00000369312,HUMAN|HGNC=5978|UniProtKB=Q13261,ENSP00000369312,HUMAN02841,3601,ENSG00000134470,EOG090M0D2N	16169	ENSMUSG00000023206	MGI:104644	interleukin 15 receptor, alpha chain	Il15ra	2	Q60819,1650,ENOG411B4MV,Phy000A4P1_MOUSE,MGI:104644,ENSMUSP00000077878,MOUSE|MGI=MGI=104644|UniProtKB=Q60819,ENSMUSP00000077878,MOUSE25005,16169,ENSMUSG00000023206,EOG090M0D2N	Inparanoid,HomoloGene,EggNOG,PhylomeDB,HGNC,OrthoMCL,Panther,Treefam,OMA,NCBI,Ensembl,OrthoDB	12	HGNC:5978_MGI:104644
3283	ENSG00000203857	HGNC:5217	hydroxy-delta-5-steroid dehydrogenase, 3 beta- and steroid delta-isomerase 1	HSD3B1	1p12	ENOG411AWV2,Phy0007YLS_HUMAN,HGNC:5217,HUMAN|HGNC=5217|UniProtKB=P14060,ENSP00000358421,HUMAN01488,EOG090M087S	15496	ENSMUSG00000038092	MGI:104645	hydroxy-delta-5-steroid dehydrogenase, 3 beta- and steroid delta-isomerase 5	Hsd3b5	3	ENOG411AWV2,Phy0009XTY_MOUSE,MGI:104645,MOUSE|MGI=MGI=104645|UniProtKB=Q61694,ENSMUSP00000041442,MOUSE30915,EOG090M087S	EggNOG,PhylomeDB,HGNC,Panther,Treefam,OMA,OrthoDB	7	HGNC:5217_MGI:104645
3284	ENSG00000203859	HGNC:5218	hydroxy-delta-5-steroid dehydrogenase, 3 beta- and steroid delta-isomerase 2	HSD3B2	1p12	Phy0007YLQ_HUMAN,HGNC:5218,HUMAN|HGNC=5218|UniProtKB=P26439,ENSP00000445122,HUMAN01487,EOG090M087S	15496	ENSMUSG00000038092	MGI:104645	hydroxy-delta-5-steroid dehydrogenase, 3 beta- and steroid delta-isomerase 5	Hsd3b5	3	Phy0009XTY_MOUSE,MGI:104645,MOUSE|MGI=MGI=104645|UniProtKB=Q61694,ENSMUSP00000041442,MOUSE30915,EOG090M087S	PhylomeDB,HGNC,Panther,Treefam,OMA,OrthoDB	6	HGNC:5218_MGI:104645
64319	ENSG00000156860	HGNC:20442	fibrosin	FBRS	16p11.2	Q9HAH7,79554,ENOG411AYKC,HGNC:20442,ENSP00000348489,HUMAN|HGNC=20442|UniProtKB=Q9HAH7,ENSP00000348489,HUMAN10902,64319,ENSG00000156860,EOG090M05LZ	14123	ENSMUSG00000042423	MGI:104648	fibrosin	Fbrs	7	Q8R089,79554,ENOG411AYKC,MGI:104648,ENSMUSP00000043682,MOUSE|MGI=MGI=104648|UniProtKB=Q8R089,ENSMUSP00000043682,MOUSE46467,14123,ENSMUSG00000042423,EOG090M05LZ	Inparanoid,HomoloGene,EggNOG,HGNC,OrthoMCL,Panther,Treefam,OMA,NCBI,Ensembl,OrthoDB	11	HGNC:20442_MGI:104648
1339	ENSG00000156885	HGNC:2279	cytochrome c oxidase subunit 6A2	COX6A2	16p11.2	Q02221,38020,ENOG411B676,Phy000864A_HUMAN,HGNC:2279,HUMAN|HGNC=2279|UniProtKB=Q02221,ENSP00000287490,ENSP00000287490,1339,HUMAN10952,ENSG00000156885,EOG090M0FBQ	12862	ENSMUSG00000030785	MGI:104649	cytochrome c oxidase subunit 6A2	Cox6a2	7	P43023,38020,ENOG411B676,Phy0009KWR_MOUSE,MGI:104649,MOUSE|MGI=MGI=104649|UniProtKB=P43023,ENSMUSP00000033049,ENSMUSP00000033049,12862,MOUSE46585,ENSMUSG00000030785,EOG090M0FBQ	Inparanoid,HomoloGene,EggNOG,PhylomeDB,HGNC,Panther,OrthoMCL,Treefam,NCBI,OMA,Ensembl,OrthoDB	12	HGNC:2279_MGI:104649
1269	ENSG00000188822	HGNC:2160	cannabinoid receptor 2	CNR2	1p36.11	P34972,1389,ENOG411B4TR,Phy0007XOD_HUMAN,HGNC:2160,ENSP00000363596,HUMAN|HGNC=2160|UniProtKB=P34972,ENSP00000363596,HUMAN00475,1269,ENSG00000188822,EOG090M07WX	12802	ENSMUSG00000062585	MGI:104650	cannabinoid receptor 2 (macrophage)	Cnr2	4	P47936,1389,ENOG411B4TR,Phy000A49Q_MOUSE,MGI:104650,ENSMUSP00000095454,MOUSE|MGI=MGI=104650|UniProtKB=P47936,ENSMUSP00000095454,MOUSE34373,12802,ENSMUSG00000062585,EOG090M07WX	Inparanoid,HomoloGene,EggNOG,PhylomeDB,HGNC,OrthoMCL,Panther,Treefam,OMA,NCBI,Ensembl,OrthoDB	12	HGNC:2160_MGI:104650
3732	ENSG00000085117	HGNC:6210	CD82 molecule	CD82	11p11.2	P27701,20512,ENOG411B0JZ,Phy000819S_HUMAN,HGNC:6210,HUMAN|HGNC=6210|UniProtKB=P27701,ENSP00000227155,HUMAN04381,3732,ENSG00000085117,EOG090M0BNS	12521	ENSMUSG00000027215	MGI:104651	CD82 antigen	Cd82	2	P40237,20512,ENOG411B0JZ,Phy000A5J9_MOUSE,MGI:104651,MOUSE|MGI=MGI=104651|UniProtKB=P40237,ENSMUSP00000097287,MOUSE27105,12521,ENSMUSG00000027215,EOG090M0BNS	Inparanoid,HomoloGene,EggNOG,PhylomeDB,HGNC,Panther,Treefam,OMA,NCBI,Ensembl,OrthoDB	11	HGNC:6210_MGI:104651
832	ENSG00000077549	HGNC:1491	capping actin protein of muscle Z-line subunit beta	CAPZB	1p36.13	P47756,3620,ENOG411AWZG,Phy001R4VJ_HUMAN,HGNC:1491,HUMAN|HGNC=1491|UniProtKB=P47756,ENSP00000364284,HUMAN00394,832,ENSG00000077549,EOG090M07NV	12345	ENSMUSG00000028745	MGI:104652	capping protein (actin filament) muscle Z-line, beta	Capzb	4	P47757,3620,ENOG411AWZG,Phy001RPBW_MOUSE,MGI:104652,MOUSE|MGI=MGI=104652|UniProtKB=P47757,ENSMUSP00000099565,MOUSE34513,12345,ENSMUSG00000028745,EOG090M07NV	Inparanoid,HomoloGene,EggNOG,PhylomeDB,HGNC,Panther,Treefam,OMA,NCBI,Ensembl,OrthoDB	11	HGNC:1491_MGI:104652
490	ENSG00000070961	HGNC:814	ATPase plasma membrane Ca2+ transporting 1	ATP2B1	12q21.33	P20020,55597,HGNC:814,HUMAN|HGNC=814|UniProtKB=P20020,ENSP00000392043,ENSP00000261173,490,HUMAN06899,ENSG00000070961,EOG090M00WS	67972	ENSMUSG00000019943	MGI:104653	ATPase, Ca++ transporting, plasma membrane 1	Atp2b1	10	G5E829,55597,MGI:104653,MOUSE|MGI=MGI=104653|UniProtKB=G5E829,ENSMUSP00000020107,ENSMUSP00000020107,67972,MOUSE02041,ENSMUSG00000019943,EOG090M00WS	Inparanoid,HomoloGene,HGNC,Panther,OrthoMCL,Treefam,NCBI,OMA,Ensembl,OrthoDB	10	HGNC:814_MGI:104653
491	ENSG00000157087	HGNC:815	ATPase plasma membrane Ca2+ transporting 2	ATP2B2	3p25.3	ENSP00000353414,EOG090M00WS	67972	ENSMUSG00000019943	MGI:104653	ATPase, Ca++ transporting, plasma membrane 1	Atp2b1	10	ENSMUSP00000020107,EOG090M00WS	OrthoMCL,OrthoDB	2	HGNC:815_MGI:104653
492	ENSG00000067842	HGNC:816	ATPase plasma membrane Ca2+ transporting 3	ATP2B3	Xq28	ENSP00000343886,EOG090M00WS	67972	ENSMUSG00000019943	MGI:104653	ATPase, Ca++ transporting, plasma membrane 1	Atp2b1	10	ENSMUSP00000020107,EOG090M00WS	OrthoMCL,OrthoDB	2	HGNC:816_MGI:104653
493	ENSG00000058668	HGNC:817	ATPase plasma membrane Ca2+ transporting 4	ATP2B4	1q32.1	ENSP00000350310,EOG090M00WS	67972	ENSMUSG00000019943	MGI:104653	ATPase, Ca++ transporting, plasma membrane 1	Atp2b1	10	ENSMUSP00000020107,EOG090M00WS	OrthoMCL,OrthoDB	2	HGNC:817_MGI:104653
474	ENSG00000172238	HGNC:797	atonal bHLH transcription factor 1	ATOH1	4q22.2	Q92858,31297,ENOG411B53X,Phy0008F4E_HUMAN,HGNC:797,ENSP00000302216,HUMAN|HGNC=797|UniProtKB=Q92858,ENSP00000302216,474,HUMAN22675,ENSG00000172238,EOG090M09PB	11921	ENSMUSG00000073043	MGI:104654	atonal bHLH transcription factor 1	Atoh1	6	P48985,31297,ENOG411B53X,Phy0009I6X_MOUSE,MGI:104654,ENSMUSP00000098903,MOUSE|MGI=MGI=104654|UniProtKB=P48985,ENSMUSP00000098903,11921,MOUSE39996,ENSMUSG00000073043,EOG090M09PB	Inparanoid,HomoloGene,EggNOG,PhylomeDB,HGNC,OrthoMCL,Panther,Treefam,NCBI,OMA,Ensembl,OrthoDB	12	HGNC:797_MGI:104654
258	ENSG00000178522	HGNC:452	ameloblastin	AMBN	4q13.3	Q9NP70,7625,ENOG411B3MM,Phy0008EYG_HUMAN,HGNC:452,ENSP00000313809,HUMAN|HGNC=452|UniProtKB=Q9NP70,ENSP00000313809,258,HUMAN22490,ENSG00000178522,EOG090M080T	11698	ENSMUSG00000029288	MGI:104655	ameloblastin	Ambn	5	O55189,7625,ENOG411B3MM,Phy0009LTO_MOUSE,MGI:104655,ENSMUSP00000031226,MOUSE|MGI=MGI=104655|UniProtKB=O55189,ENSMUSP00000031226,11698,MOUSE36672,ENSMUSG00000029288,EOG090M080T	Inparanoid,HomoloGene,EggNOG,PhylomeDB,HGNC,OrthoMCL,Panther,Treefam,NCBI,OMA,Ensembl,OrthoDB	12	HGNC:452_MGI:104655
28514	ENSG00000198719	HGNC:2908	delta like canonical Notch ligand 1	DLL1	6q27	O00548,4104,ENOG411BB53,HGNC:2908,ENSP00000355718,HUMAN|HGNC=2908|UniProtKB=O00548,ENSP00000355718,28514,HUMAN25870,ENSG00000198719,EOG090M029C	13388	ENSMUSG00000014773	MGI:104659	delta like canonical Notch ligand 1	Dll1	17	Q61483,4104,ENOG411BB53,MGI:104659,ENSMUSP00000014917,MOUSE|MGI=MGI=104659|UniProtKB=Q61483,ENSMUSP00000014917,13388,MOUSE16694,ENSMUSG00000014773,EOG090M029C	Inparanoid,HomoloGene,EggNOG,HGNC,OrthoMCL,Panther,Treefam,NCBI,OMA,Ensembl,OrthoDB	11	HGNC:2908_MGI:104659
6095	ENSG00000069667	HGNC:10258	RAR related orphan receptor A	RORA	15q22.2	P35398,56594,ENOG411B3B0,Phy0008557_HUMAN,HGNC:10258,ENSP00000261523,HUMAN|HGNC=10258|UniProtKB=P35398,ENSP00000261523,HUMAN09575,6095,ENSG00000069667,EOG090M03WH	19883	ENSMUSG00000032238	MGI:104661	RAR-related orphan receptor alpha	Rora	9	P51448,56594,ENOG411B3B0,Phy0009WGF_MOUSE,MGI:104661,ENSMUSP00000034766,MOUSE|MGI=MGI=104661|UniProtKB=P51448,ENSMUSP00000034766,MOUSE51835,19883,ENSMUSG00000032238,EOG090M03WH	Inparanoid,HomoloGene,EggNOG,PhylomeDB,HGNC,OrthoMCL,Panther,Treefam,OMA,NCBI,Ensembl,OrthoDB	12	HGNC:10258_MGI:104661
5371	ENSG00000140464	HGNC:9113	promyelocytic leukemia	PML	15q24.1	P29590,13245,ENOG411B3I5,Phy000859S_HUMAN,HGNC:9113,ENSP00000268058,HUMAN|HGNC=9113|UniProtKB=P29590,ENSP00000268058,5371,HUMAN09772,ENSG00000140464,EOG090M02OB	18854	ENSMUSG00000036986	MGI:104662	promyelocytic leukemia	Pml	9	Q60953,13245,ENOG411B3I5,Phy001RRXF_MOUSE,MGI:104662,ENSMUSP00000082816,MOUSE|MGI=MGI=104662|UniProtKB=Q60953,ENSMUSP00000082816,18854,MOUSE51518,ENSMUSG00000036986,EOG090M02OB	Inparanoid,HomoloGene,EggNOG,PhylomeDB,HGNC,OrthoMCL,Panther,Treefam,NCBI,OMA,Ensembl,OrthoDB	12	HGNC:9113_MGI:104662
3952	ENSG00000174697	HGNC:6553	leptin	LEP	7q32.1	P41159,193,ENOG411ATI7,Phy0008IQV_HUMAN,HGNC:6553,ENSP00000312652,HUMAN|HGNC=6553|UniProtKB=P41159,ENSP00000312652,3952,HUMAN26924,ENSG00000174697,EOG090M0EM4	16846	ENSMUSG00000059201	MGI:104663	leptin	Lep	6	P41160,193,ENOG411ATI7,Phy0009HU2_MOUSE,MGI:104663,ENSMUSP00000067046,MOUSE|MGI=MGI=104663|UniProtKB=P41160,ENSMUSP00000067046,16846,MOUSE39175,ENSMUSG00000059201,EOG090M0EM4	Inparanoid,HomoloGene,EggNOG,PhylomeDB,HGNC,OrthoMCL,Panther,Treefam,NCBI,OMA,Ensembl,OrthoDB	12	HGNC:6553_MGI:104663
6939	ENSG00000125878	HGNC:11627	transcription factor 15	TCF15	20p13	Q12870,37943,ENOG411B055,Phy0008BNG_HUMAN,HGNC:11627,ENSP00000246080,HUMAN|HGNC=11627|UniProtKB=Q12870,ENSP00000246080,6939,HUMAN18572,ENSG00000125878,EOG090M0D7D	21407	ENSMUSG00000068079	MGI:104664	transcription factor 15	Tcf15	2	Q60756,37943,ENOG411B055,Phy000A62Z_MOUSE,MGI:104664,ENSMUSP00000086511,MOUSE|MGI=MGI=104664|UniProtKB=Q60756,ENSMUSP00000086511,21407,MOUSE28205,ENSMUSG00000068079,EOG090M0D7D	Inparanoid,HomoloGene,EggNOG,PhylomeDB,HGNC,OrthoMCL,Panther,Treefam,NCBI,OMA,Ensembl,OrthoDB	12	HGNC:11627_MGI:104664
6646	ENSG00000057252	HGNC:11177	sterol O-acyltransferase 1	SOAT1	1q25.2	P35610,2333,ENOG411AZ9X,HGNC:11177,ENSP00000356591,HUMAN|HGNC=11177|UniProtKB=P35610,ENSP00000356591,HUMAN02186,6646,ENSG00000057252,EOG090M0401	20652	ENSMUSG00000026600	MGI:104665	sterol O-acyltransferase 1	Soat1	1	Q61263,2333,ENOG411AZ9X,MGI:104665,ENSMUSP00000058344,MOUSE|MGI=MGI=104665|UniProtKB=Q61263,ENSMUSP00000058344,MOUSE23915,20652,ENSMUSG00000026600,EOG090M0401	Inparanoid,HomoloGene,EggNOG,HGNC,OrthoMCL,Panther,Treefam,OMA,NCBI,Ensembl,OrthoDB	11	HGNC:11177_MGI:104665
3161	ENSG00000072571	HGNC:5012	hyaluronan mediated motility receptor	HMMR	5q34	O75330,8271,ENOG411B39F,HGNC:5012,HUMAN|HGNC=5012|UniProtKB=O75330,ENSP00000377492,3161,HUMAN24188,ENSG00000072571,EOG090M04FM	15366	ENSMUSG00000020330	MGI:104667	hyaluronan mediated motility receptor (RHAMM)	Hmmr	11	Q00547,8271,ENOG411B39F,MGI:104667,MOUSE|MGI=MGI=104667|UniProtKB=Q00547,ENSMUSP00000020579,15366,MOUSE03204,ENSMUSG00000020330,EOG090M04FM	Inparanoid,HomoloGene,EggNOG,HGNC,Panther,Treefam,NCBI,OMA,Ensembl,OrthoDB	10	HGNC:5012_MGI:104667
4124	ENSG00000112893	HGNC:6824	mannosidase alpha class 2A member 1	MAN2A1	5q21.3	Q16706,1777,ENOG411AZHX,HGNC:6824,ENSP00000261483,HUMAN|HGNC=6824|UniProtKB=Q16706,ENSP00000261483,4124,HUMAN23646,ENSG00000112893,EOG090M00YN	17158	ENSMUSG00000024085	MGI:104669	mannosidase 2, alpha 1	Man2a1	17	P27046,1777,ENOG411AZHX,MGI:104669,ENSMUSP00000083928,MOUSE|MGI=MGI=104669|UniProtKB=P27046,ENSMUSP00000083928,17158,MOUSE18523,ENSMUSG00000024085,EOG090M00YN	Inparanoid,HomoloGene,EggNOG,HGNC,OrthoMCL,Panther,Treefam,NCBI,OMA,Ensembl,OrthoDB	11	HGNC:6824_MGI:104669
2289	ENSG00000096060	HGNC:3721	FK506 binding protein 5	FKBP5	6p21.31	Q13451,3038,Phy0008H01_HUMAN,HGNC:3721,ENSP00000349811,HUMAN|HGNC=3721|UniProtKB=Q13451,2289,HUMAN24950,ENSG00000096060,EOG090M05F3	14229	ENSMUSG00000024222	MGI:104670	FK506 binding protein 5	Fkbp5	17	Q64378,3038,Phy001RQ8L_MOUSE,MGI:104670,ENSMUSP00000078382,MOUSE|MGI=MGI=104670|UniProtKB=Q64378,14229,MOUSE17288,ENSMUSG00000024222,EOG090M05F3	Inparanoid,HomoloGene,PhylomeDB,HGNC,OrthoMCL,Panther,NCBI,OMA,Ensembl,OrthoDB	10	HGNC:3721_MGI:104670
7020	ENSG00000137203	HGNC:11742	transcription factor AP-2 alpha	TFAP2A	6p24.3	P05549,2421,HGNC:11742,ENSP00000368933,HUMAN|HGNC=11742|UniProtKB=P05549,7020,HUMAN24493,ENSG00000137203,EOG090M06OP	21418	ENSMUSG00000021359	MGI:104671	transcription factor AP-2, alpha	Tfap2a	13	P34056,2421,MGI:104671,ENSMUSP00000105822,MOUSE|MGI=MGI=104671|UniProtKB=P34056,21418,MOUSE09205,ENSMUSG00000021359,EOG090M06OP	Inparanoid,HomoloGene,HGNC,OrthoMCL,Panther,NCBI,OMA,Ensembl,OrthoDB	9	HGNC:11742_MGI:104671
7021	ENSG00000008196	HGNC:11743	transcription factor AP-2 beta	TFAP2B	6p12.3	Q92481,20688,ENOG411ATHI,Phy00249JN_HUMAN,HGNC:11743,HUMAN|HGNC=11743|UniProtKB=Q92481,ENSP00000377265,7021,HUMAN25186,ENSG00000008196,EOG090M05R4	21419	ENSMUSG00000025927	MGI:104672	transcription factor AP-2 beta	Tfap2b	1	Q61313,20688,ENOG411ATHI,Phy0009MUZ_MOUSE,MGI:104672,MOUSE|MGI=MGI=104672|UniProtKB=Q61313,ENSMUSP00000027059,21419,MOUSE21667,ENSMUSG00000025927,EOG090M05R4	Inparanoid,HomoloGene,EggNOG,PhylomeDB,HGNC,Panther,Treefam,NCBI,OMA,Ensembl,OrthoDB	11	HGNC:11743_MGI:104672
5782	ENSG00000127947	HGNC:9645	protein tyrosine phosphatase, non-receptor type 12	PTPN12	7q11.23	Q05209,ENOG411ASV7,37691,HGNC:9645,ENSP00000248594,HUMAN|HGNC=9645|UniProtKB=Q05209,ENSP00000248594,5782,HUMAN26476,ENSG00000127947,EOG090M026G	19248	ENSMUSG00000028771	MGI:104673	protein tyrosine phosphatase, non-receptor type 12	Ptpn12	5	P35831,ENOG411ASV7,37691,MGI:104673,ENSMUSP00000030556,MOUSE|MGI=MGI=104673|UniProtKB=P35831,ENSMUSP00000030556,19248,MOUSE35398,ENSMUSG00000028771,EOG090M026G	Inparanoid,EggNOG,HomoloGene,HGNC,OrthoMCL,Panther,Treefam,NCBI,OMA,Ensembl,OrthoDB	11	HGNC:9645_MGI:104673
10905	ENSG00000198162	HGNC:6822	mannosidase alpha class 1A member 2	MAN1A2	1p12	O60476,ENOG411AV4S,55982,Phy0007YLF_HUMAN,HGNC:6822,HUMAN|HGNC=6822|UniProtKB=O60476,ENSP00000348959,ENSP00000348959,HUMAN01477,10905,ENSG00000198162,EOG090M03PD	17156	ENSMUSG00000008763	MGI:104676	mannosidase, alpha, class 1A, member 2	Man1a2	3	P39098,ENOG411AV4S,55982,Phy0009XUF_MOUSE,MGI:104676,MOUSE|MGI=MGI=104676|UniProtKB=P39098,ENSMUSP00000008907,ENSMUSP00000008907,MOUSE30938,17156,ENSMUSG00000008763,EOG090M03PD	Inparanoid,EggNOG,HomoloGene,PhylomeDB,HGNC,Panther,OrthoMCL,Treefam,OMA,NCBI,Ensembl,OrthoDB	12	HGNC:6822_MGI:104676
4121	ENSG00000111885	HGNC:6821	mannosidase alpha class 1A member 1	MAN1A1	6q22.31	P33908,4316,ENOG411AUXT,Phy0008HHW_HUMAN,HGNC:6821,HUMAN|HGNC=6821|UniProtKB=P33908,ENSP00000357453,ENSP00000357453,4121,HUMAN25525,ENSG00000111885,EOG090M03WB	17155	ENSMUSG00000003746	MGI:104677	mannosidase 1, alpha	Man1a	10	P45700,4316,ENOG411AUXT,Phy0009T05_MOUSE,MGI:104677,MOUSE|MGI=MGI=104677|UniProtKB=P45700,ENSMUSP00000003843,ENSMUSP00000003843,17155,MOUSE00692,ENSMUSG00000003746,EOG090M03WB	Inparanoid,HomoloGene,EggNOG,PhylomeDB,HGNC,Panther,OrthoMCL,Treefam,NCBI,OMA,Ensembl,OrthoDB	12	HGNC:6821_MGI:104677
4071	ENSG00000169908	HGNC:11853	transmembrane 4 L six family member 1	TM4SF1	3q25.1	P30408,7409,ENOG411AWS7,Phy0008EAT_HUMAN,HGNC:11853,HUMAN|HGNC=11853|UniProtKB=P30408,ENSP00000304277,4071,HUMAN21642,ENSG00000169908,EOG090M0BAV	17112	ENSMUSG00000027800	MGI:104678	transmembrane 4 superfamily member 1	Tm4sf1	3	Q64302,7409,ENOG411AWS7,Phy0009XAZ_MOUSE,MGI:104678,MOUSE|MGI=MGI=104678|UniProtKB=Q64302,ENSMUSP00000130999,17112,MOUSE29824,ENSMUSG00000027800,EOG090M0BAV	Inparanoid,HomoloGene,EggNOG,PhylomeDB,HGNC,Panther,Treefam,NCBI,OMA,Ensembl,OrthoDB	11	HGNC:11853_MGI:104678
3336	ENSG00000115541	HGNC:5269	heat shock protein family E (Hsp10) member 1	HSPE1	2q33.1	P61604,20500,ENOG411B6E8,Phy0008B7U_HUMAN,HGNC:5269,ENSP00000233893,HUMAN|HGNC=5269|UniProtKB=P61604,ENSP00000233893,3336,HUMAN18028,ENSG00000115541,EOG090M0FQ6	15528	ENSMUSG00000073676	MGI:104680	heat shock protein 1 (chaperonin 10)	Hspe1	1	Q64433,20500,ENOG411B6E8,Phy0009N47_MOUSE,MGI:104680,ENSMUSP00000074724,MOUSE|MGI=MGI=104680|UniProtKB=Q64433,ENSMUSP00000074724,15528,MOUSE22140,ENSMUSG00000073676,EOG090M0FQ6	Inparanoid,HomoloGene,EggNOG,PhylomeDB,HGNC,OrthoMCL,Panther,Treefam,NCBI,OMA,Ensembl,OrthoDB	12	HGNC:5269_MGI:104680
9146	ENSG00000185359	HGNC:4897	hepatocyte growth factor-regulated tyrosine kinase substrate	HGS	17q25.3	37954,ENOG411AW18,Phy00087WG_HUMAN,HGNC:4897,HUMAN|HGNC=4897|UniProtKB=O14964,ENSP00000331201,ENSP00000331201,9146,ENSG00000185359	15239	ENSMUSG00000116045	MGI:104681	HGF-regulated tyrosine kinase substrate	Hgs	11	37954,ENOG411AW18,Phy001RVD6_MOUSE,MGI:104681,MOUSE|MGI=MGI=104681|UniProtKB=Q99LI8,ENSMUSP00000026900,ENSMUSP00000026900,15239,ENSMUSG00000116045	HomoloGene,EggNOG,PhylomeDB,HGNC,Panther,OrthoMCL,Treefam,NCBI,Ensembl	9	HGNC:4897_MGI:104681
2339	ENSG00000168522	HGNC:3782	farnesyltransferase, CAAX box, alpha	FNTA	8p11.21	P49354,1534,ENOG411AZBN,Phy0008JDS_HUMAN,HGNC:3782,ENSP00000303423,HUMAN|HGNC=3782|UniProtKB=P49354,ENSP00000303423,2339,HUMAN27771,ENSG00000168522,EOG090M07EO	14272	ENSMUSG00000015994	MGI:104683	farnesyltransferase, CAAX box, alpha	Fnta	8	Q61239,1534,ENOG411AZBN,Phy0009OKF_MOUSE,MGI:104683,ENSMUSP00000016138,MOUSE|MGI=MGI=104683|UniProtKB=Q61239,ENSMUSP00000016138,14272,MOUSE47902,ENSMUSG00000015994,EOG090M07EO	Inparanoid,HomoloGene,EggNOG,PhylomeDB,HGNC,OrthoMCL,Panther,Treefam,NCBI,OMA,Ensembl,OrthoDB	12	HGNC:3782_MGI:104683
2059	ENSG00000151491	HGNC:3420	epidermal growth factor receptor pathway substrate 8	EPS8	12p12.3	Q12929,3272,ENOG411B4MY,HGNC:3420,HUMAN|HGNC=3420|UniProtKB=Q12929,ENSP00000441867,2059,HUMAN06079,ENSG00000151491,EOG090M02T5	13860	ENSMUSG00000015766	MGI:104684	epidermal growth factor receptor pathway substrate 8	Eps8	6	Q08509,3272,ENOG411B4MY,MGI:104684,MOUSE|MGI=MGI=104684|UniProtKB=Q08509,ENSMUSP00000052776,13860,MOUSE41840,ENSMUSG00000015766,EOG090M02T5	Inparanoid,HomoloGene,EggNOG,HGNC,Panther,Treefam,NCBI,OMA,Ensembl,OrthoDB	10	HGNC:3420_MGI:104684
117581	ENSG00000233608	HGNC:20670	twist family bHLH transcription factor 2	TWIST2	2q37.3	Q8WVJ9,40594,ENOG411ARVG,HGNC:20670,ENSP00000405176,HUMAN|HGNC=20670|UniProtKB=Q8WVJ9,ENSP00000405176,HUMAN18475,117581,ENSG00000233608,EOG090M0DUO	13345	ENSMUSG00000007805	MGI:104685	twist basic helix-loop-helix transcription factor 2	Twist2	1	Q9D030,40594,ENOG411ARVG,MGI:104685,ENSMUSP00000007949,MOUSE|MGI=MGI=104685|UniProtKB=Q9D030,ENSMUSP00000007949,MOUSE23039,13345,ENSMUSG00000007805,EOG090M0DUO	Inparanoid,HomoloGene,EggNOG,HGNC,OrthoMCL,Panther,Treefam,OMA,NCBI,Ensembl,OrthoDB	11	HGNC:20670_MGI:104685
1399	ENSG00000099942	HGNC:2363	CRK like proto-oncogene, adaptor protein	CRKL	22q11.21	P46109,38021,ENOG411ASF9,Phy0008CTJ_HUMAN,HGNC:2363,ENSP00000346300,HUMAN|HGNC=2363|UniProtKB=P46109,ENSP00000346300,1399,HUMAN19770,ENSG00000099942,EOG090M0A6U	12929	ENSMUSG00000006134	MGI:104686	v-crk avian sarcoma virus CT10 oncogene homolog-like	Crkl	16	P47941,38021,ENOG411ASF9,Phy0009V1Q_MOUSE,MGI:104686,ENSMUSP00000006293,MOUSE|MGI=MGI=104686|UniProtKB=P47941,ENSMUSP00000006293,12929,MOUSE15237,ENSMUSG00000006134,EOG090M0A6U	Inparanoid,HomoloGene,EggNOG,PhylomeDB,HGNC,OrthoMCL,Panther,Treefam,NCBI,OMA,Ensembl,OrthoDB	12	HGNC:2363_MGI:104686
1286	ENSG00000081052	HGNC:2206	collagen type IV alpha 4 chain	COL4A4	2q36.3	P53420,20071,Phy00248SN_HUMAN,HGNC:2206,HUMAN|HGNC=2206|UniProtKB=P53420,ENSP00000379866,ENSP00000379866,1286,HUMAN18315,ENSG00000081052,EOG090M020N	12829	ENSMUSG00000067158	MGI:104687	collagen, type IV, alpha 4	Col4a4	1	Q9QZR9,20071,Phy001RPM9_MOUSE,MGI:104687,MOUSE|MGI=MGI=104687|UniProtKB=Q9QZR9,ENSMUSP00000084282,ENSMUSP00000084282,12829,MOUSE22723,ENSMUSG00000067158,EOG090M020N	Inparanoid,HomoloGene,PhylomeDB,HGNC,Panther,OrthoMCL,Treefam,NCBI,OMA,Ensembl,OrthoDB	11	HGNC:2206_MGI:104687
1285	ENSG00000169031	HGNC:2204	collagen type IV alpha 3 chain	COL4A3	2q36.3	Q01955,68033,Phy001R56O_HUMAN,HGNC:2204,ENSP00000379823,1285,HUMAN18316,ENSG00000169031,EOG090M01GA	12828	ENSMUSG00000079465	MGI:104688	collagen, type IV, alpha 3	Col4a3	1	Q9QZS0,68033,Phy001RPM8_MOUSE,MGI:104688,ENSMUSP00000109084,12828,MOUSE22724,ENSMUSG00000079465,EOG090M01GA	Inparanoid,HomoloGene,PhylomeDB,HGNC,OrthoMCL,NCBI,OMA,Ensembl,OrthoDB	9	HGNC:2204_MGI:104688
10575	ENSG00000115484	HGNC:1617	chaperonin containing TCP1 subunit 4	CCT4	2p15	P50991,4695,ENOG411B0XH,Phy0008AD6_HUMAN,HGNC:1617,HUMAN|HGNC=1617|UniProtKB=P50991,ENSP00000377958,ENSP00000377958,10575,HUMAN17024,ENSG00000115484,EOG090M04FX	12464	ENSMUSG00000007739	MGI:104689	chaperonin containing Tcp1, subunit 4 (delta)	Cct4	11	P80315,4695,ENOG411B0XH,Phy000A1HE_MOUSE,MGI:104689,MOUSE|MGI=MGI=104689|UniProtKB=P80315,ENSMUSP00000020562,ENSMUSP00000133523,12464,MOUSE03002,ENSMUSG00000007739,EOG090M04FX	Inparanoid,HomoloGene,EggNOG,PhylomeDB,HGNC,Panther,OrthoMCL,Treefam,NCBI,OMA,Ensembl,OrthoDB	12	HGNC:1617_MGI:104689
5097	ENSG00000156453	HGNC:8655	protocadherin 1	PCDH1	5q31.3	Q08174,12613,ENOG411AV4M,Phy001RBGK_HUMAN,HGNC:8655,ENSP00000287008,HUMAN|HGNC=8655|UniProtKB=Q08174,ENSP00000287008,5097,HUMAN23990,ENSG00000156453,EOG090M011Y	75599	ENSMUSG00000051375	MGI:104692	protocadherin 1	Pcdh1	18	F7BJK1,12613,ENOG411AV4M,Phy0009HCZ_MOUSE,MGI:104692,ENSMUSP00000055199,MOUSE|MGI=MGI=104692|UniProtKB=F7BJK1,ENSMUSP00000055199,75599,MOUSE19366,ENSMUSG00000051375,EOG090M011Y	Inparanoid,HomoloGene,EggNOG,PhylomeDB,HGNC,OrthoMCL,Panther,Treefam,NCBI,OMA,Ensembl,OrthoDB	12	HGNC:8655_MGI:104692
1463	ENSG00000130287	HGNC:2465	neurocan	NCAN	19p12	O14594,3229,ENOG411B2S5,HGNC:2465,ENSP00000252575,HUMAN|HGNC=2465|UniProtKB=O14594,ENSP00000252575,1463,HUMAN15081,ENSG00000130287,EOG090M018U	13004	ENSMUSG00000002341	MGI:104694	neurocan	Ncan	8	P55066,3229,ENOG411B2S5,MGI:104694,ENSMUSP00000002412,MOUSE|MGI=MGI=104694|UniProtKB=P55066,ENSMUSP00000002412,13004,MOUSE48414,ENSMUSG00000002341,EOG090M018U	Inparanoid,HomoloGene,EggNOG,HGNC,OrthoMCL,Panther,Treefam,NCBI,OMA,Ensembl,OrthoDB	11	HGNC:2465_MGI:104694
6340	ENSG00000166828	HGNC:10602	sodium channel epithelial 1 gamma subunit	SCNN1G	16p12.2	P51170,ENOG411AXZE,20280,Phy00085XR_HUMAN,HGNC:10602,ENSP00000300061,HUMAN|HGNC=10602|UniProtKB=P51170,ENSP00000300061,6340,HUMAN10698,ENSG00000166828,EOG090M03A0	20278	ENSMUSG00000000216	MGI:104695	sodium channel, nonvoltage-gated 1 gamma	Scnn1g	7	Q9WU39,ENOG411AXZE,20280,Phy001RSDI_MOUSE,MGI:104695,ENSMUSP00000000221,MOUSE|MGI=MGI=104695|UniProtKB=Q9WU39,ENSMUSP00000000221,20278,MOUSE46137,ENSMUSG00000000216,EOG090M03A0	Inparanoid,EggNOG,HomoloGene,PhylomeDB,HGNC,OrthoMCL,Panther,Treefam,NCBI,OMA,Ensembl,OrthoDB	12	HGNC:10602_MGI:104695
6338	ENSG00000168447	HGNC:10600	sodium channel epithelial 1 beta subunit	SCNN1B	16p12.2-p12.1	P51168,133555,ENOG411B20T,Phy00085XS_HUMAN,HGNC:10600,ENSP00000302874,HUMAN|HGNC=10600|UniProtKB=P51168,ENSP00000345751,6338,HUMAN10699,ENSG00000168447,EOG090M034O	20277	ENSMUSG00000030873	MGI:104696	sodium channel, nonvoltage-gated 1 beta	Scnn1b	7	Q9WU38,133555,ENOG411B20T,Phy0009KRT_MOUSE,MGI:104696,ENSMUSP00000033161,MOUSE|MGI=MGI=104696|UniProtKB=Q9WU38,ENSMUSP00000033161,20277,MOUSE46138,ENSMUSG00000030873,EOG090M034O	Inparanoid,HomoloGene,EggNOG,PhylomeDB,HGNC,OrthoMCL,Panther,Treefam,NCBI,OMA,Ensembl,OrthoDB	12	HGNC:10600_MGI:104696
4586	ENSG00000215182	HGNC:7515	mucin 5AC, oligomeric mucus/gel-forming	MUC5AC	11p15.5	137237,HGNC:7515,HUMAN|HGNC=7515|UniProtKB=P98088,4586,ENSG00000215182,EOG090M004S	17833	ENSMUSG00000037974	MGI:104697	mucin 5, subtypes A and C, tracheobronchial/gastric	Muc5ac	7	137237,MGI:104697,MOUSE|MGI=MGI=104697|UniProtKB=E9QAQ8,17833,ENSMUSG00000037974,EOG090M004S	HomoloGene,HGNC,Panther,NCBI,Ensembl,OrthoDB	6	HGNC:7515_MGI:104697
3982	ENSG00000105370	HGNC:6610	lens intrinsic membrane protein 2	LIM2	19q13.4	P55344,12744,ENOG411B4I3,Phy001R6JJ_HUMAN,ENSP00000221973,HGNC:6610,HUMAN|HGNC=6610|UniProtKB=P55344,ENSP00000221973,3982,HUMAN16141,ENSG00000105370	233187	ENSMUSG00000093639	MGI:104698	lens intrinsic membrane protein 2	Lim2	7	P56563,12744,ENOG411B4I3,Phy0009JVB_MOUSE,ENSMUSP00000004732,MGI:104698,MOUSE|MGI=MGI=104698|UniProtKB=P56563,ENSMUSP00000004732,233187,MOUSE43831,ENSMUSG00000093639	Inparanoid,HomoloGene,EggNOG,PhylomeDB,OrthoMCL,HGNC,Panther,Treefam,NCBI,OMA,Ensembl	11	HGNC:6610_MGI:104698
7203	ENSG00000163468	HGNC:1616	chaperonin containing TCP1 subunit 3	CCT3	1q22	P49368,4373,ENOG411B065,Phy001R83R_HUMAN,HGNC:1616,HUMAN|HGNC=1616|UniProtKB=P49368,ENSP00000295688,HUMAN01863,7203,ENSG00000163468,EOG090M041V	12462	ENSMUSG00000001416	MGI:104708	chaperonin containing Tcp1, subunit 3 (gamma)	Cct3	3	P80318,4373,ENOG411B065,Phy0009XJR_MOUSE,MGI:104708,MOUSE|MGI=MGI=104708|UniProtKB=P80318,ENSMUSP00000001452,MOUSE30209,12462,ENSMUSG00000001416,EOG090M041V	Inparanoid,HomoloGene,EggNOG,PhylomeDB,HGNC,Panther,Treefam,OMA,NCBI,Ensembl,OrthoDB	11	HGNC:1616_MGI:104708
23558	ENSG00000132471	HGNC:12738	WW domain binding protein 2	WBP2	17q25.1	Q969T9,32160,ENOG411AY76,Phy00087S7_HUMAN,HGNC:12738,HUMAN|HGNC=12738|UniProtKB=Q969T9,ENSP00000254806,HUMAN13367,23558,ENSG00000132471,EOG090M0CNL	22378	ENSMUSG00000034341	MGI:104709	WW domain binding protein 2	Wbp2	11	P97765,32160,ENOG411AY76,Phy001RT79_MOUSE,MGI:104709,MOUSE|MGI=MGI=104709|UniProtKB=P97765,ENSMUSP00000074204,MOUSE06179,22378,ENSMUSG00000034341,EOG090M0CNL	Inparanoid,HomoloGene,EggNOG,PhylomeDB,HGNC,Panther,Treefam,OMA,NCBI,Ensembl,OrthoDB	11	HGNC:12738_MGI:104709
23559	ENSG00000239779	HGNC:12737	WW domain binding protein 1	WBP1	2p13.1	Q96G27,8267,ENOG411B16V,Phy0008AHE_HUMAN,HGNC:12737,ENSP00000377542,HUMAN|HGNC=12737|UniProtKB=Q96G27,ENSP00000233615,HUMAN17175,23559,ENSG00000239779,EOG090M0B7P	22377	ENSMUSG00000030035	MGI:104710	WW domain binding protein 1	Wbp1	6	P97764,8267,ENOG411B16V,Phy0009IC0_MOUSE,MGI:104710,ENSMUSP00000032111,MOUSE|MGI=MGI=104710|UniProtKB=P97764,ENSMUSP00000032111,MOUSE40397,22377,ENSMUSG00000030035,EOG090M0B7P	Inparanoid,HomoloGene,EggNOG,PhylomeDB,HGNC,OrthoMCL,Panther,Treefam,OMA,NCBI,Ensembl,OrthoDB	12	HGNC:12737_MGI:104710
26212	ENSG00000124657	HGNC:8241	olfactory receptor family 2 subfamily B member 6	OR2B6	6p22.1	P58173,40838,Phy0008GQF_HUMAN,HGNC:8241,ENSP00000244623,HUMAN|HGNC=8241|UniProtKB=P58173,ENSP00000244623,HUMAN24673,ENSG00000124657,EOG090M08QZ	218066	ENSMUSG00000036658	MGI:104715	olfactory receptor 11	Olfr11	13	Q60890,40838,Phy0009TZH_MOUSE,MGI:104715,ENSMUSP00000043099,MOUSE|MGI=MGI=104715|UniProtKB=Q60890,ENSMUSP00000043099,MOUSE08816,ENSMUSG00000036658,EOG090M08QZ	Inparanoid,HomoloGene,PhylomeDB,HGNC,OrthoMCL,Panther,Treefam,OMA,Ensembl,OrthoDB	10	HGNC:8241_MGI:104715
4826	ENSG00000053438	HGNC:7860	neuronatin	NNAT	20q11.23	Q16517,36176,ENOG411B68W,Phy0008C1R_HUMAN,HGNC:7860,HUMAN|HGNC=7860|UniProtKB=Q16517,ENSP00000062104,4826,HUMAN18972,EOG090M0H7I	18111	ENSMUSG00000067786	MGI:104716	neuronatin	Nnat	2	Q61979,36176,ENOG411B68W,Phy001RRKV_MOUSE,MGI:104716,MOUSE|MGI=MGI=104716|UniProtKB=Q61979,ENSMUSP00000105152,18111,MOUSE28533,EOG090M0H7I	Inparanoid,HomoloGene,EggNOG,PhylomeDB,HGNC,Panther,Treefam,NCBI,OMA,OrthoDB	10	HGNC:7860_MGI:104716
4211	ENSG00000143995	HGNC:7000	Meis homeobox 1	MEIS1	2p14	O00470,ENOG411AUHT,Phy001R6PC_HUMAN,HGNC:7000,HUMAN|HGNC=7000|UniProtKB=O00470,ENSP00000272369,4211,HUMAN17058,ENSG00000143995,EOG090M06VP	17268	ENSMUSG00000020160	MGI:104717	Meis homeobox 1	Meis1	11	Q60954,ENOG411AUHT,Phy001RRAX_MOUSE,MGI:104717,MOUSE|MGI=MGI=104717|UniProtKB=Q60954,ENSMUSP00000099942,17268,MOUSE02955,ENSMUSG00000020160,EOG090M06VP	Inparanoid,EggNOG,PhylomeDB,HGNC,Panther,Treefam,NCBI,OMA,Ensembl,OrthoDB	10	HGNC:7000_MGI:104717
4212	ENSG00000134138	HGNC:7001	Meis homeobox 2	MEIS2	15q14	ENSP00000326296,EOG090M06VP	17268	ENSMUSG00000020160	MGI:104717	Meis homeobox 1	Meis1	11	ENSMUSP00000099942,EOG090M06VP	OrthoMCL,OrthoDB	2	HGNC:7001_MGI:104717
3340	ENSG00000070614	HGNC:7680	N-deacetylase and N-sulfotransferase 1	NDST1	5q33.1	P52848,20386,ENOG411ASB2,Phy001R6WX_HUMAN,HGNC:7680,HUMAN|HGNC=7680|UniProtKB=P52848,ENSP00000261797,3340,HUMAN24077,ENSG00000070614,EOG090M01NA	15531	ENSMUSG00000054008	MGI:104719	N-deacetylase/N-sulfotransferase (heparan glucosaminyl) 1	Ndst1	18	Q3UHN9,20386,ENOG411ASB2,Phy001RRIK_MOUSE,MGI:104719,MOUSE|MGI=MGI=104719|UniProtKB=Q3UHN9,ENSMUSP00000126623,15531,MOUSE19569,ENSMUSG00000054008,EOG090M01NA	Inparanoid,HomoloGene,EggNOG,PhylomeDB,HGNC,Panther,Treefam,NCBI,OMA,Ensembl,OrthoDB	11	HGNC:7680_MGI:104719
3291	ENSG00000176387	HGNC:5209	hydroxysteroid 11-beta dehydrogenase 2	HSD11B2	16q22.1	P80365,20088,ENOG411AW4M,Phy00086BE_HUMAN,HGNC:5209,HUMAN|HGNC=5209|UniProtKB=P80365,ENSP00000316786,ENSP00000316786,3291,HUMAN11236,ENSG00000176387,EOG090M07NZ	15484	ENSMUSG00000031891	MGI:104720	hydroxysteroid 11-beta dehydrogenase 2	Hsd11b2	8	P51661,20088,ENOG411AW4M,Phy001RPVU_MOUSE,MGI:104720,MOUSE|MGI=MGI=104720|UniProtKB=P51661,ENSMUSP00000034363,ENSMUSP00000034363,15484,MOUSE49370,ENSMUSG00000031891,EOG090M07NZ	Inparanoid,HomoloGene,EggNOG,PhylomeDB,HGNC,Panther,OrthoMCL,Treefam,NCBI,OMA,Ensembl,OrthoDB	12	HGNC:5209_MGI:104720
2254	ENSG00000102678	HGNC:3687	fibroblast growth factor 9	FGF9	13q12.11	P31371,1523,ENOG411B01A,HGNC:3687,HUMAN|HGNC=3687|UniProtKB=P31371,ENSP00000371790,ENSP00000371790,2254,HUMAN07472,ENSG00000102678,EOG090M0CPY	14180	ENSMUSG00000021974	MGI:104723	fibroblast growth factor 9	Fgf9	14	P54130,1523,ENOG411B01A,MGI:104723,MOUSE|MGI=MGI=104723|UniProtKB=P54130,ENSMUSP00000022545,ENSMUSP00000022545,14180,MOUSE12535,ENSMUSG00000021974,EOG090M0CPY	Inparanoid,HomoloGene,EggNOG,HGNC,Panther,OrthoMCL,Treefam,NCBI,OMA,Ensembl,OrthoDB	11	HGNC:3687_MGI:104723
2232	ENSG00000161513	HGNC:3642	ferredoxin reductase	FDXR	17q25.1	P22570,3033,ENOG411ASR1,HGNC:3642,HUMAN|HGNC=3642|UniProtKB=P22570,ENSP00000416515,ENSP00000462972,2232,HUMAN13291,EOG090M05WX	14149	ENSMUSG00000018861	MGI:104724	ferredoxin reductase	Fdxr	11	Q61578,3033,ENOG411ASR1,MGI:104724,MOUSE|MGI=MGI=104724|UniProtKB=Q61578,ENSMUSP00000021078,ENSMUSP00000021078,14149,MOUSE06080,EOG090M05WX	Inparanoid,HomoloGene,EggNOG,HGNC,Panther,OrthoMCL,Treefam,NCBI,OMA,OrthoDB	10	HGNC:3642_MGI:104724
1822	ENSG00000111676	HGNC:3033	atrophin 1	ATN1	12p13.31	P54259,1461,ENOG411B4EF,Phy00082EZ_HUMAN,HGNC:3033,ENSP00000349076,HUMAN|HGNC=3033|UniProtKB=P54259,ENSP00000349076,1822,ENSG00000111676,EOG090M03GJ	13498	ENSMUSG00000004263	MGI:104725	atrophin 1	Atn1	6	O35126,1461,ENOG411B4EF,Phy001S5BH_MOUSE,MGI:104725,ENSMUSP00000085695,MOUSE|MGI=MGI=104725|UniProtKB=O35126,ENSMUSP00000085695,13498,ENSMUSG00000004263,EOG090M03GJ	Inparanoid,HomoloGene,EggNOG,PhylomeDB,HGNC,OrthoMCL,Panther,Treefam,NCBI,Ensembl,OrthoDB	11	HGNC:3033_MGI:104725
10814	ENSG00000145920	HGNC:2310	complexin 2	CPLX2	5q35.2	Q6PUV4,38212,ENOG411B5EH,Phy0008GEU_HUMAN,HGNC:2310,HUMAN|HGNC=2310|UniProtKB=Q6PUV4,ENSP00000352544,10814,HUMAN24257,ENSG00000145920	12890	ENSMUSG00000025867	MGI:104726	complexin 2	Cplx2	13	P84086,38212,ENOG411B5EH,Phy001RPOL_MOUSE,MGI:104726,MOUSE|MGI=MGI=104726|UniProtKB=P84086,ENSMUSP00000026985,12890,MOUSE09432,ENSMUSG00000025867	Inparanoid,HomoloGene,EggNOG,PhylomeDB,HGNC,Panther,Treefam,NCBI,OMA,Ensembl	10	HGNC:2310_MGI:104726
10815	ENSG00000168993	HGNC:2309	complexin 1	CPLX1	4p16.3	O14810,21324,ENOG411B609,Phy001R58U_HUMAN,HGNC:2309,HUMAN|HGNC=2309|UniProtKB=O14810,ENSP00000305613,10815,HUMAN22067,ENSG00000168993	12889	ENSMUSG00000033615	MGI:104727	complexin 1	Cplx1	5	P63040,21324,ENOG411B609,Phy0009M1A_MOUSE,MGI:104727,MOUSE|MGI=MGI=104727|UniProtKB=P63040,ENSMUSP00000038502,12889,MOUSE37150,ENSMUSG00000033615	Inparanoid,HomoloGene,EggNOG,PhylomeDB,HGNC,Panther,Treefam,NCBI,OMA,Ensembl	10	HGNC:2309_MGI:104727
819	ENSG00000164615	HGNC:1471	calcium modulating ligand	CAMLG	5q31.1	P49069,1323,ENOG411ATS9,Phy0008G3B_HUMAN,HGNC:1471,ENSP00000297156,HUMAN|HGNC=1471|UniProtKB=P49069,ENSP00000297156,819,HUMAN23815,ENSG00000164615,EOG090M09O6	12328	ENSMUSG00000021501	MGI:104728	calcium modulating ligand	Caml	13	P49070,1323,ENOG411ATS9,Phy0009UCA_MOUSE,MGI:104728,ENSMUSP00000021963,MOUSE|MGI=MGI=104728|UniProtKB=P49070,ENSMUSP00000021963,12328,MOUSE09558,ENSMUSG00000021501,EOG090M09O6	Inparanoid,HomoloGene,EggNOG,PhylomeDB,HGNC,OrthoMCL,Panther,Treefam,NCBI,OMA,Ensembl,OrthoDB	12	HGNC:1471_MGI:104728
8165	ENSG00000121057	HGNC:367	A-kinase anchoring protein 1	AKAP1	17q22	Q92667,31165,ENOG411AXBB,HGNC:367,HUMAN|HGNC=367|UniProtKB=Q92667,ENSP00000337736,8165,HUMAN13035,ENSG00000121057,EOG090M02P9	11640	ENSMUSG00000018428	MGI:104729	A kinase (PRKA) anchor protein 1	Akap1	11	O08715,31165,ENOG411AXBB,MGI:104729,MOUSE|MGI=MGI=104729|UniProtKB=O08715,ENSMUSP00000103536,11640,MOUSE05043,ENSMUSG00000018428,EOG090M02P9	Inparanoid,HomoloGene,EggNOG,HGNC,Panther,Treefam,NCBI,OMA,Ensembl,OrthoDB	10	HGNC:367_MGI:104729
255926	ENSG00000196115	HGNC:212	ADAM metallopeptidase domain 5 (pseudogene)	ADAM5	8p11.22	Phy001RB3Q_HUMAN,HGNC:212,HUMAN|HGNC=212|UniProtKB=Q6NVV9	11499	ENSMUSG00000031554	MGI:104730	a disintegrin and metallopeptidase domain 5	Adam5	8	Phy0038SCR_MOUSE,MGI:104730,MOUSE|MGI=MGI=104730|UniProtKB=Q3TTE0	PhylomeDB,HGNC,Panther	3	HGNC:212_MGI:104730
27316	ENSG00000147274	HGNC:9910	RNA binding motif protein X-linked	RBMX	Xq26.3	HUMAN|HGNC=9910|UniProtKB=P38159,ENSP00000359645	19657	ENSMUSG00000094658	MGI:104732	RNA binding motif protein, Y chromosome	Rbmy	Y	MOUSE|MGI=MGI=104732|UniProtKB=O35698,ENSMUSP00000130080	Panther,Treefam	2	HGNC:9910_MGI:104732
494115	ENSG00000213516	HGNC:25073	RBMX like 1	RBMXL1	1p22.2	HUMAN|HGNC=25073|UniProtKB=Q96E39,ENSP00000318415	19657	ENSMUSG00000094658	MGI:104732	RNA binding motif protein, Y chromosome	Rbmy	Y	MOUSE|MGI=MGI=104732|UniProtKB=O35698,ENSMUSP00000130080	Panther,Treefam	2	HGNC:25073_MGI:104732
5940	ENSG00000234414	HGNC:9912	RNA binding motif protein, Y-linked, family 1, member A1	RBMY1A1	Yq11.223	ENSP00000372154,ENSG00000234414	19657	ENSMUSG00000094658	MGI:104732	RNA binding motif protein, Y chromosome	Rbmy	Y	ENSMUSP00000130080,ENSMUSG00000094658	Treefam,Ensembl	2	HGNC:9912_MGI:104732
378948	ENSG00000242875	HGNC:23914	RNA binding motif protein, Y-linked, family 1, member B	RBMY1B	Yq11.223	HUMAN|HGNC=23914|UniProtKB=A6NDE4,ENSP00000372484,ENSG00000242875	19657	ENSMUSG00000094658	MGI:104732	RNA binding motif protein, Y chromosome	Rbmy	Y	MOUSE|MGI=MGI=104732|UniProtKB=O35698,ENSMUSP00000130080,ENSMUSG00000094658	Panther,Treefam,Ensembl	3	HGNC:23914_MGI:104732
378949	ENSG00000244395	HGNC:23915	RNA binding motif protein, Y-linked, family 1, member D	RBMY1D	Yq11.223	ENSP00000372127,ENSG00000244395	19657	ENSMUSG00000094658	MGI:104732	RNA binding motif protein, Y chromosome	Rbmy	Y	ENSMUSP00000130080,ENSMUSG00000094658	Treefam,Ensembl	2	HGNC:23915_MGI:104732
378950	ENSG00000242389	HGNC:23916	RNA binding motif protein, Y-linked, family 1, member E	RBMY1E	Yq11.223	ENSP00000372105,ENSG00000242389	19657	ENSMUSG00000094658	MGI:104732	RNA binding motif protein, Y chromosome	Rbmy	Y	ENSMUSP00000130080,ENSMUSG00000094658	Treefam,Ensembl	2	HGNC:23916_MGI:104732
159163	ENSG00000169800	HGNC:23974	RNA binding motif protein, Y-linked, family 1, member F	RBMY1F	Yq11.223	ENSP00000307155,ENSG00000169800	19657	ENSMUSG00000094658	MGI:104732	RNA binding motif protein, Y chromosome	Rbmy	Y	ENSMUSP00000130080,ENSMUSG00000094658	Treefam,Ensembl	2	HGNC:23974_MGI:104732
378951	ENSG00000226941	HGNC:23917	RNA binding motif protein, Y-linked, family 1, member J	RBMY1J	Yq11.223	ENSP00000250831,ENSG00000226941	19657	ENSMUSG00000094658	MGI:104732	RNA binding motif protein, Y chromosome	Rbmy	Y	ENSMUSP00000130080,ENSMUSG00000094658	Treefam,Ensembl	2	HGNC:23917_MGI:104732
440944	ENSG00000206573	HGNC:44478	THUMPD3 antisense RNA 1	THUMPD3-AS1	3p25.3	HGNC:44478,440944	14910	ENSMUSG00000086429	MGI:104735	gene trap ROSA 26, Philippe Soriano	Gt(ROSA)26Sor	6	MGI:104735,14910	HGNC,NCBI	2	HGNC:44478_MGI:104735
7813	ENSG00000067208	HGNC:3501	ecotropic viral integration site 5	EVI5	1p22.1	O60447,121902,ENOG411AWUG,HGNC:3501,ENSP00000359356,HUMAN|HGNC=3501|UniProtKB=O60447,ENSP00000359356,7813,ENSG00000067208,EOG090M02CJ	14020	ENSMUSG00000011831	MGI:104736	ecotropic viral integration site 5	Evi5	5	P97366,121902,ENOG411AWUG,MGI:104736,ENSMUSP00000108261,MOUSE|MGI=MGI=104736|UniProtKB=P97366,ENSMUSP00000108261,14020,ENSMUSG00000011831,EOG090M02CJ	Inparanoid,HomoloGene,EggNOG,HGNC,OrthoMCL,Panther,Treefam,NCBI,Ensembl,OrthoDB	10	HGNC:3501_MGI:104736
1029	ENSG00000147889	HGNC:1787	cyclin dependent kinase inhibitor 2A	CDKN2A	9p21.3	HUMAN|HGNC=1787|UniProtKB=P42771,HUMAN28563	12579	ENSMUSG00000073802	MGI:104737	cyclin dependent kinase inhibitor 2B	Cdkn2b	4	MOUSE|MGI=MGI=104737|UniProtKB=P55271,MOUSE33080	Panther,OMA	2	HGNC:1787_MGI:104737
1030	ENSG00000147883	HGNC:1788	cyclin dependent kinase inhibitor 2B	CDKN2B	9p21.3	P42772,55859,ENOG411B605,Phy0008JZS_HUMAN,HGNC:1788,ENSP00000276925,HUMAN|HGNC=1788|UniProtKB=P42772,ENSP00000276925,HUMAN28566,ENSG00000147883,EOG090M0EGK	12579	ENSMUSG00000073802	MGI:104737	cyclin dependent kinase inhibitor 2B	Cdkn2b	4	P55271,55859,ENOG411B605,Phy001RPGA_MOUSE,MGI:104737,ENSMUSP00000095595,MOUSE|MGI=MGI=104737|UniProtKB=P55271,ENSMUSP00000095595,MOUSE33080,ENSMUSG00000073802,EOG090M0EGK	Inparanoid,HomoloGene,EggNOG,PhylomeDB,HGNC,OrthoMCL,Panther,Treefam,OMA,Ensembl,OrthoDB	11	HGNC:1788_MGI:104737
1029	ENSG00000147889	HGNC:1787	cyclin dependent kinase inhibitor 2A	CDKN2A	9p21.3	55430,HGNC:1787,ENSP00000418915,EOG090M0FYO	12578	ENSMUSG00000044303	MGI:104738	cyclin dependent kinase inhibitor 2A	Cdkn2a	4	55430,MGI:104738,ENSMUSP00000061847,EOG090M0FYO	HomoloGene,HGNC,Treefam,OrthoDB	4	HGNC:1787_MGI:104738
5465	ENSG00000186951	HGNC:9232	peroxisome proliferator activated receptor alpha	PPARA	22q13.31	Q07869,21047,ENOG411ARZJ,Phy0008D9N_HUMAN,HGNC:9232,HUMAN|HGNC=9232|UniProtKB=Q07869,5465,HUMAN20338,ENSG00000186951,EOG090M05PV	19013	ENSMUSG00000022383	MGI:104740	peroxisome proliferator activated receptor alpha	Ppara	15	P23204,21047,ENOG411ARZJ,Phy0009Q7E_MOUSE,MGI:104740,MOUSE|MGI=MGI=104740|UniProtKB=P23204,19013,MOUSE14373,ENSMUSG00000022383,EOG090M05PV	Inparanoid,HomoloGene,EggNOG,PhylomeDB,HGNC,Panther,NCBI,OMA,Ensembl,OrthoDB	10	HGNC:9232_MGI:104740
4792	ENSG00000100906	HGNC:7797	NFKB inhibitor alpha	NFKBIA	14q13.2	P25963,7863,ENOG411AWTT,Phy000846M_HUMAN,ENSP00000216797,HGNC:7797,HUMAN|HGNC=7797|UniProtKB=P25963,ENSP00000216797,4792,HUMAN08309,ENSG00000100906,EOG090M0ASC	18035	ENSMUSG00000021025	MGI:104741	nuclear factor of kappa light polypeptide gene enhancer in B cells inhibitor, alpha	Nfkbia	12	Q9Z1E3,7863,ENOG411AWTT,Phy000A0OH_MOUSE,ENSMUSP00000021413,MGI:104741,MOUSE|MGI=MGI=104741|UniProtKB=Q9Z1E3,ENSMUSP00000021413,18035,MOUSE07099,ENSMUSG00000021025,EOG090M0ASC	Inparanoid,HomoloGene,EggNOG,PhylomeDB,OrthoMCL,HGNC,Panther,Treefam,NCBI,OMA,Ensembl,OrthoDB	12	HGNC:7797_MGI:104741
3760	ENSG00000162989	HGNC:6264	potassium voltage-gated channel subfamily J member 3	KCNJ3	2q24.1	P48549,1687,ENOG411B2BK,Phy0008AZ9_HUMAN,HGNC:6264,ENSP00000295101,HUMAN|HGNC=6264|UniProtKB=P48549,ENSP00000295101,3760,HUMAN17748,ENSG00000162989,EOG090M04W3	16519	ENSMUSG00000026824	MGI:104742	potassium inwardly-rectifying channel, subfamily J, member 3	Kcnj3	2	P63250,1687,ENOG411B2BK,Phy000A55V_MOUSE,MGI:104742,ENSMUSP00000063329,MOUSE|MGI=MGI=104742|UniProtKB=P63250,ENSMUSP00000063329,16519,MOUSE26205,ENSMUSG00000026824,EOG090M04W3	Inparanoid,HomoloGene,EggNOG,PhylomeDB,HGNC,OrthoMCL,Panther,Treefam,NCBI,OMA,Ensembl,OrthoDB	12	HGNC:6264_MGI:104742
3761	ENSG00000168135	HGNC:6265	potassium voltage-gated channel subfamily J member 4	KCNJ4	22q13.1	P48050,ENOG411AWAU,3653,HGNC:6265,ENSP00000306497,HUMAN|HGNC=6265|UniProtKB=P48050,ENSP00000306497,3761,HUMAN20162,ENSG00000168135,EOG090M072U	16520	ENSMUSG00000044216	MGI:104743	potassium inwardly-rectifying channel, subfamily J, member 4	Kcnj4	15	P52189,ENOG411AWAU,3653,MGI:104743,ENSMUSP00000094075,MOUSE|MGI=MGI=104743|UniProtKB=P52189,ENSMUSP00000094075,16520,MOUSE14115,ENSMUSG00000044216,EOG090M072U	Inparanoid,EggNOG,HomoloGene,HGNC,OrthoMCL,Panther,Treefam,NCBI,OMA,Ensembl,OrthoDB	11	HGNC:6265_MGI:104743
3759	ENSG00000123700	HGNC:6263	potassium voltage-gated channel subfamily J member 2	KCNJ2	17q24.3	P63252,20249,ENOG411AX71,Phy00087PI_HUMAN,HGNC:6263,ENSP00000243457,HUMAN|HGNC=6263|UniProtKB=P63252,ENSP00000441848,3759,HUMAN13244,ENSG00000123700,EOG090M05NP	16518	ENSMUSG00000041695	MGI:104744	potassium inwardly-rectifying channel, subfamily J, member 2	Kcnj2	11	P35561,20249,ENOG411AX71,Phy000A2WE_MOUSE,MGI:104744,ENSMUSP00000037192,MOUSE|MGI=MGI=104744|UniProtKB=P35561,ENSMUSP00000037192,16518,MOUSE06007,ENSMUSG00000041695,EOG090M05NP	Inparanoid,HomoloGene,EggNOG,PhylomeDB,HGNC,OrthoMCL,Panther,Treefam,NCBI,OMA,Ensembl,OrthoDB	12	HGNC:6263_MGI:104744
124925	ENSG00000063015	HGNC:15955	seizure related 6 homolog	SEZ6	17q11.2	Q53EL9,10948,Phy0024F5C_HUMAN,HGNC:15955,HUMAN|HGNC=15955|UniProtKB=Q53EL9,ENSP00000353440,ENSP00000312942,HUMAN12297,124925,ENSG00000063015,EOG090M01FA	20370	ENSMUSG00000000632	MGI:104745	seizure related gene 6	Sez6	11	Q7TSK2,10948,Phy000A29R_MOUSE,MGI:104745,MOUSE|MGI=MGI=104745|UniProtKB=Q7TSK2,ENSMUSP00000000646,ENSMUSP00000091532,MOUSE04641,20370,ENSMUSG00000000632,EOG090M01FA	Inparanoid,HomoloGene,PhylomeDB,HGNC,Panther,OrthoMCL,Treefam,OMA,NCBI,Ensembl,OrthoDB	11	HGNC:15955_MGI:104745
5569	ENSG00000171033	HGNC:9017	cAMP-dependent protein kinase inhibitor alpha	PKIA	8q21.13	P61925,7473,ENOG411B6RW,Phy0008JIN_HUMAN,HGNC:9017,ENSP00000336552,HUMAN|HGNC=9017|UniProtKB=P61925,ENSP00000379696,5569,HUMAN27935,ENSG00000171033,EOG090M0GHV	18767	ENSMUSG00000027499	MGI:104747	protein kinase inhibitor, alpha	Pkia	3	P63248,7473,ENOG411B6RW,Phy0009X1O_MOUSE,MGI:104747,ENSMUSP00000028999,MOUSE|MGI=MGI=104747|UniProtKB=P63248,ENSMUSP00000028999,18767,MOUSE29283,ENSMUSG00000027499,EOG090M0GHV	Inparanoid,HomoloGene,EggNOG,PhylomeDB,HGNC,OrthoMCL,Panther,Treefam,NCBI,OMA,Ensembl,OrthoDB	12	HGNC:9017_MGI:104747
5178	ENSG00000198300	HGNC:8826	paternally expressed 3	PEG3	19q13.4	Q9GZU2,31363,ENOG411AWUV,Phy00089W1_HUMAN,HGNC:8826,HUMAN|HGNC=8826|UniProtKB=Q9GZU2,ENSP00000326581,5178,HUMAN16423,ENSG00000198300,EOG090M00MT	18616	ENSMUSG00000002265	MGI:104748	paternally expressed 3	Peg3	7	Q3URU2,31363,ENOG411AWUV,Phy001RRTQ_MOUSE,MGI:104748,MOUSE|MGI=MGI=104748|UniProtKB=Q3URU2,ENSMUSP00000050750,18616,MOUSE42398,ENSMUSG00000002265,EOG090M00MT	Inparanoid,HomoloGene,EggNOG,PhylomeDB,HGNC,Panther,Treefam,NCBI,OMA,Ensembl,OrthoDB	11	HGNC:8826_MGI:104748
5008	ENSG00000099985	HGNC:8506	oncostatin M	OSM	22q12.2	P13725,10741,ENOG411B51D,Phy0008CZK_HUMAN,ENSP00000215781,HGNC:8506,HUMAN|HGNC=8506|UniProtKB=P13725,ENSP00000215781,5008,HUMAN19970,ENSG00000099985,EOG090M0EHZ	18413	ENSMUSG00000058755	MGI:104749	oncostatin M	Osm	11	P53347,10741,ENOG411B51D,Phy000A1BV_MOUSE,ENSMUSP00000074708,MGI:104749,MOUSE|MGI=MGI=104749|UniProtKB=P53347,ENSMUSP00000074708,18413,MOUSE02744,ENSMUSG00000058755,EOG090M0EHZ	Inparanoid,HomoloGene,EggNOG,PhylomeDB,OrthoMCL,HGNC,Panther,Treefam,NCBI,OMA,Ensembl,OrthoDB	12	HGNC:8506_MGI:104749
4897	ENSG00000091129	HGNC:7994	neuronal cell adhesion molecule	NRCAM	7q31.1	Q92823,21041,ENOG411AV8I,Phy0024BKA_HUMAN,HGNC:7994,ENSP00000368314,4897,HUMAN26826,ENSG00000091129,EOG090M00PY	319504	ENSMUSG00000020598	MGI:104750	neuronal cell adhesion molecule	Nrcam	12	Q810U4,21041,ENOG411AV8I,Phy000A0MQ_MOUSE,MGI:104750,ENSMUSP00000020939,319504,MOUSE07018,ENSMUSG00000020598,EOG090M00PY	Inparanoid,HomoloGene,EggNOG,PhylomeDB,HGNC,Treefam,NCBI,OMA,Ensembl,OrthoDB	10	HGNC:7994_MGI:104750
4793	ENSG00000104825	HGNC:7798	NFKB inhibitor beta	NFKBIB	19q13.1	Q15653,37631,ENOG411AZB4,HGNC:7798,ENSP00000312988,HUMAN|HGNC=7798|UniProtKB=Q15653,ENSP00000312988,4793,HUMAN15482,ENSG00000104825,EOG090M0A1J	18036	ENSMUSG00000030595	MGI:104752	nuclear factor of kappa light polypeptide gene enhancer in B cells inhibitor, beta	Nfkbib	7	Q60778,37631,ENOG411AZB4,MGI:104752,ENSMUSP00000032815,MOUSE|MGI=MGI=104752|UniProtKB=Q60778,ENSMUSP00000032815,18036,MOUSE43310,ENSMUSG00000030595,EOG090M0A1J	Inparanoid,HomoloGene,EggNOG,HGNC,OrthoMCL,Panther,Treefam,NCBI,OMA,Ensembl,OrthoDB	11	HGNC:7798_MGI:104752
23114	ENSG00000163531	HGNC:29866	neurofascin	NFASC	1q32.1	O94856,ENOG411B2C2,24945,Phy001R6XO_HUMAN,HGNC:29866,HUMAN|HGNC=29866|UniProtKB=O94856,ENSP00000344786,HUMAN02390,23114,ENSG00000163531,EOG090M00JU	269116	ENSMUSG00000026442	MGI:104753	neurofascin	Nfasc	1	Q810U3,ENOG411B2C2,24945,Phy001RRJL_MOUSE,MGI:104753,MOUSE|MGI=MGI=104753|UniProtKB=Q810U3,ENSMUSP00000092148,MOUSE23508,269116,ENSMUSG00000026442,EOG090M00JU	Inparanoid,EggNOG,HomoloGene,PhylomeDB,HGNC,Panther,Treefam,OMA,NCBI,Ensembl,OrthoDB	11	HGNC:29866_MGI:104753
150094	ENSG00000142178	HGNC:11142	salt inducible kinase 1	SIK1	21q22.3	P57059,ENOG411AV3K,HGNC:11142,HUMAN|HGNC=11142|UniProtKB=P57059,ENSP00000270162,ENSP00000270162,150094,HUMAN19578,ENSG00000142178,EOG090M03D1	17691	ENSMUSG00000024042	MGI:104754	salt inducible kinase 1	Sik1	17	Q60670,ENOG411AV3K,MGI:104754,MOUSE|MGI=MGI=104754|UniProtKB=Q60670,ENSMUSP00000024839,ENSMUSP00000024839,17691,MOUSE17403,ENSMUSG00000024042,EOG090M03D1	Inparanoid,EggNOG,HGNC,Panther,OrthoMCL,Treefam,NCBI,OMA,Ensembl,OrthoDB	10	HGNC:11142_MGI:104754
102724428	ENSG00000275993	HGNC:52389	salt inducible kinase 1B (putative)	SIK1B	21p12	HUMAN|Ensembl=ENSG00000275993|UniProtKB=A0A0B4J2F2,HUMAN19339,ENSG00000275993,EOG090M03D1	17691	ENSMUSG00000024042	MGI:104754	salt inducible kinase 1	Sik1	17	MOUSE|MGI=MGI=104754|UniProtKB=Q60670,MOUSE17403,ENSMUSG00000024042,EOG090M03D1	Panther,OMA,Ensembl,OrthoDB	4	HGNC:52389_MGI:104754
3762	ENSG00000120457	HGNC:6266	potassium voltage-gated channel subfamily J member 5	KCNJ5	11q24.3	P48544,20248,ENOG411ATY3,HGNC:6266,ENSP00000339960,HUMAN|HGNC=6266|UniProtKB=P48544,ENSP00000433295,HUMAN05726,3762,ENSG00000120457,EOG090M05SB	16521	ENSMUSG00000032034	MGI:104755	potassium inwardly-rectifying channel, subfamily J, member 5	Kcnj5	9	P48545,20248,ENOG411ATY3,MGI:104755,ENSMUSP00000034533,MOUSE|MGI=MGI=104755|UniProtKB=P48545,ENSMUSP00000034533,MOUSE50568,16521,ENSMUSG00000032034,EOG090M05SB	Inparanoid,HomoloGene,EggNOG,HGNC,OrthoMCL,Panther,Treefam,OMA,NCBI,Ensembl,OrthoDB	11	HGNC:6266_MGI:104755
3680	ENSG00000144668	HGNC:6145	integrin subunit alpha 9	ITGA9	3p22.2	Q13797,1664,ENOG411AUIV,HGNC:6145,ENSP00000264741,HUMAN|HGNC=6145|UniProtKB=Q13797,ENSP00000264741,3680,HUMAN20669,ENSG00000144668,EOG090M01CD	104099	ENSMUSG00000039115	MGI:104756	integrin alpha 9	Itga9	9	B8JK39,1664,ENOG411AUIV,MGI:104756,ENSMUSP00000044227,MOUSE|MGI=MGI=104756|UniProtKB=B8JK39,ENSMUSP00000044227,104099,MOUSE53192,ENSMUSG00000039115,EOG090M01CD	Inparanoid,HomoloGene,EggNOG,HGNC,OrthoMCL,Panther,Treefam,NCBI,OMA,Ensembl,OrthoDB	11	HGNC:6145_MGI:104756
2050	ENSG00000196411	HGNC:3395	EPH receptor B4	EPHB4	7q22.1	P54760,20939,ENOG411ARHD,HGNC:3395,HUMAN|HGNC=3395|UniProtKB=P54760,ENSP00000350896,ENSP00000350896,2050,HUMAN26710,ENSG00000196411,EOG090M01D2	13846	ENSMUSG00000029710	MGI:104757	Eph receptor B4	Ephb4	5	P54761,20939,ENOG411ARHD,MGI:104757,MOUSE|MGI=MGI=104757|UniProtKB=P54761,ENSMUSP00000106684,ENSMUSP00000106684,13846,MOUSE38333,ENSMUSG00000029710,EOG090M01D2	Inparanoid,HomoloGene,EggNOG,HGNC,Panther,OrthoMCL,Treefam,NCBI,OMA,Ensembl,OrthoDB	11	HGNC:3395_MGI:104757
2879	ENSG00000167468	HGNC:4556	glutathione peroxidase 4	GPX4	19p13.3	P36969,134384,ENOG411B4X4,HGNC:4556,ENSP00000346103,HUMAN|HGNC=4556|UniProtKB=P36969,ENSP00000346103,2879,HUMAN14179,ENSG00000167468,EOG090M0BHZ	625249	ENSMUSG00000075706	MGI:104767	glutathione peroxidase 4	Gpx4	10	Q91XR9,134384,ENOG411B4X4,MGI:104767,ENSMUSP00000094863,MOUSE|MGI=MGI=104767|UniProtKB=Q91XR9,ENSMUSP00000094863,625249,MOUSE01420,ENSMUSG00000075706,EOG090M0BHZ	Inparanoid,HomoloGene,EggNOG,HGNC,OrthoMCL,Panther,Treefam,NCBI,OMA,Ensembl,OrthoDB	11	HGNC:4556_MGI:104767
2520	ENSG00000184502	HGNC:4164	gastrin	GAST	17q21.2	P01350,628,ENOG411B6G3,HGNC:4164,ENSP00000331358,HUMAN|HGNC=4164|UniProtKB=P01350,ENSP00000331358,2520,HUMAN12648,ENSG00000184502,EOG090M0GGB	14459	ENSMUSG00000017165	MGI:104768	gastrin	Gast	11	P48757,628,ENOG411B6G3,MGI:104768,ENSMUSP00000017309,MOUSE|MGI=MGI=104768|UniProtKB=P48757,ENSMUSP00000017309,14459,MOUSE05483,ENSMUSG00000017165,EOG090M0GGB	Inparanoid,HomoloGene,EggNOG,HGNC,OrthoMCL,Panther,Treefam,NCBI,OMA,Ensembl,OrthoDB	11	HGNC:4164_MGI:104768
60681	ENSG00000141756	HGNC:18169	FK506 binding protein 10	FKBP10	17q21.2	Q96AY3,7718,ENOG411AX1P,HGNC:18169,HUMAN|HGNC=18169|UniProtKB=Q96AY3,ENSP00000317232,ENSP00000317232,HUMAN12654,60681,ENSG00000141756,EOG090M03PO	14230	ENSMUSG00000001555	MGI:104769	FK506 binding protein 10	Fkbp10	11	Q61576,7718,ENOG411AX1P,MGI:104769,MOUSE|MGI=MGI=104769|UniProtKB=Q61576,ENSMUSP00000001595,ENSMUSP00000001595,MOUSE05493,14230,ENSMUSG00000001555,EOG090M03PO	Inparanoid,HomoloGene,EggNOG,HGNC,Panther,OrthoMCL,Treefam,OMA,NCBI,Ensembl,OrthoDB	11	HGNC:18169_MGI:104769
11328	ENSG00000122642	HGNC:3725	FK506 binding protein 9	FKBP9	7p14.3	ENSP00000242209,EOG090M03PO	14230	ENSMUSG00000001555	MGI:104769	FK506 binding protein 10	Fkbp10	11	ENSMUSP00000001595,EOG090M03PO	OrthoMCL,OrthoDB	2	HGNC:3725_MGI:104769
2047	ENSG00000154928	HGNC:3392	EPH receptor B1	EPHB1	3q22.2	ENSP00000381097,EOG090M01BV	13845	ENSMUSG00000005958	MGI:104770	Eph receptor B3	Ephb3	16	ENSMUSP00000006112,EOG090M01BV	OrthoMCL,OrthoDB	2	HGNC:3392_MGI:104770
2048	ENSG00000133216	HGNC:3393	EPH receptor B2	EPHB2	1p36.12	ENSP00000383053,EOG090M01BV	13845	ENSMUSG00000005958	MGI:104770	Eph receptor B3	Ephb3	16	ENSMUSP00000006112,EOG090M01BV	OrthoMCL,OrthoDB	2	HGNC:3393_MGI:104770
2049	ENSG00000182580	HGNC:3394	EPH receptor B3	EPHB3	3q27.1	P54753,20938,ENOG411B4ET,HGNC:3394,HUMAN|HGNC=3394|UniProtKB=P54753,ENSP00000332118,ENSP00000332118,2049,HUMAN21895,ENSG00000182580,EOG090M01BV	13845	ENSMUSG00000005958	MGI:104770	Eph receptor B3	Ephb3	16	P54754,20938,ENOG411B4ET,MGI:104770,MOUSE|MGI=MGI=104770|UniProtKB=P54754,ENSMUSP00000006112,ENSMUSP00000006112,13845,MOUSE15474,ENSMUSG00000005958,EOG090M01BV	Inparanoid,HomoloGene,EggNOG,HGNC,Panther,OrthoMCL,Treefam,NCBI,OMA,Ensembl,OrthoDB	11	HGNC:3394_MGI:104770
2066	ENSG00000178568	HGNC:3432	erb-b2 receptor tyrosine kinase 4	ERBB4	2q34	Q15303,21084,ENOG411B2KX,Phy0008BCD_HUMAN,HGNC:3432,HUMAN|HGNC=3432|UniProtKB=Q15303,ENSP00000342235,ENSP00000342235,2066,HUMAN18161,ENSG00000178568,EOG090M00JR	13869	ENSMUSG00000062209	MGI:104771	erb-b2 receptor tyrosine kinase 4	Erbb4	1	Q61527,21084,ENOG411B2KX,Phy003909W_MOUSE,MGI:104771,MOUSE|MGI=MGI=104771|UniProtKB=Q61527,ENSMUSP00000112713,ENSMUSP00000114123,13869,MOUSE22416,ENSMUSG00000062209,EOG090M00JR	Inparanoid,HomoloGene,EggNOG,PhylomeDB,HGNC,Panther,OrthoMCL,Treefam,NCBI,OMA,Ensembl,OrthoDB	12	HGNC:3432_MGI:104771
1017	ENSG00000123374	HGNC:1771	cyclin dependent kinase 2	CDK2	12q13.2	P24941,74409,ENOG411AV4G,Phy00082WH_HUMAN,HGNC:1771,ENSP00000266970,HUMAN|HGNC=1771|UniProtKB=P24941,ENSP00000266970,1017,HUMAN06596,ENSG00000123374,EOG090M079O	12566	ENSMUSG00000025358	MGI:104772	cyclin-dependent kinase 2	Cdk2	10	P97377,74409,ENOG411AV4G,Phy0009TS6_MOUSE,MGI:104772,ENSMUSP00000026416,MOUSE|MGI=MGI=104772|UniProtKB=P97377,ENSMUSP00000026416,12566,MOUSE02547,ENSMUSG00000025358,EOG090M079O	Inparanoid,HomoloGene,EggNOG,PhylomeDB,HGNC,OrthoMCL,Panther,Treefam,NCBI,OMA,Ensembl,OrthoDB	12	HGNC:1771_MGI:104772
148	ENSG00000120907	HGNC:277	adrenoceptor alpha 1A	ADRA1A	8p21.2	P35348,68078,ENOG411AWQQ,Phy0008J9A_HUMAN,HGNC:277,HUMAN|HGNC=277|UniProtKB=P35348,ENSP00000369960,148,HUMAN27605,ENSG00000120907,EOG090M04GR	11549	ENSMUSG00000045875	MGI:104773	adrenergic receptor, alpha 1a	Adra1a	14	P97718,68078,ENOG411AWQQ,Phy0009R8S_MOUSE,MGI:104773,MOUSE|MGI=MGI=104773|UniProtKB=P97718,ENSMUSP00000053703,11549,MOUSE12725,ENSMUSG00000045875,EOG090M04GR	Inparanoid,HomoloGene,EggNOG,PhylomeDB,HGNC,Panther,Treefam,NCBI,OMA,Ensembl,OrthoDB	11	HGNC:277_MGI:104773
147	ENSG00000170214	HGNC:278	adrenoceptor alpha 1B	ADRA1B	5q33.3	P35368,55477,ENOG411AXEF,Phy0008GCB_HUMAN,HGNC:278,HUMAN|HGNC=278|UniProtKB=P35368,ENSP00000306662,147,HUMAN24161,ENSG00000170214,EOG090M056U	11548	ENSMUSG00000050541	MGI:104774	adrenergic receptor, alpha 1b	Adra1b	11	P97717,55477,ENOG411AXEF,Phy000A1M2_MOUSE,MGI:104774,MOUSE|MGI=MGI=104774|UniProtKB=P97717,ENSMUSP00000070200,11548,MOUSE03243,ENSMUSG00000050541,EOG090M056U	Inparanoid,HomoloGene,EggNOG,PhylomeDB,HGNC,Panther,Treefam,NCBI,OMA,Ensembl,OrthoDB	11	HGNC:278_MGI:104774
5331	ENSG00000149782	HGNC:9056	phospholipase C beta 3	PLCB3	11q13.1	Q01970,47960,ENOG411AVI0,HGNC:9056,ENSP00000279230,HUMAN|HGNC=9056|UniProtKB=Q01970,ENSP00000279230,HUMAN04810,5331,ENSG00000149782,EOG090M0132	18797	ENSMUSG00000024960	MGI:104778	phospholipase C, beta 3	Plcb3	19	P51432,47960,ENOG411AVI0,MGI:104778,ENSMUSP00000025912,MOUSE|MGI=MGI=104778|UniProtKB=P51432,ENSMUSP00000025912,MOUSE20316,18797,ENSMUSG00000024960,EOG090M0132	Inparanoid,HomoloGene,EggNOG,HGNC,OrthoMCL,Panther,Treefam,OMA,NCBI,Ensembl,OrthoDB	11	HGNC:9056_MGI:104778
5591	ENSG00000253729	HGNC:9413	protein kinase, DNA-activated, catalytic subunit	PRKDC	8q11.21	P78527,5037,ENOG411AX7F,HGNC:9413,ENSP00000313420,HUMAN|HGNC=9413|UniProtKB=P78527,ENSP00000313420,5591,HUMAN27781,ENSG00000253729,EOG090M001P	19090	ENSMUSG00000022672	MGI:104779	protein kinase, DNA activated, catalytic polypeptide	Prkdc	16	P97313,5037,ENOG411AX7F,MGI:104779,ENSMUSP00000023352,MOUSE|MGI=MGI=104779|UniProtKB=P97313,ENSMUSP00000023352,19090,MOUSE15177,ENSMUSG00000022672,EOG090M001P	Inparanoid,HomoloGene,EggNOG,HGNC,OrthoMCL,Panther,Treefam,NCBI,OMA,Ensembl,OrthoDB	11	HGNC:9413_MGI:104779
3763	ENSG00000157542	HGNC:6267	potassium voltage-gated channel subfamily J member 6	KCNJ6	21q22.13	P48051,1688,HGNC:6267,HUMAN|HGNC=6267|UniProtKB=P48051,3763,HUMAN19518,ENSG00000157542,EOG090M065S	16522	ENSMUSG00000043301	MGI:104781	potassium inwardly-rectifying channel, subfamily J, member 6	Kcnj6	16	P48542,1688,MGI:104781,MOUSE|MGI=MGI=104781|UniProtKB=P48542,16522,MOUSE16427,ENSMUSG00000043301,EOG090M065S	Inparanoid,HomoloGene,HGNC,Panther,NCBI,OMA,Ensembl,OrthoDB	8	HGNC:6267_MGI:104781
6310	ENSG00000124788	HGNC:10548	ataxin 1	ATXN1	6p22.3	P54253,281,ENOG411AWBX,Phy0008GMP_HUMAN,HGNC:10548,HUMAN|HGNC=10548|UniProtKB=P54253,ENSP00000244769,6310,HUMAN24552,ENSG00000124788,EOG090M02PM	20238	ENSMUSG00000046876	MGI:104783	ataxin 1	Atxn1	13	P54254,281,ENOG411AWBX,Phy001S6CE_MOUSE,MGI:104783,MOUSE|MGI=MGI=104783|UniProtKB=P54254,ENSMUSP00000137439,20238,MOUSE09300,ENSMUSG00000046876,EOG090M02PM	Inparanoid,HomoloGene,EggNOG,PhylomeDB,HGNC,Panther,Treefam,NCBI,OMA,Ensembl,OrthoDB	11	HGNC:10548_MGI:104783
4646	ENSG00000196586	HGNC:7605	myosin VI	MYO6	6q14.1	Q9UM54,56417,ENOG411ARI8,HGNC:7605,HUMAN|HGNC=7605|UniProtKB=Q9UM54,ENSP00000358994,4646,HUMAN25295,ENSG00000196586,EOG090M00QW	17920	ENSMUSG00000033577	MGI:104785	myosin VI	Myo6	9	Q64331,56417,ENOG411ARI8,MGI:104785,MOUSE|MGI=MGI=104785|UniProtKB=Q64331,ENSMUSP00000036181,17920,MOUSE52103,ENSMUSG00000033577,EOG090M00QW	Inparanoid,HomoloGene,EggNOG,HGNC,Panther,Treefam,NCBI,OMA,Ensembl,OrthoDB	10	HGNC:7605_MGI:104785
146198	ENSG00000184939	HGNC:23329	ZFP90 zinc finger protein	ZFP90	16q22.1	Q8TF47,86800,ENOG411AXX9,Phy001R8LN_HUMAN,HGNC:23329,ENSP00000381304,HUMAN|HGNC=23329|UniProtKB=Q8TF47,ENSP00000460547,HUMAN11293,146198,ENSG00000184939,EOG090M0379	22751	ENSMUSG00000031907	MGI:104786	zinc finger protein 90	Zfp90	8	Q61967,86800,ENOG411AXX9,Phy0009PAE_MOUSE,MGI:104786,ENSMUSP00000034382,MOUSE|MGI=MGI=104786|UniProtKB=Q61967,ENSMUSP00000034382,MOUSE49448,22751,ENSMUSG00000031907,EOG090M0379	Inparanoid,HomoloGene,EggNOG,PhylomeDB,HGNC,OrthoMCL,Panther,Treefam,OMA,NCBI,Ensembl,OrthoDB	12	HGNC:23329_MGI:104786
150572	ENSG00000115593	HGNC:20986	SET and MYND domain containing 1	SMYD1	2p11.2	Q8NB12,7645,ENOG411ATE7,Phy001R7VV_HUMAN,HGNC:20986,HUMAN|HGNC=20986|UniProtKB=Q8NB12,ENSP00000393453,ENSP00000393453,HUMAN17273,150572,ENSG00000115593,EOG090M04P5	12180	ENSMUSG00000055027	MGI:104790	SET and MYND domain containing 1	Smyd1	6	P97443,7645,ENOG411ATE7,Phy0009I9B_MOUSE,MGI:104790,MOUSE|MGI=MGI=104790|UniProtKB=P97443,ENSMUSP00000073911,ENSMUSP00000073911,MOUSE40203,12180,ENSMUSG00000055027,EOG090M04P5	Inparanoid,HomoloGene,EggNOG,PhylomeDB,HGNC,Panther,OrthoMCL,Treefam,OMA,NCBI,Ensembl,OrthoDB	12	HGNC:20986_MGI:104790
863	ENSG00000129993	HGNC:1537	CBFA2/RUNX1 translocation partner 3	CBFA2T3	16q24.3	ENOG411ATJ6,ENSP00000268679,EOG090M04CG	12395	ENSMUSG00000006586	MGI:104793	RUNX1 translocation partner 1	Runx1t1	4	ENOG411ATJ6,ENSMUSP00000095857,EOG090M04CG	EggNOG,OrthoMCL,OrthoDB	3	HGNC:1537_MGI:104793
862	ENSG00000079102	HGNC:1535	RUNX1 translocation partner 1	RUNX1T1	8q21.3	Q06455,3801,Phy0008JKJ_HUMAN,HGNC:1535,ENSP00000265814,HUMAN|HGNC=1535|UniProtKB=Q06455,ENSP00000402257,862,HUMAN28023,ENSG00000079102,EOG090M04CG	12395	ENSMUSG00000006586	MGI:104793	RUNX1 translocation partner 1	Runx1t1	4	Q61909,3801,Phy001S55B_MOUSE,MGI:104793,ENSMUSP00000095857,MOUSE|MGI=MGI=104793|UniProtKB=Q61909,ENSMUSP00000006761,12395,MOUSE32092,ENSMUSG00000006586,EOG090M04CG	Inparanoid,HomoloGene,PhylomeDB,HGNC,OrthoMCL,Panther,Treefam,NCBI,OMA,Ensembl,OrthoDB	11	HGNC:1535_MGI:104793
4050	ENSG00000227507	HGNC:6711	lymphotoxin beta	LTB	6p21.33	Q06643,1752,Phy0008GUQ_HUMAN,HGNC:6711,HUMAN|HGNC=6711|UniProtKB=Q06643,ENSP00000410481,ENSP00000410481,4050,HUMAN24787,ENSG00000227507,EOG090M0BH6	16994	ENSMUSG00000024399	MGI:104796	lymphotoxin B	Ltb	17	P41155,1752,Phy0009ZQI_MOUSE,MGI:104796,MOUSE|MGI=MGI=104796|UniProtKB=P41155,ENSMUSP00000025262,ENSMUSP00000025262,16994,MOUSE17766,ENSMUSG00000024399,EOG090M0BH6	Inparanoid,HomoloGene,PhylomeDB,HGNC,Panther,OrthoMCL,Treefam,NCBI,OMA,Ensembl,OrthoDB	11	HGNC:6711_MGI:104796
4049	ENSG00000226979	HGNC:6709	lymphotoxin alpha	LTA	6p21.33	P01374,497,Phy0008GUO_HUMAN,HGNC:6709,ENSP00000403495,HUMAN|HGNC=6709|UniProtKB=P01374,ENSP00000403495,4049,HUMAN24785,ENSG00000226979,EOG090M0E4O	16992	ENSMUSG00000024402	MGI:104797	lymphotoxin A	Lta	17	P09225,497,Phy0009ZQK_MOUSE,MGI:104797,ENSMUSP00000025266,MOUSE|MGI=MGI=104797|UniProtKB=P09225,ENSMUSP00000025266,16992,MOUSE17769,ENSMUSG00000024402,EOG090M0E4O	Inparanoid,HomoloGene,PhylomeDB,HGNC,OrthoMCL,Panther,Treefam,NCBI,OMA,Ensembl,OrthoDB	11	HGNC:6709_MGI:104797
7124	ENSG00000232810	HGNC:11892	tumor necrosis factor	TNF	6p21.33	P01375,496,Phy0008GUP_HUMAN,HGNC:11892,ENSP00000398698,HUMAN|HGNC=11892|UniProtKB=P01375,ENSP00000398698,7124,HUMAN24786,ENSG00000232810,EOG090M0B46	21926	ENSMUSG00000024401	MGI:104798	tumor necrosis factor	Tnf	17	P06804,496,Phy0009ZQJ_MOUSE,MGI:104798,ENSMUSP00000025263,MOUSE|MGI=MGI=104798|UniProtKB=P06804,ENSMUSP00000025263,21926,MOUSE17767,ENSMUSG00000024401,EOG090M0B46	Inparanoid,HomoloGene,PhylomeDB,HGNC,OrthoMCL,Panther,Treefam,NCBI,OMA,Ensembl,OrthoDB	11	HGNC:11892_MGI:104798
8682	ENSG00000162734	HGNC:8822	proliferation and apoptosis adaptor protein 15	PEA15	1q23.2	Q15121,7884,ENOG411B5JY,Phy0007Z1K_HUMAN,HGNC:8822,ENSP00000357055,ENSP00000353660,HUMAN01965,8682,ENSG00000162734,EOG090M0DJF	18611	ENSMUSG00000013698	MGI:104799	phosphoprotein enriched in astrocytes 15A	Pea15a	1	Q62048,7884,ENOG411B5JY,Phy0009O3X_MOUSE,MGI:104799,ENSMUSP00000013842,ENSMUSP00000013842,MOUSE24364,18611,ENSMUSG00000013698,EOG090M0DJF	Inparanoid,HomoloGene,EggNOG,PhylomeDB,HGNC,OrthoMCL,Treefam,OMA,NCBI,Ensembl,OrthoDB	11	HGNC:8822_MGI:104799
54414	ENSG00000110013	HGNC:18187	sialic acid acetylesterase	SIAE	11q24	Q9HAT2,8001,ENOG411AYM7,Phy000828P_HUMAN,HGNC:18187,ENSP00000263593,HUMAN|HGNC=18187|UniProtKB=Q9HAT2,ENSP00000263593,HUMAN05677,54414,ENSG00000110013,EOG090M04UX	22619	ENSMUSG00000001942	MGI:104803	sialic acid acetylesterase	Siae	9	P70665,8001,ENOG411AYM7,Phy0009VZZ_MOUSE,MGI:104803,ENSMUSP00000002007,MOUSE|MGI=MGI=104803|UniProtKB=P70665,ENSMUSP00000002007,MOUSE50708,22619,ENSMUSG00000001942,EOG090M04UX	Inparanoid,HomoloGene,EggNOG,PhylomeDB,HGNC,OrthoMCL,Panther,Treefam,OMA,NCBI,Ensembl,OrthoDB	12	HGNC:18187_MGI:104803
6629	ENSG00000125870	HGNC:11155	small nuclear ribonucleoprotein polypeptide B2	SNRPB2	20p12.1	37728,ENOG411ASRQ,Phy0008BTA_HUMAN,HGNC:11155,HUMAN|HGNC=11155|UniProtKB=P08579,ENSP00000367178,ENSP00000367178,6629,HUMAN18716,ENSG00000125870,EOG090M0BOC	20639	ENSMUSG00000008333	MGI:104805	U2 small nuclear ribonucleoprotein B	Snrpb2	2	37728,ENOG411ASRQ,Phy001RSAN_MOUSE,MGI:104805,MOUSE|MGI=MGI=104805|UniProtKB=Q9CQI7,ENSMUSP00000008477,ENSMUSP00000008477,20639,MOUSE28043,ENSMUSG00000008333,EOG090M0BOC	HomoloGene,EggNOG,PhylomeDB,HGNC,Panther,OrthoMCL,Treefam,NCBI,OMA,Ensembl,OrthoDB	11	HGNC:11155_MGI:104805
54729	ENSG00000235608	HGNC:24975	NK1 homeobox 1	NKX1-1	4p16.3	ENSP00000407978,HUMAN|HGNC=24975|UniProtKB=Q15270,EOG090M0CB1	20231	ENSMUSG00000048528	MGI:104806	NK1 homeobox 2	Nkx1-2	7	ENSMUSP00000052778,MOUSE|MGI=MGI=104806|UniProtKB=P42580,EOG090M0CB1	OrthoMCL,Panther,OrthoDB	3	HGNC:24975_MGI:104806
390010	ENSG00000229544	HGNC:31652	NK1 homeobox 2	NKX1-2	10q26.13	Q9UD57,7525,HGNC:31652,ENSP00000451945,HUMAN03752,390010,ENSG00000229544,EOG090M0CB1	20231	ENSMUSG00000048528	MGI:104806	NK1 homeobox 2	Nkx1-2	7	P42580,7525,MGI:104806,ENSMUSP00000052778,MOUSE46731,20231,ENSMUSG00000048528,EOG090M0CB1	Inparanoid,HomoloGene,HGNC,Treefam,OMA,NCBI,Ensembl,OrthoDB	8	HGNC:31652_MGI:104806
3936	ENSG00000136167	HGNC:6528	lymphocyte cytosolic protein 1	LCP1	13q14.13	ENSP00000315757,EOG090M036R	102866	ENSMUSG00000016382	MGI:104807	plastin 3 (T-isoform)	Pls3	X	ENSMUSP00000109692,EOG090M036R	OrthoMCL,OrthoDB	2	HGNC:6528_MGI:104807
5357	ENSG00000120756	HGNC:9090	plastin 1	PLS1	3q23	ENSP00000387890,EOG090M036R	102866	ENSMUSG00000016382	MGI:104807	plastin 3 (T-isoform)	Pls3	X	ENSMUSP00000109692,EOG090M036R	OrthoMCL,OrthoDB	2	HGNC:9090_MGI:104807
5358	ENSG00000102024	HGNC:9091	plastin 3	PLS3	Xq23	P13797,128200,ENOG411AZFD,HGNC:9091,HUMAN|HGNC=9091|UniProtKB=P13797,ENSP00000348163,ENSP00000348163,5358,HUMAN30249,ENSG00000102024,EOG090M036R	102866	ENSMUSG00000016382	MGI:104807	plastin 3 (T-isoform)	Pls3	X	Q99K51,128200,ENOG411AZFD,MGI:104807,MOUSE|MGI=MGI=104807|UniProtKB=Q99K51,ENSMUSP00000109692,ENSMUSP00000109693,102866,MOUSE54437,ENSMUSG00000016382,EOG090M036R	Inparanoid,HomoloGene,EggNOG,HGNC,Panther,OrthoMCL,Treefam,NCBI,OMA,Ensembl,OrthoDB	11	HGNC:9091_MGI:104807
3936	ENSG00000136167	HGNC:6528	lymphocyte cytosolic protein 1	LCP1	13q14.13	P13796,80174,ENOG411AX42,Phy00083PI_HUMAN,HGNC:6528,HUMAN|HGNC=6528|UniProtKB=P13796,ENSP00000315757,3936,HUMAN07635,ENSG00000136167,EOG090M036R	18826	ENSMUSG00000021998	MGI:104808	lymphocyte cytosolic protein 1	Lcp1	14	Q61233,80174,ENOG411AX42,Phy0009RBS_MOUSE,MGI:104808,MOUSE|MGI=MGI=104808|UniProtKB=Q61233,ENSMUSP00000121201,18826,MOUSE12894,ENSMUSG00000021998,EOG090M036R	Inparanoid,HomoloGene,EggNOG,PhylomeDB,HGNC,Panther,Treefam,NCBI,OMA,Ensembl,OrthoDB	11	HGNC:6528_MGI:104808
3936	ENSG00000136167	HGNC:6528	lymphocyte cytosolic protein 1	LCP1	13q14.13	ENSP00000315757,EOG090M036R	102502	ENSMUSG00000049493	MGI:104809	plastin 1 (I-isoform)	Pls1	9	ENSMUSP00000091317,EOG090M036R	OrthoMCL,OrthoDB	2	HGNC:6528_MGI:104809
5357	ENSG00000120756	HGNC:9090	plastin 1	PLS1	3q23	Q14651,68270,ENOG411ARK1,Phy0008E9U_HUMAN,HGNC:9090,HUMAN|HGNC=9090|UniProtKB=Q14651,ENSP00000387890,ENSP00000387890,5357,HUMAN21610,ENSG00000120756,EOG090M036R	102502	ENSMUSG00000049493	MGI:104809	plastin 1 (I-isoform)	Pls1	9	Q3V0K9,68270,ENOG411ARK1,Phy001S2PB_MOUSE,MGI:104809,MOUSE|MGI=MGI=104809|UniProtKB=Q3V0K9,ENSMUSP00000091317,ENSMUSP00000091317,102502,MOUSE52263,ENSMUSG00000049493,EOG090M036R	Inparanoid,HomoloGene,EggNOG,PhylomeDB,HGNC,Panther,OrthoMCL,Treefam,NCBI,OMA,Ensembl,OrthoDB	12	HGNC:9090_MGI:104809
5358	ENSG00000102024	HGNC:9091	plastin 3	PLS3	Xq23	ENSP00000348163,EOG090M036R	102502	ENSMUSG00000049493	MGI:104809	plastin 1 (I-isoform)	Pls1	9	ENSMUSP00000091317,EOG090M036R	OrthoMCL,OrthoDB	2	HGNC:9091_MGI:104809
9373	ENSG00000137055	HGNC:9043	phospholipase A2 activating protein	PLAA	9p21.2	Q9Y263,3138,ENOG411ATJP,HGNC:9043,HUMAN|HGNC=9043|UniProtKB=Q9Y263,ENSP00000380460,ENSP00000380460,9373,HUMAN28575,ENSG00000137055,EOG090M01YP	18786	ENSMUSG00000028577	MGI:104810	phospholipase A2, activating protein	Plaa	4	P27612,3138,ENOG411ATJP,MGI:104810,MOUSE|MGI=MGI=104810|UniProtKB=P27612,ENSMUSP00000102724,ENSMUSP00000102724,18786,MOUSE33100,ENSMUSG00000028577,EOG090M01YP	Inparanoid,HomoloGene,EggNOG,HGNC,Panther,OrthoMCL,Treefam,NCBI,OMA,Ensembl,OrthoDB	11	HGNC:9043_MGI:104810
10923	ENSG00000113387	HGNC:19985	SUB1 homolog, transcriptional regulator	SUB1	5p13.3	P53999,38218,ENOG411B5SK,Phy0008FMA_HUMAN,HGNC:19985,ENSP00000265073,HUMAN|HGNC=19985|UniProtKB=P53999,ENSP00000422078,10923,HUMAN23230,ENSG00000113387,EOG090M0FJ0	20024	ENSMUSG00000022205	MGI:104811	SUB1 homolog (S. cerevisiae)	Sub1	15	P11031,38218,ENOG411B5SK,Phy0009PMW_MOUSE,MGI:104811,ENSMUSP00000022816,MOUSE|MGI=MGI=104811|UniProtKB=P11031,ENSMUSP00000022816,20024,MOUSE13266,ENSMUSG00000022205,EOG090M0FJ0	Inparanoid,HomoloGene,EggNOG,PhylomeDB,HGNC,OrthoMCL,Panther,Treefam,NCBI,OMA,Ensembl,OrthoDB	12	HGNC:19985_MGI:104811
392138	ENSG00000221933	HGNC:19562	olfactory receptor family 2 subfamily A member 25	OR2A25	7q35	HUMAN27184,EOG090M09UH	18310	ENSMUSG00000043605	MGI:104812	olfactory receptor 13	Olfr13	6	MOUSE39630,EOG090M09UH	OMA,OrthoDB	2	HGNC:19562_MGI:104812
79541	ENSG00000180658	HGNC:14729	olfactory receptor family 2 subfamily A member 4	OR2A4	6q23.2	O95047,27232,Phy0008HJO_HUMAN,ENSP00000319546,HUMAN25592,ENSG00000180658,EOG090M09UH	18310	ENSMUSG00000043605	MGI:104812	olfactory receptor 13	Olfr13	6	P34984,27232,Phy0009I0N_MOUSE,ENSMUSP00000053813,MOUSE39630,ENSMUSG00000043605,EOG090M09UH	Inparanoid,HomoloGene,PhylomeDB,Treefam,OMA,Ensembl,OrthoDB	7	HGNC:14729_MGI:104812
401427	ENSG00000243896	HGNC:8234	olfactory receptor family 2 subfamily A member 7	OR2A7	7q35	27232,Phy0008IXB_HUMAN,HGNC:8234,ENSP00000420502,ENSP00000420502,HUMAN27192,ENSG00000243896,EOG090M09UH	18310	ENSMUSG00000043605	MGI:104812	olfactory receptor 13	Olfr13	6	27232,Phy0009I0N_MOUSE,MGI:104812,ENSMUSP00000053813,ENSMUSP00000053813,MOUSE39630,ENSMUSG00000043605,EOG090M09UH	HomoloGene,PhylomeDB,HGNC,OrthoMCL,Treefam,OMA,Ensembl,OrthoDB	8	HGNC:8234_MGI:104812
3720	ENSG00000008083	HGNC:6196	jumonji and AT-rich interaction domain containing 2	JARID2	6p22.3	Q92833,31279,ENOG411BBBP,Phy0008GMG_HUMAN,HGNC:6196,ENSP00000341280,HUMAN|HGNC=6196|UniProtKB=Q92833,ENSP00000341280,3720,HUMAN24545,ENSG00000008083,EOG090M00TD	16468	ENSMUSG00000038518	MGI:104813	jumonji, AT rich interactive domain 2	Jarid2	13	Q62315,31279,ENOG411BBBP,Phy0009U83_MOUSE,MGI:104813,ENSMUSP00000037774,MOUSE|MGI=MGI=104813|UniProtKB=Q62315,ENSMUSP00000037774,16468,MOUSE09284,ENSMUSG00000038518,EOG090M00TD	Inparanoid,HomoloGene,EggNOG,PhylomeDB,HGNC,OrthoMCL,Panther,Treefam,NCBI,OMA,Ensembl,OrthoDB	12	HGNC:6196_MGI:104813
8870	ENSG00000137331	HGNC:5392	immediate early response 3	IER3	6p21.33	P46695,2894,HGNC:5392,HUMAN|HGNC=5392|UniProtKB=P46695,ENSP00000259874,8870,HUMAN24749,ENSG00000137331,EOG090M0ENX	15937	ENSMUSG00000003541	MGI:104814	immediate early response 3	Ier3	17	P46694,2894,MGI:104814,MOUSE|MGI=MGI=104814|UniProtKB=P46694,ENSMUSP00000003635,15937,MOUSE17826,ENSMUSG00000003541,EOG090M0ENX	Inparanoid,HomoloGene,HGNC,Panther,Treefam,NCBI,OMA,Ensembl,OrthoDB	9	HGNC:5392_MGI:104814
9592	ENSG00000160888	HGNC:28871	immediate early response 2	IER2	19p13.13	Q9BTL4,3607,ENOG411AYW5,HGNC:28871,ENSP00000292433,HUMAN|HGNC=28871|UniProtKB=Q9BTL4,ENSP00000467294,9592,HUMAN14810,ENSG00000160888,EOG090M0E2C	15936	ENSMUSG00000053560	MGI:104815	immediate early response 2	Ier2	8	P17950,3607,ENOG411AYW5,MGI:104815,ENSMUSP00000060275,MOUSE|MGI=MGI=104815|UniProtKB=P17950,ENSMUSP00000060275,15936,MOUSE48852,ENSMUSG00000053560,EOG090M0E2C	Inparanoid,HomoloGene,EggNOG,HGNC,OrthoMCL,Panther,Treefam,NCBI,OMA,Ensembl,OrthoDB	11	HGNC:28871_MGI:104815
3191	ENSG00000104824	HGNC:5045	heterogeneous nuclear ribonucleoprotein L	HNRNPL	19q13.2	P14866,1174,ENOG411B1E2,Phy0024I19_HUMAN,HGNC:5045,HUMAN|HGNC=5045|UniProtKB=P14866,ENSP00000221419,3191,HUMAN15475,ENSG00000104824,EOG090M0513	15388	ENSMUSG00000015165	MGI:104816	heterogeneous nuclear ribonucleoprotein L	Hnrnpl	7	Q8R081,1174,ENOG411B1E2,Phy003F0FE_MOUSE,MGI:104816,MOUSE|MGI=MGI=104816|UniProtKB=Q8R081,ENSMUSP00000134734,15388,MOUSE43321,ENSMUSG00000015165,EOG090M0513	Inparanoid,HomoloGene,EggNOG,PhylomeDB,HGNC,Panther,Treefam,NCBI,OMA,Ensembl,OrthoDB	11	HGNC:5045_MGI:104816
3181	ENSG00000122566	HGNC:5033	heterogeneous nuclear ribonucleoprotein A2/B1	HNRNPA2B1	7p15.2	P22626,22992,ENOG411B41E,Phy0008HZQ_HUMAN,HGNC:5033,ENSP00000346694,HUMAN|HGNC=5033|UniProtKB=P22626,ENSP00000346694,3181,HUMAN26091,ENSG00000122566,EOG090M0C72	53379	ENSMUSG00000004980	MGI:104819	heterogeneous nuclear ribonucleoprotein A2/B1	Hnrnpa2b1	6	O88569,22992,ENOG411B41E,Phy001RS8V_MOUSE,MGI:104819,ENSMUSP00000110103,MOUSE|MGI=MGI=104819|UniProtKB=O88569,ENSMUSP00000110103,53379,MOUSE39787,ENSMUSG00000004980,EOG090M0C72	Inparanoid,HomoloGene,EggNOG,PhylomeDB,HGNC,OrthoMCL,Panther,Treefam,NCBI,OMA,Ensembl,OrthoDB	12	HGNC:5033_MGI:104819
3178	ENSG00000135486	HGNC:5031	heterogeneous nuclear ribonucleoprotein A1	HNRNPA1	12q13.13	HGNC:5031,ENSP00000341826,HUMAN|HGNC=5031|UniProtKB=P09651,ENSP00000341826,HUMAN06525,3178,ENSG00000135486,EOG090M0BZB	15382	ENSMUSG00000046434	MGI:104820	heterogeneous nuclear ribonucleoprotein A1	Hnrnpa1	15	MGI:104820,ENSMUSP00000042658,MOUSE|MGI=MGI=104820|UniProtKB=P49312,ENSMUSP00000042658,MOUSE14895,15382,ENSMUSG00000046434,EOG090M0BZB	HGNC,OrthoMCL,Panther,Treefam,OMA,NCBI,Ensembl,OrthoDB	8	HGNC:5031_MGI:104820
51321	ENSG00000196704	HGNC:28041	archaelysin family metallopeptidase 2	AMZ2	17q24.2	Q86W34,9602,ENOG411B1DA,HGNC:28041,ENSP00000352976,HUMAN|HGNC=28041|UniProtKB=Q86W34,ENSP00000352976,HUMAN13223,51321,ENSG00000196704,EOG090M07DU	13929	ENSMUSG00000020610	MGI:104837	archaelysin family metallopeptidase 2	Amz2	11	Q400C8,9602,ENOG411B1DA,MGI:104837,ENSMUSP00000090157,MOUSE|MGI=MGI=104837|UniProtKB=Q400C8,ENSMUSP00000099350,MOUSE05974,13929,ENSMUSG00000020610,EOG090M07DU	Inparanoid,HomoloGene,EggNOG,HGNC,OrthoMCL,Panther,Treefam,OMA,NCBI,Ensembl,OrthoDB	11	HGNC:28041_MGI:104837
1371	ENSG00000080819	HGNC:2321	coproporphyrinogen oxidase	CPOX	3q11.2	P36551,76,ENOG411B1XK,Phy0008DYH_HUMAN,HGNC:2321,ENSP00000264193,HUMAN|HGNC=2321|UniProtKB=P36551,ENSP00000264193,1371,HUMAN21214,ENSG00000080819,EOG090M06QY	12892	ENSMUSG00000022742	MGI:104841	coproporphyrinogen oxidase	Cpox	16	P36552,76,ENOG411B1XK,Phy0009VGD_MOUSE,MGI:104841,ENSMUSP00000055455,MOUSE|MGI=MGI=104841|UniProtKB=P36552,ENSMUSP00000055455,12892,MOUSE16055,ENSMUSG00000022742,EOG090M06QY	Inparanoid,HomoloGene,EggNOG,PhylomeDB,HGNC,OrthoMCL,Panther,Treefam,NCBI,OMA,Ensembl,OrthoDB	12	HGNC:2321_MGI:104841
8161	ENSG00000121058	HGNC:2184	coilin	COIL	17q22	P38432,3413,ENOG411AW2Z,Phy00087JX_HUMAN,HGNC:2184,ENSP00000240316,HUMAN|HGNC=2184|UniProtKB=P38432,ENSP00000240316,8161,HUMAN13032,ENSG00000121058,EOG090M06Q6,EOG090M06Q6	12812	ENSMUSG00000033983	MGI:104842	coilin	Coil	11	Q5SU73,3413,ENOG411AW2Z,Phy000A2H5_MOUSE,MGI:104842,ENSMUSP00000103530,MOUSE|MGI=MGI=104842|UniProtKB=Q5SU73,ENSMUSP00000103530,12812,MOUSE05050,ENSMUSG00000033983,EOG090M06Q6,EOG090M06Q6	Inparanoid,HomoloGene,EggNOG,PhylomeDB,HGNC,OrthoMCL,Panther,Treefam,NCBI,OMA,Ensembl,OrthoDB,OrthoDB	13	HGNC:2184_MGI:104842
140	ENSG00000282608	HGNC:268	adenosine A3 receptor	ADORA3	1p13.2	P33765,550,HGNC:268,HUMAN|HGNC=268|UniProtKB=P0DMS8,HUMAN01417,ENSG00000282608	11542	ENSMUSG00000000562	MGI:104847	adenosine A3 receptor	Adora3	3	Q61618,550,MGI:104847,MOUSE|MGI=MGI=104847|UniProtKB=Q61618,MOUSE31090,ENSMUSG00000000562	Inparanoid,HomoloGene,HGNC,Panther,OMA,Ensembl	6	HGNC:268_MGI:104847
3628	ENSG00000151689	HGNC:6071	inositol polyphosphate-1-phosphatase	INPP1	2q32.2	P49441,1655,ENOG411AVCN,Phy0008B6U_HUMAN,HGNC:6071,ENSP00000376142,HUMAN|HGNC=6071|UniProtKB=P49441,ENSP00000376142,3628,HUMAN17994,ENSG00000151689,EOG090M06WM	16329	ENSMUSG00000026102	MGI:104848	inositol polyphosphate-1-phosphatase	Inpp1	1	P49442,1655,ENOG411AVCN,Phy0009N3E_MOUSE,MGI:104848,ENSMUSP00000027271,MOUSE|MGI=MGI=104848|UniProtKB=P49442,ENSMUSP00000027271,16329,MOUSE22092,ENSMUSG00000026102,EOG090M06WM	Inparanoid,HomoloGene,EggNOG,PhylomeDB,HGNC,OrthoMCL,Panther,Treefam,NCBI,OMA,Ensembl,OrthoDB	12	HGNC:6071_MGI:104848
1604	ENSG00000196352	HGNC:2665	CD55 molecule (Cromer blood group)	CD55	1q32.2	P08174,479,HGNC:2665,HUMAN|HGNC=2665|UniProtKB=P08174,ENSP00000316333,HUMAN02446,ENSG00000196352,EOG090M09PT	13137	ENSMUSG00000026401	MGI:104849	CD55 molecule, decay accelerating factor for complement B	Cd55b	1	Q61476,479,MGI:104849,MOUSE|MGI=MGI=104849|UniProtKB=Q61476,ENSMUSP00000108107,MOUSE23384,ENSMUSG00000026401,EOG090M09PT	Inparanoid,HomoloGene,HGNC,Panther,Treefam,OMA,Ensembl,OrthoDB	8	HGNC:2665_MGI:104849
1604	ENSG00000196352	HGNC:2665	CD55 molecule (Cromer blood group)	CD55	1q32.2	479,ENOG411AXRU,Phy001R5E0_HUMAN,HGNC:2665,ENSP00000356030,HUMAN|HGNC=2665|UniProtKB=P08174,ENSP00000316333,HUMAN02446,ENSG00000196352,EOG090M09PT	13136	ENSMUSG00000026399	MGI:104850	CD55 molecule, decay accelerating factor for complement	Cd55	1	479,ENOG411AXRU,Phy0009NNW_MOUSE,MGI:104850,ENSMUSP00000027650,MOUSE|MGI=MGI=104850|UniProtKB=Q61475,ENSMUSP00000027650,MOUSE23386,ENSMUSG00000026399,EOG090M09PT	HomoloGene,EggNOG,PhylomeDB,HGNC,OrthoMCL,Panther,Treefam,OMA,Ensembl,OrthoDB	10	HGNC:2665_MGI:104850
3280	ENSG00000114315	HGNC:5192	hes family bHLH transcription factor 1	HES1	3q29	Q14469,38067,Phy0008EJW_HUMAN,HGNC:5192,ENSP00000232424,HUMAN|HGNC=5192|UniProtKB=Q14469,ENSP00000232424,3280,HUMAN21966,ENSG00000114315,EOG090M0BIF	15205	ENSMUSG00000022528	MGI:104853	hes family bHLH transcription factor 1	Hes1	16	P35428,38067,Phy001RQK6_MOUSE,MGI:104853,ENSMUSP00000023171,MOUSE|MGI=MGI=104853|UniProtKB=P35428,ENSMUSP00000023171,15205,MOUSE15592,ENSMUSG00000022528,EOG090M0BIF	Inparanoid,HomoloGene,PhylomeDB,HGNC,OrthoMCL,Panther,Treefam,NCBI,OMA,Ensembl,OrthoDB	11	HGNC:5192_MGI:104853
80829	ENSG00000186660	HGNC:14983	ZFP91 zinc finger protein	ZFP91	11q12.1	Q96JP5,43144,ENOG411B4Q6,Phy001R8LO_HUMAN,HGNC:14983,ENSP00000339030,HUMAN04584,80829,ENSG00000186660,EOG090M08G4	109910	ENSMUSG00000024695	MGI:104854	zinc finger protein 91	Zfp91	19	Q62511,43144,ENOG411B4Q6,Phy001RTAR_MOUSE,MGI:104854,ENSMUSP00000037971,MOUSE20614,109910,ENSMUSG00000024695,EOG090M08G4	Inparanoid,HomoloGene,EggNOG,PhylomeDB,HGNC,Treefam,OMA,NCBI,Ensembl,OrthoDB	10	HGNC:14983_MGI:104854
386607	ENSG00000255073	HGNC:33441	ZFP91-CNTF readthrough (NMD candidate)	ZFP91-CNTF	11q12.1	ENSP00000455911,ENSG00000255073	109910	ENSMUSG00000024695	MGI:104854	zinc finger protein 91	Zfp91	19	ENSMUSP00000037971,ENSMUSG00000024695	Treefam,Ensembl	2	HGNC:33441_MGI:104854
23545	ENSG00000185344	HGNC:18481	ATPase H+ transporting V0 subunit a2	ATP6V0A2	12q24.31	Q9Y487,56523,ENOG411ARP2,Phy00083GF_HUMAN,HGNC:18481,HUMAN|HGNC=18481|UniProtKB=Q9Y487,ENSP00000332247,ENSP00000332247,HUMAN07364,23545,ENSG00000185344,EOG090M01K3	21871	ENSMUSG00000038023	MGI:104855	ATPase, H+ transporting, lysosomal V0 subunit A2	Atp6v0a2	5	P15920,56523,ENOG411ARP2,Phy0009MDL_MOUSE,MGI:104855,MOUSE|MGI=MGI=104855|UniProtKB=P15920,ENSMUSP00000039737,ENSMUSP00000039737,MOUSE37932,21871,ENSMUSG00000038023,EOG090M01K3	Inparanoid,HomoloGene,EggNOG,PhylomeDB,HGNC,Panther,OrthoMCL,Treefam,OMA,NCBI,Ensembl,OrthoDB	12	HGNC:18481_MGI:104855
6097	ENSG00000143365	HGNC:10260	RAR related orphan receptor C	RORC	1q21	P51449,21051,ENOG411B2XA,Phy0007YRI_HUMAN,HGNC:10260,HUMAN|HGNC=10260|UniProtKB=P51449,ENSP00000327025,HUMAN01663,6097,ENSG00000143365,EOG090M04YC	19885	ENSMUSG00000028150	MGI:104856	RAR-related orphan receptor gamma	Rorc	3	P51450,21051,ENOG411B2XA,Phy001RS94_MOUSE,MGI:104856,MOUSE|MGI=MGI=104856|UniProtKB=P51450,ENSMUSP00000029795,MOUSE30615,19885,ENSMUSG00000028150,EOG090M04YC	Inparanoid,HomoloGene,EggNOG,PhylomeDB,HGNC,Panther,Treefam,OMA,NCBI,Ensembl,OrthoDB	11	HGNC:10260_MGI:104856
171558	ENSG00000171611	HGNC:21290	pre T cell antigen receptor alpha	PTCRA	6p21.1	Q6ISU1,22621,HGNC:21290,ENSP00000304447,HUMAN|HGNC=21290|UniProtKB=Q6ISU1,ENSP00000304447,171558,ENSG00000171611,EOG090M0ES2	19208	ENSMUSG00000036858	MGI:104857	pre T cell antigen receptor alpha	Ptcra	17	P0C6B2,22621,MGI:104857,ENSMUSP00000035683,MOUSE|MGI=MGI=104857|UniProtKB=P0C6B2,ENSMUSP00000035683,19208,ENSMUSG00000036858,EOG090M0ES2	Inparanoid,HomoloGene,HGNC,OrthoMCL,Panther,Treefam,NCBI,Ensembl,OrthoDB	9	HGNC:21290_MGI:104857
8991	ENSG00000143416	HGNC:10719	selenium binding protein 1	SELENBP1	1q21.3	Q13228,2930,ENOG411ATQ5,HUMAN|HGNC=10719|UniProtKB=Q13228,ENSP00000357861,HUMAN01646,ENSG00000143416,EOG090M04MD	20342	ENSMUSG00000068877	MGI:104859	selenium binding protein 2	Selenbp2	3	Q63836,2930,ENOG411ATQ5,MOUSE|MGI=MGI=104859|UniProtKB=Q63836,ENSMUSP00000088358,MOUSE30653,ENSMUSG00000068877,EOG090M04MD	Inparanoid,HomoloGene,EggNOG,Panther,Treefam,OMA,Ensembl,OrthoDB	8	HGNC:10719_MGI:104859
8087	ENSG00000114416	HGNC:4023	FMR1 autosomal homolog 1	FXR1	3q26.33	P51114,3573,ENOG411ATBU,Phy0008EGA_HUMAN,HGNC:4023,ENSP00000350170,HUMAN|HGNC=4023|UniProtKB=P51114,ENSP00000350170,8087,HUMAN21839,ENSG00000114416,EOG090M03YV	14359	ENSMUSG00000027680	MGI:104860	fragile X mental retardation gene 1, autosomal homolog	Fxr1	3	Q61584,3573,ENOG411ATBU,Phy0009X6L_MOUSE,MGI:104860,ENSMUSP00000001620,MOUSE|MGI=MGI=104860|UniProtKB=Q61584,ENSMUSP00000001620,14359,MOUSE29564,ENSMUSG00000027680,EOG090M03YV	Inparanoid,HomoloGene,EggNOG,PhylomeDB,HGNC,OrthoMCL,Panther,Treefam,NCBI,OMA,Ensembl,OrthoDB	12	HGNC:4023_MGI:104860
586	ENSG00000060982	HGNC:976	branched chain amino acid transaminase 1	BCAT1	12p12.1	P54687,20320,ENOG411ASHQ,Phy00082LI_HUMAN,HGNC:976,HUMAN|HGNC=976|UniProtKB=P54687,ENSP00000443459,586,HUMAN06132,ENSG00000060982,EOG090M05XE	12035	ENSMUSG00000030268	MGI:104861	branched chain aminotransferase 1, cytosolic	Bcat1	6	P24288,20320,ENOG411ASHQ,Phy0009J2Z_MOUSE,MGI:104861,MOUSE|MGI=MGI=104861|UniProtKB=P24288,ENSMUSP00000032402,12035,MOUSE41968,ENSMUSG00000030268,EOG090M05XE	Inparanoid,HomoloGene,EggNOG,PhylomeDB,HGNC,Panther,Treefam,NCBI,OMA,Ensembl,OrthoDB	11	HGNC:976_MGI:104861
9601	ENSG00000155660	HGNC:30167	protein disulfide isomerase family A member 4	PDIA4	7q36.1	P13667,21020,ENOG411AXFC,HGNC:30167,ENSP00000286091,HUMAN|HGNC=30167|UniProtKB=P13667,ENSP00000286091,9601,HUMAN27205,ENSG00000155660,EOG090M03NW	12304	ENSMUSG00000025823	MGI:104864	protein disulfide isomerase associated 4	Pdia4	6	P08003,21020,ENOG411AXFC,MGI:104864,ENSMUSP00000076521,MOUSE|MGI=MGI=104864|UniProtKB=P08003,ENSMUSP00000076521,12304,MOUSE39659,ENSMUSG00000025823,EOG090M03NW	Inparanoid,HomoloGene,EggNOG,HGNC,OrthoMCL,Panther,Treefam,NCBI,OMA,Ensembl,OrthoDB	11	HGNC:30167_MGI:104864
10660	ENSG00000138136	HGNC:16960	ladybird homeobox 1	LBX1	10q24.32	P52954,4784,ENOG411AS3H,Phy001R6ID_HUMAN,HGNC:16960,HUMAN|HGNC=16960|UniProtKB=P52954,ENSP00000359212,ENSP00000359212,HUMAN03561,10660,ENSG00000138136,EOG090M0AX3	16814	ENSMUSG00000025216	MGI:104867	ladybird homeobox 1	Lbx1	19	P52955,4784,ENOG411AS3H,Phy0009YXF_MOUSE,MGI:104867,MOUSE|MGI=MGI=104867|UniProtKB=P52955,ENSMUSP00000096997,ENSMUSP00000096997,MOUSE21179,16814,ENSMUSG00000025216,EOG090M0AX3	Inparanoid,HomoloGene,EggNOG,PhylomeDB,HGNC,Panther,OrthoMCL,Treefam,OMA,NCBI,Ensembl,OrthoDB	12	HGNC:16960_MGI:104867
5500	ENSG00000213639	HGNC:9282	protein phosphatase 1 catalytic subunit beta	PPP1CB	2p23.2	P62140,37659,ENOG411BACB,Phy0008A76_HUMAN,HGNC:9282,HUMAN|HGNC=9282|UniProtKB=P62140,ENSP00000351298,ENSP00000351298,5500,HUMAN16793,ENSG00000213639,EOG090M07DF	19046	ENSMUSG00000014956	MGI:104871	protein phosphatase 1 catalytic subunit beta	Ppp1cb	5	P62141,37659,ENOG411BACB,Phy0009LGS_MOUSE,MGI:104871,MOUSE|MGI=MGI=104871|UniProtKB=P62141,ENSMUSP00000015100,ENSMUSP00000015100,19046,MOUSE35785,ENSMUSG00000014956,EOG090M07DF	Inparanoid,HomoloGene,EggNOG,PhylomeDB,HGNC,Panther,OrthoMCL,Treefam,NCBI,OMA,Ensembl,OrthoDB	12	HGNC:9282_MGI:104871
5501	ENSG00000186298	HGNC:9283	protein phosphatase 1 catalytic subunit gamma	PPP1CC	12q24.11	P36873,ENOG411BAQA,Phy00083AG_HUMAN,HGNC:9283,HUMAN|HGNC=9283|UniProtKB=P36873,ENSP00000341779,ENSP00000335084,HUMAN07150,5501,ENSG00000186298,EOG090M07DF	19047	ENSMUSG00000004455	MGI:104872	protein phosphatase 1 catalytic subunit gamma	Ppp1cc	5	P63087,ENOG411BAQA,Phy0009MAS_MOUSE,MGI:104872,MOUSE|MGI=MGI=104872|UniProtKB=P63087,ENSMUSP00000083474,ENSMUSP00000099587,MOUSE37699,19047,ENSMUSG00000004455,EOG090M07DF	Inparanoid,EggNOG,PhylomeDB,HGNC,Panther,OrthoMCL,Treefam,OMA,NCBI,Ensembl,OrthoDB	11	HGNC:9283_MGI:104872
175	ENSG00000038002	HGNC:318	aspartylglucosaminidase	AGA	4q34.3	P20933,13,ENOG411B1CW,Phy0008FGM_HUMAN,HGNC:318,HUMAN|HGNC=318|UniProtKB=P20933,ENSP00000264595,ENSP00000264595,175,HUMAN23071,ENSG00000038002,EOG090M09GK	11593	ENSMUSG00000031521	MGI:104873	aspartylglucosaminidase	Aga	8	Q64191,13,ENOG411B1CW,Phy0009OPW_MOUSE,MGI:104873,MOUSE|MGI=MGI=104873|UniProtKB=Q64191,ENSMUSP00000033920,ENSMUSP00000033920,11593,MOUSE48227,ENSMUSG00000031521,EOG090M09GK	Inparanoid,HomoloGene,EggNOG,PhylomeDB,HGNC,Panther,OrthoMCL,Treefam,NCBI,OMA,Ensembl,OrthoDB	12	HGNC:318_MGI:104873
207	ENSG00000142208	HGNC:391	AKT serine/threonine kinase 1	AKT1	14q32.33	ENSP00000385326,EOG090M04TY	11652	ENSMUSG00000004056	MGI:104874	thymoma viral proto-oncogene 2	Akt2	7	ENSMUSP00000103981,EOG090M04TY	OrthoMCL,OrthoDB	2	HGNC:391_MGI:104874
208	ENSG00000105221	HGNC:392	AKT serine/threonine kinase 2	AKT2	19q13.2	P31751,48773,ENOG411ARFW,Phy00089A2_HUMAN,HGNC:392,HUMAN|HGNC=392|UniProtKB=P31751,ENSP00000375892,ENSP00000375892,208,HUMAN15552,ENSG00000105221,EOG090M04TY	11652	ENSMUSG00000004056	MGI:104874	thymoma viral proto-oncogene 2	Akt2	7	Q60823,48773,ENOG411ARFW,Phy0009JKS_MOUSE,MGI:104874,MOUSE|MGI=MGI=104874|UniProtKB=Q60823,ENSMUSP00000103981,ENSMUSP00000103981,11652,MOUSE43221,ENSMUSG00000004056,EOG090M04TY	Inparanoid,HomoloGene,EggNOG,PhylomeDB,HGNC,Panther,OrthoMCL,Treefam,NCBI,OMA,Ensembl,OrthoDB	12	HGNC:392_MGI:104874
10000	ENSG00000117020	HGNC:393	AKT serine/threonine kinase 3	AKT3	1q43-q44	ENSP00000355497,EOG090M04TY	11652	ENSMUSG00000004056	MGI:104874	thymoma viral proto-oncogene 2	Akt2	7	ENSMUSP00000103981,EOG090M04TY	OrthoMCL,OrthoDB	2	HGNC:393_MGI:104874
4055	ENSG00000111321	HGNC:6718	lymphotoxin beta receptor	LTBR	12p13	P36941,1753,ENOG411AV3M,Phy00082DT_HUMAN,HGNC:6718,ENSP00000228918,HUMAN|HGNC=6718|UniProtKB=P36941,ENSP00000228918,HUMAN05852,4055,ENSG00000111321,EOG090M07VE	17000	ENSMUSG00000030339	MGI:104875	lymphotoxin B receptor	Ltbr	6	P50284,1753,ENOG411AV3M,Phy0009ITF_MOUSE,MGI:104875,ENSMUSP00000032489,MOUSE|MGI=MGI=104875|UniProtKB=P50284,ENSMUSP00000032489,MOUSE41495,17000,ENSMUSG00000030339,EOG090M07VE	Inparanoid,HomoloGene,EggNOG,PhylomeDB,HGNC,OrthoMCL,Panther,Treefam,OMA,NCBI,Ensembl,OrthoDB	12	HGNC:6718_MGI:104875
388585	ENSG00000197921	HGNC:19764	hes family bHLH transcription factor 5	HES5	1p36.32	Q5TA89,7755,ENOG411B5H7,Phy001R61D_HUMAN,HGNC:19764,HUMAN|HGNC=19764|UniProtKB=Q5TA89,ENSP00000367714,ENSP00000367714,HUMAN00109,388585,ENSG00000197921,EOG090M0E41	15208	ENSMUSG00000048001	MGI:104876	hes family bHLH transcription factor 5	Hes5	4	P70120,7755,ENOG411B5H7,Phy000A4KH_MOUSE,MGI:104876,MOUSE|MGI=MGI=104876|UniProtKB=P70120,ENSMUSP00000051118,ENSMUSP00000051118,MOUSE35047,15208,ENSMUSG00000048001,EOG090M0E41	Inparanoid,HomoloGene,EggNOG,PhylomeDB,HGNC,Panther,OrthoMCL,Treefam,OMA,NCBI,Ensembl,OrthoDB	12	HGNC:19764_MGI:104876
390992	ENSG00000173673	HGNC:26226	hes family bHLH transcription factor 3	HES3	1p36.31	Q5TGS1,7358,Phy001R61C_HUMAN,HGNC:26226,HUMAN|HGNC=26226|UniProtKB=Q5TGS1,ENSP00000367130,HUMAN00149,390992,ENSG00000173673,EOG090M0E3M	15207	ENSMUSG00000028946	MGI:104877	hes family bHLH transcription factor 3	Hes3	4	Q61657,7358,Phy001RQK8_MOUSE,MGI:104877,MOUSE|MGI=MGI=104877|UniProtKB=Q61657,ENSMUSP00000092006,MOUSE34971,15207,ENSMUSG00000028946,EOG090M0E3M	Inparanoid,HomoloGene,PhylomeDB,HGNC,Panther,Treefam,OMA,NCBI,Ensembl,OrthoDB	10	HGNC:26226_MGI:104877
5573	ENSG00000108946	HGNC:9388	protein kinase cAMP-dependent type I regulatory subunit alpha	PRKAR1A	17q24.2	P10644,37664,ENOG411B0EY,HGNC:9388,HUMAN|HGNC=9388|UniProtKB=P10644,ENSP00000351410,5573,HUMAN13230,ENSG00000108946,EOG090M06T5	19084	ENSMUSG00000020612	MGI:104878	protein kinase, cAMP dependent regulatory, type I, alpha	Prkar1a	11	Q9DBC7,37664,ENOG411B0EY,MGI:104878,MOUSE|MGI=MGI=104878|UniProtKB=Q9DBC7,ENSMUSP00000056500,19084,MOUSE05985,ENSMUSG00000020612,EOG090M06T5	Inparanoid,HomoloGene,EggNOG,HGNC,Panther,Treefam,NCBI,OMA,Ensembl,OrthoDB	10	HGNC:9388_MGI:104878
5133	ENSG00000188389	HGNC:8760	programmed cell death 1	PDCD1	2q37.3	Q15116,3681,ENOG411ARWD,Phy0008DBW_HUMAN,HGNC:8760,ENSP00000335062,HUMAN|HGNC=8760|UniProtKB=Q15116,ENSP00000335062,5133,HUMAN18551,ENSG00000188389,EOG090M0B50	18566	ENSMUSG00000026285	MGI:104879	programmed cell death 1	Pdcd1	1	Q02242,3681,ENOG411ARWD,Phy0009NJ1_MOUSE,MGI:104879,ENSMUSP00000027507,MOUSE|MGI=MGI=104879|UniProtKB=Q02242,ENSMUSP00000027507,18566,MOUSE23159,ENSMUSG00000026285,EOG090M0B50	Inparanoid,HomoloGene,EggNOG,PhylomeDB,HGNC,OrthoMCL,Panther,Treefam,NCBI,OMA,Ensembl,OrthoDB	12	HGNC:8760_MGI:104879
5694	ENSG00000142507	HGNC:9543	proteasome subunit beta 6	PSMB6	17p13.2	P28072,ENOG411ARHF,2092,Phy00086OY_HUMAN,HGNC:9543,ENSP00000270586,HUMAN|HGNC=9543|UniProtKB=P28072,ENSP00000270586,5694,HUMAN11801,ENSG00000142507,EOG090M0C2Y	19175	ENSMUSG00000018286	MGI:104880	proteasome (prosome, macropain) subunit, beta type 6	Psmb6	11	Q60692,ENOG411ARHF,2092,Phy000A23R_MOUSE,MGI:104880,ENSMUSP00000018430,MOUSE|MGI=MGI=104880|UniProtKB=Q60692,ENSMUSP00000018430,19175,MOUSE04234,ENSMUSG00000018286,EOG090M0C2Y	Inparanoid,EggNOG,HomoloGene,PhylomeDB,HGNC,OrthoMCL,Panther,Treefam,NCBI,OMA,Ensembl,OrthoDB	12	HGNC:9543_MGI:104880
5684	ENSG00000100567	HGNC:9532	proteasome subunit alpha 3	PSMA3	14q23.1	P25788,ENOG411AY06,2082,Phy00084BF_HUMAN,ENSP00000216455,HGNC:9532,HUMAN|HGNC=9532|UniProtKB=P25788,ENSP00000216455,HUMAN08455,5684,ENSG00000100567,EOG090M0AJX	19167	ENSMUSG00000060073	MGI:104883	proteasome (prosome, macropain) subunit, alpha type 3	Psma3	12	O70435,ENOG411AY06,2082,Phy000A0RK_MOUSE,ENSMUSP00000071624,MGI:104883,MOUSE|MGI=MGI=104883|UniProtKB=O70435,ENSMUSP00000125548,MOUSE07263,19167,ENSMUSG00000060073,EOG090M0AJX	Inparanoid,EggNOG,HomoloGene,PhylomeDB,OrthoMCL,HGNC,Panther,Treefam,OMA,NCBI,Ensembl,OrthoDB	12	HGNC:9532_MGI:104883
5689	ENSG00000008018	HGNC:9537	proteasome subunit beta 1	PSMB1	6q27	P20618,2087,ENOG411B1G9,Phy0008HSU_HUMAN,HGNC:9537,ENSP00000262193,HUMAN|HGNC=9537|UniProtKB=P20618,ENSP00000262193,5689,HUMAN25872,ENSG00000008018,EOG090M0ANQ	19170	ENSMUSG00000014769	MGI:104884	proteasome (prosome, macropain) subunit, beta type 1	Psmb1	17	O09061,2087,ENOG411B1G9,Phy0009Z6B_MOUSE,MGI:104884,ENSMUSP00000014913,MOUSE|MGI=MGI=104884|UniProtKB=O09061,ENSMUSP00000014913,19170,MOUSE16696,ENSMUSG00000014769,EOG090M0ANQ	Inparanoid,HomoloGene,EggNOG,PhylomeDB,HGNC,OrthoMCL,Panther,Treefam,NCBI,OMA,Ensembl,OrthoDB	12	HGNC:9537_MGI:104884
5683	ENSG00000106588	HGNC:9531	proteasome subunit alpha 2	PSMA2	7p14.1	P25787,2081,ENOG411AY0G,HGNC:9531,HUMAN|HGNC=9531|UniProtKB=P25787,ENSP00000223321,5683,EOG090M0AQI	19166	ENSMUSG00000015671	MGI:104885	proteasome (prosome, macropain) subunit, alpha type 2	Psma2	13	P49722,2081,ENOG411AY0G,MGI:104885,MOUSE|MGI=MGI=104885|UniProtKB=P49722,ENSMUSP00000129767,19166,EOG090M0AQI	Inparanoid,HomoloGene,EggNOG,HGNC,Panther,Treefam,NCBI,OrthoDB	8	HGNC:9531_MGI:104885
2880	ENSG00000224586	HGNC:4557	glutathione peroxidase 5	GPX5	6p22.1	O75715,1155,HGNC:4557,ENSP00000392398,ENSP00000392398,2880,HUMAN24690,EOG090M0CGE	14780	ENSMUSG00000004344	MGI:104886	glutathione peroxidase 5	Gpx5	13	P21765,1155,MGI:104886,ENSMUSP00000106117,ENSMUSP00000106117,14780,MOUSE08786,EOG090M0CGE	Inparanoid,HomoloGene,HGNC,OrthoMCL,Treefam,NCBI,OMA,OrthoDB	8	HGNC:4557_MGI:104886
2876	ENSG00000233276	HGNC:4553	glutathione peroxidase 1	GPX1	3p21.31	P07203,20155,Phy0008DPE_HUMAN,HGNC:4553,ENSP00000407375,HUMAN|HGNC=4553|UniProtKB=P07203,ENSP00000407375,2876,HUMAN20901,ENSG00000233276,EOG090M0C2C	14775	ENSMUSG00000063856	MGI:104887	glutathione peroxidase 1	Gpx1	9	P11352,20155,Phy0009WSV_MOUSE,MGI:104887,ENSMUSP00000081010,MOUSE|MGI=MGI=104887|UniProtKB=P11352,ENSMUSP00000081010,14775,MOUSE52784,ENSMUSG00000063856,EOG090M0C2C	Inparanoid,HomoloGene,PhylomeDB,HGNC,OrthoMCL,Panther,Treefam,NCBI,OMA,Ensembl,OrthoDB	11	HGNC:4553_MGI:104887
2224	ENSG00000160752	HGNC:3631	farnesyl diphosphate synthase	FDPS	1q22	P14324,1519,ENOG411AY5A,Phy0007YWF_HUMAN,HGNC:3631,ENSP00000357340,HUMAN|HGNC=3631|UniProtKB=P14324,ENSP00000357340,HUMAN01818,2224,ENSG00000160752,EOG090M06Z0	110196	ENSMUSG00000059743	MGI:104888	farnesyl diphosphate synthetase	Fdps	3	Q920E5,1519,ENOG411AY5A,Phy0009XKW_MOUSE,MGI:104888,ENSMUSP00000080531,MOUSE|MGI=MGI=104888|UniProtKB=Q920E5,ENSMUSP00000080531,MOUSE30312,110196,ENSMUSG00000059743,EOG090M06Z0	Inparanoid,HomoloGene,EggNOG,PhylomeDB,HGNC,OrthoMCL,Panther,Treefam,OMA,NCBI,Ensembl,OrthoDB	12	HGNC:3631_MGI:104888
7342	ENSG00000153560	HGNC:12507	upstream binding protein 1	UBP1	3p22.3	Q9NZI7,8435,ENOG411B020,Phy0008DIH_HUMAN,HGNC:12507,ENSP00000283629,HUMAN|HGNC=12507|UniProtKB=Q9NZI7,ENSP00000283629,7342,HUMAN20648,ENSG00000153560,EOG090M04E5	22221	ENSMUSG00000009741	MGI:104889	upstream binding protein 1	Ubp1	9	Q811S7,8435,ENOG411B020,Phy0009WWK_MOUSE,MGI:104889,ENSMUSP00000081946,MOUSE|MGI=MGI=104889|UniProtKB=Q811S7,ENSMUSP00000081946,22221,MOUSE53126,ENSMUSG00000009741,EOG090M04E5	Inparanoid,HomoloGene,EggNOG,PhylomeDB,HGNC,OrthoMCL,Panther,Treefam,NCBI,OMA,Ensembl,OrthoDB	12	HGNC:12507_MGI:104889
7178	ENSG00000133112	HGNC:12022	tumor protein, translationally-controlled 1	TPT1	13q14.13	P13693,55730,ENOG411B4Q0,Phy00083P4_HUMAN,HGNC:12022,HUMAN|HGNC=12022|UniProtKB=P13693,ENSP00000431872,HUMAN07626,7178,EOG090M0CQO	22070	ENSMUSG00000060126	MGI:104890	tumor protein, translationally-controlled 1	Tpt1	14	P63028,55730,ENOG411B4Q0,Phy0009IJ5_MOUSE,MGI:104890,MOUSE|MGI=MGI=104890|UniProtKB=P63028,ENSMUSP00000106519,MOUSE12909,22070,EOG090M0CQO	Inparanoid,HomoloGene,EggNOG,PhylomeDB,HGNC,Panther,Treefam,OMA,NCBI,OrthoDB	10	HGNC:12022_MGI:104890
8683	ENSG00000111786	HGNC:10791	serine and arginine rich splicing factor 9	SRSF9	12q24.31	Q13242,20819,ENOG411ARVV,Phy00083DC_HUMAN,HGNC:10791,ENSP00000229390,HUMAN|HGNC=10791|UniProtKB=Q13242,ENSP00000229390,HUMAN07266,8683,ENSG00000111786,EOG090M0CJX	108014	ENSMUSG00000029538	MGI:104896	serine/arginine-rich splicing factor 9	Srsf9	5	Q9D0B0,20819,ENOG411ARVV,Phy0009M6W_MOUSE,MGI:104896,ENSMUSP00000031513,MOUSE|MGI=MGI=104896|UniProtKB=Q9D0B0,ENSMUSP00000031513,MOUSE37473,108014,ENSMUSG00000029538,EOG090M0CJX	Inparanoid,HomoloGene,EggNOG,PhylomeDB,HGNC,OrthoMCL,Panther,Treefam,OMA,NCBI,Ensembl,OrthoDB	12	HGNC:10791_MGI:104896
[truncated: 26,086 more rows]

## Sheet: DEGs Beauchemin et al.
Principal Component analysis (see Beauchemin et al. 2016)
PC1-pos: cell cycle, DNA repair, Gene expression, Primary metabolism
PC1-neg: Motility/localizatoin, Cell communicaiton, Immune system, Signal transduction
PC2-pos: Adhesion/migration, Epithelium devt, cardiovascular devt, ECM organization
PC2-neg: Neuron guidance, chemotaxis, tube morphogenesis, anatomical development
PC3-pos: peptide metabolism, translation, oxi-reduc process, ribosome assembly
[truncated: 7,878 more rows]

## Sheet: GSEA LUAD vs lung development
Category	Term	Description www.ebi.ac.uk/QuickGO; www.reactome.org;www.genome.jp; http://software.broadinstitute.org/gsea/msigdb/	Log(q-value)	InTerm_InList	Symbols	Tumor_group	DE_direction
[truncated: 43 more rows]
