# Supplementary material for: Loss of Parkinson’s susceptibility gene LRRK2 promotes carcinogen-induced lung tumorigenesis
Source: Sci Rep. 2021 Jan 22;11:2097. doi: 10.1038/s41598-021-81639-0 (PMC7822882; doi:10.1038/s41598-021-81639-0)
Supplement: Supplementary file 6 — Supplementary Table S6. [file 41598_2021_81639_MOESM6_ESM.xlsx]

## Sheet: Legend
Supplementary Table S6: Source data for Figure S4, gene loading values and sample scores generated by a principal component analysis of TCGA LUAD RNA-seq data.

## Sheet: Gene Loadings PC1-14
Gene	PC1	PC2	PC3	PC4	PC5	PC6	PC7	PC8	PC9	PC10	PC11	PC12	PC13	PC14
SFTPC	-0.16992	0.00310215	0.0366922	-0.0276116	0.0103189	0.0489095	-0.0547527	-0.0337526	0.00535961	-0.113872	0.0434704	-0.027366	-0.0681834	0.0319318
SFTPA1	-0.124057	0.00699838	-0.0529507	-0.0264781	-0.0594654	0.104224	-0.105159	0.00154508	-0.0190537	-0.0835105	0.0162081	-0.0380073	0.0260233	-0.0517381
SFTPA2	-0.122744	-0.000266949	-0.0581233	-0.0316961	-0.0538118	0.105164	-0.112449	0.00684481	-0.0200997	-0.0867538	0.0114763	-0.0396959	0.016943	-0.0448505
CLDN18	-0.114385	-0.0174203	0.0424944	-0.0471217	0.0368779	0.00188101	-0.0900746	0.00127486	0.026099	0.0193097	0.00368023	-0.0747344	0.00510033	0.0586475
AGER	-0.111999	-0.00441118	0.0541868	-0.0172029	0.0040609	0.0241085	-0.0267102	-0.0046276	-0.0283837	-0.0243967	0.0423742	-0.0300209	-0.0197011	0.0518723
CYP4B1	-0.0980086	-0.0213855	-0.021815	-0.0113197	-0.0102077	-0.0401111	0.0438704	0.000724969	0.011675	-0.00665637	-0.0104103	-0.00588042	0.0248879	-0.00891425
PGC	-0.0975706	-0.134419	-0.0424142	0.0287383	-0.0498265	0.0440373	0.0470022	-0.00761291	0.0334997	0.0170877	-0.104718	-0.143659	-0.0208164	0.0707188
ADH1B	-0.0970494	0.00124478	0.0111414	-0.017664	0.0270988	0.00964652	0.0208697	-0.0306699	0.0364264	0.0124213	0.0174666	0.00127829	-0.0487708	-0.0321036
AQP4	-0.0967564	0.00530946	0.00391753	-0.00982994	-0.0350425	0.0172742	0.0052686	0.0126169	-0.00440747	-0.0451207	0.0129219	0.00361884	-0.0124521	0.0115466
SCGB1A1	-0.0950779	0.0162229	-0.010637	-0.0856867	0.102613	-0.0236566	0.107218	0.0369356	0.0263045	-0.0981116	0.0865735	-0.0782863	-0.00878265	-0.157322
SFTPD	-0.0940454	-0.0135048	-0.0163839	-0.0316705	-0.0603871	0.0118732	0.00674664	-0.0208978	0.0368003	-0.0349736	-0.0436581	0.0106529	-0.0107932	0.0181199
SCGB3A2	-0.0937383	-0.0429676	-0.058263	-0.0189955	-0.0669752	-0.00144148	0.0585298	-0.00636963	0.0104969	-0.0161173	-0.0485086	-0.0193467	-0.0222727	-0.0418424
SFTPB	-0.0888511	-0.0542318	-0.0909046	0.0216503	-0.0693219	0.0803522	0.008619	-0.00108363	0.00287522	-0.0475829	-0.0455336	-0.0477215	0.042577	-0.033975
SCGB3A1	-0.0852065	0.017133	-0.0667884	-0.0352959	0.0438271	-0.0573592	0.0774157	0.0143972	-0.00933699	-0.0866394	-0.00795889	0.0805033	-0.0408957	-0.028057
SUSD2	-0.0847545	0.0236456	-0.0232221	0.0220371	-0.0328389	-0.0273672	0.0611451	-0.0147476	-0.00151073	0.030813	0.00184393	0.00403245	-0.0208907	0.00787486
CACNA2D2	-0.0828732	-0.0489602	-0.0229532	0.0358725	-0.00405705	0.0305429	0.0206681	0.00488224	-0.00810379	0.0225137	-0.046171	-0.00724375	0.0399542	-0.0187389
DMBT1	-0.0793006	0.010146	-0.041211	-0.0423063	0.034987	0.0439983	-0.0589437	-0.00435858	-0.0026131	-0.0479316	-0.0989474	0.0680937	0.0359844	-0.045987
WIF1	-0.0782362	-0.0472611	0.0327615	0.0165251	-0.0133956	0.00752049	0.0536595	-0.0161414	0.0211245	0.0385926	-0.0152054	-0.0206889	-0.0181815	0.00884563
PEBP4	-0.0781511	-0.0104324	0.00235295	-0.00810591	-0.0396876	0.00591604	0.00922732	-0.00591204	-0.00857125	-0.0233593	-0.015725	0.00394323	0.006861	0.0215974
LRRK2	-0.0775358	0.0134202	-0.0104027	-0.0105016	-0.0433286	0.0298433	-0.0457954	-0.0105676	0.0132323	-0.0212951	-0.0120129	0.020644	-0.00404242	-0.0478696
INMT	-0.0756788	-0.00691734	0.0174192	-0.00999754	0.0200891	0.0260266	0.0149358	-0.0235829	0.0102327	0.0281164	0.0283658	0.00432256	-0.0129898	0.00480554
CLIC5	-0.0755106	0.0116651	0.0338074	-0.00181757	0.0103436	-0.00647622	0.00408769	0.00492411	-0.00398737	0.0137183	0.0305034	-0.017527	-0.0546257	0.0429747
C16orf89	-0.0741403	-0.0144972	-0.0991107	0.031692	-0.0523365	-0.0236777	0.0336144	-0.00153475	0.0251431	-0.00465951	-0.0326133	0.0102304	0.0543023	-0.00745765
PIGR	-0.073522	0.0155394	-0.109917	-0.0207823	0.052012	-0.0547181	-0.0780805	-0.00723504	0.0414227	-0.0273852	-0.023098	0.0644935	0.0280352	0.00793802
LGI3	-0.0731523	-0.0078403	0.0457871	-0.00480572	0.0066533	0.0215745	-0.0105407	-0.00762687	-0.0180091	-0.017273	0.0206332	-0.00673393	0.00195291	0.0240674
NAPSA	-0.0730607	0.0135629	-0.112958	0.0299079	-0.07705	0.0423517	0.0138244	-0.0127547	0.0088539	-0.0294564	0.0176198	-0.0186358	0.0160785	0.0174175
DUOX1	-0.069622	-0.027979	0.0106708	-0.0256719	-0.00206416	-0.00235177	0.0103537	0.0144922	-0.00500722	0.00372389	-0.00265458	-0.0329196	-0.00592927	-0.0200129
C7	-0.0687523	0.00650193	-0.00798866	-0.0165502	0.0319701	0.0342968	0.0264818	-0.0373683	0.0585916	0.032408	0.00534449	0.00978925	-0.059634	-0.0606036
FAM107A	-0.0686345	-0.00686086	0.0451475	-0.0105541	0.0290351	0.0285976	0.00993796	-0.00406914	-0.0116888	0.0024628	0.0248668	-0.00763293	-0.00653826	-0.00175222
ABCA3	-0.0681899	-0.01151	-0.0287979	0.0340536	-0.0214375	0.0509712	-0.034605	0.002108	0.00669947	0.000276755	0.0152663	-0.0474356	0.010341	-0.0139828
HBB	-0.0666522	-0.0026626	0.0476484	-0.0150873	0.0246203	0.0463271	-0.00284862	-0.0207561	-0.00631767	-0.0226719	0.0542388	0.00779312	0.0257087	0.0667854
CRTAC1	-0.0665016	-0.0269255	0.00978793	-0.00428753	0.0294401	0.0284984	-0.0058315	-0.00892071	0.0105933	-0.00547587	-0.0184802	0.011245	0.0313559	0.0360269
LAMP3	-0.0655264	0.00308191	0.0121788	-0.00512682	0.00272605	0.0189065	-0.0419187	0.000195654	-0.000681856	-0.0317228	-0.014774	-0.0116034	-0.00956966	-0.00104453
C4BPA	-0.0653828	-0.0311583	-0.0642454	-0.00363272	0.0245383	0.0172219	-0.0688275	-0.00733476	0.00989741	-0.0118454	-0.0199192	0.0901776	0.0147393	-0.0020661
FOSB	-0.0649232	-0.00075396	0.0308068	-0.0222245	0.0201239	0.0522718	0.0182321	-0.00661529	-0.0337983	0.0135076	0.0472408	-0.0192785	-0.0128558	-0.028921
MS4A15	-0.0645849	0.0160322	0.0128969	0.0255266	0.00992385	-0.0269478	0.0455799	-0.0120952	-0.0169139	0.0160467	0.0681885	0.00113137	-0.0683121	0.0569025
HBA2	-0.0640349	-0.00601868	0.0469017	-0.0170861	0.0236683	0.0434888	0.00159755	-0.00979566	-0.0146209	-0.0104958	0.0500717	-0.002195	0.0100221	0.0530693
FABP4	-0.0634243	0.00809284	0.0565221	-0.0109612	0.0226876	0.0356103	-0.00409389	-0.0119772	-0.0139713	-0.00957103	0.0410946	0.0159614	0.0324181	0.0330067
FIGF	-0.0634067	-0.00699277	0.0267928	-0.00351568	0.0117532	0.00437825	-0.00236765	-0.0219854	-0.00249902	0.00477443	0.0242949	0.00670491	-0.0102286	0.00505486
GKN2	-0.0634009	-0.0602633	0.0180675	-0.0117934	-0.0455213	0.0162885	0.0387687	0.00653764	-0.00280136	0.00206095	-0.0254574	-0.0394083	0.0308301	0.0554288
FHL1	-0.0633578	0.0132256	0.0410887	-0.016955	0.0324368	0.0269771	0.023212	-0.0165508	0.00523105	0.0300446	0.00808592	-0.00230177	0.00210164	-0.0073319
SDPR	-0.0631727	0.00160893	0.028264	-0.0098946	-0.00715534	0.0248367	0.0159124	-0.00679912	-0.00901708	0.00249987	0.0126493	0.013239	-0.00833588	-0.00446837
HBA1	-0.0629465	-0.00656192	0.0468655	-0.0135599	0.0235166	0.0410162	-0.00210385	-0.00152136	-0.015505	-0.00896597	0.0498185	0.00424486	0.020376	0.0552066
AQP1	-0.0626728	0.0399466	-0.0229326	-0.0180105	-0.0170143	0.0435839	-0.0150086	-0.00441359	-0.00977775	-0.000191619	0.015708	-0.00342327	0.0233582	-0.00193083
TMEM100	-0.0622124	0.00770743	0.0373453	-0.004205	0.0186202	0.0253534	-0.00881687	0.00289709	-0.0123949	-0.00778166	0.0438493	0.0136972	0.0146381	0.0235428
CLEC3B	-0.0619633	-0.0168487	0.0280449	-0.00315941	0.0157484	0.0300782	0.00324337	-0.012028	-0.0126297	-0.013782	0.028348	-0.0171728	0.00790091	0.0345258
FCN3	-0.0615059	-0.00684693	0.0454526	-0.0204293	0.0077497	0.0313233	-0.0179049	-0.00183354	-0.0257935	-0.0424346	0.0217631	-0.0199184	-0.00604083	0.0491861
TNXB	-0.0613419	0.00782625	0.0174162	-0.0170528	0.0243383	0.0145565	0.0236176	-0.0195738	-0.00689432	0.0411952	0.0154195	0.00993993	-0.0585137	-0.0282886
CYP2B7P1	-0.0602528	-0.0273523	-0.0618743	0.0229294	-0.041374	-0.0328829	0.0499571	-0.0133179	0.015672	-0.0184705	0.0453371	0.0102491	-0.00400624	0.00599747
ADAMTS8	-0.0601837	0.00355437	0.0197536	-0.0132718	0.0256584	0.00804171	0.012678	-0.0119147	-0.000474178	0.0131703	0.0216099	-0.00194675	-0.0152554	-0.00492873
ATP13A4	-0.0601756	0.0367211	-0.0364381	0.00709833	-0.00678296	-0.0353275	-0.021197	0.00457902	0.00871905	0.0132423	0.0415211	0.0274809	-0.0140146	-0.0346665
MFAP4	-0.0600843	0.0172314	0.00850113	-0.0208062	0.0410697	0.0357128	0.0434136	-0.0353536	0.0356399	0.0555814	0.0172475	0.0318082	-0.0259552	0.00308133
ALPL	-0.0595009	-0.00748645	-0.0301293	-0.0155305	-0.00323344	0.0133345	0.0156897	-0.00811927	-0.00886995	-0.0106112	-0.0473745	0.0498629	0.0453141	0.0285388
ABCA8	-0.0593889	-0.00424276	0.0225879	-0.00649519	0.019218	0.0145656	0.0257247	-0.0106969	0.0112848	0.0296365	0.0119809	0.00269385	-0.00681857	-0.0186298
HSD17B6	-0.059273	0.0114185	-0.00140656	0.0128581	-0.00645506	-0.00809325	-0.00650911	-0.0171948	-0.00263077	0.00791326	0.0289316	0.0384668	0.00860791	0.000487758
SFTA1P	-0.0588756	0.0028707	-0.0167592	-0.00185652	-0.0435794	-0.00615087	0.0106832	0.00413618	-0.00657915	0.00402432	-0.0121856	0.0123122	0.00954098	0.000238176
KIAA0408	-0.0588692	0.0161319	0.00966858	0.00658103	0.0057659	-0.0219921	0.00786263	-0.00250463	-0.00519662	0.00182473	0.0109938	0.0388648	-0.00150987	0.00610929
UPK3B	-0.0588256	-0.000272129	0.0673634	-0.0333944	0.0230579	0.00108556	-0.00618771	0.00980892	-0.0361345	-0.0120682	0.038215	0.00544212	-0.00497766	0.0708307
FOLR1	-0.0581935	-0.0163801	-0.0464752	-0.01336	-0.0702738	-0.0358829	0.0423371	-0.0110826	-0.00314286	0.013255	0.00621884	0.0377605	-0.0316409	0.0251663
RASGRF1	-0.0581004	0.0252751	-0.00239898	-0.00226319	0.0242977	-0.00984625	-0.0212724	-0.00220796	0.00797043	-0.000156683	-0.00525081	0.0298003	-0.00714535	0.0140765
C19orf59	-0.0579724	0.0290646	0.0320506	-0.00484815	0.0113124	0.0393202	-0.0306087	-0.0122181	-0.00311828	-0.0115137	0.0539855	0.0111354	0.0711212	0.0628271
HHIP	-0.0578817	0.0241478	0.0133319	-0.0100812	0.0119604	0.0230452	-0.0404849	0.00493139	-0.0110672	0.00101453	-0.00510257	0.0250465	0.0282616	-0.0165849
C4orf31	-0.057747	0.0128134	-0.0239788	0.00363255	-0.0200509	0.0212522	0.00454195	-0.00370616	0.00397638	0.0233969	0.0386013	0.00819941	0.00721811	0.00732933
MARCO	-0.0576748	0.0388158	0.030999	-0.0224312	0.0123003	0.0520896	-0.0310693	-0.0216374	0.0286437	-0.0292651	0.0383362	-0.0172362	0.027179	0.0858814
FMO2	-0.057473	0.0107097	0.0268568	-0.0179985	0.0438927	0.0390347	0.0169985	-0.0131869	0.0339157	0.019142	0.0227484	0.0150351	-0.0107203	0.0120677
VSIG2	-0.0572826	-0.0221181	-0.0310032	-0.0270045	0.0194578	-0.0241995	-0.0246274	0.0225163	-0.00837969	0.0262312	-0.0201209	-0.0158521	0.00552761	0.0620318
CHRDL1	-0.0571244	0.0108168	0.0111143	0.00633806	0.0341755	0.0151133	0.00510887	-0.0368519	0.0332363	0.0194885	0.000816645	0.00221579	-0.0262138	-0.0315571
EDNRB	-0.0566804	-0.00782887	0.0378699	-0.00569965	0.00397192	0.0322247	0.00439727	-0.0100225	-0.00668648	0.0193967	0.00992329	-0.00121668	0.002529	0.00253087
TCF21	-0.0563842	0.00282977	0.0245647	-0.012384	0.0213075	0.0302534	0.0190029	-0.0152842	0.00605121	0.0220558	0.0205354	0.00744025	-0.0207529	0.000776002
ZNF385B	-0.056315	0.00130621	0.00589178	0.0111121	-0.0432127	0.00407232	0.00159377	-0.00625761	0.0128497	0.000973375	0.00918936	-0.0123625	0.00347072	-0.0565914
LPL	-0.0560077	-0.0341737	0.00200132	0.0248631	0.00981092	0.0520892	0.00742603	-0.0039651	0.0196509	0.0106228	0.00386632	-0.0346495	0.062015	0.0338265
DES	-0.0557723	0.00532956	0.0192847	-0.0145766	0.0469165	0.0204435	0.0367848	-0.0130247	0.00622749	0.00876436	0.0425297	-0.0208312	-0.0168851	-0.00955843
VIPR1	-0.0555627	-0.00526026	0.00219815	0.00137438	0.00182098	-0.000469806	0.00103577	0.023803	-0.0335281	-0.00224336	0.0281105	-0.0102596	-0.000296104	0.0324409
MAMDC2	-0.0554675	0.0104613	0.0108243	0.00297098	0.0182718	0.0128796	0.0185462	-0.0145836	0.00212804	0.0453861	0.0181472	0.00591354	0.00762082	-0.0133415
PRG4	-0.0554448	0.00529176	0.00760947	-0.00830568	0.0252166	0.00916965	0.00353023	-0.0290052	0.00141595	0.0376878	0.00584576	0.0258479	-0.0097542	-0.0490962
DLC1	-0.0551552	-0.00336208	-0.00541283	0.0231025	-0.0175892	0.0386722	0.0224884	0.000873101	-0.0112239	0.0465858	0.00328801	-0.0116775	0.00222173	-0.0108577
C10orf116	-0.0551175	0.00296871	0.0256336	-0.0292343	-0.0235312	0.00264596	0.0331115	0.00525827	0.00831027	0.0045387	-0.0115906	-0.0598493	0.0203514	0.0290425
CPB2	-0.054916	-0.0164651	0.0178965	0.00476536	-0.0073186	0.00716567	-0.0436764	-0.0218067	0.0060355	0.0164939	0.0563085	0.0300798	0.0148465	-0.0458163
CAV1	-0.0548762	0.0206698	0.0710916	-0.038065	-0.00891781	0.0291778	0.0271277	-0.013646	-0.0117729	0.0146283	0.0201224	-0.0253515	0.0249253	0.0318024
CD36	-0.0547721	-0.000967898	0.0430106	-0.00787856	0.0155524	0.0273315	-0.0276124	-0.0114382	0.0198093	-0.00584908	0.012648	0.0205698	0.0223458	0.0302264
SLPI	-0.0546354	-0.0207654	0.0015098	-0.0800003	-0.033089	-0.0433388	0.055001	0.0111202	-0.0112885	-0.0501891	-0.0268961	0.0682122	-0.0186626	0.00844782
ROS1	-0.0542325	0.0436926	-0.0385433	-0.0199484	-0.0335526	0.0169444	-0.030782	-0.00890355	0.0207484	0.00841963	-0.0230712	0.0426659	0.0140481	-0.055296
SLC34A2	-0.0539781	0.0417546	-0.076442	0.00718615	-0.0261024	0.0379258	-0.0104831	0.0203128	-0.016128	-0.0301739	0.0122969	0.050161	0.0132681	0.0222962
GPM6A	-0.0537468	0.00578224	0.0545187	-0.00342394	0.0240099	0.00740501	-0.0157962	-0.00981943	-0.0153774	-0.00169133	0.021253	-0.00830252	0.0287065	0.0144214
GPR116	-0.0537232	0.0203096	-0.0430434	0.0271556	-0.0128843	0.00162641	0.0207509	0.00479689	-0.0095766	0.0359285	0.0243099	0.0267647	0.00640502	-0.0159285
CA4	-0.0536341	-0.0118165	0.0430015	-0.00161543	-0.00180291	0.00911256	-0.00827087	0.00309401	-0.0180051	-0.0140673	0.0289797	-0.0166653	-0.000423249	0.0243408
TNNC1	-0.0535597	0.00693997	0.0307565	0.00438768	-0.00165869	-0.0173279	0.0102069	-0.0048543	-0.0119039	0.00493788	0.0459584	-0.00328713	-0.0315388	0.0744547
GGTLC1	-0.0533779	0.0157175	-0.0438444	0.0310057	-0.0121404	-0.00912941	0.0119368	-0.0162414	-0.00676998	0.017986	0.0338775	0.0179923	-0.00989018	0.0191236
SYT15	-0.0533677	-0.00043083	0.0247175	0.000590617	0.0130167	0.00357739	-0.0114962	-0.00854258	0.00169491	0.00646608	-0.00354673	-0.00562511	-0.0178672	0.0149695
CPAMD8	-0.0533044	0.00230881	-0.0121236	0.00195136	0.0032327	-0.0368305	0.0407635	0.000201811	-0.034971	0.0221516	-0.00473641	0.0537536	-0.0275737	0.0315868
AGTR2	-0.0532896	-0.0122245	0.0268933	-0.0144399	-0.00274857	0.045513	-0.01748	-0.00449846	-0.0162025	-0.0266773	0.0182187	0.00349095	0.00104617	0.0116225
VEPH1	-0.0531926	0.0160027	0.0189059	-0.000121466	-0.00987233	-0.0257912	-0.00936504	-0.00742356	-0.00874177	0.00366404	0.0264573	0.0421187	-0.0318144	0.00734305
ABI3BP	-0.0531361	0.0137882	0.0224639	-0.0222151	0.031743	0.0206711	0.00696552	-0.0368413	0.0422025	0.0126879	-0.00414881	-0.00276145	-0.0446075	-0.0147325
HLF	-0.0525518	0.0180056	-0.0394353	0.0186947	0.00292999	-0.00901188	-0.0356792	-0.00481662	0.00764583	0.0198548	0.0152357	0.0292633	0.0109179	-0.0625749
PLA2G4F	-0.0524442	-0.0132228	0.00160655	0.0187397	-0.0094775	-0.0151083	-0.0102215	-0.0151644	-0.00218059	0.012584	0.016088	-0.00744745	0.0120494	-0.0140015
GPD1	-0.0523295	0.0099453	0.0293676	-0.0197038	0.0171806	-0.00128721	-0.0284908	-0.0143596	-0.00478394	0.0128398	0.0333941	0.00901844	0.0312044	0.042
FAM189A2	-0.0517907	0.011007	0.0051033	0.0189345	0.0134833	-0.00663342	0.00594018	0.0168877	-0.0297195	0.0136273	0.0314402	-0.0110079	-0.0127043	0.0200004
TPPP3	-0.051637	-0.00740323	-0.000827104	-0.0168536	0.065267	-0.0217633	0.0304121	0.00939407	0.00891958	-0.0209931	0.0204609	-0.0241476	0.000363283	-0.0374
SELENBP1	-0.0515217	-0.0267871	-0.0361878	0.0140508	-0.0322649	-0.0238059	0.00888121	0.00557453	-0.00351664	0.00290412	-0.0221525	0.0166187	-0.000204422	0.00656927
COL6A6	-0.0512374	0.00668267	0.0259976	-0.0060191	0.0228461	0.0347385	0.000909202	-0.0171198	0.00740435	0.00461927	0.00781145	-0.0024038	-0.0281873	-0.00677113
MACROD2	-0.0509911	-0.00571664	-0.00760698	-0.0212962	0.0081183	0.00149474	-0.0327731	0.00896069	0.00323603	0.00460678	-0.0282892	0.0330549	0.0178331	-0.0418743
RTKN2	-0.0507836	-0.00549943	0.0657159	0.00333684	0.0399177	0.0219839	-0.0248367	0.0161222	-0.0254611	-0.00640169	0.0320573	-0.0250371	0.0139055	0.0497117
IL33	-0.0507758	-0.00505449	0.0116448	-0.0298196	0.0269076	0.0204612	0.00108178	-0.00937152	0.0125521	-0.0137052	-0.0179758	0.0166212	-0.00546151	-0.0144246
C1orf116	-0.0506302	0.0263119	-0.0493003	-0.00178225	-0.064464	-0.0256967	0.0270044	0.00904924	0.0011258	0.0402408	0.0272417	-0.0348455	-0.0323041	-0.00129906
ATOH8	-0.050204	-0.0475524	-0.0066131	0.0162187	-0.0286519	0.0346826	0.040178	-0.00292137	-0.0308962	0.0037198	-0.0071368	-0.0279624	-0.00832137	-0.0220362
SCN7A	-0.0501536	0.00979131	0.00710115	-0.00345522	0.0253196	0.020196	0.0195009	-0.0209806	0.0252536	0.0560499	0.0223853	0.0196962	-0.0118005	-0.0214685
MMP28	-0.0498938	0.0459544	-0.00812186	-0.0423066	-0.0564814	-0.00751424	-0.0162541	0.0255693	0.000117329	0.0137599	-0.0013367	-0.0405191	0.0312625	-0.0201883
DARC	-0.0497914	0.000859783	0.00578514	-0.0274828	0.0272871	0.023091	0.0148134	-0.0273392	0.0239645	-0.00742729	0.00400121	-0.0104854	-0.0301153	-0.0164992
KAL1	-0.0495386	0.0349234	0.0155214	0.00728613	0.0280613	0.0188547	0.0234423	-0.00907183	-0.0155959	0.0118773	0.0121776	0.0121754	0.0264175	0.0326661
LEPREL1	-0.0493981	0.00445527	0.0226778	-0.0167455	-0.0287037	-0.0079502	0.008525	-0.0156774	0.0037964	0.0585352	0.0271885	-0.00132017	0.00158289	-0.026386
AOC3	-0.0488699	0.00962787	0.020574	-0.0133235	0.0314092	0.0516023	0.0336239	-0.0291353	0.0217224	0.0521513	0.0284309	0.0207867	-0.0108663	0.0083083
SOSTDC1	-0.0488664	-0.0104441	0.0378807	-0.00103688	0.00858568	-0.0138832	0.00808536	0.0177015	-0.0144394	0.0121257	0.0181795	-0.0200456	0.0159598	0.0115609
IRX2	-0.0488307	0.012523	-0.0252416	0.0336863	-0.00544842	-0.0118858	-0.00126351	0.000653944	0.0200198	-0.00199464	-0.00945572	-0.0343144	0.0294288	-0.0370994
MRC1	-0.0486803	0.0418357	0.0236663	-0.0120736	0.00771157	0.0607443	-0.0354699	-0.0291074	0.0426404	-0.0055168	0.0144096	-0.0173031	0.024714	0.0130927
SPOCK2	-0.0485892	-0.00051772	0.041552	-0.0199283	0.029554	0.0363841	-0.00777475	-0.0262633	0.00917522	-8.20776e-06	0.0169244	-0.0168263	-0.0531271	0.02771
SFTA3	-0.0481174	0.000111504	-0.0679741	0.070975	-0.0430607	0.0235352	0.0229601	0.0141701	0.0129475	-0.0125872	0.00286274	-0.0525062	0.02384	0.0121607
SCTR	-0.0477324	0.0108287	-0.0573043	-0.00421414	-0.00830022	-0.0232297	-0.0174293	-0.0260691	0.0290925	0.0277777	-0.00931833	0.0249447	-0.0286232	-0.0214385
TPSB2	-0.0477244	0.0363968	-0.00693083	-0.0334267	0.0109644	0.0226191	0.00954846	-0.016521	0.0377565	-0.00128819	0.00397506	0.0432292	-0.00935686	-0.00658247
PDZD2	-0.047594	-0.0160132	0.0153748	-0.00260541	0.013045	-0.00367931	0.0149889	0.00617196	-0.0221379	0.044978	-0.0371251	0.0397099	-0.00333183	-0.00893856
ITIH5	-0.0474873	-0.00171277	0.0091748	-0.0142187	0.024366	0.03177	0.0307961	-0.0193205	0.0193959	0.0401022	0.00197661	0.00686078	-0.0264565	-0.0103611
MYH11	-0.0471101	0.00621121	-0.00274742	-0.028258	0.0491869	0.0371552	0.0598232	-0.013651	0.0289919	0.0842648	0.041187	0.0139601	-0.00481246	-0.0145482
ANKRD1	-0.0467711	0.00920077	0.0580824	-0.0130717	0.0292557	0.0178057	-0.0186275	-0.00175706	-0.0242585	0.0051859	0.0427288	-0.00217237	0.0279068	0.0544615
ALOX15B	-0.0463041	0.011012	-0.0459144	0.0179735	-0.0570923	0.0275141	0.0242579	-0.0121005	-0.00792494	-0.00933352	0.0188834	-0.0356122	0.000691128	0.00661619
SLC46A2	-0.0462706	-0.0119848	-0.0147351	0.00167998	-0.0190787	0.0353189	-0.00620255	0.0242906	-0.0183473	-0.0237676	-0.0288452	-0.00100949	0.0375376	0.00322602
CFTR	-0.0460137	-0.0185449	-0.020639	-0.0175659	0.0327198	0.0205639	-0.0245695	0.0217714	0.00157378	-0.0328659	-0.0206787	0.0250148	0.0188988	0.0298286
FLRT3	-0.0459349	-0.0199317	0.00588103	-0.0228543	-0.0126477	0.0156573	0.000910817	0.00459439	-0.028722	0.0277215	-0.0016737	0.0326161	-0.0191219	-0.00568038
SLC26A9	-0.0458938	-0.0311026	-0.0602562	-0.0155202	-0.069416	0.0067989	0.0126557	-0.00949615	-0.0138803	0.0366578	-0.00705048	-0.00970454	0.0188839	-0.0396801
SLC22A3	-0.0458494	-0.0204389	-0.0342165	-0.0132202	-0.032046	0.000141108	-0.00384504	-0.0171116	0.00568292	0.0359652	-0.0282977	0.0322371	0.0120173	-0.0141428
HOPX	-0.045828	0.00587888	-0.0602457	0.0191114	-0.0914547	0.0370679	0.0441001	-0.00975457	-0.00662327	-0.021784	0.034811	-0.0239664	0.0124928	0.0191212
CTSE	-0.045812	0.0101631	-0.0711945	-0.0904106	-0.0768889	0.0374286	-0.0124144	0.00147749	0.0525739	0.0160308	-0.0969938	-0.0941562	0.00465925	0.0510487
GPR133	-0.0454808	-0.0362457	-0.0203301	0.0350732	-0.0235659	0.0401114	0.033963	-0.00776302	-0.0139475	0.0398535	-0.00225832	-0.0182463	0.00917414	-0.0157744
CTSH	-0.0454589	0.00944384	-0.0359776	0.00290859	-0.00599154	-0.0282575	-0.00245904	-0.0190093	0.0274589	-0.0066612	-0.0191934	0.0151746	-0.00279481	0.0444313
CPA3	-0.0452564	0.032871	0.000148471	-0.0243404	0.0118027	0.0282184	-0.00305621	-0.0202192	0.0416269	0.00937133	0.00183431	0.05077	0.00461021	-0.0216063
TSPAN7	-0.0452368	-0.0430845	0.0293161	-0.00359671	-0.013558	-0.014514	0.0298647	-0.0622066	0.0397801	-0.00733925	0.0441514	-0.00495304	0.052398	-0.0227665
PTGDS	-0.0451539	0.0109855	0.00627728	-0.0129984	0.0306432	0.021743	0.0189011	-0.0494894	0.0604771	-0.0175765	-0.00602225	0.00396851	-0.0879397	0.00715338
SLIT3	-0.0451499	0.00605795	0.0158484	-0.0104236	0.0406206	0.0445956	0.0292396	-0.0268809	0.0270279	0.048982	0.0139993	0.0190305	-0.00487388	-0.013114
GPC3	-0.045107	-0.00272829	0.0225091	0.0214523	0.0655537	-0.00181702	0.0151876	0.000594998	0.00135876	0.0208593	0.0348541	0.0196753	0.0033554	0.00352308
C20orf56	-0.044993	-0.0266373	-0.0175693	0.00561298	0.00183689	-0.0338158	0.0121142	0.00681243	0.0240167	0.0470045	-0.0316332	-0.0103346	0.0577118	0.0113134
AGR3	-0.0448306	-0.0232904	-0.0503477	-0.0444577	-0.0195512	-0.0359382	0.0320922	0.0286086	-0.012924	-0.0275131	0.00374979	0.0375299	-0.0326178	0.0696567
COL4A3	-0.0446185	0.0116203	-0.0130774	0.0148467	-0.0101388	-0.0131278	0.00685318	-0.018352	-0.0138782	0.0240773	0.0580813	0.010269	-0.0438354	-0.0469971
TMPRSS2	-0.0446169	0.00416694	-0.0567838	0.022351	0.00548133	-0.0256088	0.00239121	0.0102568	0.00667663	0.0323777	0.0184602	-0.00395474	-0.00927366	0.0286982
LMO3	-0.0442599	0.0164359	-0.0633501	0.0342175	-0.0454627	0.021894	0.0268916	0.0188669	-0.00549757	-0.037018	0.0333006	-0.0296672	0.023743	-0.0153483
VWF	-0.0440945	-0.00670762	0.0221387	-0.00731824	0.0314253	0.0453596	0.0152231	-0.0158351	0.00515292	0.0441925	0.00176834	0.000839594	-0.0132844	-0.0233986
SCNN1B	-0.043977	-0.0146582	-0.0562524	0.027207	0.0029269	0.0135795	0.0265478	0.0047753	0.00145364	-0.00547172	0.00508915	-0.0133757	0.0574706	0.0233283
MGAT3	-0.0439528	0.00216288	0.0328242	-0.02519	0.0484336	0.00359629	-0.0225487	0.00502514	0.00432948	0.0347483	0.00197869	-0.028751	-0.0144821	0.019035
IGSF10	-0.0437568	0.001079	0.0336839	0.00201112	0.0538072	-0.00746914	0.0131156	0.0104171	-0.00123862	0.00470172	0.0322921	0.00814826	-0.00192065	-0.00375487
KCNJ15	-0.043594	0.00894156	-0.0226276	0.0069368	0.0453329	0.0172855	-0.0396735	-0.00608454	0.00152637	0.0169235	-0.021538	0.0549433	0.0704852	-0.0296053
RNASE1	-0.0435692	0.00647834	-0.0400921	0.010493	-0.0129667	-0.0150674	0.0320906	-0.0262604	0.0427887	-0.00332902	-0.0100882	0.016024	0.0126826	0.0656237
NPNT	-0.0435016	-0.0110289	0.0272319	0.00960511	-0.00706844	0.000524193	0.0354842	0.00448857	0.00695628	0.0477917	0.0407161	-0.0218905	-0.0325318	-0.0168459
NRGN	-0.0434326	0.0145759	-0.0225741	-0.00306428	-0.00422429	0.0255599	-0.0424711	0.00260214	-0.00776712	-0.0333496	-0.00160647	0.016794	0.0146084	-0.00068735
CES1	-0.0431553	-0.0400965	0.0428101	-0.0328349	-0.000143436	-0.0375533	0.0611582	-0.0882478	0.0646526	-0.0136827	0.0809076	0.0406646	0.0537293	0.0138971
HPGD	-0.043139	0.0225855	-0.0506324	-0.0395129	-0.0198388	-0.00502532	-0.0478513	0.0178737	-0.0368289	0.0234871	0.0753325	0.0380782	0.0615119	-0.00725513
PTPN13	-0.0431272	0.0319062	-0.0326447	0.00749671	0.0157594	0.00137498	-0.0209446	0.0279426	-0.0173889	0.0442375	-0.00428934	0.0250021	0.0173419	-0.0718494
CFD	-0.042653	0.00469415	0.02598	-0.0211086	-0.00440738	0.0153153	0.00872403	-0.0209057	0.00188983	-0.00906974	0.0171599	0.029671	-0.0401264	0.0236958
TPSAB1	-0.0426104	0.0309564	-0.00342506	-0.0301084	0.0110267	0.0247124	0.00677698	-0.0176823	0.0328608	0.00377693	2.01389e-06	0.0399979	-0.00356655	-0.0104362
PDK4	-0.0424864	-0.0268909	0.029859	-0.00486966	0.0146482	0.0504515	-0.0159366	0.000251432	-0.0275584	0.0142531	0.0296036	0.00401274	-0.00887356	-0.0353568
CHIA	-0.0424715	-0.0225166	-0.0296988	0.0221313	-0.0437747	-0.00616557	0.0160563	-0.0224904	0.00729301	0.0226479	0.0281985	-0.000639499	-0.018248	-0.0395942
KRT4	-0.0420095	0.00914596	0.0431656	-0.015914	0.0241158	-0.0457231	0.0178402	0.0253809	-0.0105405	-0.0293852	0.0541741	0.00317207	-0.000897593	0.0528862
OLR1	-0.0414355	0.0408572	0.0223991	-0.0129277	0.00721923	0.0266705	-0.0256745	-0.0349519	0.0243092	-0.0159236	0.0328858	0.00604573	0.00664225	0.0373363
C20orf85	-0.0412559	0.00370764	-0.00880089	-0.0512655	0.0728689	-0.0235391	0.0700411	0.0365618	-0.00539635	-0.0697082	0.0243214	-0.0484104	-0.00535584	-0.0869215
NCKAP5	-0.041071	-0.0207726	0.0380936	0.0185771	0.0572245	0.0430567	-0.0222374	0.00785395	-0.022915	0.00248935	0.0221499	-0.00564416	0.0479177	0.0247203
C13orf30	-0.0410574	0.00407965	-0.00546339	-0.0444878	0.0657635	-0.0150545	0.0541846	0.026436	0.00205091	-0.0485133	0.0161027	-0.0421222	-0.0126092	-0.0948132
KCNK3	-0.0409975	-0.0377719	0.0274354	0.00419158	0.00989127	0.0214658	0.0132186	-0.00741238	0.00320957	0.00606621	0.0166964	-0.0206354	0.0185215	0.00737967
GPX3	-0.0407256	-0.00186642	0.0334022	-0.0169148	-0.0226257	0.00848766	0.0130987	-0.04017	0.0156498	-0.0154584	0.0326268	-0.00332751	0.0424876	0.0138765
CLIC3	-0.0406902	-0.00367556	0.0125632	-0.0230167	-0.0481247	-0.00624583	0.0454244	-0.00369652	-0.0130579	0.0225535	-0.0111184	-0.0374186	-0.0122323	0.0478809
HLA-DRB5	-0.0400797	0.0464149	-0.0137821	-0.0141942	0.000167774	0.00456938	-0.0179225	-0.0421831	0.0547606	-0.0419711	-0.0399371	0.0171176	-0.0282849	0.0295099
TPPP	-0.0400269	-0.00686393	-0.0107705	0.0166762	0.00721111	-0.00278591	0.0422031	0.00339926	-0.00917997	0.0221813	0.024568	-0.0146758	-0.00611198	-0.0131452
CHI3L2	-0.0397744	-0.000603883	0.00527492	-0.0263907	-0.0206006	0.0244765	-0.00442603	-0.0386583	0.0165337	-0.0322526	0.00463746	0.0334232	-0.00928756	-0.0077507
SEMA5A	-0.0397374	0.0171865	0.0236459	-0.00241218	0.0269836	0.0445307	0.0203556	0.00236732	-0.0110684	0.0576567	0.01313	0.02722	0.031525	-0.0104447
SHE	-0.039601	-0.00957737	-0.0303191	0.0261027	0.00789927	0.0292258	0.0121541	0.00876464	-0.0180052	0.0290783	-0.00410194	0.032771	-0.00517029	-0.0104116
FOS	-0.0395527	-0.0140392	-0.00744054	-0.0217469	-0.000580378	0.0363161	0.00299937	0.00147521	-0.032031	0.013149	0.0183198	0.00491356	-0.00521724	-0.00493522
HP	-0.0395016	-0.0147493	-0.0273298	-0.0535218	-0.0260275	0.04943	-0.0236246	0.0343787	0.0118226	-0.122776	-0.0836413	0.0880387	0.119158	-0.0152375
CDHR3	-0.0388578	-0.0403616	-0.012979	-0.0196298	0.0611671	0.00296188	0.0713837	0.0375174	-0.00976341	-0.0515983	0.00468964	-0.0688181	0.0164204	-0.0970459
FGFR4	-0.0386768	-0.0272117	0.0410733	-0.014622	0.00948783	-0.0147569	-0.0406274	-0.0283539	0.00522308	0.0383002	0.0409133	-0.0128089	-0.0276062	-0.0194728
SVEP1	-0.0385025	0.0151007	0.0262304	-0.0104121	0.0427995	0.041907	0.0298083	-0.0239515	0.0210532	0.0675122	0.0139316	0.0276789	-0.0239065	-0.00994027
FOXA2	-0.0383707	-0.0217674	-0.0278812	-0.00401841	-0.0127353	-0.0397206	0.0105211	-0.00297766	0.0219924	0.0537758	-0.0154016	-0.0047435	0.0575847	0.00682842
DNAH9	-0.0381886	0.00349191	-0.00398436	-0.0451915	0.0672121	-0.0190292	0.0588346	0.0323537	-0.00180388	-0.04311	0.0282976	-0.0452242	0.00173919	-0.109145
DUSP1	-0.0379914	-0.00436107	0.0144082	-0.0261533	-0.026726	0.0447177	0.0191585	-0.0147487	-0.0250708	0.00619125	0.010257	0.00366234	0.00371213	-0.0142217
DPCR1	-0.0378976	-0.00472194	-0.016476	-0.0532681	-0.00600682	-0.0262491	-0.0665147	0.0216017	-0.000918892	0.0607492	-0.00737764	-0.0932898	-0.0394877	0.026088
SNTN	-0.0378391	0.00324498	-0.0158682	-0.0347886	0.0438257	-0.0250816	0.0600758	0.0299714	-0.00198643	-0.0538213	0.0254847	-0.0484951	0.00514703	-0.0778017
SFTA2	-0.0376336	-0.0140502	-0.0722656	0.00661557	-0.0777359	0.00795481	0.00333433	-0.0186141	-0.0100626	-0.00140566	0.037109	-0.0115331	-0.0153265	0.0407981
CLU	-0.037245	-0.0294497	-0.0091503	-0.0180666	-0.00699315	-0.044142	0.0487302	-0.0509271	0.0571584	0.00596265	-0.00888238	0.00634056	0.00481637	-0.0350585
MAOA	-0.0371031	-0.0432148	-0.0200368	0.00261394	-0.0400295	0.0110417	0.0255969	-0.00620732	-0.0113497	-0.00275293	0.00533783	0.0171546	0.0159506	0.00397731
PRDM16	-0.0370951	-0.00648887	-0.0339079	0.0195206	0.0192362	-0.0143657	0.0196576	0.00657491	0.00336594	0.0449364	-0.0457121	-0.0111934	0.0396564	0.0179105
SCARA5	-0.0370728	-0.0214666	0.0205872	-0.0164441	0.0247423	0.00967163	0.0114375	-0.0225922	-0.00406651	0.0220937	0.013885	0.0227457	-0.0271913	-0.0486744
SLC1A1	-0.0369758	0.0179523	0.00805064	-0.0143394	0.0266839	0.00915743	-0.0248184	-0.00110996	-0.0245391	0.0313436	0.0358114	-0.00426101	0.0108218	0.0382698
NR4A1	-0.0365468	-0.0443424	0.0159518	-0.00215055	-0.00865012	0.0474386	0.0267339	-0.00700182	-0.0387143	0.0232408	0.0204257	-0.0110835	-0.0189388	-0.021479
CAV2	-0.0365093	0.0301836	0.0466618	-0.0397367	-0.027391	0.00473936	0.03194	-0.000766749	-0.0117226	0.0116621	0.0359743	-0.012764	0.0163145	0.0431858
PCDH20	-0.0364738	-0.00186939	-0.0290029	0.00815746	0.014442	-0.0138961	-0.00336779	0.0163934	0.00707353	0.0137575	-0.0237239	0.0414013	0.0362979	-0.0391488
ELN	-0.0363906	0.00797209	-0.0268519	-0.0143525	0.029861	0.0203584	0.0477523	-0.0371685	0.0325322	0.0856729	0.0296337	0.029877	-0.0232278	-0.0131204
HLA-DRB1	-0.0363725	0.0441866	-0.0124682	-0.0213524	-0.00322606	0.00696223	-0.0174119	-0.0366287	0.0600001	-0.044408	-0.0446355	0.0159104	-0.0256476	0.037754
AMY1A	-0.0361512	0.0453165	-0.0587898	-0.00546723	-0.0298558	-0.0192349	0.0550795	-0.00521027	0.0172031	-0.0473689	0.0248337	0.0270503	-0.0146811	-0.00882323
TMEM163	-0.0351955	-0.0172713	-0.0458922	0.00707294	-0.0451215	-0.010943	-0.000203406	-0.0228822	0.0291197	0.0116122	-0.00772243	-0.0223562	0.023541	-0.0116375
MSR1	-0.0351831	0.0404548	0.0328227	-0.0157027	0.00845065	0.0444192	-0.0239571	-0.0272555	0.0445009	-0.0220722	0.0297493	0.0137278	0.0088424	0.0685206
VSIG4	-0.0350496	0.0357106	0.0376572	-0.0151545	0.0104557	0.0487148	-0.0308714	-0.0273151	0.0423239	-0.0411621	0.0126889	0.00646874	0.0125698	0.0626289
PCSK2	-0.0349935	-0.0684052	-0.00140514	0.0274186	-0.0637826	0.000563719	0.115637	-0.011558	0.0306623	0.0113012	0.0212772	-0.0367794	0.0241639	-0.0525317
SCEL	-0.0349021	0.0148657	0.0021248	-0.0352609	-0.0534627	0.0336723	0.0265985	0.0215945	-0.0779322	0.0264951	0.0363899	0.00601199	-0.0056297	0.0431874
LRP2	-0.0347868	-0.0224341	-0.0141047	0.0370168	0.0313146	0.0474035	-0.0488689	0.0231131	-0.0119864	-0.0366974	0.00883032	-0.0132354	0.0231717	-0.0365908
LRRN4	-0.03468	0.0433771	-0.0260614	0.0370398	-0.00829353	0.038217	-0.00590623	0.00688073	-0.0136628	-0.00379027	0.0393342	-0.0472483	-0.00751239	0.00750215
MS4A8B	-0.0346585	-0.00836491	-0.0161143	-0.044245	0.0883732	-0.0395981	0.0377883	0.034728	0.0155337	-0.0446893	0.0314391	-0.0560239	0.0120093	-0.0662667
CXCL2	-0.0346166	-0.00417152	0.00871522	-0.00909062	-0.00646178	0.0624376	-0.0185491	-0.00519327	-0.0356797	-0.0408175	0.00926612	-0.0139892	0.0316075	0.0135217
LYZ	-0.0345825	0.0331368	0.0229751	-0.0384269	0.0252905	0.0176423	-0.0484615	-0.0366404	0.0783621	-0.0217399	-0.00516977	-0.0291458	-0.035891	0.0439047
CADM1	-0.034523	0.00130457	-0.00437614	0.0524383	0.0245615	0.0367809	0.0164068	-0.000603545	0.0217736	0.0275466	0.0216748	-0.0393613	0.0233108	0.0124571
EGR1	-0.0341149	0.0166484	0.0014995	-0.0119695	0.0108216	0.0444847	-0.000610661	0.00949893	-0.0232336	0.0293787	0.0215627	-0.0151815	0.0114671	-0.0246678
PPP1R1B	-0.033776	0.010756	-0.0938881	0.0158264	0.0213943	0.00634516	-0.0468167	0.0430097	-0.0430817	0.0244193	-0.0104465	0.0153398	0.0354905	0.0146496
STEAP4	-0.0337025	0.0071122	-0.0345778	0.0124631	-0.022525	0.0324782	0.0136112	0.00724352	-0.0506418	-0.0213771	0.0580867	0.0558997	-0.0332899	-0.00985341
FREM2	-0.0336605	-0.0287498	-0.00771224	0.0281133	0.0232543	-0.0328371	-0.0258985	-0.00461603	0.0119439	0.0570977	0.0192044	0.0170613	-0.00793345	-0.0282619
C1orf173	-0.0335519	0.00523919	-0.00278308	-0.0382257	0.0669406	-0.0221596	0.0495983	0.0287179	0.000271526	-0.0417187	0.0231141	-0.04709	-0.00139696	-0.109454
HYAL1	-0.0334103	-0.0283801	0.0250609	-0.0402535	-0.0114718	0.0104713	-0.0295115	-0.0130488	-0.0410196	0.0353221	0.0182533	0.0107394	-0.0388321	0.0406217
SCNN1G	-0.033192	-0.0292843	-0.0137762	0.0140356	0.018992	0.0257761	0.0254163	0.0102434	-0.0113273	-0.00900892	-0.0180757	-0.0225309	0.051631	0.00112032
RRAD	-0.0331318	0.0371576	-0.0131303	-0.0289615	0.00693048	0.00282705	0.020029	-0.00379639	0.0108352	-0.0355717	0.021655	-0.012124	0.00967865	-0.00197937
HAS3	-0.0331232	0.0299433	-0.0422776	-0.00836149	0.00669537	-0.0274444	-0.0258699	0.0165679	-0.00508681	0.0307718	-0.0303604	0.062261	0.0269427	-0.0371585
MSLN	-0.033122	-0.0658906	-0.0286153	-0.083112	-0.111241	0.0237253	0.126616	0.0140082	-0.0522498	0.0839753	-0.0712571	-0.0196583	-0.136846	0.0901034
NR4A3	-0.0331039	-0.0057713	0.0243034	-0.00849464	0.00284244	0.0421465	0.0160573	-0.0178021	-0.00688613	0.00754345	0.0111266	0.00667063	-0.00428426	-0.0199862
CSF3R	-0.0330881	-0.00853317	-0.0113885	0.0094216	0.0232448	0.0504504	-0.0378046	0.00144267	-0.0128082	-0.0320961	0.0135327	-0.00218511	-0.012483	0.0317859
CA2	-0.0329532	-0.0057988	0.0212231	-0.037286	-0.00036012	-0.00943614	-0.0704778	-0.0138914	0.0133686	0.0428598	-0.0063061	-0.00557376	0.0196786	0.0276573
SLCO4C1	-0.0329517	-0.0176541	-0.0103505	0.0374852	0.0276782	-9.54594e-05	-0.0406249	-0.000953358	-0.00105419	0.000893581	0.0448542	0.0156387	0.00580694	0.00961065
CXCL17	-0.032945	-0.0246922	-0.0737146	0.0186681	0.0260579	-0.0184804	0.00055296	0.0191489	0.0281583	-0.0654134	-0.0254196	0.0343966	0.0123292	0.104083
ALDH1A1	-0.0328216	-0.031819	0.0225154	-0.024342	0.0738075	-0.0492981	-0.024481	-0.0248165	0.0512025	-0.0230963	0.0269645	0.0103776	0.00193301	0.000157564
PRODH	-0.0326802	-0.00562327	-0.0736855	-0.00494383	0.0060931	-0.0279826	-0.0183311	0.0161089	-0.0419978	0.0460423	0.0224122	0.0578769	-0.0357687	0.0186195
SERPINA1	-0.032661	-2.92621e-05	-0.019468	-0.068841	-0.0480534	0.0378255	-0.0480122	-0.0181659	0.0374152	-0.0284591	-0.0307577	0.0211394	0.0612196	-0.00424539
ZMYND10	-0.0324376	0.00892036	-0.00929298	-0.0344048	0.0545978	-0.0308599	0.0611209	0.0367461	-0.00882282	-0.0564806	0.0233524	-0.0308532	-0.00385118	-0.0611663
PRSS12	-0.0324222	-0.00504341	-0.00302468	-0.0263993	0.0268828	-0.0453298	0.0287815	0.0176262	0.00688728	0.0205783	-0.0345021	0.0104817	0.0248547	-0.0184009
AQP5	-0.0321942	-0.0254188	-0.0882921	-0.0175889	0.0917697	-0.0424598	-0.0128294	0.079575	-0.0435921	0.0479609	-0.0846261	0.0177681	-0.0070479	0.0543786
CX3CL1	-0.0321606	0.0617894	-0.0278207	-0.0106315	0.0134301	0.0117028	-0.00374867	0.00635376	0.00240359	0.0113567	0.0433097	-0.0250424	0.0304588	-0.029378
C11orf92	-0.0320941	-0.0142851	-0.0135032	0.0168884	0.0546654	-0.0511954	-0.0222593	0.00299245	0.0326707	-0.0075011	0.00038684	-0.0081629	0.027294	-0.0264828
IL1RL1	-0.0320704	0.0109554	0.045411	-0.0185081	-0.00234486	0.0304692	0.00171924	0.00328583	-0.0178866	-0.000417565	0.0069057	0.00071954	0.0225055	0.0121469
BMP3	-0.0320487	0.0255046	-0.0484885	0.0214167	0.0159536	-0.0128338	0.0087546	0.0254672	-0.000291861	-0.0146006	0.0168689	0.0284845	-0.000896874	0.0116291
SEMA3B	-0.0317987	0.00717345	0.0157085	-0.0483206	-0.0395213	0.0211014	0.0215255	0.0155628	-0.040441	0.0470522	-0.00834398	-0.0600329	-0.0138088	0.049875
FGFR3	-0.0317888	-0.00417858	-0.0186744	-0.00676083	0.0134374	-0.0543996	0.052792	0.0255722	-0.026145	0.065495	-0.00504264	-0.00417485	-0.0625815	0.00530433
ALOX15	-0.0315054	-0.00422711	0.000704325	-0.0251674	0.0782976	-0.0286902	0.0507216	0.0302236	0.00055011	-0.0551948	0.029511	-0.0443943	0.00674774	-0.0816018
C11orf9	-0.0312399	-0.00843808	0.0245952	-0.0468855	0.0329283	-0.0111262	-0.0712397	0.0117726	-0.0151731	0.0952119	0.0239411	-0.0667594	-0.0243607	0.0372112
AQP3	-0.0311003	-0.0287222	-0.0700326	0.00541993	-0.0528397	0.0266916	0.0492377	-0.00271923	-0.0270522	0.0211727	-0.0191243	0.0304736	-0.0532084	-0.0193126
HLA-DQB1	-0.03104	0.0446065	-0.0201459	-0.013258	0.00909026	-0.000256395	-0.0101806	-0.0398851	0.0517469	-0.0388498	-0.0353812	0.0148111	-0.0410292	0.0346717
C5orf4	-0.0309046	0.0181949	-0.0115784	-0.00055579	-0.00738964	0.0497961	-0.0248214	0.00167869	-0.0133814	0.0100114	0.0522477	-0.0706319	0.028485	-0.0216478
PLAC8	-0.0308931	0.00954848	0.000110348	-0.0502159	0.0288219	-0.0166869	-0.0323289	0.0160637	-0.00353747	-0.00898528	0.0264178	-0.0282808	-0.0252373	0.00989289
HLA-DQA1	-0.0308561	0.0443736	-0.00224462	-0.024402	0.0133092	0.0210959	-0.0223701	-0.0366804	0.0749223	-0.0482489	-0.0426377	0.005646	-0.0399671	0.021725
GGT6	-0.0306974	-0.025595	-0.0321696	-0.00634777	0.0237124	-0.0548415	0.0499704	0.0114012	0.00689017	0.0193731	-0.0187735	-0.010628	-0.00906812	0.0570984
SLC4A4	-0.0305683	-0.00143038	-0.03811	0.00524561	0.0295081	-0.000187113	-0.0406345	0.0243625	-0.000645588	0.0229695	0.0035767	0.00954845	0.0307737	-0.0201241
NKX2-1	-0.030498	0.000514907	-0.0721229	0.0680385	-0.026643	0.0220027	0.0206624	0.0125131	0.00739832	-0.0247266	0.0174397	-0.0510997	0.0147235	0.018963
KLF4	-0.0303905	-0.00575554	0.051302	-0.0547547	0.0147324	0.0206589	-0.0167975	0.00128741	-0.0261305	0.00489681	0.0198253	-0.000256444	0.000921259	0.00574338
FMO5	-0.0303627	-0.0146456	-0.06614	0.000790683	-0.0193761	-0.020155	-0.0438881	-0.00671775	0.0115019	0.00723729	0.0472611	0.0221786	-0.00170177	-0.0150374
C3	-0.0301787	-0.00345095	-0.0175377	-0.0514767	-0.0210803	0.0362798	0.0106996	-0.0199831	0.0195399	0.00386071	-0.0828089	0.0716789	-0.044311	-0.0195421
PARM1	-0.0301195	-0.0354916	-0.0450303	0.0295307	-0.0181486	0.0176308	0.0198157	-0.00163011	0.007138	0.0137503	0.0216453	-0.0104977	-0.0200563	-0.00211217
AHCYL2	-0.0295665	-0.0367636	-0.0328244	-0.00675136	-0.0466558	0.0274173	-0.0060842	0.00811024	-0.00995791	0.00599167	-0.0455108	-0.00457898	0.00319341	-0.0191333
SPAG6	-0.0290009	0.0128274	-0.00573344	-0.0357147	0.0595578	-0.0248352	0.0493337	0.0302752	-0.00276187	-0.0389902	0.0208329	-0.0149996	-0.0157392	-0.098488
SERPIND1	-0.0289394	0.0254252	-0.0389048	0.00241822	-0.0090459	0.00839836	-0.0220846	-0.0179724	0.00465888	-0.024004	-0.0217965	0.0365289	0.0255015	-0.000619175
GPRC5A	-0.0289381	-0.0088075	0.0015924	-0.0491445	-0.0495735	0.0173541	0.0148845	0.0124174	-0.0533367	0.0275705	0.0208547	0.0160914	-0.0314101	0.0507198
KNDC1	-0.0288928	-0.0118998	-0.0251677	-0.0130824	0.00173586	0.028144	0.00995824	0.00928937	-0.0338031	-0.0133061	-0.0249552	-0.0171893	0.0201841	-0.0284037
ANXA8L2	-0.0288052	0.0181265	0.0653697	-0.0651536	0.0167436	0.0128249	0.0160623	-0.000769685	-0.0309486	0.0117972	-0.00592151	-0.0168421	0.0120264	0.00425118
CHIT1	-0.0286937	0.0244007	-0.0227748	-0.0245545	0.00679579	0.0144635	-0.0225841	-0.0567837	0.0978437	-0.0322883	0.0109772	-0.0695236	-0.109321	0.0557884
SDR16C5	-0.0286792	0.0101554	-0.0280845	-0.0191618	-0.0366283	0.0353781	-0.0234295	0.0230946	-0.0417868	-0.038252	0.022499	-0.0170987	0.0265148	-0.0129715
PCSK9	-0.0286114	-0.0387144	0.0329217	-0.0484064	-0.000873282	0.00194421	-0.0384095	-0.000904094	-0.0305476	0.0391773	-0.0220485	0.0486353	-0.0246267	0.00725667
CAPN9	-0.0285938	-0.0479285	-0.00954442	-0.0231863	-0.00656034	-0.00688377	-0.0060345	0.0202363	-0.0228828	0.00968157	0.0182417	-0.0488473	0.0158937	0.034844
CHST9	-0.0284614	0.00645306	0.00249902	-0.0411008	0.0793466	-0.0376955	0.0608687	0.0342156	0.0069626	-0.0503366	0.0246868	-0.0356094	0.00739206	-0.0926779
SORCS2	-0.0284565	0.00967101	-0.0344322	0.0182046	-0.0142358	0.0336971	0.0456302	0.0150439	0.0058621	0.0285365	-0.0575697	-0.0134506	0.0130746	-0.0156032
MME	-0.0284539	0.0321858	0.0549355	-0.000693961	0.0360542	0.0187501	0.0197169	-0.00468629	-0.00929163	0.00431614	0.0514162	0.0286754	0.0433808	0.0607043
CSF3	-0.0277773	-0.0151162	0.029137	-0.00287737	0.0172373	0.0503631	0.00315103	0.00288246	-0.0281933	-0.0324863	-0.00386727	0.00724328	0.0339571	0.0303416
HLA-DQB2	-0.0277706	0.0569434	-0.0561363	-0.0101446	-0.00471719	-0.0126382	0.00116361	-0.0191547	0.0390833	-0.0255443	-0.0313912	0.0221793	0.00248088	0.0267928
CPM	-0.027728	-0.0150883	-0.0113631	0.00788213	-0.0275147	0.0138876	0.0144728	-0.0378944	0.01224	0.0358292	0.0390228	-0.00619467	-0.0699979	0.0100862
HLA-DRB6	-0.027105	0.0338892	0.00149664	-0.0132609	-0.00946867	-0.00296129	-0.0126932	-0.0198597	0.0378986	-0.0405744	-0.0219902	0.0201054	-0.0133085	0.0389779
CAPS	-0.0269831	0.00188148	-0.0257297	-0.0404743	0.0441941	-0.0529983	0.074456	0.0452438	-0.0112147	-0.0506896	0.0298826	-0.0490101	-0.0078106	-0.0170061
MUC15	-0.0268386	0.0185537	-0.00341426	0.0056895	-0.000514804	-0.0362269	0.0333266	0.0250146	-0.0210586	-0.0251542	0.101151	0.0359264	-0.0453038	-0.0153179
KLK11	-0.0268213	-0.0547012	-0.0320834	0.0166753	0.105977	0.0209631	-0.0211228	0.03767	-0.00817707	-0.0162999	0.0123237	-0.0746074	0.0736844	0.0747072
CRYM	-0.0268202	-0.0124823	-0.0772318	0.0203536	0.0247615	-0.0377218	0.0115799	0.00900316	-0.0102506	0.00511698	-0.00491106	0.0719787	-0.0120565	0.025155
C20orf114	-0.0267831	-0.0344329	-0.0537401	-0.100546	0.101216	0.00293294	0.115021	0.0928074	-0.0188081	-0.134732	0.0323027	-0.0829403	-0.0245694	-0.0393262
TMEM130	-0.0265155	0.0291594	-0.023196	0.0208242	0.00773009	-0.0151204	0.0602238	-0.0374779	0.0293463	0.0425686	0.0555332	0.0386403	-0.0546014	0.00718047
SPINK5	-0.0264177	-0.0115147	-0.0610064	-0.0254194	-0.00801486	-0.0198738	-0.0179203	0.0428445	-0.0347208	0.0242334	-0.0411108	0.0221472	-0.0016703	0.00161298
APOC1	-0.0263417	0.0191188	0.0179157	-0.0129829	0.00562741	0.0164692	-0.0346155	-0.0459931	0.0419241	-0.0734928	0.0270217	-0.00167077	-0.040566	0.0880377
ANXA8	-0.0260522	0.0194717	0.065616	-0.0786432	0.0270736	0.0112479	0.026077	0.000289484	-0.0319534	0.00831295	-0.0112307	-0.0197051	0.0176689	-0.00227333
ELF5	-0.025856	-0.0227312	-0.0150011	0.0207678	0.0326141	-0.0151008	0.00947392	0.00350572	-0.00410393	-0.0383658	-0.00549434	0.0335494	-0.0107364	0.0560251
HIF3A	-0.0255274	-0.0274247	0.0188076	0.024833	0.0123597	-0.00634568	0.0327963	0.00367444	-0.0178405	0.0586424	0.0620142	-0.0236474	-0.0550751	-0.00308146
APOH	-0.0254658	0.0165833	-0.0289439	0.0196781	-0.014118	-0.0161247	-0.0431347	-0.0206473	0.0213416	0.00526796	0.0843913	0.036551	-0.00985624	-0.0675546
SCUBE2	-0.0250231	-0.0175579	-0.0397983	0.0284511	0.0468423	0.00946645	-0.00708306	-0.00406081	0.00928251	0.0347817	-0.00966728	0.0183877	0.0100992	0.0104782
SLC6A20	-0.0250109	0.0364541	-0.0176537	-0.0160396	0.0351413	-0.0281892	-0.0532444	0.000829586	0.0141375	0.0254862	0.0141967	-0.023086	-0.00915293	-0.00141131
CCL18	-0.0247641	0.0170581	0.0251471	-0.0294436	-0.00386272	0.0766709	-0.0323308	-0.0383192	0.043125	-0.065145	-0.0077245	-0.0341938	-0.0272078	0.0262468
C4A	-0.0247079	0.0162562	-0.0403549	-0.00773238	0.0231442	0.00376029	0.0165921	-0.014003	0.0172823	0.00530599	-0.0382451	0.0473983	-0.0197638	-0.0273733
C1QB	-0.0246081	0.0374849	0.0322547	-0.0172787	0.0112837	0.0424094	-0.0250962	-0.0364462	0.0553939	-0.0589616	0.00177565	-0.0153461	-0.0285812	0.0542063
RAP1GAP	-0.0244206	-0.0413498	-0.0517386	0.0052722	-0.00922369	-0.0603267	0.0071408	-0.0329901	0.0199888	0.0491745	0.0139693	0.03067	0.0275717	-0.00209043
LTF	-0.0240915	-0.00807906	-0.0365055	-0.0844233	0.0434719	0.0458761	0.0142674	-0.0188213	0.0361604	-0.0905039	-0.0805192	-0.0314326	-0.0291786	-0.0554256
RNF128	-0.024062	0.00748889	0.00106507	-0.0264214	-0.00398161	-0.00935849	-0.0692038	-0.0141772	0.0287216	0.0543227	0.0778585	-0.0532111	0.018954	-0.0195401
S100A4	-0.0233226	0.0156899	0.00657436	-0.0261492	-0.012331	0.0258763	0.0138316	-0.00927083	0.0199119	-0.0110605	0.0276445	-0.0517668	0.0384327	0.0835518
LAMA3	-0.0222869	-0.0171967	0.0515238	-0.0691363	-0.0270281	0.0257163	-0.0172759	0.000173929	-0.0107026	0.0778225	0.0119593	-0.0759858	0.00610249	-0.0546612
HLA-DQA2	-0.0222554	0.0460584	-0.00168105	-0.010809	0.00191025	0.00807956	-0.0182221	-0.0347044	0.0536411	-0.0418306	-0.00875835	0.00347654	-0.0259469	0.017265
CD207	-0.0219845	0.0366474	-0.0648731	-0.00520683	-0.00914353	-0.0173661	-0.00415963	-0.00922864	0.0238479	0.0153552	-0.0227028	0.0157707	0.0675188	-0.0216345
COL14A1	-0.0219416	0.0167291	-0.0104752	0.00396638	0.0433669	0.0452257	0.0531044	-0.0422212	0.0532092	0.0613095	0.00296337	0.0363848	-0.0301961	-0.0475705
SHISA3	-0.0218304	0.0522414	-0.0424414	0.0113437	-0.00441141	0.00222885	-0.0160025	-0.0248611	-0.000318109	0.0296289	0.0264754	0.0555824	0.0343751	-0.0808859
MST1P9	-0.0216553	-0.0134573	-0.0477278	0.0321959	-0.0374428	-0.0190987	-0.00408142	-0.0250496	0.00682516	0.0285893	0.0375419	-0.0103042	-0.0671912	-0.0540665
CD163	-0.0216534	0.0322897	0.0332792	-0.0184753	0.0143465	0.0633126	-0.0230531	-0.0277211	0.040779	-0.0335805	-0.0128015	0.00269234	-0.0154968	0.0292357
PLA2G10	-0.0211302	-0.0604431	-0.0442962	-0.0289058	-0.0460538	-0.0243026	0.0293236	-0.0038825	0.00542492	0.0335058	-0.0171663	-0.0317699	-0.0138578	0.0267188
GJB1	-0.0210027	-0.0475365	-0.0673964	-0.0209714	-0.00177363	-0.0501682	-0.0804093	-0.0410806	0.0382192	0.0738611	0.0140947	0.015727	0.00709182	-0.051161
MUC1	-0.0208236	-0.0139488	-0.0526513	-0.0290807	-0.0596814	-0.0124656	0.0178395	0.00448238	-0.0210113	0.00846635	-0.0153322	0.0308497	-0.037562	0.0349303
APOD	-0.0206344	-0.00551215	-0.0412259	-0.00633444	0.0185675	-0.0398997	0.0546168	-0.0170976	0.0414712	0.0219135	0.0316417	0.0304867	-0.0162225	0.0492053
DUOX2	-0.0203001	-0.0241087	-0.0082871	-0.0616847	0.0134189	-0.0268882	-0.0389914	0.0233363	0.0094036	0.0443766	-0.0243762	-0.068686	-0.00710436	-0.00754531
GSTT1	-0.0201131	0.00352858	-0.00452845	0.00536565	-0.0205696	-0.0049401	0.00751465	0.000960293	-0.00626962	-0.0172191	0.0055389	-0.00853147	0.0241136	0.00856121
FXYD3	-0.0201049	-0.050903	-0.00402122	-0.0804952	-0.00793739	-0.0397708	-0.00131835	0.0126383	-0.0344535	-0.00498769	-0.0151255	0.0297989	-0.0125251	0.0593792
C5	-0.0200787	-0.0524782	-0.0167669	0.0194178	0.0310291	0.0149946	-0.0608997	-0.0128032	0.000161963	0.0138203	0.00278206	0.0302079	-0.00886992	-0.0308215
PTPRN2	-0.0199323	-0.0294326	-0.000502903	-0.0348368	0.0525886	-0.0014457	-0.0380352	0.00513392	0.0220593	0.0158598	-0.0180595	-0.00765464	-0.000180847	0.000417497
CLDN2	-0.0196474	-0.0403664	-0.0758571	-0.0203681	0.0442803	-0.032999	-0.0787399	-0.0521513	0.0625893	0.0848665	-0.0806556	-0.0194679	-0.0204127	-0.020902
HHLA2	-0.0196105	0.0496329	-0.059379	-0.0425213	-0.0121556	-0.0384084	-0.0199667	0.00495281	0.0367489	0.00502109	0.0894537	-0.0589758	-0.0288925	-0.0469318
ALDH1A2	-0.0195222	-0.00264047	0.0120138	0.0126812	0.066863	0.0140491	-0.00259439	-0.000728347	0.0234021	-0.00445355	0.0192333	0.0481837	0.020949	0.0548875
SHISA2	-0.0194853	-0.00875008	-0.0309582	0.020204	0.0696958	0.0069255	-0.0340538	0.00975309	-0.00578162	0.0218231	-0.0437236	0.0313913	0.0712189	0.0210422
TFPI	-0.0193934	0.00706719	-0.00641797	-0.0369328	-0.00259127	0.0256965	-0.060529	-0.00229115	-0.0258141	-0.00232916	-0.0146258	0.0780011	0.0110723	-0.0254344
F13A1	-0.0192636	0.0369289	-0.0015681	-0.0162436	0.00831741	0.057537	-0.00678506	-0.0297315	0.0700718	0.0133181	-0.00908401	-0.00263147	0.0205094	-0.0120256
GPR98	-0.0189747	-0.0509186	-0.0222792	0.0453776	0.018656	0.00935994	0.00680126	0.0141545	0.000777187	0.00441629	0.00743004	-0.00854066	-0.00308937	-0.00265798
FCGBP	-0.0187715	0.0508484	-0.0814283	-0.0176223	0.0193413	-0.0314396	-0.00888352	0.00813312	0.0381714	0.0196971	-0.018275	0.0118485	0.0450012	-0.00462517
NR4A2	-0.018693	-0.0373602	0.013005	-0.0222013	-0.025171	0.0389862	0.00900378	0.00741967	-0.0440533	0.0143006	-0.00333708	0.0377865	-0.0196197	-0.0490268
CAPN8	-0.0185201	-0.00465895	-0.07576	-0.0334987	-0.0237878	-0.0138952	-0.0197739	0.0172146	-0.0291225	0.0174136	0.0119865	0.0323453	-0.0103653	0.0299442
SLC5A1	-0.0184359	0.0115425	-0.0269347	-0.0203761	0.0825259	-0.0200915	-0.0532661	0.015863	-0.0146908	0.0107798	0.0306995	0.0165176	0.0706364	0.0210566
DPP4	-0.0179899	0.0515217	-0.0745978	0.0261306	-0.0316132	0.027487	-0.0584369	-0.0188695	0.0275945	0.0110444	0.0624981	-0.0236539	0.0227555	-0.0551575
ANPEP	-0.0178741	0.044154	0.0135402	-0.00773756	0.0147664	-0.00185976	0.013845	0.00283194	-0.00475212	-0.0189426	-0.00980216	0.0461973	0.0139685	-0.00464976
KIAA1324	-0.0178625	-0.0769525	-0.0590242	0.0309828	0.0671752	-0.0247115	0.00631685	0.0261807	0.002478	-0.0322874	-0.00589997	0.0122616	-0.0020494	0.012319
B3GNT7	-0.0178198	0.0321924	-0.0333604	0.00559298	0.0127373	-0.00475708	0.0128276	0.0370697	-0.02778	-0.00311203	0.0483268	0.0146705	-0.0139536	0.0764195
CEACAM6	-0.0173659	-0.00339431	-0.0921393	-0.0363202	-0.00982278	-0.00300994	0.020305	0.000458805	-0.0223853	0.00634578	0.0926112	0.0428679	-0.0368155	0.0941149
AZGP1	-0.0173412	0.0256608	-0.0229731	-0.0575501	0.00395471	-0.0339196	-0.0663349	-0.0123166	0.024419	-0.0659917	0.0449025	0.0935915	0.0786525	-0.0084042
GSTA1	-0.0172466	-0.0783751	-0.0204842	-0.0276564	0.0439044	-0.0625527	0.0352925	0.000140225	0.061892	-0.0620626	0.0369906	-0.0231782	0.0545274	-0.03641
KLK10	-0.0172018	-0.0326839	0.00820405	-0.0339423	0.0655758	0.0127096	-0.00867434	0.024545	-0.0162614	-0.0115435	0.00628751	-0.0530374	0.0468555	0.0808343
IGJ	-0.0168156	-0.00885406	-0.0273395	-0.0177292	0.0315791	0.0541475	0.00838515	-0.0463075	0.110888	-0.0512224	-0.0712109	0.012739	-0.0919473	0.0042569
PLA2G2A	-0.0166611	-0.0159417	-0.00257269	-0.014989	0.0269892	0.0420962	-0.00908327	-0.0156231	0.0166935	0.000155982	-0.029456	-0.0233484	-0.0463355	0.00560187
SLC44A4	-0.0166341	-0.0317322	-0.0704864	-0.032926	0.0111013	-0.031695	0.015336	0.0197868	-0.0158454	0.0174537	-0.0013446	-0.0206148	-0.00405374	0.0465089
HOXD1	-0.0166015	0.0431104	-0.0586728	0.0246504	-0.0212686	-0.0242103	-0.0279615	0.00327298	0.00871226	0.00591946	0.00384795	0.0361249	-0.00389808	-0.0520706
MFSD4	-0.0161703	0.0547564	-0.0803028	-0.00796444	0.0107614	-0.0316018	0.00470793	0.0282984	-0.0100849	-0.00602049	0.0173534	0.0404428	0.0105869	0.0386161
ORM1	-0.0161639	-0.0458942	-0.0184038	-0.00750785	-0.0668654	0.00277914	0.0102771	-0.037019	0.0397533	-0.0340838	-0.048348	0.0119828	0.0012025	0.014503
FABP3	-0.0160857	0.0397523	-0.016439	0.0057203	-0.0132337	-0.0110607	-0.0133338	-0.0337668	0.0420903	0.000547008	0.0518277	-0.022503	-0.015549	0.0411882
TREM1	-0.0160702	0.00866055	-0.0211526	0.0149958	-0.0166636	0.080871	0.00764811	-0.00817056	-0.0234303	-0.0393907	0.0662468	0.010658	0.0721224	0.0592683
XIST	-0.0155501	0.0532479	-0.0676021	0.0301949	0.113876	-0.0489972	0.0073251	-0.329535	-0.251383	-0.0181901	-0.0863396	-0.0567105	0.00349381	-0.0386268
RND1	-0.0155324	-0.0486579	-0.0149757	-0.0092891	-0.0300077	0.0468397	-0.0265232	-0.0157473	-0.00726603	-0.0254386	0.00521683	-0.0109105	0.0210481	0.0258686
ALDH3A1	-0.0153475	-0.0816899	0.0133069	-0.0847767	-0.0460313	-0.0853765	0.0903281	-0.0396361	0.0487739	-0.00566546	-0.00519789	0.015676	0.0551793	-0.016498
LGALS4	-0.015319	-0.0380427	-0.0413078	-0.0826803	0.0395025	-0.0737386	-0.136173	-0.00371345	0.0109034	0.0954727	0.000563954	-0.0240354	-0.0613418	0.0243787
SEMA3E	-0.0152459	-0.032117	-0.000826899	0.0158658	0.0435925	-0.00234003	-0.00527018	0.0114433	-0.00232251	0.00266435	0.0521196	-6.18068e-07	0.0361242	0.03074
ANXA1	-0.0152141	0.0587845	0.0160737	-0.0518379	-0.0375271	0.00728249	-0.00431689	0.00445923	-0.00659796	-0.0152705	0.0279258	-0.0191624	0.0204981	-0.0132097
SLC16A4	-0.0151646	-0.0329368	-0.0170989	-0.036871	-0.0533557	0.00788542	0.0239466	-0.0361934	0.00291433	0.0432564	0.0130083	-0.00122684	0.00980314	0.0149589
KIT	-0.0151594	-0.0669112	-0.0168888	0.0439364	0.00691309	0.0612592	0.0366568	-0.0105346	-0.00712316	0.0188911	-0.0140704	-0.0139749	-0.0125668	0.00394843
ADH1C	-0.0148412	-0.0382053	-0.0183866	-0.0388659	0.0221893	-0.0898973	0.0211611	-0.0226799	0.051624	-0.0167824	-0.000303068	0.0330107	0.030975	0.000961764
PHACTR3	-0.014744	-0.0181413	-0.017652	-0.00892592	0.0132287	0.0353437	0.0182778	0.0157253	-0.00899957	0.0272562	0.00583948	-0.0380734	0.00879966	0.0321802
CREB3L1	-0.0147316	-0.0351652	-0.0465942	-0.0248276	0.0337125	0.00412357	-0.035703	0.0125003	-0.0111262	0.0353842	-0.0686727	0.0103784	0.0207058	0.0863776
CLIC6	-0.0147055	-0.0232173	-0.0871634	0.0369326	0.0510152	-0.00666284	0.0560491	0.0193329	-1.74629e-05	-0.0036948	0.0182746	0.0170432	-0.0239428	0.0529627
CACNG4	-0.0146579	0.0366189	0.0284927	-0.0129265	0.027375	-0.01675	0.0682417	-0.00822241	-0.0100523	0.0225401	0.105144	-0.0165943	-0.0117044	0.0375836
SLC6A14	-0.0145055	0.00595266	-0.0206384	-0.0677226	-0.0302578	0.0757494	-0.0251779	0.00738632	-0.0377909	0.00223303	0.00452503	0.0226212	0.00438678	-0.0101877
ADRA2A	-0.0142226	-0.0202672	-0.0442435	-0.00156626	0.0473157	-0.000512923	-0.0253005	-0.0171848	0.0400602	0.0116773	-8.95589e-05	-0.0313338	-0.00521415	-0.0152792
CD1A	-0.0140955	0.0383008	-0.0576728	-0.013581	-0.0192877	-0.00117652	-0.00729351	-0.0133992	0.0340616	-0.00558882	-0.0368085	0.0157246	0.0562518	-0.0122888
PCP4L1	-0.0140507	0.00772535	-0.0648153	0.0368464	0.000454754	0.00142512	0.0267985	0.00334894	-0.0125491	-0.0461553	0.0229749	0.035266	-0.00351714	0.0451226
C8orf4	-0.0134957	-0.0538243	-0.0283625	-0.0042178	-0.0217409	0.0604701	-0.00441226	0.00146998	-0.0266626	-0.00881893	-0.018567	0.00980955	0.0309661	0.0121301
IYD	-0.01329	-0.0430406	-0.0324789	-0.00515103	0.00602098	-0.0378688	-0.018271	-0.0168309	0.0212948	0.0539454	0.0470889	-0.0211549	-0.0481986	0.0503097
CAPN6	-0.0132567	-0.0299997	-0.0118977	-0.0165754	0.0153432	-0.0142167	-0.00679188	-0.0160371	0.00675263	0.0612659	-0.0363716	-0.0274267	0.0155446	-0.0153297
BAALC	-0.0127629	-0.0408414	0.00416308	0.0258309	0.0623348	0.0506126	-0.0055817	0.00807149	-0.00129455	-0.0227531	0.0204152	-0.0130978	0.0620181	0.0244939
TFCP2L1	-0.0126777	-0.0557012	-0.03839	0.0254783	-0.00366483	0.0190965	0.00562921	0.0101567	-0.00896209	0.0320637	-0.0250778	-0.0240268	0.00469479	-0.012517
FOXJ1	-0.012244	0.0149338	-0.0342065	-0.00249747	0.0555442	-0.0476413	0.0347713	0.0264998	-0.00228028	-0.0259258	0.0385977	-0.00867551	-0.0258245	-0.0320493
SLC1A7	-0.0121929	0.053232	-0.075428	0.035695	0.00200291	-0.00982139	0.00582906	-0.00756697	0.0132516	0.00950294	0.0730425	0.0222611	-0.0336828	-0.0121808
BMP6	-0.0120406	-0.0624073	0.0165141	0.0172369	0.0317575	0.0576164	0.0134625	-0.00980386	0.00699374	0.0252408	-0.0110358	-0.00282747	0.00364126	-0.00176115
CCL21	-0.0117189	0.00710951	0.023731	-0.0405001	0.013976	0.0713882	0.0292338	-0.0279763	0.0176788	-0.0154285	-0.0338071	-0.0238381	-0.0405222	-0.00480422
ELFN2	-0.0115632	0.0390011	-0.0388194	0.00151065	-0.0178971	0.011123	0.0118066	0.0107363	-0.00908484	0.0311695	0.00979757	-0.0378873	-0.0178984	-0.0146083
HABP2	-0.0115335	-0.009559	-0.0994593	0.0123389	0.0416848	-0.0123062	-0.0777098	-0.0235262	0.0342314	0.0332707	-0.000651206	0.0338731	0.0377241	-0.0473785
KRT5	-0.0112282	0.0210281	0.00636928	-0.0731138	0.0731987	-0.0128571	0.0791662	0.03179	-0.0120381	-0.027345	-0.00385242	-0.044333	0.026133	-0.109194
PPARGC1A	-0.0112105	-0.0645835	0.0318157	1.71431e-05	0.0217672	0.0137764	0.0116845	-0.0116297	-0.0206519	0.0139611	-0.0066485	0.0288734	0.016322	-0.0273998
F3	-0.0110063	-0.0154225	0.0118526	-0.037101	-0.0289041	0.0579448	0.0473902	0.0251211	-0.0479035	0.0202681	-0.0203352	-0.0549752	0.0255118	-0.00158158
GSTA2	-0.0109149	-0.0404284	-0.007581	-0.00929482	0.0482678	-0.0303715	0.0183367	0.00697507	0.045542	-0.0703553	0.0456289	-0.00900701	0.0262587	-0.0456699
ABCA13	-0.0108906	0.0124665	-0.0314856	-0.0248998	0.063243	-0.0477034	0.0315736	0.0257388	-0.004644	-0.022594	0.0239865	0.0260428	0.00900072	-0.0812701
ORM2	-0.010614	-0.0428944	-0.0196583	-0.00272946	-0.0569301	-0.00987987	0.00962047	-0.0264892	0.0383635	-0.0232624	-0.039284	-0.00354661	0.00433587	0.0149312
PEG10	-0.0104995	0.0418272	0.0376635	0.0575645	0.0398992	0.00393003	0.00182993	0.0342639	-0.0168273	-0.0168418	0.0955258	-0.0429553	-0.0241924	0.0192826
AREG	-0.0104392	0.0511872	0.00633309	-0.0441154	-0.0596608	0.0480037	-0.0339736	0.00566563	-0.00400365	-0.00905173	0.0507131	-0.0440173	0.00518192	-0.0658469
PON3	-0.0104331	0.0163811	-0.0355155	0.00975329	-0.0606926	0.00736091	-0.00657024	-0.00251146	-0.00602511	-0.0244464	0.050188	0.0432968	-0.0233232	-0.0168012
TSPAN11	-0.0102598	-0.0504279	-0.030646	0.0195831	0.0316308	0.068114	0.0625546	-0.00133535	-0.00135199	0.00547559	-0.0240022	-0.0409376	0.0515615	0.0044468
SYT8	-0.0101431	0.0224893	-0.0159046	-0.05898	0.00928578	-0.031298	0.0292859	0.0316918	-0.00773544	0.0338654	0.00772511	-0.0282928	-0.0235401	0.0223393
FOXQ1	-0.00946098	0.0369083	-0.0411968	-0.0517203	-0.049834	-0.0147655	0.00331968	-0.0054154	-0.0145298	0.0638705	-0.00648458	-0.0127805	-0.00597737	-0.0483109
IFI27	-0.00914064	0.0306906	-0.00987762	-0.0266021	0.00599755	-0.00401879	-0.0500424	-0.0117713	0.0123245	-0.0372342	0.0184146	-0.0449652	0.00108086	0.049864
NOTUM	-0.00908206	-0.035153	0.0117823	0.0271843	0.00411968	-0.00895968	0.036947	-0.0101474	0.0330924	0.0425048	-0.00567746	-0.0192419	0.00371503	0.0287931
GDF15	-0.00903838	-0.0174234	-0.0564483	0.0108832	0.0148523	-0.0456847	-0.00467628	-0.0109431	0.0105242	0.0141302	0.0128935	0.0157757	0.00200105	0.0521015
ERN2	-0.0089295	-0.0489547	-0.0535733	-0.0950045	0.00999304	-0.0546553	0.0101656	0.0375942	-0.0147389	0.0207312	-0.0602946	-0.00157852	-0.013495	0.0218661
DACT2	-0.00879351	-0.068484	-0.00730042	0.0262467	0.0445722	-0.0124783	-0.0169673	-0.0239126	-0.00551145	0.0326304	-0.0169876	0.0121416	-0.027391	-0.0190869
CST6	-0.00878102	0.0639131	0.00546916	-0.0195496	-0.0111719	0.0124839	0.0315882	0.00557486	-0.0220088	-0.0170402	0.0767983	-0.0296738	-0.0181447	0.058044
TSPAN1	-0.00866316	-0.028789	-0.0330981	-0.100298	0.0305228	-0.0294598	0.0445738	0.0435919	-0.0381958	-0.00898597	-0.0290853	-0.0333734	0.0238242	0.0236608
WFDC2	-0.00861493	-0.014061	-0.0814847	-0.00108476	0.00136592	-0.0325432	0.0482053	0.013097	0.0216395	-0.0438509	-0.0464619	0.0174648	0.0406368	0.0373397
MUC21	-0.00859578	0.0668611	-0.111095	0.0135577	-0.0885372	-0.0071369	0.0554095	0.00250672	-0.0157136	-0.0233626	0.083124	-0.0152997	-0.0314902	0.0160903
ERAP2	-0.00841043	0.0164235	0.00291991	-0.0235486	0.00138752	0.0177881	-0.0123986	-0.0245483	0.0225328	-0.0183832	-0.0236846	-0.0220789	-0.00966204	-0.0271786
KLK7	-0.00835211	0.00294899	0.0222625	-0.0505695	0.0213604	-0.0186994	-0.0120349	-0.0212111	-0.000123051	0.0252007	0.0290481	-0.0421798	0.0129204	0.0530352
THBS4	-0.00833308	0.0332105	-0.0346534	0.0230439	0.0147015	0.00498205	-0.00834366	-0.00348702	0.0270359	0.00184999	-0.00686113	0.0133683	0.0180818	-0.0356484
DNAH11	-0.00815219	0.0332688	-0.0174435	-0.00385177	0.0294678	-0.0210978	0.0369212	0.0465068	-0.0308039	-0.0239551	0.0105534	0.039898	-0.0184481	-0.0566794
TSPAN8	-0.00779753	-0.0737487	-0.0362059	-0.0934626	0.0264975	-0.0388948	-0.0715724	-0.0224071	0.0138047	0.0429532	0.000680807	0.0190478	0.0475508	-0.0118363
AKAP12	-0.00770218	-0.0134061	0.0598912	-0.03509	0.0332394	0.0540981	-0.0044523	-0.0110559	-0.0335775	0.0577404	0.00470732	0.0632481	-0.0195948	-0.0323485
TP63	-0.00764374	0.0377086	-0.00609939	-0.0390584	0.0331577	-0.0217268	0.0399345	0.031416	-0.00301966	-0.00808095	-0.0225008	0.0164863	0.0516962	-0.0677175
DBC1	-0.00751552	0.050181	-0.0303459	0.0010455	-0.0193906	0.00928075	-0.00754315	0.0107203	0.0117539	-0.0119564	0.0542072	0.00610795	0.044308	-0.0405742
RPS28	-0.00716469	0.00421061	-0.0138105	-0.0146101	-0.00254013	-0.00239029	-0.00222487	0.0157486	0.00255911	0.00114471	-0.00831046	0.0077764	-0.00442946	-0.0355879
GLB1L3	-0.00713008	0.0561224	-0.0762084	0.0166177	-0.00728029	-0.0450036	0.0094418	0.00255135	-0.000929155	-0.0164925	0.0134922	0.105407	-0.00310655	-0.0259716
PTGS2	-0.00687469	0.0055052	-0.00271325	-0.0131423	0.0367682	0.076331	0.0162568	0.0441067	-0.0657847	0.0329411	0.0342922	0.085729	0.0559746	0.0176056
HPN	-0.00685351	-0.0337815	-0.043009	0.0189732	-0.0394502	-0.00203875	0.0052599	-0.0235113	-0.0136916	-0.00226464	0.0367647	0.0115212	-0.0284731	0.0177495
BCAT1	-0.00680067	0.0326581	-0.00305131	0.00905619	-0.019901	0.0328608	0.000563627	-0.00586986	0.0301478	0.0289231	-3.45063e-05	-0.0327341	-0.00336219	-0.0117871
CTNND2	-0.00673573	-0.0474986	0.00222059	0.0478641	0.0709253	0.0405367	-0.0463787	-0.000405161	-0.00833506	0.00931107	0.0249674	-0.0228067	0.0466391	-0.0058044
TMPRSS3	-0.00670449	-0.0117083	0.00291138	-0.0536542	0.0439166	-0.0343144	-0.0222473	0.00546128	-0.00804283	0.0213156	-0.0593384	0.0117346	0.000891014	0.0321274
CCL19	-0.00668086	0.019969	-0.0305161	-0.0305044	0.0258465	0.0147449	0.0101916	-0.0583631	0.0871019	-0.0518598	-0.0324653	-0.0163069	-0.119273	-0.035676
MS4A1	-0.00667907	0.00485851	-0.0297445	-0.0206942	0.0345335	0.0198393	0.00779473	-0.0456402	0.0693407	-0.0575488	-0.0557	-0.0274371	-0.121297	-0.0491272
CAPN13	-0.00637757	-0.0168045	-0.0523077	-0.0116812	0.0655588	-0.0252294	0.0234605	0.0200894	-0.0232709	-0.0301706	0.00146596	0.082631	0.0434183	0.0407062
GABRB3	-0.00567739	-0.0263188	0.0021211	-0.038775	-0.00311894	0.00639433	-0.00449399	-0.0261224	-0.00463921	0.0160612	-0.00746244	0.00754981	0.00557521	-0.0563327
FGG	-0.00559798	-0.129952	0.0107707	-0.0226287	-0.0428821	0.153727	-0.0965329	-0.00788106	-0.0756292	-0.075374	0.111958	0.125357	-0.0711241	-0.0593082
TSIX	-0.00514591	0.00751297	-0.0153734	0.00876953	0.0144537	-0.0401041	-0.000350889	-0.0961181	-0.0807012	-0.0260139	-0.00157261	-0.018295	0.0162423	0.00448853
RPS27	-0.00492292	-0.00237132	0.00403174	0.0173994	-0.0206002	0.00231212	-4.37261e-05	-0.0015144	-0.000494061	0.00115665	-0.0208699	-0.00461626	0.0178975	0.00350801
PTPRZ1	-0.00491725	0.0102145	-0.0297282	-0.00486787	0.0731171	-0.0354413	0.017389	0.0453625	0.00282906	0.00162207	-0.0095384	0.0356512	-0.0266967	0.00948112
PDZK1IP1	-0.00491634	0.0106183	-0.0461438	-0.0612595	-0.0297239	0.00577685	-0.0249538	-0.016236	-0.00620551	-0.0413468	-0.0215142	0.0289217	0.0476804	0.0698184
GSTM1	-0.00484116	-0.00396742	0.000900193	-0.00748975	0.00446975	-0.0138051	-0.010648	-0.0140714	0.00907558	-0.00283184	-0.00642391	0.0240542	-0.0142047	0.0131016
S100A14	-0.00473091	-0.000338004	-0.0206791	-0.0498402	-0.0561694	-0.0113309	0.00450204	-0.000340302	-0.0297778	0.000557376	0.00964768	-0.0133103	0.00645654	0.0438662
GPR110	-0.00464912	0.104179	-0.0615108	-0.0361193	-0.0203574	-0.0404342	-0.00988806	0.02302	-0.00500827	-0.0540937	0.0765984	0.0307503	-0.0194159	0.0192221
FAM3B	-0.00461812	-0.0364633	-0.0402934	0.0230679	0.0228894	-0.0210439	-0.00889947	-0.0222438	-0.00279753	-0.00690697	0.0273126	-0.00532278	0.005372	0.0269129
SERPINA3	-0.00459246	-0.028195	0.00595663	-0.103815	0.0187203	0.0408579	-0.0329054	-0.0505835	0.0210145	-0.0182723	-0.03949	0.00619387	0.084011	-0.0205522
IFI44L	-0.00410571	0.0476943	0.00112956	-0.0220009	0.0110004	-0.0173016	-0.0320695	0.0038342	0.0121016	-0.0290473	-0.00832007	0.0109568	-0.020509	-0.00764927
SLC7A2	-0.0037394	-0.099826	0.00423581	0.00719266	-0.00496078	0.0711975	0.0128266	-0.0065583	-0.0368419	0.0345106	-0.0292012	0.0394528	-0.0168823	-0.0943669
CHI3L1	-0.00364427	0.0366322	-0.0334742	-0.0336669	-0.0295901	0.0408729	-0.0298595	-0.0170965	0.0499406	-0.0538802	-0.0743699	0.0255055	0.0281737	0.0102157
ARSE	-0.00319023	-0.0373653	-0.0590501	-0.0101322	-0.0388803	0.00329222	-0.0641121	-0.061198	0.0128593	0.0510504	0.0427234	-0.00509733	0.00183529	-0.0791545
C19orf33	-0.00316848	0.00914745	0.000700994	-0.0679225	-0.0766505	-0.00880283	0.0245358	0.00545389	-0.0496952	0.0091677	0.0161773	-0.0232992	-0.0358437	0.0619414
S100A8	-0.00271201	0.0174163	0.05089	-0.0479341	-0.00266466	0.0352805	0.0132769	-0.0239777	-0.0182571	-0.0928148	-0.0127869	0.086922	0.029534	0.0661252
CXCL1	-0.00257201	0.00933866	0.00217212	-0.0352353	0.0345454	0.0408419	0.0202554	0.0139833	-0.0079457	-0.050289	-0.0205117	0.014574	0.0583556	0.0196253
UTY	-0.002568	-0.0368918	0.0227736	-0.0136749	-0.0414814	0.024381	-0.00677875	0.166879	0.13274	0.0206858	0.0266997	0.0302281	-0.00744079	-0.00111807
IGF2	-0.00242801	0.0290599	0.00121712	0.00336712	0.0588597	0.00148233	0.0720851	0.00849354	-0.00288071	0.123481	0.0417164	0.00145095	0.0178128	0.0313027
ST6GALNAC1	-0.00223414	-0.0369085	-0.0764651	-0.0272188	0.0312604	-0.0434562	0.029672	0.0290212	-0.0247345	0.0336857	-0.0049148	0.0279455	-0.0392102	0.0749268
GFRA3	-0.00213364	-0.0472158	-0.0628094	0.0685845	0.0491352	0.00346967	-0.00174315	-0.0266824	0.0331014	-0.000221435	-0.00978417	0.0024333	-0.00371861	0.031255
NLRP2	-0.0018384	0.00954347	-0.00344166	-0.0116826	0.0217228	-0.0190513	-0.00519157	-0.030056	-0.0290457	-0.00263912	0.0254652	-0.0152304	-0.0322398	0.00971501
SLITRK6	-0.00175159	0.0212974	-0.0248375	-0.0313841	0.0382826	-0.00611201	0.026352	0.0499136	-0.0422663	-0.000161135	-0.0200832	0.01451	0.104021	0.00596917
GABRP	-0.00167637	-0.00190041	-0.00743893	-0.0704831	0.0737546	-0.0546455	-0.000920581	0.0189861	0.0198811	0.00311732	-0.0132744	-0.0455544	-0.0200075	0.0022889
ENPP3	-0.00161686	0.0144618	-0.0532234	0.0101361	0.0208331	-0.0111384	-0.00254686	-0.00216134	0.0121596	-0.020924	0.0273485	0.0556776	0.0645254	0.00857223
TM4SF4	-0.00146323	-0.0313385	-0.0383293	-0.0723678	-0.00428891	-0.031782	-0.0915653	-0.00930586	0.0265646	0.0947389	0.0374683	-0.0440036	-0.0267222	-0.0257271
PROM1	-0.00143413	-0.0141701	-0.0374161	-0.0235933	0.128559	-0.0573736	0.00569188	0.0296006	0.0156909	-0.0194367	0.0804267	0.00738656	0.00949443	-0.0499849
TRIM29	-0.00121526	0.00279704	0.0249576	-0.132976	0.0250355	-0.0254556	0.0394863	0.0165388	-0.0395789	0.0400645	-0.0130006	0.00888651	-0.017759	-0.0451418
VSIG1	-0.00112067	0.0450448	-0.0734897	-0.0566218	-0.0156754	0.024114	-0.0969742	0.0418499	0.00343361	0.0266195	0.00540418	-0.112965	0.0329363	0.0075071
USP9Y	-0.0010632	-0.0438961	0.024464	-0.0162128	-0.0526754	0.0276857	-7.05666e-05	0.188433	0.146821	0.0228555	0.0337416	0.0410573	-0.00800638	-0.0157079
C10orf81	-0.000735114	-0.00292174	-0.0475484	-0.0166031	0.0886438	-0.0306692	0.050348	0.0346695	0.0144292	-0.0909822	0.039931	-0.017846	0.00759528	0.00120458
MMP7	-0.000557677	0.0475168	-0.040666	-0.0736414	0.0215762	-0.0142063	-0.012139	-0.0293461	0.0605621	-0.00592632	0.00143618	0.0197784	-0.00193229	0.0178108
CR2	-0.000413815	-0.00170681	-0.0435003	-0.00547845	0.0372841	0.00583029	0.0113828	-0.0458402	0.0495012	-0.0248642	-0.0225343	-0.00647897	-0.0778833	-0.05613
RASD1	-0.000406015	-0.0679371	-0.0374167	0.0115657	-0.0296828	0.0473287	0.0526227	-0.0239206	-0.0283095	-0.022603	-0.003922	0.0299271	0.032846	-0.0148302
CXCL14	-0.000205207	0.0338355	-0.105405	-0.025653	-0.00456923	0.00656057	0.00175665	-0.050899	0.0726961	0.0226864	-0.0208642	-0.0298976	-0.0178903	0.0145657
IL1F7	0.000122199	0.0423899	-0.0683377	0.000350354	-0.0191517	-0.00678743	-0.0405138	-0.0120595	0.00699353	0.0131438	0.042027	-7.85324e-05	0.0107669	-0.0231078
BAMBI	0.000156742	0.00638505	-0.00357003	0.000654617	0.0156091	-0.0221806	-0.0365621	-0.0338327	0.0276939	0.0300442	0.045509	0.0379378	-0.0047586	-0.0851289
ZFY	0.000215717	-0.0348624	0.0248426	-0.0138284	-0.0400638	0.0275678	-0.00801876	0.155562	0.126577	0.0212366	0.0292068	0.035479	-0.00587846	1.5051e-05
DDC	0.000255945	-0.0638891	0.0051395	0.0194279	0.0227177	3.33192e-05	-0.0592423	-0.0217115	0.0420013	-0.00306837	0.0466055	-0.0379323	0.0279237	-0.031325
PRKY	0.000256127	-0.0280379	0.0141425	-0.009774	-0.0261293	0.0193195	-0.000988122	0.135688	0.109657	0.0142165	0.0188328	0.0163272	-0.00958271	-0.00816148
TMPRSS6	0.000349995	-0.00569459	-0.0416484	-0.00279775	-0.0347294	0.0402162	0.0236708	-0.0330457	-0.00367328	0.0205138	0.0410972	-0.0242691	0.0459136	0.00351406
CXCL5	0.000393748	-0.00830861	0.0372873	-0.040391	0.019918	0.0598396	-0.031454	0.000614025	-0.0235869	0.0207639	0.00300102	0.016534	0.0232357	0.0680943
SDK1	0.000545089	-0.0343553	-0.0236765	0.0331382	0.0437286	0.0232657	0.0563057	-0.00108686	0.0341008	0.00478376	-0.0482948	0.00880005	0.0156074	0.00132471
ODZ1	0.000639559	-0.0481155	-0.0109214	0.0306412	0.0186681	0.036968	0.0217109	-0.0112772	-0.00250068	0.0103243	-0.00269048	-0.0316754	0.0118217	-0.0362253
KRT23	0.000810118	0.00782417	-0.00335198	-0.0538684	0.0579691	-0.0384493	0.0108356	0.00349519	3.49183e-06	0.00394198	0.0336176	-0.00550385	0.00452757	0.00328365
DDX3Y	0.000811346	-0.0470438	0.0408733	-0.0171312	-0.0583783	0.0416857	-0.00891373	0.236105	0.187014	0.0283256	0.0477191	0.047307	-0.00827605	-0.00624757
CIT	0.000923183	-0.0474817	-0.0539877	0.0536117	-0.0168782	0.00995483	0.0186426	-0.00186331	-0.0116074	0.0335625	-0.0149478	-0.0311353	-0.01196	-0.0488599
CYorf15B	0.000956994	-0.0347104	0.010774	-0.00778349	-0.036225	0.0164223	-0.0032305	0.130423	0.109128	0.0176931	0.0197163	0.0222947	-0.0129677	-0.0173335
MET	0.00106206	0.0697805	0.00381056	-0.0424946	-0.0522887	-0.0282633	0.00944739	0.0052522	0.00211235	-0.00305021	0.0181797	-0.0241049	-0.00736679	-0.0392724
IGFBP2	0.00134749	-0.0515857	-0.0259688	0.0194954	0.0528807	-0.0174119	0.041876	-0.00211788	0.0374311	-0.00306412	-0.0250379	-0.00314709	0.0959954	0.00811169
PLAT	0.00142476	0.0563378	-0.0400461	-0.0227271	0.0104279	0.0231822	-0.0035508	0.00626366	-0.0127552	0.0570556	0.00183115	0.0319894	0.0637408	0.000294586
BCAS1	0.00162672	-0.0658907	-0.0247188	-0.0831528	0.00738252	-0.0427044	0.0146559	0.0188786	-0.0244763	0.0467896	0.0328594	-0.0100686	-0.0653747	0.0478933
IDO1	0.00171211	0.022827	0.0140296	-0.0178678	0.0392407	0.0107345	-0.0194312	-0.0182064	0.0310076	-0.07525	-0.0440586	-0.00859377	-0.0336807	0.0361466
CYorf15A	0.00174922	-0.0343385	0.0214004	-0.0133423	-0.0399245	0.0219586	-0.00995182	0.140581	0.121145	0.0152311	0.0227905	0.0323278	-0.00525559	-0.00232267
IVL	0.00197244	0.0608546	-0.04134	-0.0189665	-0.0234671	0.00101219	0.0254871	0.00975196	-0.00776814	-0.0201556	0.0513727	-0.0183792	-0.00927628	-0.0157234
EIF1AY	0.00206866	-0.0396354	0.0290507	-0.0175476	-0.0491238	0.0258433	-0.00659687	0.171945	0.139766	0.0135465	0.0315011	0.0381318	-0.00322215	0.000911919
AMBP	0.00221073	-0.0681814	-0.0177482	0.0186983	-0.00302014	-0.0306611	-0.0183801	-0.0479401	0.0472916	-0.00270588	0.0282702	-0.030969	0.0347171	-0.0103599
SCIN	0.00225807	-0.0236231	-0.0516696	0.0249773	0.0344123	0.0349924	-0.0308229	0.0202681	-8.85351e-05	0.021133	0.0263024	-0.0560936	0.0391911	0.0497129
CLDN1	0.00238798	0.0424971	-0.0213867	-0.0448231	0.0158915	-0.017223	0.00361095	0.00487594	-0.00416988	0.0287973	0.00511239	0.026792	0.0167467	-0.0174501
ODC1	0.00239394	-0.0673365	0.00626673	0.0316126	-0.0386139	0.0319374	0.0191498	-0.00916503	-0.00877361	0.0047329	-0.000906182	-0.0471827	0.0307668	-0.031968
ECM1	0.0025571	0.035715	-0.037833	-0.0179613	-0.00425749	0.0276206	-0.0232642	-0.0190227	0.0287815	0.0467411	0.0207653	-0.0294759	0.0238254	0.00905599
KDM5D	0.00281049	-0.051547	0.0297967	-0.0181291	-0.058382	0.0350875	-0.00132274	0.218712	0.17808	0.0281535	0.037221	0.0389588	-0.0185849	-0.0148016
PKP1	0.00288364	-0.0500128	-0.00215212	-0.015668	-0.0235781	0.0372919	0.0928074	0.00184974	0.00401707	0.0231915	-0.0153568	-0.105075	0.0580972	-0.0100025
PLEKHG4B	0.00292681	0.000992398	-0.0258313	0.0408816	0.0426261	-0.00867047	0.0558607	0.0117147	-0.0183916	-0.000723157	0.00870458	-0.00740092	0.0018494	0.00310849
FGFBP1	0.00303464	0.0414398	-0.00122866	-0.0480299	-0.0221633	0.0273911	0.00817754	0.0153455	-0.0119064	-0.0176076	0.0300855	-0.0474021	0.0373065	0.00329422
ACHE	0.00327019	0.00106147	-0.0594035	0.013191	0.022033	0.0117802	-0.0471351	-0.00289403	-0.00577391	0.0105315	0.0195133	-0.0052045	-0.0261267	0.0224477
CHL1	0.00331539	-0.0484688	-0.0286319	-0.0183058	0.0167894	0.0459655	0.0574205	0.00683748	-0.0241032	0.00322977	-0.00313572	0.0884113	0.00190011	-0.0157547
MSMB	0.00351011	-0.0986296	-0.0343555	-0.0307027	0.0479692	0.0338052	0.027489	0.0357792	-0.0664919	-0.053277	0.0410377	-0.0518214	-0.0474991	-0.021364
COL9A2	0.00386097	0.00620881	-0.0444047	0.0190686	0.0310587	-0.0403674	0.0378209	0.0143669	0.00204718	-0.00537417	0.023085	-0.00948656	-0.0454446	0.0358213
SOX9	0.00386703	0.00822628	-0.024644	-0.0504348	0.0556031	-0.0341776	-0.050088	0.0201735	-0.023976	0.0570904	-0.0347715	0.00269576	0.0603274	-0.0165726
ABCA4	0.00406247	0.052588	-0.0519085	0.00229354	-0.0306326	-0.0360781	0.0183848	-0.0308943	0.0276989	-0.0354458	0.0531157	0.0447999	0.0312756	-0.0182167
ALPK3	0.00413837	-0.0130171	0.000279195	0.0244928	0.0308801	0.0211698	0.0221798	0.00368426	-0.0127029	0.0278223	0.0298996	-0.0236913	-0.00807917	0.00846876
CBR1	0.00420875	-0.0563382	-0.00420496	0.00169822	-0.0590946	-0.0246117	0.0586224	-0.0467757	0.030144	-0.0290846	0.0106645	-0.0097632	0.0399701	0.0185552
LOC145837	0.00425374	-0.072625	-0.0348071	0.0547527	0.0330326	-0.00541042	-0.00142522	-0.00597047	0.0272577	-0.013129	0.00465543	-0.0284673	0.0133101	0.00869512
TRNP1	0.00431248	-0.00971882	-0.0115438	-0.0243393	0.0317681	-0.00363093	-0.0540161	-0.00202971	0.000719774	0.0421366	0.0573127	-0.0737577	0.000440367	0.0124291
AKR1C1	0.00451952	-0.136013	0.0469994	-0.0554471	-0.0769661	-0.0650514	0.0822362	-0.132887	0.083067	-0.0593958	0.0726314	0.00410061	0.0928438	-0.0272717
RPS4Y1	0.00465485	-0.0662586	0.044446	-0.0250313	-0.0948489	0.0513135	-0.0132549	0.306404	0.25003	0.0237421	0.0580653	0.0598633	-0.000754387	-0.0010787
FLNC	0.00481441	0.0113372	0.0462181	-0.0366824	0.017498	0.056607	0.0354597	-0.0111572	-0.0120683	0.0548051	0.0278796	-0.0287906	-0.00149083	-0.0217228
NPTX1	0.00486495	-0.00596383	-0.0462036	0.0465923	0.0296337	0.0578801	-0.00809363	-0.00507601	0.00933981	0.0164779	0.00177497	-0.047829	0.0155642	-0.0118872
RPL9	0.00543906	-0.00767446	-0.000771804	-0.00423359	-0.0338466	0.00819233	-0.00844443	-0.00214951	0.00771921	-0.0191602	-0.0130747	-0.00250534	0.0294024	0.0202823
FSTL4	0.00559237	-0.0520008	-0.0291345	0.0182549	-0.0142072	0.056221	0.0261739	-0.0055854	-0.0226819	0.0301686	0.0211573	-0.0136423	-0.0058337	-0.0228427
POF1B	0.00581957	-0.0228476	-0.00464268	-0.0619336	0.00390941	-0.0417047	-0.0312941	-0.007163	0.0172033	0.0309647	0.0199396	-0.010632	-0.0163035	0.0198451
TFF3	0.00590226	-0.0790993	-0.0659038	-0.0085364	0.118159	0.0202289	-0.0336391	0.0545774	-0.00870474	-0.0282571	-0.00700551	-0.0628837	0.0677068	0.0739263
GPAT2	0.00597458	0.00331942	0.000792343	-0.00264249	0.00553554	-0.00542645	0.01532	0.0211775	0.00518296	0.0023501	0.0215906	-0.00160168	-0.0610694	0.0285912
AKR1C3	0.00631811	-0.0917733	0.0240069	-0.0524628	-0.0515893	-0.0694516	0.0174879	-0.0977748	0.0577948	-0.0187946	0.0673487	0.0289284	0.0577472	0.00429189
SEZ6L2	0.00634339	0.0225312	-0.041676	-0.0135641	-0.00640623	-0.0149686	-0.0131774	-0.0072293	0.00847423	0.033535	0.0156557	0.0311625	-0.0141822	-0.00495614
NMNAT2	0.00639948	0.0405501	-0.0439325	-0.00866252	-0.00404769	0.013258	-0.026926	0.0146615	-0.0139074	0.0209089	0.0296993	-0.0157752	-0.0165673	-0.0361383
ABCC3	0.00649083	0.0163814	-0.0593988	-0.0356629	-0.0731871	-0.0428626	0.0209233	-0.0360437	0.0109009	0.0264542	0.0306854	-0.00184196	-0.00512837	-0.0332361
NT5E	0.00686008	0.0505343	-0.0291196	-0.0353508	-0.0150009	0.0107403	-0.0193843	0.00357746	-0.00175437	0.0397999	-0.00840092	-0.000804105	0.0174729	-0.0396281
TMEM59L	0.00689623	-0.0567313	-0.0561989	0.0461747	0.0147328	0.0334832	0.105192	0.0136615	-0.00389582	0.0265048	-0.0386971	-0.0386309	0.0251974	0.0207804
PCSK1N	0.00733084	0.00315805	-0.0328415	0.00815816	0.033579	-0.013249	0.00392051	-0.0234583	-0.000742229	0.00398995	0.041346	-0.00229807	0.00689372	-0.0254815
TOX3	0.0074176	-0.0274974	-0.074148	0.0219608	0.0561515	-0.0186398	-0.0520204	0.0243657	-0.00346624	0.00902732	0.04118	0.0246796	-0.00922418	0.00870738
CRLF1	0.00746285	-0.0787537	-0.0697023	0.0475818	0.030406	0.0563965	0.136261	0.0316055	-0.0113798	0.0317601	-0.0746276	-0.0478884	0.0199028	0.0439413
AGR2	0.00757176	-0.0553643	-0.067227	-0.0571098	-0.00443102	-0.00124518	0.0201346	0.0339746	-0.0385056	-0.00930244	0.00343763	0.063924	-0.0179899	0.0982028
SLC16A9	0.00804108	0.0507226	-0.0491824	0.0106266	-0.0342795	0.0255825	0.0217211	0.0469493	-0.0273388	-0.0193986	0.049501	-0.0290233	-0.00820952	-0.0287816
SERPINE1	0.00837616	0.0172227	0.0334362	-0.0332402	0.0237015	0.0721797	0.0267724	-0.0299174	0.0147659	0.0288392	0.0188253	-0.00609907	0.0139682	0.0214054
ITGA2	0.0085607	0.0540471	-0.0248696	-0.0431015	0.00165326	0.0272711	-0.0328675	0.00631664	-0.00842609	0.0717022	0.00505386	-0.00556148	0.0211159	-0.0758979
SDCBP2	0.00885667	-0.030745	0.00343232	-0.0922674	-0.0261313	-0.0177149	-0.0102608	-0.0152547	-0.00590194	0.0284276	0.00093422	-0.00600894	0.00483297	0.0428585
PSCA	0.00886201	-0.0111838	0.0109704	-0.11654	0.0392964	-0.0477975	0.0166195	0.0360601	-0.0374302	0.00468219	0.0311625	-0.033156	-0.056444	0.0525327
ITGB8	0.00886703	0.0585063	-0.0168828	-0.0303203	0.0691796	-0.0136443	0.00973056	0.037897	-0.0150587	0.0217331	0.0382801	0.00411354	0.0197788	0.0288725
ITGB4	0.00910094	0.0293983	-0.0235351	-0.0878189	-0.0293489	-0.014432	0.0196806	0.0249016	-0.0451107	0.0646616	-0.0193386	0.00883011	-0.0111527	-0.00244786
S100A9	0.00931912	0.0268519	0.0191156	-0.067455	-0.0311758	0.0297633	0.0211237	-0.0382204	-0.0246764	-0.111036	-0.00371147	0.160339	0.0600384	0.0646688
RET	0.00965623	-0.0518662	-0.0120308	0.0434351	0.0600117	0.0402203	-0.00416319	-0.00695379	0.021728	-0.0120974	-0.0282257	-0.0348794	0.040687	-0.0134804
ATHL1	0.00971824	-0.00867868	-0.0452076	0.0196279	-0.0136542	-0.012741	0.0311328	0.00625347	-0.0122857	-0.0160442	0.00170913	-0.0250346	-0.0385448	0.00630578
CNGA3	0.00974275	-0.042567	-0.0449164	0.0398977	0.020915	0.0563564	0.0196206	-0.00122398	-0.00754074	-0.00248974	0.00897795	-0.0564441	0.0233527	0.00113081
VTCN1	0.00993513	0.0182459	-0.019969	-0.0240617	0.0510366	-0.0557184	0.0553422	0.0241419	-0.00939639	0.00355998	0.0511141	0.0258468	-0.0605185	0.0645727
CD79A	0.00993685	-0.000654987	-0.0288796	-0.0162468	0.0458185	0.0482636	0.0256471	-0.0468768	0.0810564	-0.0363961	-0.065227	-0.0103095	-0.116592	-0.0142298
SLC6A3	0.0100171	0.00109175	-0.0328714	0.0411626	0.0345002	0.0173203	0.0223694	-0.016016	-0.0108652	-0.00576782	0.0412084	-0.000133386	-0.00558441	0.020281
VSTM2L	0.0102582	0.0248741	-0.0562692	-0.0171227	0.00845713	0.029239	0.0412282	0.0593732	-0.066218	-0.050442	0.0812205	-0.0182295	-0.0309174	0.0250494
SFRP4	0.0106004	0.0190534	-0.0339458	0.0017598	0.0400287	0.0557877	0.0564676	-0.0547056	0.0651755	0.0768364	0.0268174	0.0492061	-0.00423219	0.0195844
KCNE4	0.010652	-0.0520127	-0.0205138	0.013716	-0.000694013	0.0343942	0.0493279	-0.0454714	0.0423172	0.00311908	-0.0417343	-0.00603413	0.0620724	0.0263245
ATP6V0A4	0.0106782	-0.0279771	-0.00844983	0.0235836	0.020825	-0.00538153	0.0263843	-0.0183577	0.00207537	-0.0141335	0.0803974	0.035775	-0.01888	0.0030824
LAMB3	0.010782	0.00745072	-0.014247	-0.0607259	-0.0316294	0.0235783	-0.00953033	0.00131418	-0.0129802	0.0400127	0.0212266	-0.0367363	0.04313	-0.00960658
DEFB1	0.0108475	-0.039721	0.0113829	-0.0494906	0.0134441	-0.00724606	-0.0182477	-0.0177201	-0.00895414	-0.013317	-0.0166114	0.0285417	0.034442	0.0376646
CD24	0.0109598	-0.0168901	-0.0107524	-0.00637995	0.0512534	-0.0410732	0.0286774	-0.0050106	0.0258075	-0.00136721	0.0288399	0.0239268	-0.0184643	0.0249533
POU2AF1	0.0112739	-0.00890863	-0.0219613	-0.00917093	0.0558202	0.0391132	0.010338	-0.0385414	0.0778153	-0.0242977	-0.0659841	-0.0168618	-0.0989989	-0.0363532
B3GNT6	0.0113179	-0.00445189	-0.0690317	-0.0255998	-0.0445593	0.0510834	-0.0216196	0.048238	-0.0250576	0.00189121	0.0280594	-0.0785473	0.0267483	0.0212095
COL17A1	0.0113937	0.0439467	-0.0583855	-0.103289	-0.0176537	-0.0268933	-0.0282376	0.0110665	0.0108825	0.075188	0.0135695	-0.0916619	0.0348722	-0.0392908
ATP10B	0.0115153	0.00246586	-0.0697826	-0.0387702	0.0218425	-0.0270389	-0.0584456	-0.00366743	0.0143341	-0.0010087	-0.0202556	0.0261113	0.029891	0.0211479
EREG	0.0115393	0.0689988	0.00414145	-0.04951	-0.0409706	0.0485266	-0.0387061	0.0198077	-0.00393639	-0.037754	0.0462908	-0.0474585	0.0293431	-0.0481064
SERPINB3	0.0117757	-0.00871761	0.00753255	-0.0797092	0.0546927	0.00598909	0.0410092	0.0229235	-0.0353705	-0.0368369	-0.00910395	-0.00856443	0.00586878	-0.0998795
NEFH	0.0118653	0.000953458	0.0212757	0.0143915	0.0138888	-0.0115761	0.00951495	-0.0170666	0.0325897	0.0112656	0.0325986	0.00370482	-0.0182927	-0.000107984
TMEM63C	0.012032	0.0278643	-0.0579662	0.0408166	0.0204592	-0.0174068	-0.0134504	-0.0129498	0.0228688	-0.0209962	0.0603423	0.0195653	0.0344861	-0.0394798
TNC	0.0121154	0.0759298	-0.0245247	-0.0232416	0.0293163	0.066355	0.00540227	0.0141774	-0.00306326	-0.00495935	-0.0300955	0.0551022	0.064887	-0.0458732
LAMC2	0.0121351	0.0397936	0.016662	-0.0831789	-0.00513493	0.0265706	0.0111336	0.0106672	-0.0257031	0.0547071	0.0243478	-0.034408	0.00944737	0.0235377
PHGDH	0.0123453	-0.0233504	0.0266897	0.0170692	0.0723641	-0.0186496	0.00692681	-0.00662608	0.00198056	-0.0154526	0.00244524	0.0299788	0.0112155	0.0149942
CMBL	0.0126702	-0.0228939	0.0118988	-0.0180441	-0.0251644	-0.0399202	0.018363	-0.0321628	0.0208377	-0.0166079	0.0349108	0.0350526	0.0292167	0.0155164
KRT15	0.0126982	0.0356185	-0.0460684	-0.0278491	0.0170499	-0.036702	0.0569376	0.0302046	-0.0156864	-0.0054832	0.0327069	-0.0131439	0.0197323	0.0228223
ENO3	0.0127609	-0.0620562	-0.00976261	0.0527569	0.00285388	0.0126127	0.0196633	-0.00295975	0.00898184	-0.00728404	-0.00148392	-0.0482145	0.00350534	-0.00683819
SAA2	0.0129109	0.013162	-0.00507867	-0.0509845	0.0321119	0.0294397	0.0146167	0.00141278	0.0220367	-0.0895523	-0.0101869	-0.00824339	0.0160539	-0.00424514
NRK	0.0130943	0.0285615	-0.012493	0.0196858	-0.0211402	0.0437539	0.0323727	-0.00493837	0.0181363	0.0159985	0.0169319	-0.0491578	0.0155314	-0.0459737
TESC	0.0133319	-0.0955012	-0.0527156	-0.0428686	-0.0183025	0.0198988	-0.0513175	-0.0325422	-0.00381647	0.0751458	-0.041141	0.0197476	-0.0319763	-0.0237502
SPDEF	0.0134124	-0.0306371	-0.0728542	-0.0438829	-0.0170876	0.0116044	0.00987812	0.0229314	-0.0454709	-0.0144956	-0.0316638	0.0370422	-0.00640111	0.0247227
SPTB	0.013463	0.0604302	-0.0534583	0.0390638	-0.0126626	0.0377282	-0.0261447	0.00646868	-0.00414659	-0.027696	0.0947644	-0.042628	0.0292002	-0.083068
AGT	0.0136299	-0.00945177	-0.0274838	0.0231624	0.00694311	0.0273906	-0.00341544	-0.0227049	0.0386825	-0.0183289	0.0933043	0.0104736	0.0253658	-0.0402112
KYNU	0.0137364	-0.0257618	0.0470175	-0.0683836	-0.0368727	0.0221469	0.00173829	-0.0511721	0.00733614	-0.0429286	-0.00686877	0.042852	-0.00419164	0.0105225
CYP4F11	0.0139155	-0.0464188	0.0241578	-0.0572874	-0.0459856	-0.0705662	0.0320654	-0.0584834	0.0408932	-0.0140881	0.02382	0.0261967	0.067934	-0.044084
CFB	0.0139289	0.00285708	-0.0498614	-0.0456489	-0.0100314	0.0267426	-0.0265576	-0.00138714	0.0087019	-0.0528441	-0.0561302	0.00859895	-0.0128919	0.0385919
CPE	0.0140014	-0.0350148	-0.00131951	0.000114997	0.0054219	0.089777	-0.00277228	-0.0066698	-0.0308864	0.0195082	0.0528994	0.0414672	0.0397803	-0.0324835
CA12	0.0141108	-0.0531123	0.0157034	-0.0465932	0.0274279	0.0090748	-0.0263647	-0.0496802	0.0178706	0.0569278	-0.0645494	0.0132131	0.019802	0.0283996
SLC44A5	0.0141359	-0.0368655	-0.0161627	0.00085794	-0.00374082	-0.027117	0.0127641	-0.00303042	-0.00769601	0.0285061	0.0189704	0.0169135	-0.0151692	-0.0121947
MUC20	0.0142136	-0.0137385	-0.0411908	-0.0300212	0.0112726	-0.0606926	0.0259073	-0.00697327	0.00297545	-0.0223881	0.0525865	0.00483395	-0.0136774	0.0698963
SNCG	0.0145102	-0.00200713	0.0108172	-0.0243018	-0.0228825	0.02651	0.0226404	-0.0337919	0.00730851	-0.0177595	0.0723218	-0.0828716	-0.00353278	0.0352201
SOX2	0.0145233	-0.0294839	-0.0211694	0.0185405	0.121285	-0.0476843	0.0106901	0.0719644	0.0128525	-0.0462338	0.00336553	0.0175765	0.0109852	0.0444552
COL12A1	0.0145257	0.0331658	0.0288685	-0.0145088	0.0483162	0.0910806	0.0550106	-0.0141265	0.00799064	0.0965903	0.0184077	0.0380592	0.0475248	0.0303344
UMODL1	0.0149123	-0.0157255	-0.0399479	0.0552676	0.0386317	0.0437402	-0.0127589	0.0221583	-0.00267463	-0.04301	-0.0168794	-0.017845	0.0317756	0.0262803
MIAT	0.0149976	-0.00372755	0.0035246	0.00576161	0.0462735	0.033961	-0.0127125	-0.0277099	0.0542033	-0.0370897	-0.0298671	-0.0380246	-0.0403194	-0.061271
GOLGA7B	0.0150659	-0.00112974	-0.0653067	0.0251136	0.00147993	0.0411376	-0.00997794	0.00971767	-0.00391024	-0.0190458	0.031743	-0.0456349	0.019591	-0.00257375
CXCL9	0.0152975	0.0342468	0.0240278	-0.0141176	0.0206886	0.0248025	-0.0259553	-0.0495997	0.0833153	-0.0794999	-0.0545289	-0.049696	-0.130698	-0.0206787
NCCRP1	0.015554	0.00793536	0.00202501	-0.0441996	0.00204603	-0.0121754	0.0165358	-0.0280407	-0.0271578	0.00332077	0.0182534	0.0518911	-0.0599201	0.00576152
MMP10	0.0156629	0.00818756	-0.0141915	-0.0460724	0.0494225	0.00894346	0.0283288	0.0153599	0.00220882	-0.00329733	-0.00208952	-0.0194737	0.0360821	-0.0406323
TRIM31	0.0158686	-0.0353914	-0.00552099	-0.0667571	-0.0156316	-0.0105861	-0.0459928	-0.00483301	0.00239795	-0.00156702	0.0127259	-0.0191151	-0.0553335	0.00993076
ANKRD22	0.0159002	0.0368607	-0.034646	-0.0483321	-0.00527271	-0.028656	-0.0664164	-0.0252303	0.0355129	-0.00873871	-0.00765488	0.0248745	-0.0281988	-0.0203516
SPINK1	0.0159134	-0.0827288	-0.112116	-0.0400133	0.00281286	0.0068191	-0.108849	-0.0574858	0.0201414	0.0554188	0.0731071	-0.0409506	-0.112072	-0.0289572
CLDN3	0.0159192	-0.00807241	-0.0546619	0.0362778	0.0127453	-0.0246915	0.028864	0.00708382	-0.00455709	-0.022779	0.0887382	0.00193308	-0.0486622	0.055994
SAA1	0.0159246	0.013841	-0.000679224	-0.0551071	0.0303941	0.0315025	0.0182866	-0.00303777	0.0236424	-0.0992708	-0.0117988	-0.00542694	0.0121464	-0.00192185
ADAM6	0.0163421	-0.010327	-0.042155	-0.0207262	0.05839	0.0686776	0.0288266	-0.0513759	0.107822	-0.0320368	-0.0879928	0.00283731	-0.126023	-0.00608296
MUC5B	0.0163565	-0.0757109	-0.0890646	-0.145379	0.0453323	0.0434855	0.000693826	0.0986896	-0.134074	-0.0345314	-0.0863139	0.104943	-0.0695405	-0.0942209
ABP1	0.0163662	-0.063988	-0.0568732	-0.0350684	0.00449522	-0.00651925	-0.0360501	-0.0240717	0.0373382	0.0206856	-0.00105964	-0.112992	0.0402462	0.0283391
EYA2	0.0164393	-0.00344959	0.00260506	-0.00644187	0.105109	-0.0251437	0.0251281	0.0406624	0.00471476	-0.00624446	0.0272322	0.0175808	0.0403509	0.0182926
BHMT2	0.0167293	-0.0227114	0.00264571	0.0182739	-0.0196636	-0.00947298	0.0407953	-0.0424693	0.0431304	-0.0304263	0.0589922	0.0328476	0.0166825	-0.0075958
MGC29506	0.0168085	-0.00886831	-0.0209041	-0.0137316	0.0441483	0.060857	0.0218906	-0.042116	0.0880691	-0.0438558	-0.0678499	-0.00830648	-0.10196	0.00563877
DKK1	0.0168545	0.0092768	0.029984	-0.081821	-0.00420743	-0.00587801	-0.0308729	0.00472165	-0.0302175	0.0444235	0.000911351	0.0746657	-0.0446007	-0.0532456
QPRT	0.0169201	-0.0131217	0.00173775	0.0221161	0.00308057	-0.0207655	0.0141358	-0.0374434	0.0168637	-0.00629444	0.0940519	0.0296716	-0.0684866	0.0456362
MUC4	0.0170715	-0.0464899	-0.0542511	-0.046329	0.020332	0.047804	0.0559571	0.0557463	-0.086275	-0.0319969	-0.010613	-0.0548406	-0.0694284	0.00775164
CXCL10	0.0170905	0.0386674	0.0267129	-0.0153168	0.0123457	0.0224242	-0.0312899	-0.0294064	0.0599102	-0.0764982	-0.0355283	-0.0300418	-0.0734919	0.0175226
F5	0.0171523	-0.0108616	-0.00899915	-0.0539508	0.0537198	0.016198	-0.0641347	-0.00514725	0.0343193	0.0543836	0.0268615	-0.0257836	-0.0216664	0.00638379
PLA2G4A	0.0171736	-0.0477447	-0.0349066	-0.00539832	-0.0111951	0.0421308	0.0266137	0.00956904	-0.028906	0.0174675	-0.00504436	0.0814869	0.00921988	0.0390225
TCN1	0.0173507	0.00299446	-0.0449859	-0.106722	0.0221965	-0.0180287	-0.0853734	0.0360291	-0.00470761	0.05739	0.0167191	0.0131485	0.0433294	0.00995293
LCN2	0.0175202	-0.0385241	-0.0524399	-0.0780503	0.00128732	-0.0142369	-0.00699896	0.00722885	0.00636937	-0.0893313	0.00879686	-0.0279717	-0.0351423	0.0778833
HS6ST2	0.0180054	0.0197905	-0.0667044	0.0315274	-0.0302905	0.00822651	0.0263033	0.0169629	0.00101414	-0.00716867	0.0268619	0.0199459	0.0221317	-0.0371182
SIX1	0.0183139	0.00783251	-0.0546425	0.0235997	0.0454996	-0.0251669	0.0342454	0.0273743	0.00967351	-0.0256724	-0.0150538	0.017502	0.0395476	0.0129318
LY6D	0.0183949	0.0123093	-0.0132615	-0.0527398	-0.0184776	0.00864029	0.0430881	0.0175611	-0.00202874	-0.00781131	0.0259507	-0.0485609	-0.00905621	0.0338845
IL8	0.0187414	0.00816793	0.0147308	-0.0230527	0.0277897	0.0687423	0.00951935	0.00708442	-0.0104364	-0.0376767	0.0189913	0.0149026	0.0732714	0.0740554
HAL	0.0187706	-0.0573226	-0.00498116	-0.0104337	-0.0180663	0.036088	-0.00076461	-0.00745875	-0.041935	-0.00581325	-0.00241063	0.0472473	-0.029552	-0.00647201
CCL20	0.0190997	-0.0197624	-0.02584	-0.0192584	0.011511	0.0767832	-0.0355629	-0.0142572	-0.00385484	-0.0521204	-0.0111872	-0.0097208	0.0538638	0.0597027
CHGB	0.0191072	-0.0381786	-0.0115911	0.0126232	0.076823	0.0321692	-0.0156928	-0.00541203	-0.00413264	0.00971611	0.0653655	0.0367722	0.0412502	-0.0445738
CKMT1B	0.0192006	-0.0458726	-0.0098894	-0.0489908	-0.00180436	-0.0359288	-0.016271	-0.00342598	-0.0139341	0.00488534	-0.0070283	-0.0175905	0.00737595	-0.0138065
WDR72	0.0192705	-0.058439	0.0129112	-0.00651455	0.0336159	-0.0285096	-0.0315083	0.00870662	-0.0172822	0.0347994	0.0431986	0.0105562	-0.037021	0.0170463
HGD	0.0193251	-0.0822564	-0.0120954	-0.0515029	-0.0471444	-0.0346943	-0.026542	-0.05058	0.0360304	-0.0143018	0.0315201	-0.00428945	0.0113828	-0.0102847
UBD	0.0196341	0.0047644	0.00386241	-0.0564281	0.0337797	0.00406299	-0.055591	-0.0485647	0.0789179	-0.0682615	-0.042923	-0.0426159	-0.107411	0.0100399
KRT17	0.0198389	-0.00767464	0.0123335	-0.121153	0.0356143	-0.00883501	0.100842	0.0171176	-0.0298908	0.0553635	-0.0430598	0.0103973	-0.020713	-0.00786156
CXCL13	0.0199061	0.00963297	-0.0219676	-0.025124	0.0261227	0.0326518	0.00989224	-0.0628965	0.0803622	-0.0915257	-0.0690286	-0.0421715	-0.118719	-0.0471842
PCDH7	0.0200177	0.0450323	0.0128985	-0.0490177	0.023341	0.0120351	0.0345463	0.00841927	0.00410882	0.0357348	-0.000594373	0.0351049	0.0181985	-0.00665882
TRPM8	0.0200598	0.00685798	-0.0398939	0.0111433	0.0311348	0.0235976	-0.0344393	-0.00402154	0.0206479	-0.00798062	0.00286233	-0.00203204	0.0877836	0.00618366
HOXC10	0.0202301	-0.0315353	-0.0205491	0.0178366	0.0452927	0.00307929	-0.0293477	-0.0140001	-0.0170423	0.0392813	0.0386683	-0.00139234	-0.0301931	0.0412003
TFPI2	0.020372	0.0626298	-0.0357448	0.0220792	-0.0281519	0.0693887	-0.0455154	-0.0182939	-0.0466589	0.0152721	0.0687355	0.0594073	-0.0336289	-0.103436
CLDN10	0.0208067	-0.0339329	-0.0394121	-0.0295962	0.00465617	0.0527971	0.0153231	0.0165856	-0.0475582	-0.0464118	0.0278424	0.0468176	0.0595114	-0.0166933
KIAA1199	0.0208687	-0.00241659	-0.0182473	-0.0335401	0.0211896	0.0896607	-0.000800739	-0.00615775	0.00791514	0.0794276	-0.000605743	0.0111409	0.0177203	-0.0174797
TF	0.020952	-0.0413883	-0.00206507	0.00169104	0.0782796	0.00775328	-0.0229973	0.0177239	-0.00640538	-0.0540675	0.0493122	0.0496484	-0.0376915	-0.0197619
SRXN1	0.0209827	-0.040096	0.0330203	-0.0213646	-0.0513832	-0.029621	0.0280264	-0.0556435	0.0336687	-0.0231746	0.0477427	0.0105861	0.0495982	-0.00385043
FGA	0.0210245	-0.150815	0.0170594	-0.0380162	-0.0332003	0.1191	-0.0869505	-0.0324205	-0.0728039	-0.0358935	0.0938341	0.143877	-0.0802114	-0.0795119
PCP4	0.0210597	-0.0202173	-0.043923	0.0522831	0.0441461	0.0508328	-0.0185509	-0.00495069	0.0381741	-0.0373449	-0.01015	-0.0346746	0.0321148	0.0157754
SMOC1	0.0213285	-0.0635742	-0.00179818	-0.0260314	0.0159753	0.0298974	-0.00168742	-0.0240712	-0.0252416	0.0647315	-0.020903	0.0144474	-0.00012748	-0.0494902
XDH	0.0214302	0.0322665	-0.0436427	-0.0495076	-0.0116408	-0.00922075	-0.0368772	0.00321877	-0.0201828	-0.00476012	-0.0242613	0.0253042	0.0344715	-0.00664907
PLXNB3	0.0218953	0.0267393	-0.067208	-0.00210113	-0.0170277	0.0213948	0.0267586	0.0168407	-0.0178673	-0.000967421	0.0285241	-0.0652692	0.00834186	0.00920704
CILP	0.0219703	0.0488906	-0.0242707	0.000796699	0.037191	0.0556553	0.0450599	-0.033152	0.0536621	0.0216334	0.0156384	0.0239738	-0.0172825	0.0208071
CDA	0.0220719	0.0315428	0.0101314	-0.0571372	-0.0462819	0.0345472	0.00531853	-0.0380925	0.000544935	-0.0141104	0.0251399	-0.0291151	0.000942987	-0.0131289
SEMA3A	0.0223038	0.0368069	0.00892408	-0.00248093	0.031135	0.0474471	0.00493871	0.0236723	-0.0261835	0.0153767	0.00969467	-0.0117517	-0.0127064	0.0174668
AKR1C2	0.02247	-0.146684	0.0607815	-0.0644946	-0.0898005	-0.06793	0.0898965	-0.138565	0.0702685	-0.0562674	0.0859543	0.0303246	0.0951099	-0.0134577
COMP	0.0227471	0.0387126	-0.0596135	0.00498449	0.019987	0.0411044	0.0905975	-0.039141	0.0612847	0.0741202	0.0497732	0.0433709	-0.028684	0.0261256
UGT1A6	0.0228465	-0.0511405	0.0213874	-0.0775481	0.0123728	-0.0860554	0.0516005	-0.100926	0.0843734	-0.0291667	0.0432386	-0.0229487	0.0994543	-0.0349928
KRT81	0.0228601	0.00753425	0.0153304	-0.0382973	-0.0146757	0.00411318	0.0579305	-0.00772159	-0.0431888	0.0231032	0.00946491	0.0322133	-0.0339543	0.00974721
H19	0.0228978	-0.0268071	0.0319626	0.0316458	0.100191	0.0412246	0.0558264	0.0597382	-0.056872	0.0746577	0.0390892	-0.0358587	-0.0076681	0.0255996
PITX2	0.0229738	-0.0468768	-0.0354479	0.0282956	-0.00459734	0.0480986	-0.00064415	0.0153065	-0.0244414	0.00384284	-0.00338398	-0.0314504	0.0070899	0.00672795
SYT13	0.0230562	-0.0413462	-0.00141289	-0.0497741	0.0586073	0.00871116	-0.0562546	-0.0181372	0.00220575	0.0525139	0.0567797	-0.0644054	0.0469677	-0.0110053
KCNN4	0.0233197	0.0600426	-0.0466402	-0.0547052	-0.0298255	-0.000837996	0.0222883	0.00654593	-0.00406412	0.0147517	0.00188289	-0.0082378	-0.0287301	-0.00566223
ITPKA	0.0236005	0.0333878	-0.0356592	-0.0336303	-0.0616554	0.0373182	-0.0229556	-0.000625944	-0.0102171	0.00324707	0.0447011	-0.0858078	0.0183731	-0.0345251
S100A2	0.0237766	0.0529954	-0.0190575	-0.0408429	-0.0132803	0.0033774	0.0437179	0.0350066	-0.0218219	-0.0358062	-0.022663	-0.0607036	0.0830453	-0.0151272
IL20RB	0.0237864	0.0147634	0.0142675	-0.0501039	-0.0293034	0.00534102	0.005778	-0.00447455	-0.00478332	-0.0222349	-0.0028623	-0.0235166	0.00823655	-0.00234148
HTR3A	0.0238066	-0.00572845	-0.0283257	-0.0241196	-0.00952901	-0.0110262	0.00287443	-0.032735	0.011881	-0.0242954	0.0174454	0.0542743	0.0451134	0.0349035
PKP2	0.0241064	0.0055812	0.0315586	-0.0592815	0.0144245	0.00697607	-0.0257375	0.0236678	-0.0228482	0.0130708	-0.0219219	-0.00590803	-0.0224614	-0.01717
KRT6B	0.0241274	9.94201e-05	0.0259585	-0.101985	-0.009246	0.0149226	0.0250625	0.00791164	-0.0251877	0.0236985	-0.0461173	-0.0104207	0.0338711	-0.0124646
COL1A2	0.0242134	0.0271662	-0.00954442	-0.0119202	0.0361407	0.0861057	0.0478667	-0.0300179	0.0378579	0.0710774	-0.00145753	0.0215622	0.0169972	-0.00108862
LOC84740	0.0242827	0.0338084	-0.0993961	-0.0080242	-0.0530167	0.00050602	-0.0147835	-0.0491834	0.0483797	0.0154221	-0.0122701	-0.0919578	0.0119091	-0.0223868
AKR7A3	0.0243871	-0.0650737	-0.0283376	0.00810166	0.0291023	0.0132628	-0.030082	0.0113735	0.00506598	0.0100604	0.0192117	-0.0981864	0.00379614	0.050932
DUSP4	0.0245847	-0.0682079	0.00308547	-0.0308835	0.00564509	0.0645582	0.00787846	0.00784843	-0.0324598	-0.00450829	-0.022827	-0.0192149	-0.0138263	-0.0041005
TXNRD1	0.0248836	-0.0336615	0.0401556	-0.0225528	-0.0509085	-0.0104156	-0.00992266	-0.0491837	0.0336057	-0.0408828	0.0499548	-0.00631222	0.0418339	-0.0208419
MXRA5	0.0251672	0.026506	-0.00516979	-0.0291069	0.0469099	0.0654972	0.0283274	-0.0325479	0.0374521	0.0822985	-0.00546627	0.0188186	-0.00641261	0.00356088
GJB3	0.0253304	0.0197779	0.0137244	-0.103206	-0.0205749	0.00794669	0.00257172	0.013997	-0.0300743	0.0304315	-0.0122447	-0.054511	-0.00286934	0.00349864
PODXL2	0.0254987	-0.0138466	-0.0403581	0.0377174	0.0133762	-0.0215811	0.0456745	-0.0103455	0.0189318	0.0367933	0.0327291	0.010787	-0.0380995	0.0139311
LOC96610	0.0256463	-0.00602462	-0.027105	-0.0138312	0.0524473	0.0712004	0.0272057	-0.0529551	0.110099	-0.0434567	-0.0779051	0.00100069	-0.117464	0.00734867
PPP1R14D	0.025758	-0.0101103	-0.0665162	0.00710091	0.000276167	0.0337104	-0.0694072	-0.0142348	0.00813223	-0.0162271	0.0541134	-0.0587901	-0.00814163	0.0188847
LGSN	0.0258179	-0.0616738	-0.0300789	0.0246954	-0.0227363	0.0146714	0.0355599	-0.0253499	0.00308215	0.00908665	0.0460825	0.00650144	-0.0893571	0.0102647
ABCA12	0.0258463	0.0139537	-0.0436472	-0.0366691	-0.00923689	0.00384488	-0.022005	-0.00305373	-0.0118746	-0.00787625	0.0517787	0.0270473	0.0156908	-0.00558192
TUBB2B	0.0259458	-0.012718	-0.0147908	0.0500955	0.0832194	0.0264412	-0.0136669	-0.0124331	0.034656	-0.00199366	0.0450922	-0.0478256	0.0375435	-0.0360464
GPR87	0.0259737	0.0614613	-0.00202058	-0.0653343	-0.0200304	-0.0015155	0.0360424	0.00495504	-0.0111607	-0.021553	0.0456539	-0.0241812	0.0238887	-0.00315504
SLC16A14	0.0260419	-0.0780757	-0.00426943	0.0132511	-0.0102642	0.056038	0.0379652	-0.0125906	-0.0342029	-0.0120725	-0.00778288	0.0166693	-0.0141057	0.0213937
NQO1	0.026058	-0.0597067	-0.0115116	-0.0422141	-0.06087	-0.0617469	0.0123735	-0.0623812	0.0562482	-0.034708	0.0479388	-0.0216239	0.0554157	0.0028441
GCNT3	0.0262149	-0.0368745	-0.0601671	-0.0700076	0.00581329	-0.0382369	-0.0940922	-0.029332	-0.0127703	0.0359311	0.059542	0.0584065	0.00847129	-0.000644762
BARX1	0.0267692	-0.0784574	-0.0223312	0.0179264	0.0135275	0.0485117	0.024212	-0.0203041	-0.0252514	0.00873486	-0.0363004	-0.0368513	-0.00746426	-0.0112185
AHNAK2	0.0268262	0.028919	-0.0129207	-0.0680852	-0.032355	0.0416439	0.0269561	0.00855964	-0.0486194	0.0631711	0.018209	-0.0423662	0.0229002	-0.0181081
ETV4	0.0269634	-0.00933634	-0.0731692	0.0210106	-0.00997459	-0.00895966	-0.00702963	-0.00282925	-0.00333474	0.0338174	0.0124171	-0.01676	0.00256135	-0.0300219
MMP13	0.0274002	0.0633324	-0.0650652	-0.0101678	-0.00676425	0.0554314	0.0471149	0.00506319	0.0166298	-0.00499883	0.0462649	-0.0145577	0.062037	-0.0203985
SFRP2	0.0274855	0.0340499	-0.0133016	-0.0206015	0.0423439	0.111131	0.0604907	-0.0253938	0.061973	0.0238933	0.0073846	0.0350374	0.0230442	0.0244289
FNDC1	0.0275578	0.0122305	-0.0151345	-0.00685084	0.0251697	0.0723564	0.0730251	-0.0342516	0.0394113	0.0903299	0.00338873	0.0277239	0.0283504	0.0127775
ANGPTL4	0.027785	0.0178562	-0.00747903	-0.0276822	-0.0157689	0.0693428	0.00276316	0.00594309	-0.0459322	-0.00813825	0.0201247	0.0231797	0.0367988	0.0363612
COL5A1	0.0281115	0.0263745	-0.0184677	-0.0165347	0.0326569	0.0747945	0.0489328	-0.0349838	0.033684	0.078241	-0.00185731	0.0187967	0.00695774	-0.00826158
PLUNC	0.0281853	-0.102165	-0.0748282	-0.0180497	0.0872704	0.127907	0.0866944	0.0755314	-0.0597406	-0.152677	0.0510078	-0.0126748	0.0199758	0.0098941
CDKN2A	0.0281886	0.0177731	0.0154908	0.00373054	-0.0024562	-0.0387848	0.0118834	-0.00881519	0.0272467	-0.0610865	-0.0240714	0.00984998	-0.00996702	0.00831103
DNAJC12	0.0283259	-0.0537927	-0.0538962	0.00872994	0.0261277	0.0292466	-0.0391132	-0.0120727	0.0185047	-0.00442265	0.0541253	-0.00732405	0.0162741	-0.0164358
CST1	0.0285649	0.0136073	-0.0665867	-0.0466832	0.0131092	-0.0123994	0.00889316	-0.0543119	0.0638136	0.0746086	0.00722318	0.00871463	0.0398397	0.00178623
SLC29A4	0.02858	-0.0179848	-0.0291574	0.0511675	0.0271875	-0.0068887	0.0158163	-0.0120545	0.0110867	-0.00270251	0.0663468	-0.0196469	-0.0254324	0.00419901
PTGES	0.0287897	-0.00480937	-0.0181185	-0.0323147	-0.0371552	0.0127215	0.0262082	-0.0083722	-0.0398665	-0.0264696	0.0266985	0.0460293	-0.0532917	0.010115
PPP2R2C	0.0289644	-0.0401973	0.025449	-0.0513609	-0.0259436	-0.0327354	0.0101162	-0.0746651	0.0175739	0.0166249	0.033204	0.0278096	0.0331293	-0.0300659
HOXB9	0.0295893	-0.0174683	-0.00690619	0.00735192	0.0769541	-0.002419	-0.041931	-0.014968	-0.00413403	-0.00186552	0.0317085	0.014713	0.000695505	0.0276051
VIL1	0.0296083	-0.0579946	-0.037988	-0.00019129	0.0553649	0.0160318	-0.122331	0.000982501	0.0475605	0.040396	0.0579054	-0.105812	-0.0288758	0.00960901
LRRC15	0.0296274	0.0432186	-0.0178777	-0.00890613	0.0321684	0.0700178	0.0542987	-0.0449869	0.0563989	0.0638238	0.00438169	0.0423418	0.0117231	0.0225618
MFI2	0.0297102	0.0371452	0.0110143	-0.0423028	-0.00569149	-0.009284	-0.0180434	0.00495457	0.011724	-0.00132637	0.00128149	-0.0666194	0.0243262	-0.00110716
GCLC	0.0297911	-0.0286941	0.039351	-0.0308137	-0.0191004	-0.0327042	0.0408486	-0.0393481	0.0359405	-0.0388326	0.0633403	0.00352653	0.0156626	-0.00665621
HHIPL2	0.0298029	-0.0275793	0.000754442	-0.0288678	-0.0518082	0.037746	0.0193576	-0.038897	-0.00671664	-0.0555363	0.0368616	0.0277536	0.0426407	0.0266838
QPCT	0.0301123	-0.0126031	-0.0218201	0.0135559	0.052551	0.0334579	-0.0485054	-0.0262668	0.0250253	-0.0319254	0.0806759	-0.0276621	0.0447072	0.0383729
SYT7	0.0303623	-0.0423066	-0.0403726	0.0490343	-0.0286544	0.0400232	0.0495378	-0.00840936	-0.0166647	-0.00755116	0.0340543	-0.0483121	-0.0275746	0.00177838
C2CD4A	0.0304345	-0.0213478	-0.0334342	-0.00526764	0.0373004	0.0228672	-0.057054	0.00461056	-0.0152881	-0.0132229	0.00672651	0.0504987	0.0294414	-0.00219376
GPT2	0.0305131	-0.0543362	-0.0359931	0.018734	0.00592129	0.000513708	-0.0180881	0.000434258	-0.000184166	0.0144068	-0.00327226	-0.0102249	-0.0200703	-0.00404488
KRT16	0.0306178	0.0254524	0.00366447	-0.0940704	-0.00869087	-0.000413669	0.0404652	0.00547568	-0.0278865	0.0298393	-0.00436036	0.013023	0.0248156	0.027309
TNS4	0.0306412	0.0091574	0.00584276	-0.11422	0.0117484	0.0124475	0.0255336	0.0198037	-0.0575423	0.0230097	0.00081054	0.0244643	-0.016693	-0.0303395
GPX2	0.0307561	-0.12917	-0.0070066	-0.0893089	-0.0269804	-0.0857448	-0.0231584	-0.107999	0.0821312	0.0175468	0.104393	-0.0363569	0.0553392	-0.0306022
CDH3	0.0308121	0.0749654	-0.0257311	-0.0469185	-0.00137377	0.0169563	0.0162836	0.0258738	-0.0330915	-0.00100876	0.00520437	-0.0295187	-0.0172716	0.0135319
CABYR	0.0308562	-0.0644147	0.0123492	0.0178487	-0.0187272	-0.0224711	0.0528324	-0.0389072	0.0244804	-0.016653	0.0439409	-0.00202866	0.00576652	0.00377077
SYT12	0.0309443	0.0714683	-0.0446909	-0.0158033	-0.0524926	0.0249258	0.00524815	0.00342376	-0.0075944	-0.0190502	0.0571248	-0.00405032	-0.0189522	-0.0663975
POSTN	0.0311035	0.0261655	-0.00349695	-0.0170826	0.0249473	0.0825472	0.034454	-0.0419698	0.0418832	0.0477554	-0.00564041	0.0140904	0.0227469	0.00690447
LY6K	0.0312551	0.0254586	0.0142719	-0.016939	-0.0211441	-0.0196521	0.0454924	-0.00444178	-0.0133652	-0.00371433	0.0645646	0.00458129	-0.0775082	0.0498567
MMP9	0.0317444	0.0296429	-0.0139215	-0.0200008	0.0269143	0.0523174	0.0155853	-0.04223	0.0631921	-0.0237289	-0.0412745	-0.0169855	-0.0446563	0.0556168
CA9	0.0318256	0.0121604	-0.0348023	-0.0406884	0.0412054	0.000881843	-0.0299296	0.0246456	0.0147171	0.00955768	-0.109801	-0.0374323	0.0976468	0.0391083
SERPINB5	0.0320243	-0.0202966	0.039007	-0.100319	0.0238757	-0.0141739	-0.00679321	0.0112615	-0.000305468	0.0187241	0.00658712	-0.0497933	0.0459469	-0.0242916
SLC7A11	0.0323801	-0.0672255	0.0138299	-0.0491171	-0.0303721	-0.0149905	0.00256217	-0.0288345	0.00839431	-5.9962e-05	-0.00377322	0.00386224	0.0745598	-0.0131497
HMGA2	0.0324368	0.0534961	0.0194579	-0.0284233	0.0325701	-0.00570453	-0.0120058	0.0377892	-0.00829202	0.0430298	-0.00343904	-0.0566475	0.0298527	-0.0245121
MUC13	0.0325012	-0.0962535	-0.0264523	-0.0801774	0.0464532	-0.0100142	-0.120824	-0.0268661	0.0163089	0.0247374	0.0252096	-0.0696559	-0.0484898	-0.0292501
TNNT1	0.0329263	0.0479687	0.00855142	-0.00600139	-0.0318973	0.0212793	-0.0107612	-0.0208106	-0.00673028	-0.0328247	0.0613393	-0.0721913	-0.00202007	-0.00600588
FER1L4	0.0330402	0.00911082	-0.0179625	-0.0237131	0.0103487	0.00316426	-0.0192125	0.0114672	0.00852514	-0.017805	0.00224317	-0.0640927	-0.0595677	-0.00105201
MDK	0.0334079	0.00451492	-0.0356168	0.0156256	-0.020828	-0.0324868	0.0229717	-0.011318	0.0333369	-0.0278228	0.0252734	-0.0464441	-0.00409511	0.031713
COCH	0.0335318	0.00882624	0.00820603	0.019333	0.0313479	0.0180227	-0.00692901	-0.000483881	0.0130749	-0.0246153	0.012076	-0.0053925	-0.0116091	-0.0110376
PLAU	0.0335667	0.0699033	-0.00900147	-0.0368595	0.00300328	0.0412952	0.0168342	-0.0131848	0.024734	-0.000103349	0.00643972	-0.0101258	0.0453356	0.0246606
B4GALNT4	0.0336003	-0.00880377	-0.0178115	0.0354121	0.0375718	0.0189183	0.0317625	0.0263662	-0.031223	-0.0179923	-0.0104601	-0.0193456	0.0241371	0.000699522
GALNT14	0.0336276	0.00823863	-0.0301947	-0.020091	0.0133105	0.0164012	0.0126011	-0.005123	-0.0102047	-0.0348629	0.0229138	0.0554571	0.046562	0.0244643
729884	0.0338412	0.0300665	-0.00610759	-0.0222112	-0.0439366	0.0250688	0.0164114	-0.00789438	-0.0142196	-0.0178963	0.0995623	-0.00199365	0.0194886	0.000474255
CEACAM5	0.0338765	-0.0432553	-0.114756	-0.0345095	0.071898	-0.00117883	-0.0583083	-0.00501191	-0.00749884	0.0102043	0.155816	0.0138863	-0.0576577	0.137708
TMPRSS4	0.0338877	-0.0120215	-0.0927202	-0.0595713	0.0184805	-0.0336021	0.00959264	0.0256327	-0.00515149	-0.00382296	-0.0117484	-0.0069593	0.0113357	0.073252
EEF1A2	0.0339457	0.0239345	-0.0499035	-0.0185282	-0.0573629	0.0151487	0.0297644	-0.0231239	-0.0414182	0.0126257	0.0524493	-0.0154888	0.033238	-0.0104738
STRA6	0.0343614	0.00276719	-0.0284812	-0.0209814	0.0550259	0.0197794	0.00601514	0.00747	0.00657746	-0.0324351	-0.00841278	0.0142522	0.0124386	0.0200162
SPOCK1	0.0344896	0.0274586	0.0112395	-0.0133479	0.0364528	0.0474878	0.0385581	-0.0124166	0.0199223	0.059079	-0.0038681	0.0159459	0.0593497	-0.00131714
MUC16	0.034868	0.0422991	-0.017368	-0.0982463	0.0399952	0.00526317	0.0286438	0.0403704	-0.0812526	-0.0448907	0.0767167	0.0590894	-0.0994538	-0.0409458
STEAP1	0.0351009	0.0231808	-0.000369437	-0.0445775	0.00437727	0.0197235	-0.0010889	-0.00217308	0.0157322	-0.0393675	-0.0121077	0.0303032	0.00520201	0.0530025
GNG4	0.0352809	-0.0223368	0.0260647	0.0164598	0.0448914	0.0151518	0.00315235	-0.0128688	0.00374091	-0.0187226	0.0488997	-0.00479285	0.0195679	-0.0225612
KIF1A	0.0356232	-0.0412258	0.0262384	0.0466325	0.0932915	-0.0318862	0.0141509	-0.0381031	0.0314402	0.0164035	0.0556415	0.0345618	0.00953083	-0.0118431
PITX1	0.0359575	-0.00310054	-0.0131918	-0.0566529	-0.0108883	0.0220711	-0.026135	0.0199272	-0.0201317	-0.0374176	-0.019747	-0.0389512	0.0293142	-0.0280792
IGFBP3	0.0361209	0.0090324	-0.016445	-0.025161	0.0147783	0.0314872	0.0462758	-0.0263422	0.007918	0.0175479	0.0335519	0.0327981	0.00123619	0.0421949
LYPD3	0.0362857	0.00487145	0.0307547	-0.0621294	-0.0215204	-0.00696669	0.0359392	-0.0244628	-0.0171509	-0.00420331	0.026274	0.0464016	-0.0205538	0.00625215
ITGA11	0.0363799	0.0233006	-0.0303361	-0.0126343	0.029318	0.0644177	0.0583328	-0.0383199	0.0462358	0.0834522	0.0244822	0.0410666	0.0136126	0.0282042
PTPRH	0.0364005	0.0170582	-0.0247039	-0.0590114	-0.00297759	-0.0182114	-0.0534161	0.0156461	-0.00881772	0.0158563	0.0471317	-0.0370143	-0.0526873	0.0418664
CP	0.0367113	-0.0145653	-0.0635108	-0.0464174	0.0295162	-0.0030786	-0.00121727	0.00845469	0.00888342	-0.0884853	-0.0183404	0.149635	-0.00612479	0.0354549
FGL1	0.0369116	-0.117112	-0.0357786	0.0371152	0.0181601	0.079025	-0.0569633	-0.00499626	-0.0227905	-0.0363995	0.0232439	0.0466815	-0.0133992	-0.00903711
CPS1	0.0369478	-0.135574	0.02605	-0.0173356	-0.0439942	0.119844	-0.00721017	-0.0212358	-0.0564682	0.0254179	-0.0100485	0.0657741	-0.0677758	-0.084088
COL7A1	0.0370304	0.011315	0.0109249	-0.0543191	0.0316783	0.0157688	0.0473292	0.00480189	-0.0105835	0.0277735	-0.016574	-0.0221054	0.00904077	-0.0334041
RHOV	0.037143	-0.0115641	-0.00496973	-0.0678968	-0.0266322	0.00680327	0.01677	0.00816785	-0.065999	-0.0404246	0.00574407	0.0554796	-0.0322258	-0.00493326
DSP	0.0372899	-0.015249	0.00852157	-0.00565485	0.00927133	0.0283563	-0.0100304	0.0331872	-0.0228331	0.00911442	0.0252133	-0.0557899	-0.039017	-0.0547933
PAEP	0.03759	-0.0448448	-0.0552952	0.0138797	0.00185981	0.135519	-0.0423269	-0.0315362	-0.0587457	-0.0228273	0.0437949	-0.0776846	0.0693715	0.00930688
AKR1B10	0.037798	-0.0739102	0.0330776	-0.110908	-0.0366301	-0.0859969	-0.000578916	-0.0984643	0.0780362	-0.0285037	0.0522327	-0.01475	0.132925	-0.015721
KRT6A	0.0378336	0.00619113	0.029474	-0.139499	-0.0457096	0.0521	0.0664546	0.00200426	-0.0428343	0.0148062	-0.0639516	-0.0108608	0.041648	-0.0354587
B3GNT3	0.0379418	0.00652572	-0.0474246	-0.0716926	-0.0151251	-0.00719851	-0.00544951	0.0198895	-0.0335155	0.0161494	0.0152584	-0.0217876	-0.0361099	0.0548892
COL3A1	0.0381653	0.0291151	-0.0197684	-0.016259	0.0307932	0.0947787	0.0489436	-0.0407447	0.0537947	0.057527	-0.00593814	0.0245381	0.00217409	8.02672e-05
MYEOV	0.0384193	-0.0103063	-0.00279896	-0.0580084	-0.0125523	0.050952	-0.0384514	0.00627219	-0.0207296	0.0233901	-0.00280734	-0.0752316	-0.00938126	0.0393512
MEX3A	0.0384474	-0.00859708	-0.0276789	0.0510279	0.01663	0.015715	0.0308138	0.0235304	-0.0161702	0.00131049	0.00529015	-0.00235848	-0.0226058	-0.0133335
XAGE1D	0.0387138	0.07725	-0.0615998	0.0241064	-0.135285	0.0379701	0.059305	-0.0231411	0.00895172	-0.0614641	0.0625122	-0.0713689	-0.0586122	-0.0191823
COL10A1	0.0387193	0.0329685	-0.0666234	-0.0183179	0.0153114	0.0486673	0.0650007	-0.0451632	0.0561451	0.0921001	0.0208938	0.045316	0.0123577	0.00916424
C15orf48	0.0394324	0.042998	-0.00988045	-0.0497013	-0.0187455	0.0252769	-0.0312456	-0.00383791	0.0033119	-0.0659425	0.0241954	-0.0188113	-0.0101605	0.0708786
THBS2	0.0401547	0.0305299	-0.0262596	-0.01629	0.0392643	0.0764933	0.046175	-0.0419514	0.0572471	0.0787035	0.00892303	0.0329503	0.0100433	0.00935553
PSAT1	0.041008	-0.00728361	0.000364009	0.0163835	0.0102298	0.00406441	0.00784637	-0.0140763	0.0140476	-0.0442014	-0.0011384	-0.00387357	-0.00915396	-0.00676977
ADAM12	0.0410605	0.0315299	-0.0029054	-0.0118245	0.0385053	0.0768587	0.0274929	-0.0304711	0.0404994	0.0234734	-0.00502168	0.017973	0.017869	0.00070986
SULF1	0.0414079	0.0268612	-0.0132447	-0.0175546	0.0419905	0.0800213	0.0258035	-0.0308037	0.050366	0.0412728	-0.00032172	0.0288418	0.0189459	0.00753884
S100P	0.0414715	-0.127983	-0.00990727	-0.0912676	-0.0529493	-0.00270362	0.0493453	-0.00862105	-0.0479386	-0.0031988	0.0251373	-0.000206557	-0.108632	0.140852
HMGB3	0.0418024	-0.0423404	-0.0322518	0.0431614	-0.00836916	0.0339032	0.0439002	-0.000639805	-0.0080927	-0.0559931	0.0153843	-0.0221191	0.0121295	-0.00237948
UCHL1	0.0426781	-0.0535681	0.044112	0.0191671	-0.0151541	-0.0139785	0.068371	-0.0766778	0.0784197	-0.0241392	0.0602099	-0.00623642	0.0706281	-0.0137246
SLC7A5	0.0428518	-0.0198278	0.00254925	-0.00227704	0.00473707	0.0208247	0.001559	-0.0213728	-0.00297239	-0.0173721	0.0192848	0.0236313	-0.0178694	-0.0275827
CRABP2	0.0437468	0.06661	-0.0825204	0.00747895	-0.0308853	0.0274513	0.0339594	-0.0125602	0.02875	-0.0309364	0.0627614	-0.0452046	-0.00693498	0.0405567
COL1A1	0.044628	0.0400215	-0.0322771	-0.0157528	0.0282845	0.0848833	0.0610062	-0.0332907	0.0418443	0.0638068	0.00471788	0.0116087	0.00358227	-0.00475336
PYCR1	0.0447689	-0.0137872	-0.0368971	0.0154522	-0.0312426	0.00367473	0.0146387	-0.009411	-0.00381587	-0.0135772	0.0173607	-0.00481034	-0.0291854	0.017891
EGLN3	0.0450735	-0.0044441	0.00152417	-0.0309316	0.04831	0.0341788	-0.01951	-0.00600417	0.0113041	-0.0123067	-0.00886702	0.0227487	0.0454993	0.0318887
GJB2	0.0458138	0.0364009	-0.015894	-0.0623735	-0.00446844	0.0252468	0.00776063	-0.0092826	0.0114813	0.0248276	-0.00967347	0.0072286	0.000733009	0.0271135
MMP12	0.0461787	0.0169066	0.0028478	-0.0121317	0.0353345	0.0669609	-0.0516195	-0.0258395	0.0609894	-0.0501835	-0.0269661	-0.0345792	0.0156877	0.0311738
IGF2BP3	0.0463833	0.0109718	0.0332495	0.00580146	0.0369937	-0.0102958	-0.02488	-0.00815354	0.00796411	0.0119547	0.0730169	-0.000961349	-0.0379184	0.0269836
MMP1	0.0475841	0.0185694	-0.0303286	-0.0773427	0.0060556	0.0547361	-0.0159077	-0.0202448	0.0293439	0.042257	-0.0568098	-0.0199334	0.0192967	0.00377062
PRAME	0.0495834	-0.0356282	0.0140437	0.0302327	0.032824	-0.0299807	-0.0120233	-0.0386285	0.00309941	-0.00522508	0.0816293	0.0364883	-0.0700032	0.028527
FGB	0.0501047	-0.12192	-0.0186673	-0.00243012	0.0202277	0.101552	-0.112486	-0.0220585	-0.0509601	-0.0191407	0.130203	0.106264	-0.100703	-0.0870806
MKI67	0.0506376	0.00488988	0.0123626	-0.00140028	0.0101359	0.0207967	-0.0327423	0.00888333	-0.0079552	-0.00405185	-0.00314265	-0.0289892	-0.0158551	-0.0384671
CENPF	0.0509533	-0.00191993	0.00910347	0.0124911	0.0132573	0.0103076	-0.0146922	0.0155199	-0.0107773	-0.00785585	0.00747388	-0.0226681	-0.0134313	-0.0321415
RRM2	0.0520452	0.008474	0.0140796	-0.00695813	0.000130838	0.00893184	-0.0390025	-0.00146833	-0.00639724	-0.0388794	0.0153826	-0.0104616	0.00525003	-0.00584559
CTHRC1	0.0532558	0.0261431	-0.0210098	-0.00495115	0.025046	0.0588262	0.0290472	-0.0243734	0.0465873	0.0215082	0.0204141	0.0191301	0.00393537	0.0277648
CYP24A1	0.0538539	-0.0478395	-0.0198086	-0.0666905	-0.0420866	0.0846865	0.0350576	-0.0190716	-0.0266794	-0.0341608	-0.00766985	0.0300594	0.0322283	-0.0637436
FOXM1	0.0539234	-0.00332073	0.0197612	-0.000150295	0.00485626	0.00972224	-0.0269525	0.00675865	-0.00362622	-0.0218208	0.00898599	-0.0251044	-0.0101848	-0.0116786
CDC20	0.0549336	0.00468445	0.0151699	0.00502256	-1.48994e-05	0.00181692	-0.0158594	0.00281941	0.000718511	-0.0430113	0.00897724	-0.032306	-0.0131828	0.0063597
SLC2A1	0.0554377	0.0201066	0.0114406	-0.0530661	-0.00376683	0.00329237	-0.00578982	0.0125053	-0.0121867	0.00102517	0.0238667	-0.0159287	0.0161133	0.00830382
TUBB3	0.0555082	0.0136651	-0.0248477	-0.0132094	-0.0212918	0.0520327	0.0343997	-0.00424038	-0.0112115	-0.0160529	0.0291857	-0.0299266	0.00818836	-0.00160267
ANLN	0.0558244	0.0233297	0.0153565	-0.00986099	-0.00748329	0.0113441	-0.0199756	0.0106787	-0.0175285	-0.0142696	0.023575	-0.0116766	-0.0117678	-0.0152846
MMP11	0.0561876	0.0531393	-0.0579026	-0.0406	0.0171801	0.0308912	0.0644325	-0.0239843	0.0549213	0.0727225	0.0266064	-0.0143757	0.0316794	0.0470732
UBE2C	0.0569085	0.0134502	0.0113689	0.00950117	-0.0025484	0.0123301	-0.0196766	0.00959914	-0.00165333	-0.0589746	0.0195605	-0.0553385	-0.0139402	0.023167
GREM1	0.058986	0.0360414	-0.0104664	-0.0241123	0.0318212	0.0949721	0.0511357	-0.0416554	0.0667697	0.0207166	0.0155712	0.0241425	-0.0128767	0.0213773
TPX2	0.0590262	0.00724002	0.0206104	0.00356287	0.0076329	0.00936484	-0.0232082	0.00451279	-0.000274252	-0.0323732	0.00807284	-0.028914	-0.0121766	-0.00641074
SPP1	0.0608814	0.0388736	-0.0462221	-0.0281874	0.00384318	0.0232987	-0.0119815	-0.0505801	0.0875718	-0.0242941	0.0298058	0.0613404	0.0658698	0.0711485
TOP2A	0.0611217	0.010082	0.00390936	0.0147637	0.00528854	0.00705447	-0.0330385	0.00236315	0.00528232	-0.0313575	0.0229661	-0.0190197	-0.0132698	-0.023165
MYBL2	0.0628704	0.00646164	0.0159027	0.00837155	0.0158089	0.0100087	-0.0173339	-0.000796019	0.00494585	-0.0528817	0.0234239	-0.022853	-0.0240924	0.0122635
FAM83A	0.0656558	0.00102727	-0.0470278	-0.0507038	-0.0617499	0.0775079	0.0221849	0.0153608	-0.0658243	-0.0299916	0.0183348	-0.00617607	-0.0475213	-0.00249761
COL11A1	0.0701782	0.0542269	-0.0221969	-0.0103618	0.0371297	0.0921771	0.0721072	-0.0281691	0.0544855	0.0764704	0.0288373	0.0521044	0.0435459	0.0479362

## Sheet: Sample Scores PC1-14
TCGAIDs	PC1	PC2	PC3	PC4	PC5	PC6	PC7	PC8	PC9	PC10	PC11	PC12	PC13	PC14
TCGA-05-4244-01	-1.52524	16.487	-12.2287	1.34121	-12.3131	1.66461	-7.53791	5.57074	1.03198	-5.85076	7.30786	-2.86686	4.53094	-6.53756
TCGA-05-4249-01	-3.91253	6.77049	-18.1619	5.12186	1.54696	-3.71673	-7.78854	8.95942	6.12077	4.15127	-1.93164	3.54625	-1.05831	-5.5056
TCGA-05-4250-01	14.824	16.4518	4.7124	-9.56334	-5.28633	6.19216	-6.47031	-1.85749	-4.82499	1.80634	2.80762	-12.1408	3.85127	-0.586518
TCGA-05-4382-01	23.2362	7.94335	3.67827	3.45275	5.10851	1.60805	2.82663	1.91009	7.2535	7.7534	6.69484	4.99523	-9.77551	10.8018
TCGA-05-4384-01	-13.3849	-20.3137	-0.786887	-2.64537	-16.6873	5.73815	7.40234	1.62813	0.476417	-2.28728	9.20675	-0.87278	4.34708	0.554559
TCGA-05-4389-01	12.5706	-14.4617	-1.58276	-0.941892	-4.90592	-10.6527	-7.74541	-10.832	14.2201	-5.16363	7.78215	-0.184537	5.47481	4.10102
TCGA-05-4390-01	22.2649	-23.0811	-13.6799	13.9881	10.5236	19.4212	-5.11661	-1.66875	-11.6786	-0.600736	5.84238	-2.55201	3.98185	3.78972
TCGA-05-4395-01	34.0926	-2.16514	18.4732	-22.012	-11.7161	0.245407	0.522196	6.44572	-6.35781	-6.78717	-2.44876	8.14071	2.60778	-0.144266
TCGA-05-4396-01	6.2108	-28.8044	-8.10525	-4.95164	-10.1583	1.50405	-5.78267	9.28405	-3.24177	3.46042	-3.17408	3.72578	-7.16826	-4.60204
TCGA-05-4397-01	26.3803	-3.23197	19.3876	7.50797	1.90186	-15.7318	-8.82232	7.36637	6.2669	-9.92828	-3.26746	8.77179	2.92655	2.06967
TCGA-05-4398-01	21.0108	17.6648	2.83039	1.12431	-5.32171	4.81519	1.19147	-4.44449	-1.72913	-7.07151	0.921725	-6.83578	-0.982789	2.98169
TCGA-05-4402-01	4.8858	7.2205	-8.84564	-3.79432	7.65698	-8.23365	9.14666	-2.53093	0.792117	0.0265933	3.38043	0.964367	-0.598242	6.09755
TCGA-05-4403-01	-10.7905	-6.18689	-5.97103	-34.9716	6.19833	-5.91244	-14.9227	8.46311	4.2204	8.60991	3.38343	-11.0391	2.28833	12.2247
TCGA-05-4405-01	-1.32336	15.548	-14.2646	6.3654	2.64375	2.9224	5.51737	-2.50509	-1.49183	5.919	2.78473	3.87768	-2.99842	-0.975429
TCGA-05-4410-01	1.10266	9.96491	-10.1056	-0.274945	-0.929868	-3.87184	2.94822	8.53975	7.2786	-6.11773	4.07406	-2.35679	-10.2598	-5.84579
TCGA-05-4415-01	25.3356	-4.87726	28.3408	2.35883	-11.7412	5.21894	-10.4738	8.0787	-8.40906	2.44279	-0.91942	10.9044	-8.35863	-12.2649
TCGA-05-4417-01	6.76104	-14.8396	-10.5668	5.88386	9.22729	23.2125	-4.34172	-9.57757	-0.834763	0.308517	2.39597	-0.853449	-0.6182	0.445804
TCGA-05-4418-01	27.7722	-13.3686	15.8998	-21.6274	-9.63342	7.06694	-6.21446	-3.76341	1.20932	0.821916	2.4787	8.96454	-7.39784	-3.70728
TCGA-05-4420-01	23.7361	-13.304	-1.99505	11.9254	2.75702	7.33742	3.97363	13.723	-7.64441	-4.96374	-1.18176	4.39052	-0.283318	9.94613
TCGA-05-4422-01	4.35498	-30.8925	-5.40388	1.09029	-14.9741	-11.7699	-9.70096	-4.27545	14.1351	1.35359	-3.97803	-5.02806	-7.87267	-0.408173
TCGA-05-4424-01	-4.63104	-2.72958	3.90878	5.41209	11.0454	0.430589	1.69673	1.73196	4.75596	-1.9669	6.81328	4.94529	-2.50384	7.08581
TCGA-05-4425-01	-0.360616	6.75506	-15.4948	-7.55623	-1.67997	-2.79198	-10.8358	-2.86981	-0.67755	7.61737	-7.66478	2.43179	2.5651	5.02961
TCGA-05-4426-01	4.26243	17.6925	-1.38305	-1.88229	-14.3555	-2.26975	-4.20025	7.54311	-2.88342	-3.79711	-6.14501	2.00794	12.8375	0.702574
TCGA-05-4427-01	12.3386	17.954	3.44509	15.3233	-6.50771	6.5598	-7.75592	-2.0353	-1.7374	-0.978729	-1.80283	-8.2096	0.899117	-3.77173
TCGA-05-4430-01	-6.25299	9.63857	-10.6229	-3.56626	6.74822	9.23024	8.86661	-2.20287	-1.49543	-1.83201	2.83606	-3.3919	0.426452	1.22942
TCGA-05-4432-01	8.79287	-18.8454	-0.498767	14.14	9.1969	6.70261	0.824779	2.56908	9.32671	-0.06985	-2.35672	-4.30599	-0.0175525	7.2529
TCGA-05-4433-01	-11.6711	-7.82903	-0.122447	-23.8532	2.41992	-11.0317	-21.417	7.22275	1.92784	4.8453	-0.412355	-11.9681	-0.723799	6.76738
TCGA-05-4434-01	8.63371	2.25797	-3.39879	-20.2597	6.609	-5.90981	4.65478	-9.81712	1.35729	-2.06906	2.21848	-2.57704	-2.15986	-2.92094
TCGA-05-5420-01	8.67305	-13.2762	10.5803	-7.24568	-5.90459	7.51455	-21.6429	-4.51674	12.4499	-9.63045	-4.93045	11.2314	-14.8186	2.53272
TCGA-05-5423-01	-17.0818	9.25044	-13.0519	6.55784	-9.8003	-2.0224	-5.59198	2.95816	8.88897	-7.09934	9.30701	2.25283	0.919011	3.35977
TCGA-05-5425-01	1.34273	-14.1546	1.26241	-9.35056	-6.52509	5.74539	-10.148	-0.504472	2.9571	-0.494353	-1.90151	2.31241	-12.7622	3.98891
TCGA-05-5428-01	13.7809	6.41425	5.7029	3.59836	-18.8872	-7.42765	7.55304	-3.14275	7.84756	-8.27828	8.07404	0.978721	6.46352	8.32214
TCGA-05-5429-01	18.2227	-4.92348	-0.909997	-33.1261	11.5861	-18.5901	-11.7616	10.3431	5.99764	15.7595	0.777347	-9.9921	2.653	10.7238
TCGA-05-5715-01	2.98653	0.449877	-21.824	-9.57745	5.58832	-3.58899	-15.4978	-2.17062	-4.54763	6.75813	7.70101	8.23168	-3.00719	9.52027
TCGA-35-3615-01	-6.82966	-22.7335	-2.14834	-2.97935	-25.602	-2.83634	9.63734	1.50827	6.23084	-3.49406	-5.90805	1.22061	5.49276	-2.1818
TCGA-35-4122-01	10.0776	12.5154	5.41909	-7.33579	-6.7227	5.97972	-9.55387	-2.54074	12.7969	-8.77181	2.37208	-3.5829	2.7211	4.70925
TCGA-35-4123-01	25.4899	22.4868	14.0127	7.42099	-11.4665	7.27687	-3.38892	1.68082	6.35769	-1.37953	0.963089	-8.63636	0.0300972	1.22711
TCGA-35-5375-01	24.7177	-4.65899	18.8117	-1.89427	7.21141	-18.4639	9.69862	-3.69516	13.5978	-13.9282	2.34458	6.88084	12.5829	2.44077
TCGA-38-4625-01	8.04226	12.869	17.5904	1.27624	-6.28019	2.40422	-10.2576	-5.51775	-2.96601	-7.42792	-7.6239	-4.38264	-1.29985	-0.576192
TCGA-38-4625-normal	-46.878	-1.42579	14.4038	-2.10421	4.55503	-1.07534	0.346441	-2.96961	-6.00262	-6.65639	4.54612	1.09093	2.69828	3.25135
TCGA-38-4626-01	-28.4339	3.56894	2.37164	1.39641	-1.79843	9.96828	-3.26956	-5.94537	-4.64588	-3.10394	-1.78422	2.66731	2.91463	2.12708
TCGA-38-4626-normal	-40.5419	-2.5194	11.9626	-7.48036	5.48328	-2.06757	2.42435	-1.23425	-6.81691	-11.5582	6.49982	-2.45403	3.18479	3.78004
TCGA-38-4627-01	8.14232	8.9662	-3.87759	-10.5407	15.2988	7.00927	8.89434	-7.92683	5.60132	0.791841	4.75445	8.04151	15.035	1.42388
TCGA-38-4627-normal	-38.5871	2.2554	18.7491	2.58775	1.07046	6.57926	-3.03399	-7.52945	-2.06205	-1.34321	1.85237	3.88301	3.79128	4.824
TCGA-38-4628-01	5.46983	14.8051	-8.31399	13.7818	1.74207	-7.02491	3.43243	-3.66151	-0.672983	5.85493	11.3801	5.54037	-1.47182	9.87431
TCGA-38-4629-01	23.2212	22.8528	11.8704	-5.21635	-6.41831	9.26328	0.0428454	4.76851	6.15093	-1.69021	0.934486	-3.79104	2.1581	4.43941
TCGA-38-4630-01	31.7992	10.0277	22.4605	17.5168	10.9357	-14.0637	2.37373	2.2301	-4.18534	7.28727	-11.0032	-2.72656	-0.11425	-0.725774
TCGA-38-4631-01	34.3614	-11.8388	20.5805	-2.40815	3.03616	-8.083	-9.61457	-11.9751	-2.50498	-0.327303	10.305	3.54224	-2.51531	2.57605
TCGA-38-4632-01	12.4223	12.6485	-3.85489	-1.70003	-11.0873	9.92323	-7.45184	4.05371	4.44827	-9.78332	6.90115	-3.07816	0.794424	-2.59096
TCGA-38-4632-normal	-37.1937	-1.40736	17.5253	2.25041	-4.99634	0.809188	-5.14672	3.80639	7.71762	-9.68351	-3.24486	2.39518	-0.380175	4.17582
TCGA-38-6178-01	4.05985	12.0125	-10.7614	1.40636	3.87809	-1.96414	7.51197	-2.96207	-0.853945	7.45011	-0.163192	3.65814	-1.82675	-1.2654
TCGA-38-7271-01	-15.8515	7.86023	-5.47589	1.22408	2.88146	7.57305	-0.76932	-9.47612	4.22531	-2.2518	-2.54791	4.18321	-10.2134	-4.00883
TCGA-38-A44F-01	-13.3426	-2.9333	-4.19802	-32.3697	12.7695	-2.2655	-1.26738	8.84683	7.83946	1.33137	0.649807	-9.78543	-1.65336	1.10169
TCGA-44-2655-01	-14.5568	-13.4722	-5.20727	-7.94814	-13.3743	-2.65274	7.88057	-13.964	0.570084	-4.35935	-2.05348	-2.19616	7.36506	2.3147
TCGA-44-2655-normal	-44.3441	1.98966	18.6585	2.83036	7.96378	-1.3358	3.72284	-3.21624	-6.9349	5.11623	3.21831	-0.951268	4.56227	-1.17679
TCGA-44-2656-01	-2.58249	14.7262	-1.94171	3.00098	-11.0888	7.05684	-5.77519	-0.0133686	9.64181	-7.84434	10.3698	-3.86235	-6.54994	0.22497
TCGA-44-2657-01	-14.1188	6.15137	-7.24283	0.898116	8.50706	-7.89234	8.90386	-7.19637	6.91614	-2.71241	-4.41596	-1.8369	-9.01881	2.30869
TCGA-44-2657-normal	-40.8715	1.07722	10.4883	-0.24022	6.09194	2.28054	-2.74791	-6.96564	-0.397486	-5.73608	-3.7436	-0.593172	-5.18348	-0.806431
TCGA-44-2659-01	-7.43964	14.2273	-4.72478	14.8984	-1.88303	-5.44497	-1.82638	-7.97451	3.86353	3.36002	4.64353	7.31038	-5.15767	-7.59929
TCGA-44-2661-01	-18.2316	7.51411	-10.9054	-0.901955	4.85886	-4.84311	-0.979264	-8.682	8.28679	-6.62648	-9.1245	4.47435	-0.460717	3.52992
TCGA-44-2661-normal	-39.182	6.32225	15.3491	4.0466	5.03045	4.43318	0.615918	-9.43218	0.829726	9.80396	-0.927211	0.306857	2.04433	4.41131
TCGA-44-2662-01	29.0785	17.7317	5.34515	-2.45566	-4.93495	4.44255	-4.71499	3.83806	3.72722	-4.01224	-0.174208	5.88951	6.26903	7.13693
TCGA-44-2662-normal	-48.4459	0.103593	21.811	3.36909	-2.60242	12.4828	-4.12865	0.603701	2.12578	8.09181	4.18156	6.12714	3.52161	5.69517
TCGA-44-2665-01	18.6559	19.8712	-6.93453	-5.70234	0.968381	9.15317	-2.04577	-6.38472	-0.841067	2.25878	-2.3437	7.4563	16.1283	0.42565
TCGA-44-2665-normal	-43.8294	2.5155	14.1408	5.05837	1.46506	5.95627	-1.12672	-7.75206	-3.25808	5.17729	-1.69662	2.07325	4.12303	2.63995
TCGA-44-2666-01	-12.6731	-2.399	-8.24463	-7.23338	-9.72741	0.265313	-8.50671	13.2341	-2.28107	7.37518	-0.95385	5.42135	2.32913	-7.84463
TCGA-44-2668-01	26.6107	19.4117	13.9621	-8.84538	-3.22931	12.3178	0.704986	4.30078	5.66095	-0.582337	-6.92939	-2.05659	3.52773	3.433
TCGA-44-2668-normal	-39.3882	1.51566	13.3358	0.0751828	-4.50683	9.63041	-2.82873	3.90809	3.85241	-0.342243	-0.153377	3.0266	1.7325	6.01426
TCGA-44-3396-01	19.3641	15.746	0.37545	1.59571	2.92296	9.31571	4.4773	-4.87933	1.27632	-4.77843	-5.93932	-1.20709	-2.30976	9.3339
TCGA-44-3396-normal	-43.2048	0.962971	14.8256	-3.93583	10.4433	5.59498	4.11423	-3.38694	-5.1038	-2.24595	0.756259	-0.872313	-0.358676	-1.04126
TCGA-44-3398-01	-4.72438	13.0167	-2.78889	-13.4575	0.35201	10.9572	-2.16124	-7.3449	1.2918	-4.51034	-0.608295	1.89729	12.4104	4.40008
TCGA-44-3398-normal	-41.9919	3.52246	16.5181	-0.622147	9.29005	1.81014	3.85743	-3.02912	-5.44508	2.33314	1.43701	-1.39179	1.82423	-0.850904
TCGA-44-3918-01	11.541	13.1424	-3.88034	2.22709	-1.97637	11.3195	-4.13767	-5.9647	1.61544	-11.5351	-0.452934	0.018168	-2.17729	5.04823
TCGA-44-3919-01	-2.00138	10.1139	-16.049	-0.133641	1.37324	0.0156589	-0.266842	-1.9963	0.686627	-3.24104	-3.14361	-0.391641	-2.30637	2.42332
TCGA-44-4112-01	11.4855	13.4691	-8.56032	5.13396	-5.67055	5.91401	-0.413128	-1.65975	-2.81782	2.97632	-1.6766	0.0334863	5.95939	2.96487
TCGA-44-5643-01	19.4506	0.700549	21.5986	-6.31941	5.17641	-14.8601	2.76526	14.2751	0.287648	-1.81594	-5.44729	-6.24152	-1.89052	-3.918
TCGA-44-5644-01	28.8844	-22.918	1.54938	13.9057	16.6083	2.59138	-11.5856	-0.166126	-10.3631	1.71605	12.4679	-4.62005	2.35704	-7.85199
TCGA-44-5645-01	-19.2059	4.87981	-9.76256	7.15027	6.37321	-15.7975	4.09293	-2.89002	4.21487	-1.07337	-12.6237	5.24784	-1.38285	-6.21272
TCGA-44-5645-normal	-45.3154	2.61894	19.5853	6.02785	5.00985	-1.41636	-0.746284	-4.35153	-5.44268	2.73449	0.832695	-0.525835	1.49484	1.60947
TCGA-44-6144-normal	-45.1471	-0.218461	21.2277	5.48081	-6.9031	3.65104	-7.07369	3.91074	2.11653	1.87045	2.24904	2.22012	3.40046	7.89043
TCGA-44-6145-01	11.9466	-6.39571	3.67261	-23.9775	-3.58288	7.24904	2.48693	-14.6931	-0.726169	-4.18048	-4.19316	4.58049	-3.64527	-0.898151
TCGA-44-6145-normal	-47.2143	2.08955	13.9712	-0.60654	3.21797	4.45881	-1.73586	-3.67741	-8.13501	0.167013	1.19968	-0.194725	1.71388	1.51138
TCGA-44-6146-01	-12.7707	-16.0981	-4.54003	-24.6069	-0.565902	-15.4848	-17.0867	13.0068	-0.673016	15.7667	-5.10454	-10.7745	1.28457	7.22334
TCGA-44-6146-normal	-43.5407	1.2183	23.1238	8.33059	-2.27063	4.56712	-3.57888	4.1556	3.1353	10.6918	0.363729	2.36965	-0.216594	2.22605
TCGA-44-6147-01	-10.7885	4.48789	-11.9203	-6.08371	17.4649	-4.30801	11.9221	0.234979	-1.14684	-4.19723	3.14011	-0.960429	-6.18681	-8.44072
TCGA-44-6147-normal	-42.6733	4.85443	20.5514	1.74594	1.52852	8.08589	-1.66756	-5.14308	-8.71159	4.00415	2.33305	-1.35242	4.76688	2.90454
TCGA-44-6148-01	-28.1425	-7.19797	0.62947	-9.23791	15.1681	-11.2662	8.20701	12.9782	6.87779	2.96663	-5.07894	-0.215007	-0.720221	-9.85265
TCGA-44-6148-normal	-42.7877	-2.20144	15.0289	-3.72997	12.9545	-0.63131	7.12522	11.0622	1.99916	-0.00167578	5.20522	-0.212559	2.03583	-5.24871
TCGA-44-6774-01	18.0077	5.59328	-1.4134	12.08	14.4661	15.9727	5.4965	-6.95183	2.06349	13.4656	2.50982	-1.24317	2.92943	5.50248
TCGA-44-6775-01	11.6879	14.3039	-10.012	-3.27002	15.5404	-2.59142	6.16112	-3.00408	3.20198	5.12415	-0.278665	7.99585	3.68125	7.18258
TCGA-44-6776-01	-21.1635	-20.9993	-11.3923	-0.974227	-15.5791	-9.53077	8.57278	-4.52173	-8.92172	4.40994	-3.8972	-4.83035	0.81607	0.653102
TCGA-44-6776-normal	-49.9499	-1.84402	14.9716	-0.583544	5.45423	-1.29966	0.196303	-0.249104	-11.2789	-1.51076	3.96094	-1.35055	4.37219	-0.703534
TCGA-44-6777-01	0.82481	20.4787	-8.80082	3.55084	-4.93106	14.6321	-4.09473	-11.5088	7.9746	2.53534	5.38927	4.093	0.870181	-2.32764
TCGA-44-6777-normal	-44.8126	3.92261	10.3307	-0.0971789	5.89022	4.39679	0.977096	-6.18139	-0.646811	0.147926	0.0403143	1.12228	-2.09588	0.530144
TCGA-44-6778-01	-13.4313	-5.56476	19.8246	8.64766	4.13276	6.52606	-6.84015	-1.29264	11.4519	-6.18472	-1.48176	-0.551395	-2.12609	-4.64893
TCGA-44-6778-normal	-42.0272	-0.663686	24.0117	2.27221	0.990618	7.87988	-3.81219	5.90839	1.76399	1.31261	2.19316	2.49159	1.30284	0.357741
TCGA-44-6779-01	32.7786	12.2444	18.6557	-21.4429	-4.88224	0.167883	4.06607	-4.87163	-8.0404	3.08718	-8.23098	2.35245	-1.85324	-0.159591
TCGA-44-7659-01	-18.1784	2.31203	-17.2958	0.395012	-5.67571	-3.56442	3.11894	10.9086	2.5429	-5.14223	0.343938	1.27016	-4.28484	-15.0829
TCGA-44-7660-01	29.4678	-6.40734	14.4713	-6.57614	11.3536	-20.1148	9.55592	4.70158	6.81096	-5.24325	1.94575	1.95416	6.50081	3.44226
TCGA-44-7661-01	2.80152	20.2001	8.61394	-9.21247	-4.91483	13.5366	-5.78634	-3.60021	-6.62063	2.27458	-4.35122	-7.11588	6.05366	-2.94369
TCGA-44-7662-01	28.7573	21.2635	9.13848	3.05498	1.66993	5.57508	9.07749	8.38604	0.528285	8.69995	4.69684	-2.29438	-4.28636	10.1729
TCGA-44-7667-01	31.9173	-7.73416	14.63	26.2572	9.30164	0.49535	1.29386	1.45724	-5.72932	-2.40302	-3.24888	-10.1177	7.56026	-2.40799
TCGA-44-7669-01	4.67537	-12.8632	16.2581	13.3411	10.4674	3.22054	-3.18629	-1.90458	8.01887	-5.93495	1.32122	-2.63904	3.13714	-7.95167
TCGA-44-7670-01	10.6765	-10.0285	2.79689	-5.9741	13.3923	-9.85646	2.0526	-4.46718	-3.43599	-5.64695	7.71941	-7.04503	3.74831	-6.67324
TCGA-44-7671-01	-4.17135	-28.2293	-8.03652	-11.3653	-11.3355	4.29489	20.6242	-0.235981	3.15578	3.16163	4.54001	2.29858	9.60326	-7.54567
TCGA-44-7672-01	10.7524	8.73593	-12.3589	-6.81419	7.15152	14.9482	-2.0583	-5.91523	2.26111	-3.55904	3.51869	-7.74	-2.87372	-2.97868
TCGA-44-8117-01	7.97932	18.4448	3.26918	16.9271	-8.40637	5.24454	3.11087	-2.63949	-7.04275	4.28985	5.25123	-2.4348	-7.12566	-4.04554
TCGA-44-8119-01	24.3649	-11.0768	0.557388	14.613	18.8598	21.2226	2.97422	4.35337	-2.80983	0.966705	-0.770094	1.61764	2.14181	2.65821
TCGA-44-8120-01	-1.37999	7.72909	5.01275	10.3476	-9.23722	9.36212	11.2456	5.3166	2.93306	11.2514	6.98041	-0.00270938	-6.83306	-2.75683
TCGA-44-A479-01	21.6039	-14.7858	-7.16764	14.4653	20.7784	8.97567	-7.37061	-8.69846	2.11449	-2.962	0.973242	0.468516	-3.03226	-2.14515
TCGA-44-A47A-01	0.531378	8.81667	-14.0946	6.56899	-4.58314	-4.68887	-16.3945	-7.15447	1.99	2.33148	-9.26654	1.18492	2.13793	-1.89997
TCGA-44-A47B-01	4.10196	-0.422903	-13.024	12.8563	-8.65843	7.86458	-4.278	11.589	1.33675	8.88609	-6.52946	-6.48769	1.85853	3.21075
TCGA-44-A47G-01	-1.01103	13.4823	-6.71141	-11.4781	-2.15217	2.38474	5.09348	-9.66764	5.64247	-5.34249	-0.702456	-6.17093	-1.40725	-4.03132
TCGA-44-A4SS-01	25.3922	-1.42105	13.8986	-19.4151	-3.9189	-8.2909	-2.44988	-4.2839	14.1225	9.38148	3.42694	-0.197774	1.13698	1.79688
TCGA-44-A4SU-01	6.76938	9.64435	-19.4931	2.45802	11.4934	-4.17117	5.87506	0.466732	-4.27142	0.748745	4.24387	6.73969	-0.293853	-2.71101
TCGA-49-4486-01	-20.5694	-29.3719	-1.72231	1.76864	-29.0733	-11.4659	11.1661	3.14088	2.59714	-6.27709	-1.59045	-3.95131	3.64943	4.40769
TCGA-49-4487-01	7.92698	-4.25137	1.72117	7.3566	1.39898	9.03704	3.85827	-6.80982	-0.823938	-1.24045	-11.0086	2.4667	-10.9127	2.28149
TCGA-49-4488-01	11.0036	12.3225	-6.98493	4.46849	-9.7888	-7.36408	6.20661	-4.80893	1.506	-11.1859	8.13746	-8.2247	3.93109	-0.508829
TCGA-49-4490-01	7.72509	12.0219	-16.3244	-6.96141	5.61005	-10.2818	8.77677	-0.776019	-5.77913	7.50847	10.0479	3.28319	-1.19443	6.82864
TCGA-49-4490-normal	-40.5982	2.52969	22.1913	-0.584946	2.77536	3.15204	-0.566159	-5.06737	-4.47957	-1.56004	2.23167	-0.189266	3.53714	3.75462
TCGA-49-4494-01	8.06212	1.71274	-9.21213	-11.0962	-7.1036	5.86804	-5.3587	9.69402	1.24906	-12.6988	0.147718	6.6838	9.01876	6.40605
TCGA-49-4501-01	-9.00799	8.34723	-13.1505	5.15439	0.633164	-6.29741	-0.481909	-8.9902	4.66587	6.91832	1.48829	-0.268433	-4.00027	3.83276
TCGA-49-4505-01	-0.677835	17.6299	-12.1361	0.960276	-4.67813	2.73816	2.6244	4.40866	4.69578	-8.26393	8.99709	1.56268	-0.721076	5.00676
TCGA-49-4506-01	29.85	-13.7284	20.4955	-19.8965	-10.669	3.20217	-2.99039	-12.6993	-9.61531	-3.64426	-9.41791	9.68759	-1.50609	-4.47461
TCGA-49-4507-01	34.5198	-6.56749	15.1077	-24.2036	-10.4505	-2.31797	0.557435	-16.0024	-8.64351	-6.79523	-3.33803	4.91451	-3.77341	0.797094
TCGA-49-4510-01	-12.3921	-19.687	-11.1868	6.04048	-5.1823	5.65761	13.1126	-3.84083	-7.41831	-2.87359	-1.00388	-7.36609	-2.94178	2.89464
TCGA-49-4512-01	-0.938579	16.9054	-16.0491	9.07071	1.24185	-2.5193	5.31204	-4.60363	0.850118	3.64269	2.57561	-0.699151	-0.0592347	-2.40911
TCGA-49-4512-normal	-40.4784	4.05855	11.0837	-1.28766	3.39189	-2.02643	-0.0616743	-1.44964	0.0489323	-5.65985	2.13297	-2.6842	-0.627498	5.41749
TCGA-49-4514-01	13.825	-25.1059	-10.4504	-16.3725	-2.90723	-10.2901	-1.99521	-12.7751	-2.44762	-7.43131	4.50966	-3.8843	-1.9296	-1.29072
TCGA-49-6742-01	-0.274256	-23.1961	3.37936	-17.6161	-6.39031	-5.52654	-12.1506	2.30174	-3.59181	2.55076	10.3887	4.718	-4.86036	-1.59775
TCGA-49-6742-normal	-44.8342	-2.41512	5.11024	-3.37192	3.64124	0.458794	2.73692	9.61851	2.73486	-0.458784	3.3987	1.11532	3.00384	-1.39803
TCGA-49-6743-01	18.4311	-4.54633	6.80111	-8.6936	-0.0415861	7.28963	1.67032	-9.14537	-4.35872	-7.29285	2.75294	12.2361	-4.06556	3.91834
TCGA-49-6743-normal	-43.5235	1.78242	18.803	7.38901	0.0519986	3.78057	-3.99416	-7.58518	-4.48649	7.09423	0.02284	3.77264	4.49559	4.13178
TCGA-49-6744-01	-7.02954	6.98289	-7.09917	-3.68359	3.41094	7.01501	0.366517	-9.65165	3.75211	1.97339	-1.5641	3.94259	-3.49988	5.2881
TCGA-49-6744-normal	-46.1128	1.68154	16.679	4.88594	5.11108	2.09672	-0.959357	-5.98343	-3.44394	6.76221	2.28542	1.53735	2.76947	0.293277
TCGA-49-6745-01	0.577222	18.468	2.28184	-8.9193	-5.23915	9.66985	-3.02894	8.20506	4.67084	-0.62841	5.02107	-6.69295	4.85863	-3.37928
TCGA-49-6745-normal	-46.2003	-1.43527	17.9918	-1.10597	3.57909	-3.52703	1.7088	10.1311	0.839984	-4.9378	4.97313	-0.488233	4.24142	1.64167
TCGA-49-6761-01	14.0104	18.1988	-1.08535	4.89511	-11.131	9.79832	-5.31142	-2.90259	-5.79892	-3.01323	-0.442143	-14.5216	0.382985	0.156669
TCGA-49-6761-normal	-46.2414	0.0375125	15.3057	5.06345	-0.974393	-1.34991	-4.96375	-3.24191	-8.09932	-0.510992	0.0726671	-0.747556	3.89026	6.97906
TCGA-49-6767-01	34.8321	23.8006	17.0836	2.856	-4.57817	-4.69079	-1.91677	-1.76083	-6.17144	-0.962644	-0.783472	-12.6218	-1.66457	2.49466
TCGA-49-AAQV-01	14.416	2.55238	-17.2148	-0.472249	6.19258	-1.05616	-4.34095	-0.614258	-6.16723	-13.7034	7.38611	3.92613	-0.585977	-0.398966
TCGA-49-AAR0-01	-10.2049	-19.1516	0.950552	1.04823	3.16619	-1.53341	7.88478	-1.75838	11.8433	-9.85588	6.93286	-2.91347	0.927368	1.50113
TCGA-49-AAR2-01	10.7838	-29.2545	-1.59145	5.03329	-6.03456	-9.31725	-1.9045	-8.6495	11.7364	-1.39648	-6.66442	-6.86756	-5.28136	4.7416
TCGA-49-AAR3-01	31.2576	14.8292	16.2292	-3.81903	-3.4088	-0.103348	6.4921	-1.3546	10.3184	-0.252148	0.0475086	-6.78477	-0.0283435	1.92188
TCGA-49-AAR4-01	18.1155	10.5927	-6.10606	-6.63328	5.58438	-2.00054	9.80822	13.6543	4.61095	-2.64223	7.69691	-5.67655	-5.39726	2.59969
TCGA-49-AAR9-01	44.0721	4.56031	23.9885	-9.91022	-5.50259	-15.7258	0.359054	8.45778	-2.34504	14.105	5.7064	-6.05205	0.365435	4.56797
TCGA-49-AARE-01	23.1515	-1.54362	4.13461	-6.65114	8.18812	-12.2491	10.3619	-5.22927	-4.41157	-9.37448	4.04614	2.30043	-4.8621	7.22264
TCGA-49-AARN-01	3.31487	7.15961	-20.5747	-14.185	2.66069	-4.07267	-5.89075	2.42914	-0.157401	2.3131	1.78215	-2.87769	2.80226	-6.36158
TCGA-49-AARO-01	10.0108	17.2724	-7.30888	-10.0068	8.43032	1.67791	10.6321	0.151708	-3.96905	-8.27172	5.31892	-9.60247	-1.77631	-3.67711
TCGA-49-AARQ-01	15.2055	0.130681	-4.04711	10.2653	9.24432	-19.9558	-5.91431	-1.94076	-2.31348	-11.8958	-12.8686	4.49371	4.64545	3.32859
TCGA-49-AARR-01	-24.2673	-6.4542	1.89058	-18.9789	21.0418	0.679189	11.6779	14.0518	3.44667	-12.3266	1.11822	1.4169	-0.379395	-9.29566
TCGA-4B-A93V-01	24.5943	-25.8585	3.23677	22.3759	2.32663	0.4388	6.49242	-5.21061	-2.45908	-8.20486	-10.2506	-5.08155	6.35467	2.75747
TCGA-50-5044-01	5.18417	11.2767	6.0953	-9.78987	-3.01134	5.59775	3.35059	-0.414451	-5.0544	-4.87596	-13.7641	-9.87302	7.52451	-5.17655
TCGA-50-5045-01	-0.0337168	15.744	-5.1721	-6.37637	3.58831	9.55033	2.93202	-8.5113	4.70626	-7.80801	1.59147	-1.63379	1.76071	2.51559
TCGA-50-5049-01	4.651	10.6258	5.65872	6.57842	8.85855	4.05877	9.92961	2.35873	13.8953	0.0029453	-6.11666	0.571237	-8.79889	6.84032
TCGA-50-5051-01	6.97996	-28.8679	-12.1599	8.29069	5.09802	4.26313	4.56575	-10.5003	-3.13352	-5.10371	-1.62188	-4.93899	12.3418	-1.1234
TCGA-50-5055-01	-1.5183	8.05849	-7.98218	-7.3589	13.6201	-1.72347	8.0122	-7.50805	8.03823	-2.07927	-4.2631	-2.39823	-5.85191	-0.000891851
TCGA-50-5066-01	13.1735	9.07158	16.0882	1.51306	-5.69398	3.68445	2.72335	-5.1886	13.989	-7.92846	1.71608	-0.401186	-0.640049	6.30307
TCGA-50-5066-02A	13.233	-2.87054	7.93148	4.55271	1.53526	-9.66805	13.3611	2.98948	3.3211	-0.239826	10.7931	-0.8858	-0.490135	-1.52746
TCGA-50-5068-01	-4.86271	11.1618	-4.46231	1.20444	2.70254	-3.49833	2.35965	-2.20257	3.67609	-11.9152	-7.71421	0.758177	0.957837	4.10813
TCGA-50-5072-01	10.9317	-17.0708	7.90894	-16.692	-3.36618	9.03641	-2.26294	-2.1432	1.5705	2.59397	9.84682	6.71325	-1.27698	-1.24955
TCGA-50-5930-01	12.6494	-16.5629	3.85077	-15.4933	-0.833663	15.0612	4.98077	-0.498133	-3.72564	-1.98668	3.3286	11.4171	-15.7346	-2.31499
TCGA-50-5930-normal	-47.5686	-1.82442	19.9907	7.41233	-6.80878	4.97558	-6.24932	5.06465	0.793944	4.41417	2.60777	3.52642	2.33684	6.37831
TCGA-50-5931-01	30.0744	4.07196	20.0157	2.65683	15.0315	-11.6034	8.41074	-0.469318	-6.57094	4.99549	-4.07137	-2.52242	9.59275	-11.546
TCGA-50-5931-normal	-48.7832	1.39037	21.7818	6.93319	-1.51541	3.94774	-6.9124	-5.94915	-8.18231	3.2263	1.07889	1.094	4.10779	7.26802
TCGA-50-5932-01	-3.81209	-10.2235	-6.02449	7.60142	-17.879	-0.641636	1.58481	7.47519	-4.69971	6.86263	4.50342	-6.58329	-5.9576	1.84189
TCGA-50-5932-normal	-46.7019	0.122341	22.7323	6.54847	-0.405862	4.7841	-2.8898	5.61968	0.666519	9.19519	3.99602	1.35744	2.05089	2.00479
TCGA-50-5933-01	26.5054	25.9519	12.6276	2.07263	-11.1545	9.94211	0.770217	0.826372	5.49728	9.27496	3.52913	-6.42591	2.67464	-0.789053
TCGA-50-5933-normal	-47.4279	-1.97153	17.5514	-4.48943	2.87793	7.28726	0.0117794	8.58995	-0.561868	-2.2921	5.93253	4.01816	3.29805	-0.450258
TCGA-50-5935-01	-7.9984	2.24732	-21.6756	13.2541	-1.93246	3.35185	-7.85152	-8.38965	-0.571636	4.20886	8.69753	2.32077	-1.03727	-1.68311
TCGA-50-5935-normal	-44.5789	1.99567	13.8357	0.59926	9.67641	-0.898527	2.33372	-1.87532	-6.26056	3.30167	3.79671	-0.977145	3.14184	-2.47765
TCGA-50-5936-01	17.5435	-11.8581	1.18022	-13.9767	-7.36781	10.371	-4.59763	3.09667	-0.378164	7.25866	0.634909	15.022	-2.08951	-4.01716
TCGA-50-5936-normal	-48.5194	-2.3509	20.7806	4.09745	-0.690431	6.0453	-2.99225	6.9922	-0.328617	2.49803	3.83963	3.45471	3.97153	2.90823
TCGA-50-5939-01	9.68923	-1.9439	19.432	-21.503	-7.88615	11.231	4.66219	-1.67087	4.01771	0.94205	-5.81491	4.8303	-0.669706	-4.04509
TCGA-50-5939-normal	-47.3251	1.69565	23.9695	6.40281	-0.456591	8.90426	-4.06625	3.67845	2.16094	9.49324	2.41407	5.21431	3.88635	2.99054
TCGA-50-5941-01	-1.02866	13.0775	-5.37149	-4.42199	-0.124482	4.42174	-0.0259454	-6.21966	2.68746	-7.05694	-5.06759	-0.639768	-7.4625	1.66889
TCGA-50-5942-01	-26.3927	-0.761236	-16.5167	-0.779856	6.63866	-7.92005	-4.43602	-0.604678	-2.87783	4.05212	-7.13893	11.9596	2.15736	-19.7694
TCGA-50-5944-01	-18.5118	7.54995	-1.92193	8.43925	-1.08239	-8.32032	8.0454	-7.84237	3.0744	7.82443	2.03597	6.1743	1.1972	-3.63478
TCGA-50-5946-01	22.4872	7.91431	1.14153	14.3547	2.62094	-13.0705	6.86892	13.3691	-10.2985	7.45562	7.04002	-3.03282	-6.15759	2.09203
TCGA-50-5946-02A	15.5427	9.9126	0.114734	5.46339	11.1842	5.51753	10.949	6.82061	2.4912	10.0561	4.73481	-0.571643	-3.27269	2.99796
TCGA-50-6590-01	34.9105	17.3018	29.8108	-3.16182	2.04104	-0.148099	2.17058	-7.72492	0.753204	3.40534	-13.6875	-7.51979	-2.55888	-5.08472
TCGA-50-6591-01	31.0187	8.59598	16.9153	27.3364	15.7021	-13.3801	-0.124251	6.88035	-13.6229	13.648	-4.56623	3.28918	8.97017	-4.66014
TCGA-50-6592-01	30.8438	-5.09711	17.7542	-16.2706	2.98931	-6.3537	-4.77596	-16.0973	3.00143	0.670958	3.95547	4.67503	0.604086	2.64649
TCGA-50-6593-01	0.404769	15.3732	-13.4064	-8.1338	1.73529	2.45452	8.22375	-3.37106	1.91359	-1.03844	8.27121	-7.51022	1.86852	-1.80835
TCGA-50-6594-01	31.1808	21.4065	7.28862	10.8568	-9.47891	-5.27734	-4.4367	-3.55323	-5.53831	0.675436	7.6537	-8.12787	7.63317	0.450485
TCGA-50-6595-01	27.0903	20.1168	15.6459	-13.9029	6.67974	4.5934	8.47216	2.58151	-8.29379	6.11401	-6.29567	-5.81373	3.43067	-0.960669
TCGA-50-6595-normal	-45.7744	3.29105	21.6661	5.657	4.12574	-0.443977	-1.2944	-3.33527	-7.11535	3.55351	0.838686	-2.09676	0.949893	0.557508
TCGA-50-6597-01	-1.98375	-1.59918	-14.7867	7.23846	-0.708505	-20.2355	-0.613839	-11.4725	6.56005	3.2699	4.6746	-3.36711	-9.72034	2.05856
TCGA-50-6673-01	1.76058	2.3925	-14.5696	-12.8359	9.03677	-0.243205	-12.302	-7.48792	-0.232563	7.0045	9.5394	0.865152	0.0141881	-9.43852
TCGA-50-7109-01	7.20042	-16.965	-0.0858708	16.3069	8.10982	8.1347	6.21971	9.50808	5.57398	-2.7726	-10.9961	-2.69385	-0.387941	5.35137
TCGA-50-8457-01	-13.8227	7.67398	-15.5393	8.86398	1.89127	-0.952541	5.32733	-5.9481	2.65335	4.77979	-7.04918	2.10464	-4.93789	-8.42949
TCGA-50-8459-01	11.1577	7.03364	1.36493	-28.0215	16.351	5.80026	6.46083	4.68386	11.6179	12.9256	-3.10641	-7.9783	4.37885	0.943792
TCGA-50-8460-01	-21.2737	10.2126	-11.3615	-2.51606	-7.09904	-1.1302	-0.798337	4.33416	12.1963	-5.55273	-9.07435	5.80745	3.3824	-8.09475
TCGA-53-7624-01	36.2101	4.57628	32.4602	3.23218	-0.565242	-13.7915	2.08281	-5.94449	-6.56663	3.63593	-2.42414	-4.62333	-5.19208	0.524229
TCGA-53-7626-01	-19.7776	12.0857	-0.979215	5.71762	2.3008	4.52818	3.98986	-2.97825	-2.76706	-2.734	-2.1914	3.81043	-5.68051	2.18798
TCGA-53-7813-01	12.2081	-20.9726	-15.2841	16.0103	10.0777	4.91642	-5.94377	-1.40552	-5.87675	-4.69717	-13.4632	-4.73619	2.26353	1.58951
TCGA-53-A4EZ-01	19.8404	-21.4505	2.59168	17.8767	1.48838	-17.36	-8.09838	-3.97718	12.5038	-1.73655	4.31359	-3.7487	9.37001	2.40986
TCGA-55-1592-01	-5.32261	-4.45859	0.408553	3.25632	5.79029	-2.82086	-2.56731	8.82784	6.01485	-4.54029	6.61759	6.08675	-5.03159	9.33001
TCGA-55-1594-01	18.686	-16.5778	1.63151	15.9676	11.8381	0.715021	-7.1193	0.200739	6.06921	-6.21144	7.27598	-2.58826	1.99989	0.732135
TCGA-55-1595-01	7.74605	5.51988	-7.97376	16.0153	0.750784	12.3718	-1.7045	-3.47148	-3.62029	5.02032	-0.256159	-2.84507	0.471231	-0.98111
TCGA-55-1596-01	28.1283	-19.2244	5.9468	-5.40747	8.68798	-14.4845	-7.84333	4.14402	2.21131	-5.49213	7.12555	7.66561	-8.20015	4.55659
TCGA-55-5899-01	29.6268	-16.8352	19.5948	16.1985	10.3233	-5.29369	-9.43873	-11.391	16.32	5.80714	9.63024	-3.62444	9.14468	-11.1343
TCGA-55-6543-01	-7.12097	7.89818	-9.58782	-3.64479	7.33323	-1.88358	3.63323	5.67973	-9.82849	-5.77326	-3.36134	11.8617	7.6415	6.23766
TCGA-55-6642-01	18.5303	-9.53509	-6.72614	7.1926	7.35789	19.8963	6.87323	7.87107	3.63403	8.45741	-2.89712	2.30495	-2.27808	2.63444
TCGA-55-6712-01	11.6074	19.5785	0.989309	-8.92945	-4.09849	3.17613	5.86546	10.2057	4.75982	-1.87707	0.177981	-5.16267	-7.05726	1.62719
TCGA-55-6968-01	32.8091	-3.8409	22.095	16.8606	10.9823	-8.51985	0.447443	0.221044	17.0695	-0.211863	0.534107	-5.48344	3.0559	-1.50246
TCGA-55-6968-normal	-40.3126	0.377093	12.0279	3.27734	-1.30737	2.00421	-4.45977	5.29063	7.21901	-4.60848	-3.71921	3.52642	-1.93665	2.08424
TCGA-55-6969-01	25.3308	-3.53977	9.92609	21.9957	14.7659	5.7036	0.800553	-1.30592	14.1784	4.09327	-7.2991	-3.16036	1.09704	3.07851
TCGA-55-6969-normal	-41.0744	0.860897	14.5276	5.0348	-2.82383	4.86959	-1.51186	5.88867	5.12988	2.39649	-2.15057	1.40271	-3.53993	3.13626
TCGA-55-6970-01	-1.52672	-15.6121	4.92584	-9.11195	-10.425	8.19338	-2.92213	-10.9421	-10.4978	-2.10045	-2.54509	7.09924	-6.22706	-5.06224
TCGA-55-6970-normal	-43.3789	3.13036	18.894	3.57447	2.44315	4.43295	-5.86514	-7.43734	-4.31085	0.136354	-2.85934	0.139506	-2.57677	0.238686
TCGA-55-6971-01	-3.26133	-9.09793	-5.39072	0.0289179	9.76559	16.3001	-2.36221	-5.9744	-3.09281	-4.14933	-11.1899	-1.42281	-1.16586	2.87647
TCGA-55-6971-normal	-44.5164	2.38819	14.2136	7.56838	-1.75103	2.2504	-6.12471	-4.94131	-7.38443	3.89296	-2.73195	2.02394	1.8743	6.34561
TCGA-55-6972-01	-7.58924	-26.2332	7.93178	17.732	-28.9251	-20.8756	10.8566	4.43033	-2.08238	-2.57694	1.44557	-6.29394	-0.486076	0.779496
TCGA-55-6972-normal	-45.3762	-0.253562	21.4764	4.61954	-1.05118	3.21197	-0.937138	7.04266	0.824353	3.64682	1.89337	-0.522025	0.583467	1.15437
TCGA-55-6975-01	36.1599	-5.30317	23.9351	-10.6573	-0.867222	5.79378	6.29563	-1.86189	1.11315	14.373	5.23115	12.9001	-3.51364	-2.50378
TCGA-55-6975-normal	-44.4329	-0.312682	17.4535	5.46366	-6.19716	5.03408	-6.46923	5.6161	2.41063	5.30939	-1.30304	6.16837	-0.277391	2.41058
TCGA-55-6978-01	22.0226	20.5763	14.6795	-1.91453	3.22467	9.86438	1.5557	6.43821	7.91508	2.16762	-2.04785	-5.64842	-0.378068	-5.61694
TCGA-55-6978-normal	-43.7361	-2.60619	17.7629	-4.48057	6.90909	-1.13954	3.28078	12.7665	-1.81899	-6.44112	5.51695	-1.02392	0.951541	-2.7054
TCGA-55-6979-01	8.40746	12.813	-8.60669	-1.84503	6.51922	4.24215	-0.154672	-4.20396	-1.11256	-5.92593	-2.05936	4.59533	-3.40612	7.60571
TCGA-55-6979-normal	-40.6045	4.80365	13.1	3.25093	0.843002	2.77794	-3.00187	-5.72337	-3.51604	-1.52103	-4.30041	-1.38729	-2.74728	3.44768
TCGA-55-6980-01	2.69654	14.8215	-8.332	-7.74653	-1.32275	1.26027	5.70744	0.446403	9.59755	6.85321	12.325	4.54087	1.60449	2.17397
TCGA-55-6980-normal	-46.4073	0.243608	18.2213	3.05524	2.90668	-0.574237	0.761857	9.94646	2.48577	1.44852	0.0228222	-1.2883	-2.4165	-1.35625
TCGA-55-6981-01	10.4025	14.7161	-12.4179	2.12191	3.73931	-1.1375	2.79591	0.261424	-6.78959	0.904413	4.84905	5.46634	2.72404	7.20479
TCGA-55-6981-normal	-41.6118	2.03198	18.381	5.6787	7.46766	0.252598	0.632357	-3.88619	-6.84305	2.43133	0.378158	-2.5666	2.18711	-0.418654
TCGA-55-6982-01	9.58911	13.8346	-11.3877	-6.74783	3.61951	-0.00385495	3.95151	-6.33662	4.89935	1.5631	4.84566	-2.67756	-1.35015	1.44352
TCGA-55-6982-normal	-40.4175	6.18564	17.2597	1.7568	7.0351	-4.26958	3.69612	-1.86563	-5.31083	1.87365	-0.559225	-4.35057	-1.13726	-1.10066
TCGA-55-6983-01	-2.67	-20.8441	-16.3226	-8.99663	13.3595	10.9881	5.56474	7.90129	5.11628	-2.60665	-3.02127	-1.8468	2.07372	-3.05824
TCGA-55-6983-normal	-44.3356	-0.364061	9.65836	-5.58779	2.23582	2.67163	-1.89678	11.0593	1.92725	-7.73181	-0.231644	2.09742	2.17329	0.342061
TCGA-55-6984-01	8.41955	-7.28748	-6.82887	-34.7121	5.94991	-11.5914	-10.9925	1.44426	-7.44588	8.81554	-10.2629	-13.543	4.41854	1.47478
TCGA-55-6984-normal	-47.5159	1.20313	15.6849	2.57409	4.25742	-5.62963	0.357904	0.425477	-10.2103	-0.0276513	1.45791	-3.68173	2.53871	0.832952
TCGA-55-6985-01	-0.850753	9.79033	-12.4935	-9.01451	15.6478	2.98721	14.3249	3.4061	-4.47232	-7.07429	3.25488	0.361426	-1.27264	-4.7655
TCGA-55-6985-normal	-40.7044	-2.46312	8.97776	-5.39689	7.7195	0.404544	3.61217	-2.2695	-4.92939	-7.32556	3.70189	-0.655075	1.94415	0.576969
TCGA-55-6986-01	-8.23731	7.15629	-6.71727	-1.58464	-3.9102	-1.84671	-3.11395	1.16952	-9.47515	1.84845	-10.4519	4.93162	4.51098	-1.63684
TCGA-55-6986-normal	-40.6876	-0.552906	15.4474	-4.33815	15.4967	-6.04438	8.15705	3.67969	-11.0613	-5.52166	4.66927	-4.16412	2.33751	-5.13459
TCGA-55-6987-01	3.35284	-7.14983	6.28108	-5.45253	0.651695	10.4566	-2.77239	-0.469906	8.75148	-12.8355	-9.6957	7.20361	-5.75646	-1.57984
TCGA-55-7227-01	-2.88898	14.1534	-8.4603	1.25208	-4.66068	4.68154	0.621577	8.73088	8.73476	2.87269	-2.13197	1.63403	1.65562	-4.06946
TCGA-55-7281-01	-1.25027	18.8497	-17.2222	-1.27896	-2.31602	0.711362	5.47139	-1.98461	-2.47719	5.73546	-0.938679	-1.24431	-0.0436486	6.16879
TCGA-55-7283-01	-17.1374	5.39986	-13.7031	4.49658	-3.326	-0.599267	-4.65423	3.51852	-11.9478	-3.21728	5.90457	-2.7845	-4.76228	-1.09679
TCGA-55-7284-01	-15.2564	-9.37471	-3.11363	-29.8146	5.58584	-5.18094	-15.2887	8.02747	5.36391	14.523	0.80156	-12.2042	-0.0667083	7.35726
TCGA-55-7570-01	27.7935	-12.6989	20.6176	6.48122	1.46819	-8.32698	-1.16782	0.0850478	11.5474	4.39009	1.19416	2.48704	8.3925	-6.07106
TCGA-55-7573-01	-19.7501	3.52078	-13.6997	1.0667	7.73884	-6.37597	5.3995	-3.11662	2.30585	-0.276484	-10.0152	3.82825	-0.541392	-10.2371
TCGA-55-7574-01	-5.40034	0.322679	-4.72431	0.994179	-1.51103	19.9029	4.59976	-9.93484	-2.43156	0.613493	-6.30175	-5.01962	-3.65908	-5.7831
TCGA-55-7576-01	5.65875	15.9708	-0.296893	8.54365	-9.25291	2.11357	-0.0165416	4.47717	3.22729	2.75539	6.04391	1.28095	-3.9612	0.0765797
TCGA-55-7724-01	-10.0334	3.24581	10.8402	-16.2626	10.1621	-0.855578	2.44364	-3.86139	-2.59798	-6.57098	-4.06704	0.138996	5.84517	-4.06997
TCGA-55-7725-01	-20.1126	8.6137	-8.62764	2.38331	-2.73923	-13.0251	-13.273	-1.14881	-5.91716	-2.87599	-8.21786	7.66683	-1.70074	-7.63087
TCGA-55-7726-01	29.4065	18.5981	15.3384	-16.6338	5.11054	1.46183	11.2292	-2.53094	-6.33315	9.25702	-8.75649	-0.559251	8.22471	0.0434776
TCGA-55-7727-01	-3.25735	5.0805	-10.1074	5.80582	-10.9465	2.8268	-9.47584	12.1347	3.37872	-6.92782	1.98805	1.54546	-2.24376	-1.72278
TCGA-55-7728-01	-3.03822	-4.34656	-10.3243	-25.9559	7.52933	-12.5902	-16.4581	-4.13668	-0.445184	1.18872	-6.13044	-13.0538	-2.73286	9.93343
TCGA-55-7815-01	17.0707	-17.2388	-3.46223	8.3935	3.04902	18.5162	-19.3326	2.13259	7.59247	-1.51165	3.57117	12.1048	8.46367	-5.36311
TCGA-55-7816-01	-2.24754	14.1155	13.4488	4.49269	5.24196	3.93437	-1.46574	-6.06596	-1.41855	6.35815	-6.64886	2.00938	-1.45833	-2.80813
TCGA-55-7903-01	6.3399	16.0296	-7.65477	9.98808	-16.9547	1.28311	-11.0111	8.56194	-0.0265958	-1.78042	2.21997	-1.25915	1.25971	-3.17445
TCGA-55-7907-01	13.8984	10.67	-5.68967	-0.46225	3.12643	-2.82891	4.75158	6.38345	2.26915	5.24236	12.8382	-5.65756	-10.7527	0.453721
TCGA-55-7910-01	15.8997	-19.7856	-4.51968	18.5449	10.9086	14.1603	2.09779	-1.06354	-10.866	-2.79119	-10.6208	-0.267889	6.34719	5.10405
TCGA-55-7911-01	3.00474	13.1939	-7.00868	3.82696	-12.7967	2.70293	-12.458	-1.93956	-6.9378	-6.46997	-3.96326	-6.42195	-1.68125	-4.64216
TCGA-55-7913-01	27.9116	-15.9513	-7.01895	5.02694	2.58699	3.08273	-9.3414	6.81962	-20.3501	-0.159938	-1.74999	2.23213	-2.14543	6.11031
TCGA-55-7914-01	0.206381	8.07279	-8.9952	9.08685	-1.10097	-6.01466	-7.74275	-4.02589	1.84343	7.23886	-12.6811	3.18243	-4.50747	-3.65704
TCGA-55-7994-01	13.2446	17.807	1.20166	-2.12607	-16.4059	1.50972	-9.30525	9.15028	-3.01966	-6.45711	1.2199	-10.6782	-7.5118	-2.40203
TCGA-55-7995-01	15.9409	-6.83944	5.37878	-0.913145	10.4813	-22.1853	0.670787	-9.50913	7.08363	-12.0444	-1.29806	4.20993	4.18917	7.58573
TCGA-55-8085-01	10.024	-18.5034	4.28414	5.83336	-14.0363	-2.33131	3.7225	-10.8374	14.3227	-3.42697	-5.16107	-5.9786	-2.7379	-1.12652
TCGA-55-8087-01	-12.5532	0.653807	-13.682	15.5877	4.23141	-16.0359	-3.3778	0.446023	-4.37441	9.61826	-14.1441	7.43545	2.21647	1.18852
TCGA-55-8089-01	8.94347	8.23339	17.2113	-21.2215	-7.89443	3.16449	-0.822305	1.33449	4.4348	-1.1858	-9.40439	-4.01753	-4.29407	0.748586
TCGA-55-8090-01	-0.00309495	8.11705	-11.0833	-10.9208	-0.99126	8.78028	-3.07978	12.6628	-3.50641	0.327026	-0.539176	-0.912354	9.5438	0.33586
TCGA-55-8091-01	6.18564	9.32841	-5.03659	-9.29866	4.6814	2.27649	5.8882	7.13274	12.5081	-6.49843	-2.09802	12.898	15.0709	-8.73729
TCGA-55-8092-01	22.0256	-7.10072	9.57032	-9.00975	-2.89174	-2.47604	0.186413	2.28351	3.00062	9.15656	-14.851	3.77334	-14.6142	2.32438
TCGA-55-8094-01	14.9383	-29.6598	-2.84562	4.97109	-0.593488	-2.2507	-16.0472	3.75941	-17.8762	-0.606819	14.2893	-7.22871	-4.76991	-0.621425
TCGA-55-8096-01	13.3403	8.88523	-14.3059	-1.59563	14.3136	-2.13641	-4.2329	-7.07806	3.17281	10.044	5.94241	6.61326	3.69499	7.21787
TCGA-55-8097-01	-20.2407	3.51558	-12.7727	10.523	0.487142	-7.89366	2.1812	-3.51177	-3.92691	8.63555	-2.24506	1.62369	-4.87109	-2.44891
TCGA-55-8203-01	10.2142	-17.2213	-18.5439	2.85582	11.0021	14.5454	-5.73925	-0.833702	-7.28747	-4.9664	-6.02312	-3.7442	0.0386917	3.97653
TCGA-55-8204-01	16.2061	3.91032	3.38376	-25.9952	20.6473	-5.52577	15.4996	4.8766	-5.82466	-7.92907	-5.01191	1.6047	8.44513	-11.1627
TCGA-55-8205-01	8.38362	18.332	15.9071	-1.50085	-3.91719	4.52807	-5.51402	-3.87428	0.074863	-8.01697	-9.47033	-8.73008	-5.15846	-3.08558
TCGA-55-8206-01	-23.7048	-2.40329	-4.01871	9.0926	-4.1254	-6.65603	-4.389	4.57848	9.80331	3.9641	-3.42164	13.3236	0.120049	-5.38745
TCGA-55-8207-01	-13.5984	14.0552	-13.4105	5.94377	-5.5119	6.99929	8.21159	3.1767	4.64106	8.27194	7.89857	5.44848	0.740593	-7.99872
TCGA-55-8208-01	6.28887	1.05615	-0.175416	-11.4294	10.7118	0.920149	3.087	-11.5385	7.38683	-11.0263	0.337849	-0.337995	-2.3899	3.38633
TCGA-55-8299-01	1.3677	3.83441	4.06051	-9.68132	-3.58711	14.9333	0.449188	-9.38222	-4.60219	-1.36239	-11.8252	10.3264	-2.54422	-0.488727
TCGA-55-8301-01	8.48062	13.0707	1.33522	9.51881	-3.6669	2.3286	-1.24528	2.94873	16.5145	-1.54819	-4.39312	-2.91698	-5.98667	3.55745
TCGA-55-8302-01	12.2411	12.187	-1.21274	-8.37017	-11.1515	-1.07786	0.420237	5.92323	1.5342	-2.94679	8.12554	-7.85446	-1.42764	3.16907
TCGA-55-8505-01	28.1517	-18.0611	8.35271	-25.4519	2.77031	-1.30712	-2.31437	-3.90891	2.77559	14.4093	7.54413	8.37701	2.19317	-0.506126
TCGA-55-8506-01	8.24666	12.4087	-14.3116	7.82014	-8.35309	4.85863	4.65073	3.67537	-9.28084	-4.86874	-6.85205	-1.45632	2.56254	5.85824
TCGA-55-8507-01	-4.1098	-13.8963	-6.06511	10.223	5.12617	11.9729	-0.752289	7.11094	-0.291846	-3.39987	-0.929783	-2.83424	2.87949	5.15367
TCGA-55-8508-01	18.9876	-15.8249	-9.54651	1.54774	16.5731	12.9236	6.92046	1.34937	-8.72849	-6.43088	-5.15769	2.252	1.8233	7.55705
TCGA-55-8510-01	-4.68538	11.5706	-0.801836	-4.11324	-3.13791	-1.74929	4.3688	-11.459	3.92967	-4.95869	8.59974	-3.12602	-2.23628	4.31331
TCGA-55-8511-01	16.1338	13.8563	-2.58969	-4.63128	0.703855	5.6735	3.75072	-1.92847	-4.80717	-3.81383	-0.244617	0.538875	-11.3476	-2.31014
TCGA-55-8512-01	-26.6301	-18.3259	-2.98636	-17.5816	7.82944	-6.92336	17.4437	17.1918	-1.26099	-5.29036	3.27045	-6.67314	4.21923	-5.00491
TCGA-55-8513-01	-25.0987	-4.92571	-5.82457	-24.6792	12.4534	-7.69381	-2.68064	0.00719362	-2.72483	-2.70685	-3.55763	-10.6553	-3.00419	-0.543874
TCGA-55-8514-01	-7.93405	6.04124	-15.6119	9.74942	0.27755	-9.03758	4.31244	1.45388	-9.28406	-1.40389	-4.70587	7.31275	-5.71571	12.4805
TCGA-55-8614-01	3.94723	4.26658	3.63486	-10.0339	11.095	3.32695	12.4779	11.5175	3.01383	2.32885	-3.89465	1.6398	6.41493	-8.84698
TCGA-55-8615-01	15.4138	-29.0602	-13.202	12.0768	3.50827	14.4925	-4.56997	12.9799	-5.7624	0.239107	11.9198	-4.81146	3.60525	0.0476828
TCGA-55-8616-01	-2.58035	9.77134	-12.4307	2.00436	4.40078	-8.65021	14.0985	2.85038	-9.56442	0.547384	9.78566	-0.773426	-9.0703	-7.57526
TCGA-55-8619-01	-24.1469	-1.34589	-2.20374	-19.9198	8.74565	-1.18177	-9.06589	-5.83306	0.0184721	3.42968	-5.093	-9.30493	-2.18541	7.85844
TCGA-55-8620-01	20.4873	-13.5011	19.5203	15.0201	9.40335	-11.1535	-8.15335	-5.32982	12.4579	-3.99002	2.97565	-8.89884	3.41654	-6.68829
TCGA-55-8621-01	-23.3066	4.55503	3.09452	-5.4279	10.247	6.06509	3.74559	-5.41313	-0.247009	-4.51846	4.67364	-7.09043	-1.003	-1.65524
TCGA-55-A48X-01	-7.54385	7.87812	-12.3269	-4.51716	6.70403	-1.33418	10.4377	0.0129688	-3.63558	-4.90601	-0.704138	-1.55414	-8.15156	-8.65398
TCGA-55-A48Y-01	20.5389	-18.8626	0.833832	-6.29002	-10.1535	4.9192	9.32322	-2.6594	8.18685	7.92398	-7.21409	2.76542	-1.32887	4.71761
TCGA-55-A48Z-01	20.5462	12.3227	-11.2029	9.5476	10.6123	0.623004	-4.09344	-4.3114	-0.0667206	3.76659	3.50722	8.40596	-0.633656	0.313888
TCGA-55-A490-01	24.2431	8.52646	-5.18052	16.7523	-6.38218	10.853	-3.24004	-3.01934	-1.08264	10.7806	7.84526	-8.81323	-0.741473	-3.02819
TCGA-55-A491-01	20.1985	4.77672	-14.0335	-0.226277	16.1269	-12.0641	-6.54125	-3.79683	0.198544	4.09078	3.47035	8.95283	-5.31941	4.29293
TCGA-55-A492-01	-15.8116	-32.995	-7.8266	2.11038	-19.9395	-8.27737	11.8671	-12.443	-2.32387	-8.16588	4.7055	-3.91369	4.46443	3.38082
TCGA-55-A493-01	30.981	20.1861	9.04919	1.38048	-3.74857	4.94714	-3.81978	-4.54712	-1.47302	-0.301461	-0.514939	-13.8993	2.11953	-2.0109
TCGA-55-A494-01	21.8179	-12.1532	-22.3976	16.551	5.12142	-1.9919	-12.3727	7.16709	-23.8788	6.68111	9.74395	-5.06515	0.0954364	3.40252
TCGA-55-A4DF-01	14.5734	-8.6249	7.75065	3.9642	13.6328	-10.5551	-0.400249	5.37767	12.7083	-12.4913	-0.1213	-1.42809	3.4047	4.57068
TCGA-55-A4DG-01	-13.3426	4.00561	-8.94628	4.72711	-7.39643	-0.83627	2.55448	10.3405	2.69189	-3.14837	5.6714	9.55885	-11.1344	-4.98756
TCGA-55-A57B-01	-10.5809	14.2243	1.15703	2.54366	-3.57907	-5.6571	0.111149	-4.46251	-3.33854	7.92075	-0.434205	0.756406	7.32168	-2.78234
TCGA-62-8394-01	6.69236	3.73412	-9.50625	-3.86867	7.99164	-9.55576	-3.70703	-3.2712	-4.50606	2.21647	6.19169	1.15714	-0.912687	6.17774
TCGA-62-8395-01	-8.54019	-12.2542	-6.58332	7.14926	-5.9518	-2.95321	9.56609	-11.2758	0.012573	9.35745	0.625653	-4.39665	0.759871	-3.98078
TCGA-62-8397-01	-7.44467	12.7872	-8.59562	8.20933	-10.0819	-14.4514	-4.5435	-10.6775	4.46736	8.20231	-2.53143	8.27294	3.92766	-4.37816
TCGA-62-8398-01	19.3999	-17.4421	-0.169944	-22.6365	-3.92396	1.09831	-7.1609	-1.77097	-0.772735	9.69032	1.19785	3.23299	3.15758	-1.01582
TCGA-62-8399-01	-1.2593	-0.552823	12.958	7.69746	-6.38863	10.8552	6.46862	7.803	-1.2794	3.07016	3.01003	3.19986	-7.58627	-9.2987
TCGA-62-8402-01	28.3266	-4.46557	-2.28347	12.735	17.6098	-8.37232	-12.5409	3.57431	-9.19359	-5.59405	-3.1528	-3.55003	-5.18261	4.74623
TCGA-62-A46O-01	33.071	-15.0527	19.7791	-2.59606	-5.80264	-7.87043	-2.72791	-3.03128	-21.8986	3.52333	8.22349	9.27489	-12.2663	-9.02864
TCGA-62-A46P-01	-3.33998	-27.2683	-13.9009	7.57804	-0.79924	0.0837028	0.117004	6.93964	-4.1302	2.34113	-14.5366	-5.12214	-1.4539	7.89494
TCGA-62-A46R-01	5.46836	18.0108	-5.15971	9.58902	-4.51372	-8.77888	1.74089	-3.28056	-1.80179	-2.19926	7.11007	-5.63209	-2.80229	-10.6934
TCGA-62-A46S-01	-7.39081	-27.2695	-15.0609	-0.948138	-4.99189	1.18896	-5.19559	7.19374	0.260797	5.74865	-0.0182154	-4.93274	-6.0174	3.19373
TCGA-62-A46U-01	12.7445	10.9516	-10.6262	4.43147	-8.82795	-6.98126	-14.8287	-9.6157	1.3388	-7.32921	-0.75787	-0.165101	6.41826	-0.390504
TCGA-62-A46V-01	2.71759	19.5062	-12.5717	5.27072	-13.941	-6.25887	-7.44665	-7.07468	-0.557027	6.40459	-1.9165	7.13722	12.3643	-6.10954
TCGA-62-A46Y-01	-10.7666	15.062	-12.9903	-6.74732	-3.29091	-5.82504	-1.6144	3.71287	-7.46102	-16.4285	-2.74179	0.616101	5.49911	-6.80528
TCGA-62-A470-01	-8.85421	-31.1939	-3.77515	2.9841	-1.65562	-5.30876	-0.184564	-0.507267	8.3729	-5.3013	-0.907659	-5.90146	4.8593	2.1385
TCGA-62-A471-01	31.6747	-21.4395	12.8223	-25.2942	-8.8829	-4.29008	-5.15498	-2.12472	-10.8965	1.8058	2.66556	8.70038	1.15516	-7.3497
TCGA-62-A472-01	4.19444	14.2053	-3.95276	4.48064	-16.936	-1.65152	-11.6651	4.92743	0.885217	-5.6937	4.65525	-3.44996	0.901667	-4.57037
TCGA-64-1676-01	13.8836	20.5185	-1.3931	2.3109	-15.7846	6.84821	-2.61596	3.45088	9.8168	-11.961	0.624458	7.3758	7.44686	5.35617
TCGA-64-1677-01	13.7485	3.06751	-6.81338	6.90371	1.48022	0.519458	-7.27232	2.8004	-6.94671	-11.9155	-7.73415	-1.0028	-2.05752	4.56587
TCGA-64-1678-01	29.6934	-26.3004	0.719555	17.4673	6.30153	1.97996	-2.65934	-7.39273	-4.12747	-7.8859	6.75803	-8.16336	14.2329	4.15406
TCGA-64-1679-01	20.4447	16.7439	-5.64249	-4.62396	5.99515	2.76507	13.3228	-1.80527	-1.95912	6.79837	4.64765	3.81123	6.5384	8.67871
TCGA-64-1680-01	-14.8991	6.25466	-20.761	-6.69676	-10.057	-4.74571	1.90029	13.3212	-4.49577	-12.0139	-5.92074	1.48303	6.40799	-0.0081117
TCGA-64-1681-01	-16.5884	1.69955	-16.4815	0.361106	8.05821	-9.48129	4.71749	-4.66639	1.691	-1.79079	2.64859	-1.35353	-2.68347	-0.750909
TCGA-64-5774-01	29.7008	-20.987	-4.69497	19.0749	12.4543	16.587	-1.81267	11.4277	-8.35085	-3.62042	2.13609	-0.573641	5.39632	-1.1939
TCGA-64-5775-01	31.9033	18.4827	36.2266	12.2576	-4.37492	0.355493	-4.9166	8.23297	1.35066	9.36146	-10.1329	-4.41778	8.78509	-7.7446
TCGA-64-5778-01	1.64718	11.2205	-8.61351	2.79775	-8.26518	-3.35361	0.632237	9.16879	6.7992	-12.1596	3.62436	-3.31234	-10.2437	-0.0305887
TCGA-64-5779-01	21.0552	-11.7464	3.28788	24.8156	17.5144	9.67659	0.948732	6.6934	8.54464	11.0419	-1.38774	-4.72234	-0.875977	-0.126382
TCGA-64-5781-01	33.914	-1.63296	17.8548	-21.2835	-11.7163	5.68756	4.9939	-9.97469	-6.87827	4.39788	-7.98975	7.75912	-1.97848	-3.65692
TCGA-64-5815-01	10.0018	15.6739	-4.82162	-15.0894	-3.37172	18.975	-3.73281	-1.81263	6.12186	7.34711	3.78765	-0.700252	11.4148	4.27087
TCGA-67-3770-01	-20.3865	3.74385	-10.6103	5.35229	-8.98942	-15.2087	-0.766386	-11.1291	3.99966	-2.83122	8.06574	-1.56464	0.962103	6.63971
TCGA-67-3771-01	18.1003	-11.1582	7.64935	-0.0308573	11.1337	-9.1558	5.88048	-12.8116	5.64334	-4.12244	6.03459	2.31165	-0.984485	9.46616
TCGA-67-3772-01	-9.78748	5.2897	-19.2133	-4.80525	7.97787	-5.82565	2.63765	-5.37603	7.29041	2.92551	-3.62749	3.63779	1.40375	8.20638
TCGA-67-3773-01	-20.2335	12.942	-10.5004	6.35754	-12.4324	-0.706914	-9.22498	-8.26616	3.71204	-2.45285	-3.24988	9.74107	-1.75052	-3.57328
TCGA-67-3774-01	-16.865	-17.1199	-8.02483	-2.39063	-4.56652	2.17117	8.91952	-9.63771	-1.72084	0.892195	-5.15735	-8.65458	-2.38723	-3.3814
TCGA-67-4679-01	-28.402	1.56498	-11.7602	5.87493	-8.763	-1.7221	-0.914081	9.52874	5.41417	2.36132	0.922541	8.58416	-2.82885	-9.40472
TCGA-67-6215-01	-7.58969	7.825	-15.3616	1.98725	-14.0762	-5.69864	-13.3774	1.10915	-8.76069	0.848604	-8.56063	-3.62082	8.79914	1.94167
TCGA-67-6216-01	-2.20688	16.5532	-19.3697	-6.00058	-7.31623	-4.1566	-4.3086	2.18027	-5.95895	-5.60577	-12.7447	6.24501	9.15793	-2.99926
TCGA-67-6217-01	-16.9528	7.63811	-16.0271	11.4503	-1.98531	-6.97425	3.94162	-4.3183	1.61845	1.22391	1.74057	-2.21356	-7.90891	-2.31605
TCGA-69-7760-01	15.2834	7.9998	-13.2603	10.3919	-3.83631	-0.909214	-8.39854	7.97656	-2.18453	5.11343	16.7581	3.29931	6.06362	2.35689
TCGA-69-7761-01	18.326	1.85109	4.2807	-26.7627	9.88803	-8.74694	-14.7953	3.96328	14.0862	14.0673	-6.99186	-7.23903	-6.02845	3.15791
TCGA-69-7763-01	-12.2697	-9.60353	-3.14614	-9.04881	-5.02264	15.4875	12.828	9.06113	-2.38851	8.86064	-2.74416	-3.2191	-3.74258	-0.780516
TCGA-69-7764-01	-13.101	-20.565	-6.33806	12.6778	-9.82399	5.00696	-0.862209	8.48977	2.2748	7.77963	0.271775	1.80541	-11.8958	-8.28784
TCGA-69-7765-01	3.15354	13.4278	-9.86689	5.22854	-5.68916	13.5441	2.40904	4.20788	9.63402	2.1803	1.84707	2.92643	-1.00268	-0.171448
TCGA-69-7973-01	7.36827	-20.6053	-12.3957	12.689	14.5331	14.9591	-5.07378	-0.910692	-9.18279	-2.45224	1.89659	-1.96425	3.81701	-2.32331
TCGA-69-7974-01	-3.81426	10.3041	-4.20863	-5.29325	-4.01278	5.50107	-3.31373	-1.99812	-6.97447	-4.24793	4.22796	-6.01427	-1.98399	-7.02816
TCGA-69-7978-01	18.2569	15.7541	5.80977	-8.00634	-6.97892	9.84611	-3.04598	-0.847265	10.2706	-4.91919	0.83206	-5.20237	1.43082	-2.68581
TCGA-69-7979-01	20.1991	5.41632	5.66623	8.3039	6.06233	-11.2381	18.1929	-0.272198	-5.4751	0.136057	2.11089	-1.3817	2.33035	1.61
TCGA-69-7980-01	5.75799	7.22696	-5.16243	0.671144	3.55754	-4.75187	1.3173	-3.94769	-5.04563	6.26031	8.25924	-4.04676	-9.72287	-2.64555
TCGA-69-8253-01	-9.73962	-14.6813	-11.4496	-10.0665	-17.4682	4.38238	8.5872	-8.07679	-7.88304	-0.0100514	-8.21202	-4.06731	6.61539	0.622171
TCGA-69-8254-01	-17.949	-6.63156	-16.7982	-21.3611	5.91311	-5.25198	-14.4616	12.3628	4.16944	4.29957	1.75186	-0.933853	0.445592	-9.05411
TCGA-69-8255-01	13.2038	-16.9842	19.8071	7.28854	-6.43145	-4.64338	-23.115	-2.34829	10.1922	-7.18408	2.34294	6.83388	-10.8609	-8.74895
TCGA-69-8453-01	-21.3592	-3.24902	-0.328864	-28.5696	7.61504	-1.91302	-8.63179	7.25425	6.50769	1.0886	2.43722	-9.54459	-2.31288	4.07618
TCGA-69-A59K-01	8.92397	7.30253	9.98038	8.29455	-2.91491	-4.56488	2.66564	-8.00474	0.210666	-6.67528	2.96746	-9.93993	1.25635	-6.29727
TCGA-71-6725-01	-3.30489	12.1856	-12.5468	12.4614	-7.33963	-13.7476	6.7512	7.89931	-15.8191	-7.90614	0.885022	7.0889	-6.15581	8.24629
TCGA-71-8520-01	10.026	17.8211	-18.1831	7.07775	4.97829	-2.03355	-7.85376	-1.08988	-1.2339	15.2961	1.75829	4.30451	9.53581	0.955109
TCGA-73-4658-01	1.77614	17.4969	-6.05345	-1.69986	-4.19841	15.366	-0.789579	-6.28385	-0.301647	-0.951559	2.63791	-1.81168	3.82688	-0.417734
TCGA-73-4659-01	-2.73737	-21.5595	-6.24898	0.385144	2.71806	16.743	2.10688	2.45867	2.82876	-9.19917	4.06505	2.79104	8.08019	1.52641
TCGA-73-4662-01	-5.42105	13.9238	-11.2241	14.8815	-5.9849	3.58763	-1.96544	-5.14542	0.142627	3.18419	4.61268	-8.68003	-4.24086	-6.2929
TCGA-73-4666-01	18.283	13.9043	13.4718	-2.30281	-14.0865	-6.37641	-2.56553	-7.51294	-0.456052	-12.4059	-2.37176	-6.59802	3.88482	1.48216
TCGA-73-4668-01	13.9776	13.8693	-5.11634	4.89384	-6.12019	8.98206	12.4881	-0.319925	-7.47855	7.72535	2.84094	-3.94049	-0.645531	6.00182
TCGA-73-4670-01	31.5718	-10.7038	10.971	-18.8972	-6.60386	9.74338	3.58423	-7.93098	-14.6304	-1.83293	-3.2446	8.3512	-0.600955	-2.18065
TCGA-73-4675-01	6.51971	-13.1659	-4.65568	-7.48516	-10.9821	-3.67698	21.6612	2.24106	6.83614	7.71406	-5.75104	-6.62524	10.0309	3.51152
TCGA-73-4676-01	2.52827	8.86758	9.09161	-4.72501	-15.5432	-0.617408	-1.24013	-2.65813	1.70655	-5.81068	15.2442	-1.65902	9.34378	-0.200687
TCGA-73-4676-normal	-46.9911	-1.18716	19.1269	-1.68847	-2.9355	6.56914	-3.18415	3.74586	2.85689	-6.59574	5.09306	3.00721	3.05072	8.10161
TCGA-73-4677-01	-17.0036	-24.5539	-4.98151	-7.06649	-18.9523	1.59325	12.7468	3.13997	3.14419	-1.7716	-4.5069	-2.60894	3.72846	-0.04075
TCGA-73-7498-01	-17.9632	-13.8346	-7.83901	11.5761	-9.96842	-0.782117	13.0759	-8.63591	-3.78654	2.26178	-0.716505	-4.34264	-2.57448	0.0869802
TCGA-73-7499-01	12.6512	6.10741	-8.34242	2.54969	10.5697	-11.7215	-0.538558	-3.5808	4.81065	-14.2348	1.59564	0.767184	-3.75281	1.64027
TCGA-73-A9RS-01	23.0142	-14.5711	13.665	2.8885	-2.84245	-1.91042	-1.53236	8.17514	-12.2246	-10.3291	-2.16019	11.0101	-13.7058	-4.07139
TCGA-75-5122-01	12.2891	14.2637	13.413	5.21148	-7.87254	4.26622	-11.477	7.03173	5.56595	-7.53452	-5.83431	0.165064	3.47767	-1.69325
TCGA-75-5125-01	16.4616	18.9984	6.18536	3.72705	-12.0405	4.73488	-3.81173	6.11073	7.24959	-5.75871	-1.3227	-8.69938	0.467293	-3.54411
TCGA-75-5126-01	-5.33146	11.3997	3.54011	-14.9156	3.63304	7.18609	-5.55859	-1.19915	-3.35976	-12.8233	-2.37953	-3.3107	4.87388	-0.66196
TCGA-75-5146-01	-19.7734	-12.1325	-5.80484	8.89209	-3.64902	-5.35995	8.75717	8.32691	7.97347	-0.755003	-7.83914	-2.64778	-6.24085	6.88347
TCGA-75-5147-01	13.1108	-0.0951111	-8.52222	-1.43374	13.8444	-9.27257	-6.6408	-7.03814	5.43329	0.0811521	6.60524	0.918325	-1.60732	0.703285
TCGA-75-6203-01	-34.7826	1.54051	-0.0364318	3.12051	3.49678	-0.632191	-8.18079	-4.21231	-2.83801	0.741633	-5.17275	7.50394	7.10528	7.23117
TCGA-75-6205-01	16.9974	20.841	11.226	-8.58684	-3.00268	1.66578	1.26083	-8.16803	3.75341	-0.981561	-10.0851	-1.66661	4.35241	-5.91614
TCGA-75-6206-01	-11.3172	-18.2466	-3.26731	9.34266	-19.7788	-0.958575	15.3284	0.767572	8.72502	11.9646	-5.86687	-0.567768	0.143326	2.06674
TCGA-75-6207-01	13.0787	14.5526	3.7806	7.59377	-12.3849	-3.6344	-6.26895	10.1041	-0.23513	-3.60077	6.55443	0.619839	3.6425	-2.53412
TCGA-75-6211-01	26.3023	-22.2476	-1.22445	8.05913	12.9023	-2.91168	4.31397	-8.99533	2.74359	-3.18178	3.8393	-4.29754	8.28245	1.60527
TCGA-75-6212-01	-17.1633	6.85823	-11.8619	1.55281	-8.38568	-1.9204	-6.79458	-8.27082	3.32572	-3.13522	-12.0638	7.88739	6.32244	-5.62097
TCGA-75-6214-01	27.1912	9.1102	6.43093	-20.1402	3.69223	-15.7511	6.29413	7.6019	-15.4758	2.13402	1.5792	-4.44949	2.2981	1.8927
TCGA-75-7025-01	-14.689	5.27248	-10.9894	-6.34295	9.13338	-8.98661	10.2246	8.56752	10.5458	2.67965	-3.16242	5.36502	1.17621	-9.0673
TCGA-75-7027-01	29.7693	-18.939	10.3176	-15.128	-1.07582	5.74288	0.531879	-0.698281	4.08686	10.5271	4.99668	2.62163	4.25463	-3.15444
TCGA-75-7030-01	-9.606	-1.28346	-6.4493	-32.9882	14.9741	5.9605	6.07497	6.94425	8.90771	10.1086	-1.63336	-6.39578	3.30514	-2.99226
TCGA-75-7031-01	1.83236	-25.6685	-4.17645	9.52295	5.48838	-2.56425	-8.21066	-12.9332	3.13185	-10.5836	1.25896	-2.19641	-1.30868	0.722994
TCGA-78-7143-01	-1.54251	9.98342	-13.2802	2.67767	-1.48385	-13.5718	-1.52196	3.22843	-7.46947	-1.59283	1.65297	-2.57943	1.59536	0.613648
TCGA-78-7145-01	8.20809	18.5167	-10.8392	6.21572	-7.53674	1.5891	-4.69318	-3.9958	-3.86583	2.93652	12.9336	-3.02569	6.15938	1.62645
TCGA-78-7146-01	32.2949	13.7931	16.3697	-2.08753	-12.3265	-7.42814	-1.04377	-5.29116	-7.51714	-4.56708	1.68168	-7.29316	6.61016	1.04036
TCGA-78-7147-01	2.50018	5.79822	-9.08711	0.779412	5.43101	-22.2802	4.91183	0.946756	-4.46372	-5.85057	-2.19115	4.85605	0.306827	0.101757
TCGA-78-7148-01	5.35977	-29.8815	-8.22318	-13.0837	-14.3815	6.14458	-7.20063	-1.01189	-1.339	2.84085	9.76083	7.60632	-0.257681	-1.57402
TCGA-78-7149-01	-1.64176	-27.1984	-2.01621	-1.8933	-14.4804	-7.37263	20.5833	1.14063	7.82987	1.71758	1.09006	-4.21799	0.814806	0.797155
TCGA-78-7150-01	34.916	-15.8799	19.6888	-11.7604	-2.79644	-2.69149	0.755691	-3.37571	0.169198	13.0295	5.95458	14.5619	-2.02661	-3.68006
TCGA-78-7152-01	-2.52846	-9.27546	-14.7898	-2.56494	-11.3633	1.79435	5.62305	5.33289	0.564861	2.88831	-9.99488	-8.13596	-4.09484	4.88766
TCGA-78-7153-01	4.86922	-29.322	-14.3147	7.26972	-2.53128	-4.59106	-9.00788	-9.46849	0.445085	5.90869	-4.67437	-6.4955	-0.999625	-1.46716
TCGA-78-7154-01	8.16044	-14.0429	9.59594	-14.7016	5.41957	-12.0893	-11.9453	-1.21582	9.69634	4.08856	12.7928	1.57073	8.12589	-2.15542
TCGA-78-7155-01	28.3146	3.7884	32.2161	33.9508	3.88596	-13.7259	-4.25331	8.30408	-5.65438	6.07281	0.571684	-4.82567	-8.04561	-7.1984
TCGA-78-7156-01	-13.4499	-29.46	9.7609	12.3857	-28.1568	-12.0066	10.9284	2.79769	4.07668	5.39023	-1.4894	-1.50249	1.21281	-2.15163
TCGA-78-7158-01	-3.18422	7.49174	-9.35754	14.0292	-6.30233	-9.12741	-13.8645	-1.05768	-3.89013	11.3098	-13.1222	3.54759	4.72336	-7.41989
TCGA-78-7159-01	16.9899	-21.9013	-12.5437	12.8766	15.4504	14.3387	-1.22965	0.94712	-9.01868	-3.47746	-7.7771	-2.17742	3.87362	2.41476
TCGA-78-7160-01	0.142885	-20.2347	1.62038	-13.6302	-7.78437	7.87434	-0.375216	-3.74817	3.97924	2.49475	7.29723	6.11491	0.250371	-1.36495
TCGA-78-7161-01	7.64628	-27.2206	-14.2173	10.2356	4.10016	11.7973	1.99732	-2.10494	-12.2068	2.57108	-3.96443	-1.02693	4.42631	-2.9611
TCGA-78-7162-01	-29.5703	-18.9666	5.90383	0.96764	-11.198	-1.30049	9.25353	-1.21581	8.40286	-0.375604	0.645011	-3.12623	-0.923045	-3.01992
TCGA-78-7163-01	9.42126	-5.91981	-12.6273	1.83899	-0.641106	-26.3435	0.270313	18.6702	-1.32979	-9.05608	-4.49383	19.0059	13.2131	3.74399
TCGA-78-7166-01	23.8954	-25.9563	3.16995	-18.4678	-13.098	-0.841709	3.51755	2.56954	-4.71308	-0.459116	3.24006	5.67495	-7.96121	-1.20156
TCGA-78-7167-01	-4.06032	-27.1793	-4.68572	6.23395	-16.3141	-8.63376	21.1069	2.6323	7.30802	5.36602	-0.735375	-1.86741	2.37362	-5.82624
TCGA-78-7220-01	21.3667	-22.024	12.5641	-8.93809	-4.66707	-5.92117	-9.13424	-11.4535	-10.1076	7.79545	8.55813	5.93688	-2.83008	-6.4675
TCGA-78-7535-01	6.11449	6.50755	-14.1469	3.57875	-14.5183	-1.64362	9.59722	12.3185	-5.62165	-5.92205	-8.42883	2.14514	3.08413	10.9888
TCGA-78-7536-01	28.4879	-13.0176	6.31494	19.3303	14.866	-0.984337	-1.00928	16.0158	-6.43736	-12.8642	-6.1921	1.10625	-3.14874	4.54556
TCGA-78-7537-01	-9.17055	-14.8924	-14.1314	2.55419	-9.50326	-1.6791	8.54139	9.92589	6.73245	8.3254	-21.2358	0.620778	1.00059	9.36101
TCGA-78-7539-01	1.91042	5.86802	-6.22039	21.2905	-3.44918	-11.8656	-6.5845	-8.39889	1.99903	4.62838	2.07727	-2.64378	-6.46913	3.30655
TCGA-78-7540-01	-6.72655	-8.68653	-9.2788	-33.536	4.61547	-15.1995	-17.4575	2.76989	-8.10808	11.0477	0.509931	-18.0346	0.857009	8.3516
TCGA-78-7542-01	19.5618	11.7919	8.89149	-17.1022	-10.0572	-5.40953	-2.28831	16.422	-10.9122	-3.71353	-11.6316	-10.7076	4.64443	-1.51096
TCGA-78-7633-01	-16.1835	-26.2854	7.66493	14.5714	-26.2037	-8.41102	12.7378	0.506897	2.56379	10.9821	3.61384	-5.31268	4.58776	-1.08847
TCGA-78-8640-01	10.1271	-5.61382	11.9795	4.23335	-3.65107	-7.98471	-4.45496	3.34456	4.31433	-6.07408	2.98895	4.5864	-5.08867	10.0198
TCGA-78-8648-01	-6.51413	9.24091	7.95752	4.27645	6.37829	13.1505	3.43213	-13.3475	8.3866	3.62949	-10.4135	4.89337	-4.79238	1.28769
TCGA-78-8655-01	1.711	15.3684	-8.90754	-1.55619	-3.16191	-0.0808449	-0.0818801	1.75705	-9.94042	-2.7976	-2.65112	8.17355	1.26165	6.14816
TCGA-78-8660-01	1.25629	0.0825993	2.86262	-3.07457	-14.695	4.77408	-4.86123	0.0389956	7.17092	-10.7874	7.07363	-2.18357	-2.98957	2.18767
TCGA-78-8662-01	6.39282	6.56788	13.8306	16.2925	-6.87671	-14.2258	7.68536	2.40889	-12.1756	2.78055	9.00762	-1.70783	-11.0246	4.99907
TCGA-80-5607-01	-7.28145	3.18181	-9.74521	-11.9928	-6.53043	6.06039	-10.6387	-0.1603	-10.7139	0.84921	-4.0018	-5.31024	0.108379	-3.24937
TCGA-80-5608-01	-0.817927	-33.7584	-22.7321	-3.3109	10.2748	12.3136	-7.08192	-0.616646	-12.3647	-3.77123	1.2723	-7.8817	-1.00975	5.05902
TCGA-80-5611-01	27.6452	-0.624338	15.4013	3.51463	2.57179	-16.816	1.48712	3.23461	4.39615	-12.5382	0.182987	9.16828	-1.56514	12.4858
TCGA-83-5908-01	24.8979	18.249	9.05702	-5.3654	3.60917	-1.14435	-0.949653	1.60954	-5.61202	-2.97629	-5.59657	-9.31557	-0.351574	-5.30149
TCGA-86-6562-01	4.66773	10.6688	-7.0012	2.83873	2.00213	8.32907	6.09927	8.21257	-2.16316	3.28927	7.14561	6.95298	-0.760336	9.65811
TCGA-86-6851-01	12.1159	11.6626	-3.02104	7.50488	4.5565	-6.31267	1.26139	-4.64737	1.07808	0.415465	-5.19569	-0.449283	-13.8881	2.5757
TCGA-86-7701-01	16.0004	-20.5241	-3.53465	10.2746	14.6868	18.5286	-9.05978	4.50508	4.72689	-2.84553	-0.352657	1.62232	-0.227134	-5.40823
TCGA-86-7711-01	32.1029	3.8862	25.3053	-1.89312	-3.95564	-2.66342	5.95852	-6.53733	7.51395	-6.89241	-2.93134	15.5652	2.92254	5.12996
TCGA-86-7713-01	8.74551	-23.0491	-7.91532	14.9103	-0.451189	7.99601	-0.0950095	16.8943	-8.88457	4.40584	-0.103539	-0.974903	-4.10952	-3.05695
TCGA-86-7714-01	-7.31062	12.1623	-20.0889	-1.41328	-3.57783	-6.75625	-9.69207	0.428587	-5.09413	4.94125	-3.71094	14.8581	10.216	-9.464
TCGA-86-7953-01	17.8064	3.13261	-1.24757	9.25187	15.3514	-2.411	-4.44936	-1.23512	-2.92017	-5.82527	-4.46385	4.11515	7.13113	6.24239
TCGA-86-7954-01	8.14863	-2.43972	-9.60478	4.87009	10.573	-5.71352	-8.46006	-5.30982	-0.395578	-9.37454	3.13955	6.98254	-3.24954	-1.32888
TCGA-86-7955-01	31.2325	-12.2739	17.9131	2.31326	-2.58507	-6.68156	-2.99697	14.6779	-13.0728	-6.75909	2.46879	14.8447	-9.77997	-4.33121
TCGA-86-8054-01	12.8309	-14.6308	7.77872	19.8875	8.84651	11.9902	-3.00885	14.1174	-5.05289	3.03252	2.52793	2.26562	6.51361	-4.7632
TCGA-86-8055-01	16.0582	12.5539	-4.75937	-7.378	7.42328	5.20206	-0.0522531	3.77917	8.48523	12.7494	6.17225	10.3934	4.95604	2.67075
TCGA-86-8056-01	-11.0139	1.12018	-9.57755	-0.711276	4.13646	-11.6156	-5.86313	-2.88684	-3.43001	4.34054	2.68573	1.67007	-1.94188	-4.39256
TCGA-86-8073-01	0.958905	-2.73821	6.95615	3.4899	-4.82726	-6.0525	7.02284	0.662466	8.46771	4.11151	14.6388	3.54904	-3.86506	-0.248145
TCGA-86-8074-01	17.8335	16.3558	-9.39466	1.76531	3.88745	-0.454947	4.95395	-3.17996	-2.0199	4.36688	-1.55054	4.9893	6.81328	0.41263
TCGA-86-8075-01	13.9069	12.3294	-5.86233	-2.00743	13.1471	0.238902	5.43879	-4.06686	-1.75383	9.58572	4.18737	9.19446	3.5178	5.15988
TCGA-86-8076-01	-6.95113	-9.17352	-8.20762	-9.96545	1.98913	7.13529	9.42751	6.59594	6.90327	-12.1945	-9.68352	0.790595	-2.0798	-4.81869
TCGA-86-8278-01	9.27642	14.4325	-15.0634	-5.5828	3.63759	-0.179141	5.6326	1.96232	-4.04743	-3.01606	-11.0633	6.05235	11.8397	0.297713
TCGA-86-8279-01	7.59016	11.994	-8.17109	15.0109	-5.3056	-2.78219	12.11	7.43336	3.75901	7.68901	-2.65633	5.53579	-0.680563	11.23
TCGA-86-8280-01	-13.7336	9.1356	-10.8147	2.27616	7.8301	-3.9698	5.06132	-6.33214	6.36309	-0.162004	-0.974912	0.983625	-4.29401	-4.56066
TCGA-86-8281-01	-3.29214	-23.6557	-8.75873	2.99716	-21.6033	-0.0758586	14.5671	-1.97095	6.13778	4.92463	0.413273	1.11054	1.57904	1.47683
TCGA-86-8358-01	25.6952	-13.3641	19.1088	17.9966	14.3149	-8.63479	-2.82011	-1.49607	10.1047	0.168736	5.24138	-6.65546	8.85924	-8.5322
TCGA-86-8359-01	16.2083	-18.77	-14.718	-7.42264	-2.31594	14.2086	-2.50831	9.68847	-7.09557	-2.14691	-3.40697	8.318	0.949757	5.72661
TCGA-86-8585-01	14.6959	-4.14355	9.02204	-12.0483	-4.55209	8.0137	5.86984	9.21241	-3.36917	-3.52366	-2.61488	5.07438	-16.8903	5.2138
TCGA-86-8668-01	-13.8706	8.7904	-10.4115	4.86058	1.3265	-6.99467	6.46114	-6.3352	3.69019	9.46153	-11.6138	5.54905	-0.629137	-3.34493
TCGA-86-8669-01	-3.36979	-25.9819	-8.33734	16.3794	5.92213	-1.37452	-9.86831	1.49221	16.8715	0.907503	-3.27746	-3.04393	1.19367	3.51456
TCGA-86-8671-01	-11.9734	9.75608	-6.33549	1.09	7.70728	1.4876	-5.98894	-10.0997	8.61363	0.114398	-8.88502	3.47951	-6.83495	0.902884
TCGA-86-8672-01	30.3959	-3.62241	8.56166	-15.0821	-11.8596	3.95485	9.57123	-2.91762	3.38862	-0.866735	-2.8808	-2.87456	-1.77477	6.84805
TCGA-86-8673-01	18.5859	-1.34246	-0.918902	4.38797	-10.3692	7.28754	5.24306	6.24859	0.681047	-4.14846	-4.78498	-0.320614	3.97625	7.3451
TCGA-86-8674-01	10.1571	-31.1237	-8.71404	-3.01698	-17.7749	-2.66328	15.2333	1.07247	2.40848	-5.83645	-7.81794	4.8792	8.727	4.66264
TCGA-86-A456-01	-15.256	6.92834	-7.97303	3.92446	-10.5277	-0.872751	-2.50432	-11.8729	-1.68004	-2.07388	13.2917	-0.791079	-1.70386	1.17508
TCGA-86-A4D0-01	24.5352	-31.5418	6.976	18.3625	6.04337	-3.32538	-13.0314	-0.331215	10.692	-3.18806	10.3729	-4.58712	7.37355	-7.52348
TCGA-86-A4JF-01	0.357544	8.75675	-12.8999	4.80358	-9.54263	6.69688	-8.58365	5.36854	-1.79241	-11.186	1.69748	5.65591	-2.53512	0.242271
TCGA-86-A4P7-01	-19.2866	5.40522	-5.65962	4.56931	8.00077	2.05985	-4.42355	-4.26393	-5.14014	-1.06793	2.51042	1.68839	-4.98269	0.605225
TCGA-86-A4P8-01	-38.6025	6.03126	17.3848	6.42283	1.471	-2.65159	-3.10778	-5.92117	-4.76396	1.29294	-4.49497	-1.87771	-1.27008	0.705992
TCGA-91-6828-01	-4.36109	-17.6119	-9.43092	9.73706	8.8759	12.792	-16.0032	5.29559	6.27034	-5.16623	2.02924	1.28352	-0.400148	0.417969
TCGA-91-6828-normal	-46.7437	-5.52342	13.5643	-6.24286	5.8461	1.79111	0.429744	13.898	-4.592	-5.1459	7.43553	0.0765419	2.98874	-2.46293
TCGA-91-6829-01	13.8134	9.53638	6.7038	15.7911	6.52214	3.12153	8.06549	1.89249	6.1452	19.5885	2.00015	6.39592	-2.82339	-1.3797
TCGA-91-6829-normal	-38.667	-1.09021	12.4213	-2.37659	1.75112	-3.62522	0.598764	8.89248	1.31097	-8.14496	3.83282	0.14168	0.847383	2.9812
TCGA-91-6830-01	-4.54692	-3.86657	9.80258	-17.4973	3.11604	0.0320129	2.54184	-14.7336	-1.96879	1.1728	11.6661	-0.38819	-2.47206	0.387401
TCGA-91-6831-01	27.7353	-9.37441	8.34381	20.4743	14.9875	13.4093	5.66972	10.3084	3.00225	0.260903	-9.03096	2.10412	2.4571	3.61669
TCGA-91-6831-normal	-44.9678	0.817126	24.8052	5.18393	-4.05883	9.16443	-8.05582	5.12511	0.573664	5.50983	3.05319	5.34179	2.76101	4.75012
TCGA-91-6835-01	-2.65075	11.0502	-2.61392	5.5722	11.5767	1.22395	2.66019	-2.6479	-1.72817	-2.81671	4.89894	0.329216	-7.18629	-7.21138
TCGA-91-6835-normal	-33.745	4.23709	4.97431	-6.7961	14.418	-5.04543	13.6804	1.1706	-3.48054	1.38614	-2.17492	-5.38766	0.68447	-6.53862
TCGA-91-6836-01	27.0315	12.8183	8.75447	20.847	-7.41329	2.87084	-7.27549	0.149073	-8.25731	-1.14996	-4.12451	-6.8434	5.85022	-5.80988
TCGA-91-6836-normal	-45.3963	0.749031	15.1058	3.68167	2.31373	-1.3855	-3.13815	-2.80617	-7.53727	-2.89829	1.19219	-0.286077	0.986046	2.5275
TCGA-91-6840-01	1.68855	-1.63693	10.2002	13.8815	6.7324	-9.55079	0.308512	-3.52396	-1.68337	4.46024	2.00854	-7.81656	-10.2132	2.37659
TCGA-91-6847-01	36.0129	9.41919	20.0388	12.8284	11.2607	-19.199	1.47108	12.84	-17.056	7.20875	-9.78673	2.48216	9.83377	-8.03894
TCGA-91-6847-normal	-48.4782	-0.909641	13.3869	0.147302	7.28856	-8.15802	4.20144	3.1611	-12.0467	-1.60793	3.23873	-4.5635	2.88893	-0.585348
TCGA-91-6848-01	26.0929	14.7066	26.6555	11.4945	6.19758	8.93441	-0.549347	-0.845798	9.9923	6.93905	-10.6806	0.767777	0.994896	-8.72319
TCGA-91-6849-01	-9.17212	-19.1453	-5.86599	-3.58734	-13.9476	-0.307836	19.3658	-15.1491	1.34694	-3.59916	-8.46042	-0.0866272	2.90875	-0.581529
TCGA-91-6849-normal	-47.2417	-0.912052	17.3771	0.271492	9.77448	-0.128014	4.24047	-1.61383	-8.95571	0.73044	3.63752	-2.76883	1.57753	-3.20848
TCGA-91-7771-01	-6.88344	-21.2807	-3.95804	-4.50546	-1.21985	4.11369	-4.30543	2.15598	9.42292	7.21555	-5.13549	-4.47725	-9.94717	2.04241
TCGA-91-8496-01	-32.3025	7.29275	-3.57673	5.47445	-8.28685	-12.4913	-7.70498	-3.68185	-3.98696	-2.15983	-4.20928	5.99682	4.93866	6.44224
TCGA-91-8497-01	-20.5185	-13.7214	-13.1915	6.55175	12.2165	2.53343	-2.54981	-8.13298	3.03812	1.96363	-4.64885	-2.92569	-4.01611	-3.62776
TCGA-91-8499-01	24.4232	4.85573	26.4166	19.4809	13.1447	-10.445	-8.15131	-2.20864	1.30202	-3.90334	-11.6418	-2.88971	3.00711	-2.05871
TCGA-91-A4BC-01	26.0026	-10.3896	6.04934	14.883	9.59077	12.2505	-1.79722	7.07409	10.0242	-0.286642	-6.55518	2.27453	-6.30625	-2.01656
TCGA-91-A4BD-01	-25.9457	3.70467	-12.884	-6.63419	-9.12683	-9.7521	-4.316	13.32	0.962167	-15.29	3.27121	6.82127	1.07173	-9.3781
TCGA-93-7347-01	-11.2963	7.84682	-18.1673	-4.0405	-0.178068	-1.66626	-1.28098	-11.143	7.64682	3.10284	0.013492	2.17248	-1.71601	-4.53706
TCGA-93-7348-01	-1.96606	0.0062508	-19.633	-9.50439	16.4156	0.384197	2.66933	-2.08021	-0.676686	2.56933	-4.70138	5.07901	2.25637	-0.410808
TCGA-93-8067-01	11.8389	-26.1561	1.34351	-17.4395	-7.17292	2.14071	-1.96157	2.11678	0.912846	0.154841	6.4806	0.574865	3.09034	-8.1413
TCGA-93-A4JN-01	-0.969899	6.62315	-0.895512	1.51049	3.21125	2.55476	4.97019	8.76097	6.17058	9.32895	-7.51459	3.07906	-2.34158	-2.20227
TCGA-93-A4JO-01	-6.05994	7.22669	1.85621	-7.10403	8.94369	-1.55186	12.3006	14.074	3.88373	-7.00405	-2.82259	1.88063	-6.38528	-0.322557
TCGA-93-A4JP-01	-25.5629	-0.351616	12.8207	-3.49602	5.84572	-2.21782	1.87582	9.453	-1.85028	-3.79907	5.78153	3.25317	-2.78549	6.12133
TCGA-93-A4JQ-01	9.0483	8.13006	-2.33198	-8.75813	3.19692	6.7672	0.614438	1.73145	8.55167	3.71203	5.24031	-1.74197	-4.77897	-1.93479
TCGA-95-7039-01	-0.0154165	15.5067	-3.60418	6.45511	-9.99999	-0.392789	7.12414	-3.3007	-3.92018	2.19902	7.84093	-3.62733	-4.41637	3.58873
TCGA-95-7043-01	13.1406	-12.0813	6.39905	7.21612	-1.27764	-27.2644	3.66961	-13.6816	3.32784	-3.5963	5.65189	5.69834	4.59022	1.37111
TCGA-95-7562-01	21.6612	4.77782	-0.50295	6.38105	11.8199	-2.20219	2.28271	13.0901	2.09716	-8.18486	-7.2243	8.60567	2.66433	1.25317
TCGA-95-7567-01	15.4247	12.3023	-8.68868	9.94211	-11.3394	4.45377	2.58013	5.82434	-0.104864	0.268626	2.51021	-10.0189	-6.19234	5.06871
TCGA-95-7944-01	27.3569	3.50264	25.037	-13.2276	-8.71159	0.44025	-5.96804	7.57807	-2.0771	6.10666	-15.4693	5.07766	-10.9343	-4.24203
TCGA-95-7947-01	2.28698	2.09029	5.07843	-3.22554	6.97649	-13.9663	-3.24621	14.8104	3.06347	-11.194	-3.86819	3.92081	-5.94706	2.20928
TCGA-95-7948-01	5.43913	14.4528	6.87222	12.6411	-2.55401	-15.8023	11.6663	2.86546	-6.36417	1.62646	-6.39275	-3.99623	1.91966	3.17945
TCGA-95-8039-01	-7.98997	10.1716	-10.746	-2.6185	-8.48961	1.16852	-5.05819	7.247	6.90399	-1.85239	5.00206	-1.08117	3.36745	-2.99881
TCGA-95-8494-01	16.1788	21.7406	1.83046	2.95475	-18.7953	-0.153891	-4.60673	10.8791	-0.677695	-4.47304	5.56647	-11.8459	10.663	-4.90549
TCGA-95-A4VK-01	5.31078	-13.5144	-3.53876	-7.09823	-6.87108	2.5379	4.06882	-5.65267	-13.2951	2.23694	1.19915	4.2575	-13.1286	-1.63826
TCGA-95-A4VN-01	3.50419	13.0302	-2.3256	-5.8655	-4.693	5.07617	-1.21695	-1.31009	-6.37836	-14.4473	-2.06799	-7.78459	0.605308	-5.72557
TCGA-95-A4VP-01	-9.05344	-23.4833	-7.44492	8.19913	9.59442	16.4493	-6.7514	-8.11944	-5.49747	-7.19846	0.702602	-5.07116	-1.90951	1.44958
TCGA-97-7546-01	-23.6993	7.63388	-2.76625	11.3927	1.87483	-3.14872	2.80676	-6.54085	1.32385	5.89035	-3.03735	4.23486	-3.07024	-6.21396
TCGA-97-7547-01	-4.51868	1.79531	-23.016	-5.16826	7.71428	-12.1293	-4.15206	1.0872	-4.97379	6.50775	-0.92922	5.64529	-3.82614	2.09893
TCGA-97-7552-01	-13.4436	-6.36724	-6.29971	-28.4887	13.3165	-10.0608	-9.43009	11.1432	9.74941	2.44801	-4.57274	-9.92905	-6.08433	-1.40183
TCGA-97-7553-01	-24.9487	6.66405	4.67225	-1.62603	7.6817	4.96394	1.14936	-2.64526	-2.63479	-7.12	-1.62156	1.39599	-1.67572	-0.479688
TCGA-97-7554-01	3.23046	18.311	-9.62045	6.18588	-0.601869	10.805	-2.1454	-2.83857	-2.08704	7.40688	2.98895	1.8969	-2.67666	-3.19377
TCGA-97-7937-01	9.65441	11.1259	-7.59196	14.5699	-5.79556	-9.01609	12.4187	13.7222	0.269858	8.66351	-0.884511	6.53202	-0.648043	10.1044
TCGA-97-7938-01	-22.3324	3.00143	-12.5946	0.454463	-4.64992	1.73362	-0.841668	-4.45259	-7.05391	3.1615	5.79506	8.24927	-4.77491	-7.40974
TCGA-97-7941-01	-15.1376	-7.14262	-11.7416	-22.0358	10.1894	-11.7246	-8.65746	-3.73171	-2.58469	8.75004	1.54299	-5.55156	-0.319881	-3.93607
TCGA-97-8171-01	-2.96095	-4.32406	-0.0607842	19.2625	-8.19334	-16.5203	-16.6478	8.81259	10.5268	8.68043	-12.9287	2.22405	-0.0237279	-1.59323
TCGA-97-8172-01	-15.316	-1.9309	-9.75844	12.0543	5.92342	1.32455	-0.706116	-6.32487	1.24422	9.25298	-11.0713	0.488086	-7.95815	-1.59215
TCGA-97-8174-01	-23.3379	-17.2599	2.47091	5.78679	-15.4526	6.86731	6.37488	4.14063	6.88618	9.32731	-11.0518	-1.64244	-4.89394	-3.30726
TCGA-97-8175-01	9.66868	9.49414	-7.80544	-6.90864	-8.30222	0.202567	-11.5953	-0.895623	-10.2966	-2.96108	-2.62702	2.22609	8.67519	3.05389
TCGA-97-8176-01	9.58238	-22.0322	-0.370744	-20.1082	-8.22779	-1.00244	0.753935	0.653402	-1.42052	-4.38735	5.51285	2.68881	0.147827	-2.62879
TCGA-97-8177-01	-11.6606	5.15239	-14.1434	-0.147797	1.92182	-0.807422	-3.84224	-9.31881	5.07112	2.29543	-0.150288	6.08682	-0.801716	4.90454
TCGA-97-8179-01	-6.55901	-17.9409	1.88183	5.80841	-15.4105	0.192923	7.63679	-4.97493	1.83693	1.37643	13.1848	1.13049	5.42804	-2.38949
TCGA-97-8547-01	13.2399	16.8727	-21.4719	-5.69769	-1.25853	0.429169	-5.42666	-5.7531	-1.54333	10.5491	4.74622	2.51173	13.4475	5.00487
TCGA-97-8552-01	-29.1652	2.28192	-12.6597	-3.76209	11.2641	-10.6195	7.4119	-1.13684	-2.06781	-6.28056	-0.479952	-0.764731	1.62571	-5.06712
TCGA-97-A4LX-01	0.803637	12.4796	1.20363	4.86251	-1.94615	7.91573	-2.33035	-0.533936	14.3621	-5.01857	0.990112	-2.68124	-6.35222	-5.48704
TCGA-97-A4M0-01	-8.84325	11.2749	-12.6801	11.2713	-7.60259	-9.04915	-5.26329	-4.62782	-2.07931	-2.52248	-2.74116	-1.98501	-1.48294	-7.20193
TCGA-97-A4M1-01	-34.1589	0.515295	-2.47919	8.8242	-0.163653	-12.2137	-1.94603	-5.77929	-3.84852	3.19834	1.40271	1.99435	-0.0745623	1.96988
TCGA-97-A4M2-01	-27.8034	-8.45894	1.9561	-2.31368	0.673726	1.40969	4.98232	6.94688	6.57897	-6.79782	-0.1437	-3.70625	-7.14215	0.980705
TCGA-97-A4M3-01	-4.36861	-25.9838	-1.48805	2.77346	-14.7901	1.15493	14.3872	-14.6382	-5.36235	6.42931	-3.94085	-3.1141	5.36785	1.28027
TCGA-97-A4M5-01	-14.2059	-15.0453	-2.4517	-12.7465	5.45047	3.87633	4.8708	6.99956	-1.64098	4.69498	5.30814	-5.07926	-8.18297	-2.76563
TCGA-97-A4M6-01	-3.53495	6.19675	-7.31159	2.65586	6.4332	-9.95931	-1.46589	-12.7584	6.418	-1.48854	2.03662	4.61908	1.69493	0.490854
TCGA-97-A4M7-01	-10.7436	0.345247	-16.4662	-7.55731	9.5337	-4.59469	-5.69797	6.83561	12.1898	0.237434	0.448679	5.197	-1.50833	-6.8409
TCGA-99-7458-01	-12.3577	15.891	-13.6776	-1.34395	-0.140979	3.2559	-3.54427	-5.41105	0.774395	2.36349	3.64116	-2.38755	1.86864	-5.95852
TCGA-99-8025-01	11.4987	6.34819	-8.25735	-4.04119	5.07716	-3.70546	20.4021	1.70709	-6.85436	-2.04548	4.25859	-6.22216	-2.08864	-3.1748
TCGA-99-8028-01	-0.994135	14.2047	-7.31776	-5.28222	3.96299	12.1867	4.01632	-8.85812	4.1009	-7.81387	-1.468	-5.56728	-3.57025	-4.01677
TCGA-99-8032-01	12.8278	-23.1778	-7.5542	9.43903	14.1409	20.1863	-2.11017	5.53638	7.4944	1.86117	4.99833	1.33795	4.21326	-3.41016
TCGA-99-8033-01	20.3832	-6.11784	6.9819	-13.6862	-16.4746	4.07155	6.88086	-11.0387	-6.54157	-1.79583	-9.54655	1.53084	0.770845	0.36571
TCGA-99-AA5R-01	-29.0691	8.22342	7.42706	4.37357	2.49147	6.87319	0.0473952	-8.33621	-2.82524	-1.67478	-0.319984	0.901198	-6.37764	3.93477
TCGA-J2-8192-01	3.61503	15.0298	-14.3902	-9.0397	8.58636	5.32786	6.10955	-2.86921	-1.64265	4.6976	2.71395	9.87597	7.86576	2.67095
TCGA-J2-8194-01	1.79048	-18.9149	-8.11648	0.226005	-9.13418	6.94443	13.7388	-10.9498	-5.06873	-1.56938	-0.104728	-2.70577	9.38287	-3.53688
TCGA-J2-A4AD-01	13.1957	5.4495	6.46555	-5.57555	5.65696	-12.4386	15.3778	-2.0405	-9.24754	-3.3612	13.5437	4.84931	-2.86666	3.70812
TCGA-J2-A4AE-01	-23.5434	0.503902	-9.04898	-2.40809	1.44863	-11.3824	-0.232536	-0.248515	-6.11665	-4.21946	-6.59466	-1.72988	-5.71753	-5.03363
TCGA-J2-A4AG-01	-6.94242	10.7797	-13.929	4.75837	-2.26405	4.34526	1.01876	-4.8808	-3.22489	4.11368	-1.53148	-2.68191	-4.52365	4.49325
TCGA-L4-A4E5-01	14.4048	11.7641	-5.65846	15.1247	-3.08612	-0.229226	0.17584	-0.920799	-8.51209	-2.97777	2.8614	-2.86963	-4.20193	-4.08223
TCGA-L4-A4E6-01	-33.3402	4.30465	13.9739	4.54783	-6.84139	8.8764	-8.68869	3.16215	6.92094	-0.0148097	-0.800802	0.657673	-1.93168	4.34933
TCGA-L9-A443-01	-0.234012	2.82981	-18.7826	1.61565	0.198766	4.8719	6.29734	-5.16705	-3.56157	2.33128	10.3355	-1.23845	0.706314	-12.9735
TCGA-L9-A444-01	6.11844	17.7794	-8.38498	14.833	-5.15909	1.76584	-2.48677	-8.72095	3.12177	-0.398215	1.0874	-3.30482	-9.89382	-5.24913
TCGA-L9-A50W-01	-7.10566	1.25555	-18.495	3.05067	-4.34777	-9.28026	-8.6481	5.0529	13.6711	7.99083	-4.00606	4.99468	0.331893	-0.220929
TCGA-L9-A5IP-01	37.3885	-9.33898	23.0696	-26.2965	-4.52295	-1.81342	4.21363	-8.23058	-15.1888	-0.601854	0.628747	8.73353	1.9829	-2.71838
TCGA-L9-A743-01	-3.62544	8.87183	-11.3933	-9.1886	2.06024	13.6948	1.30981	5.61083	8.22631	-9.2405	6.13515	-3.6791	-2.77949	-7.28499
TCGA-L9-A7SV-01	10.0613	8.60982	6.62386	25.0326	-6.28492	-15.9674	1.99781	3.8814	-0.593479	4.81739	6.67034	-5.55138	-7.95894	-9.36139
TCGA-L9-A8F4-01	23.4801	2.1659	8.59141	8.80005	5.82139	1.9796	5.70645	-4.36694	-7.02457	-1.82055	3.93183	-1.98172	-17.5399	5.42228
TCGA-MN-A4N1-01	21.9282	6.66088	-7.25363	6.87991	-1.14742	-2.99055	7.35181	15.1749	-2.45616	4.84493	10.5007	0.62627	-1.3455	5.90187
TCGA-MN-A4N4-01	26.493	8.8135	4.73505	-8.12215	1.44009	2.41625	14.2839	12.1821	-0.922452	5.82256	5.6432	8.82961	-8.98293	11.3079
TCGA-MN-A4N5-01	3.52181	12.3763	-3.50591	3.64813	-10.9256	2.08505	-2.17317	7.47044	-1.92585	-8.4549	0.819352	-6.25977	-2.75057	-0.420042
TCGA-MP-A4SV-01	9.3494	6.89975	-9.66113	3.0428	-3.25391	3.94754	-3.43568	7.64673	6.30096	-2.05747	3.71819	-5.39234	-4.85993	-4.78966
TCGA-MP-A4SW-01	-3.3323	6.20997	-20.5118	-4.8359	-2.36925	-3.68133	-5.66303	5.34873	6.84601	-4.52454	5.11915	-0.511506	-6.34129	3.38584
TCGA-MP-A4SY-01	18.4896	10.5263	-7.23164	-8.89458	-4.05408	3.97186	1.88037	3.87105	7.28161	2.35656	9.07486	2.01455	11.9693	-6.33597
TCGA-MP-A4T4-01	12.79	20.1827	-2.72442	-4.39827	2.22485	2.91237	6.30797	-2.65526	-0.0383423	-6.18761	0.993142	-8.86898	-4.7665	-8.1863
TCGA-MP-A4T6-01	-3.63279	4.05635	-17.9428	9.63968	3.24762	-13.4774	-5.20244	5.14494	-6.43076	-4.52174	-2.5983	-2.49955	-5.43802	5.74142
TCGA-MP-A4T7-01	-5.70078	-15.7698	-2.4425	-15.1772	-9.94739	5.26974	-2.903	-7.93716	-15.369	-1.16586	2.60631	1.81227	-2.17344	-0.467892
TCGA-MP-A4T8-01	24.5977	-13.0251	-3.50913	-0.568086	-5.63611	16.5902	5.47615	9.15131	-9.29021	4.13191	6.3291	0.0423336	0.262435	-0.39522
TCGA-MP-A4T9-01	-7.95521	13.6101	-1.58015	-2.42245	1.00718	7.72786	0.206818	-4.98563	-7.66682	4.47696	7.63183	-3.14697	2.38173	5.50692
TCGA-MP-A4TA-01	30.6294	-10.6425	9.93107	-11.9443	0.136392	-4.74226	-5.2849	-9.63117	-6.41655	-0.354611	4.08877	6.78363	-11.8714	-0.939206
TCGA-MP-A4TC-01	18.1218	19.3165	-3.99088	-3.191	-5.19435	7.48824	6.10383	6.35799	-0.465842	6.29221	2.20934	1.26514	-1.07409	6.44899
TCGA-MP-A4TD-01	7.72757	-26.8087	-10.6072	1.37989	4.55045	11.3531	7.67724	-3.93806	13.1339	3.16075	4.98714	-1.02379	3.77771	-5.11729
TCGA-MP-A4TE-01	22.7467	-43.5849	-12.5297	9.04344	4.10484	9.23566	-6.17899	4.31707	-0.542151	-0.774349	7.08902	0.359274	12.536	-3.3633
TCGA-MP-A4TF-01	23.0372	0.553904	6.23067	-8.58109	-4.02506	3.28778	-5.7366	3.25104	-16.3872	6.04267	-10.6916	0.0598457	1.65603	-5.41374
TCGA-MP-A4TH-01	-15.0297	-9.27165	-12.6647	6.73503	-2.66295	-0.482809	3.2007	-6.16202	-0.506657	6.50652	-17.1096	-7.86737	-8.42478	0.765217
TCGA-MP-A4TI-01	10.0807	18.3138	12.1751	-8.26214	-3.97683	10.2224	-0.111855	4.33263	7.26013	-0.51238	-8.39171	-4.76845	-1.76281	-1.1208
TCGA-MP-A4TJ-01	-4.63066	-11.1589	-10.0434	-5.69365	21.6762	13.1894	2.64739	-2.66363	-1.84235	-11.2612	-4.98039	-4.99089	-4.71578	-4.18351
TCGA-MP-A4TK-01	12.3526	18.8851	-2.61295	-0.239441	2.95354	13.8335	5.80864	-7.19069	-0.0633114	7.3729	3.9985	-1.27733	1.71491	2.13304
TCGA-MP-A5C7-01	-4.32556	-31.0064	-9.39285	13.9137	-8.11204	-13.3595	4.5328	-9.15748	-0.70954	4.63049	-11.0776	-10.4054	6.67905	1.31844
TCGA-NJ-A4YF-01	29.126	-16.855	3.58726	19.5104	1.86466	7.50483	4.26548	1.34728	-14.144	-5.94468	-3.60034	-2.9947	-3.13465	4.04945
TCGA-NJ-A4YG-01	-3.46759	2.56385	-17.4469	-4.54289	-10.3688	3.71607	-7.33041	3.74178	6.16323	4.47329	0.472862	-0.00554109	2.12695	3.80211
TCGA-NJ-A4YI-01	-6.09964	13.8338	-10.6902	6.1042	-10.2668	-3.62065	-3.08908	-2.56612	-5.3962	5.69742	-1.09197	4.8947	4.76664	1.1212
TCGA-NJ-A4YP-01	16.4843	-8.1421	-8.80181	-12.3509	-9.23932	10.8389	0.0311096	8.40947	-0.506778	12.4256	-9.80546	-2.05676	-0.737303	4.62276
TCGA-NJ-A4YQ-01	13.5471	3.60783	13.5051	1.23998	-2.89076	-3.10714	-1.66881	-11.086	-0.398299	-11.4266	-1.84367	5.44517	-10.5525	2.97113
TCGA-NJ-A55A-01	-19.0747	4.69827	-9.66076	-7.21979	15.8957	-8.85381	11.1815	1.51223	-3.07315	-4.7409	-1.14247	0.553273	-3.40457	-18.1324
TCGA-NJ-A55O-01	-14.6316	-16.8918	-7.84196	-8.89758	-5.22868	3.49977	-11.8785	-3.23999	-12.7697	9.96572	-2.80129	-9.47693	-8.57576	4.32386
TCGA-NJ-A55R-01	11.0666	-26.638	-4.52016	5.46991	-0.315712	0.422387	3.96032	-9.84004	12.474	5.84184	4.39652	-5.39201	7.20624	-7.0528
TCGA-NJ-A7XG-01	-6.11837	-0.347385	-22.2405	-1.9742	-14.0782	-6.43881	-6.92657	20.2261	-10.6178	-2.20567	0.971331	5.8373	5.62355	-4.34304
TCGA-O1-A52J-01	-18.122	8.08522	-9.69269	12.7315	-7.53046	-10.71	-5.79605	-9.2537	0.36149	2.41935	3.48939	-1.27704	1.54228	2.05646
TCGA-S2-AA1A-01	-5.16145	-2.35005	-5.6265	-10.2496	17.7286	-9.84139	-3.83187	-7.28789	6.99963	8.85699	-15.7125	-1.47131	-4.02213	0.263074
